# Supplementary material for: Biomechanical validation of additively manufactured artificial femoral bones
Source: BMC Biomed Eng. 2022 Aug 4;4:6. doi: 10.1186/s42490-022-00063-1 (PMC9354338; doi:10.1186/s42490-022-00063-1)
Supplement: Supplementary file 1 — Additional file 1. [file 42490_2022_63_MOESM1_ESM.zip]

Archive with 8 entries (8 files):
- Biomechanical Test Data.xlsx
- compressive test cube PLA 30.xlsx
- compressive test cube PLA 40.xlsx
- compressive test cube PLA 50.xlsx
- compressive test cylinder ABS.xlsx
- compressive test cylinder PC.xlsx
- compressive test cylinder PLA.xlsx
- compressive test cylinder PMMA.xlsx
