# Supplementary material for: Biomechanical validation of additively manufactured artificial femoral bones
Source: BMC Biomed Eng. 2022 Aug 4;4:6. doi: 10.1186/s42490-022-00063-1 (PMC9354338; doi:10.1186/s42490-022-00063-1)
Supplement: Supplementary file 1 — Additional file 1. [file 42490_2022_63_MOESM1_ESM.zip › Biomechanical Test Data.xlsx]

## Sheet: Legend
Each sheet shows the data (time, strain, force, displacement) and graph (force and/or strain over time) of the artificial bones (named after the printed core material) or the human bones (HB)

## Sheet: PLA
Time [s]	Strain [%]	Force [N]	Displacement [mm]
0	0.000299262	-0.647644	-0.095705
0.021	-0.00130074	0.971466	-0.06642
0.041	-7.38007e-07	1.61911	-0.045676
0.061	0.000499262	1.61911	-0.032254
0.081	-7.38007e-07	1.78102	-0.021272
0.101	0.000799262	1.94293	-0.015171
0.12	-7.38007e-07	4.53351	-0.01151
0.146	-0.000500738	2.42867	-0.007849
0.166	0.000299262	2.42867	-0.005409
0.186	-0.000300738	2.75249	-0.004189
0.206	0.00129926	2.59058	-0.002968
0.226	0.000299262	2.26675	-0.002968
0.245	0.000499262	2.75249	-0.001748
0.265	0.000299262	2.10484	-0.001748
0.285	-0.00100074	2.26675	-0.000528
0.305	-0.000300738	2.42867	-0.000528
0.326	-0.000300738	2.10484	-0.000528
0.346	0.000499262	1.94293	-0.000528
0.366	0.000799262	2.26675	-0.000528
0.386	0.000299262	2.59058	-0.000528
0.405	0.000299262	2.10484	-0.000528
0.425	0.000499262	2.10484	-0.000528
0.445	0.000499262	1.94293	-0.000528
0.465	0.000499262	2.10484	-0.000528
0.486	0.000999262	2.42867	-0.000528
0.506	-0.00100074	1.94293	-0.000528
0.526	0.000499262	2.26675	0.000692
0.546	-0.000500738	2.59058	0.000692
0.565	-0.000300738	1.61911	0.000692
0.585	-0.000300738	1.78102	0.000692
0.605	-0.000500738	2.42867	0.000692
0.625	-0.000300738	2.10484	0.000692
0.645	-0.000800738	1.94293	0.000692
0.666	0.000499262	2.10484	0.000692
0.686	-7.38007e-07	1.61911	0.000692
0.706	-0.000500738	1.78102	0.000692
0.726	-0.000500738	1.94293	0.000692
0.745	-0.000300738	2.26675	0.000692
0.765	0.000299262	2.42867	0.000692
0.785	0.000999262	2.10484	0.000692
0.805	-0.000300738	2.42867	0.000692
0.826	0.000499262	1.61911	0.000692
0.846	-7.38007e-07	2.26675	0.000692
0.866	0.000799262	2.26675	0.000692
0.886	-0.000800738	2.26675	0.000692
0.905	-0.000500738	2.42867	0.000692
0.925	-0.00100074	2.26675	0.000692
0.945	0.000299262	1.94293	0.000692
0.965	-0.000500738	2.26675	0.000692
0.986	-7.38007e-07	1.94293	0.000692
1.006	-0.000800738	1.78102	0.000692
1.026	-0.000300738	1.94293	0.000692
1.046	-7.38007e-07	2.10484	0.000692
1.065	-0.000800738	2.10484	0.000692
1.101	-7.38007e-07	2.26675	0.000692
1.12	-0.000300738	1.78102	0.000692
1.14	-7.38007e-07	1.94293	0.000692
1.16	-0.000800738	2.42867	0.000692
1.18	-0.000300738	2.10484	0.000692
1.201	-0.000300738	2.10484	0.000692
1.221	-0.000500738	2.10484	0.000692
1.241	-0.000800738	2.42867	0.000692
1.261	-0.000500738	1.94293	0.000692
1.28	0.000499262	2.10484	0.000692
1.3	-0.000300738	2.42867	0.000692
1.32	0.000799262	2.59058	0.000692
1.34	-0.000500738	2.10484	0.000692
1.361	-7.38007e-07	1.78102	0.000692
1.381	0.000499262	2.59058	0.000692
1.401	0.000499262	2.26675	0.000692
1.421	0.000499262	2.10484	0.000692
1.44	-7.38007e-07	5.8288	0.000692
1.46	0.000499262	2.26675	0.000692
1.48	-0.000500738	2.42867	0.000692
1.5	-0.00130074	2.10484	0.000692
1.52	-0.000500738	2.42867	0.000692
1.541	-7.38007e-07	2.26675	0.000692
1.561	0.000499262	2.10484	0.000692
1.581	0.000799262	2.26675	0.000692
1.601	-7.38007e-07	2.42867	0.000692
1.62	-7.38007e-07	2.10484	0.000692
1.64	-0.000800738	1.94293	0.000692
1.66	-0.000300738	1.94293	0.000692
1.68	0.000299262	1.78102	0.000692
1.701	-0.000500738	1.94293	0.000692
1.721	0.000499262	2.10484	0.000692
1.741	-7.38007e-07	2.26675	0.000692
1.761	-0.000300738	2.42867	0.000692
1.78	-7.38007e-07	2.42867	0.000692
1.8	0.000799262	1.78102	0.000692
1.82	-7.38007e-07	1.94293	0.000692
1.84	0.000499262	2.10484	0.000692
1.861	0.000499262	2.26675	0.000692
1.881	-0.000800738	1.94293	0.000692
1.901	-0.000300738	2.26675	0.000692
1.921	0.000499262	1.78102	0.000692
1.94	-7.38007e-07	1.78102	0.000692
1.96	0.000499262	2.10484	0.000692
1.98	0.000299262	2.10484	0.000692
2	-0.000800738	1.78102	0.000692
2.021	0.000799262	1.78102	-0.000528
2.041	0.000299262	2.26675	-0.000528
2.061	0.000799262	2.10484	-0.000528
2.081	-7.38007e-07	2.26675	-0.000528
2.101	0.000499262	1.94293	-0.000528
2.12	0.000299262	2.26675	-0.000528
2.14	0.000499262	1.61911	-0.000528
2.16	-0.000500738	2.10484	-0.000528
2.18	-0.000800738	1.78102	-0.000528
2.201	-0.000500738	2.42867	-0.000528
2.221	-7.38007e-07	2.26675	-0.000528
2.241	-0.000300738	2.10484	-0.000528
2.261	-0.000500738	2.10484	-0.000528
2.28	0.000499262	1.94293	-0.000528
2.3	0.000499262	2.26675	-0.000528
2.32	0.000299262	2.26675	-0.000528
2.34	0.000799262	1.78102	-0.000528
2.361	0.000799262	2.26675	-0.000528
2.381	-0.00130074	1.94293	-0.000528
2.401	-0.000500738	1.94293	-0.000528
2.421	0.000499262	2.10484	-0.000528
2.44	-0.000300738	1.94293	-0.000528
2.46	0.000299262	1.78102	-0.000528
2.48	-0.000800738	1.94293	-0.000528
2.5	-7.38007e-07	1.78102	-0.000528
2.52	-0.000500738	2.10484	-0.000528
2.541	-7.38007e-07	1.94293	-0.000528
2.561	-0.000500738	2.10484	-0.000528
2.581	0.000299262	1.94293	-0.000528
2.601	-0.000300738	2.10484	-0.000528
2.62	0.000499262	2.10484	-0.000528
2.64	-0.000300738	2.26675	-0.000528
2.66	-7.38007e-07	1.94293	-0.000528
2.68	-0.000800738	1.94293	-0.000528
2.701	-0.000500738	1.94293	-0.000528
2.721	-0.000300738	2.10484	-0.000528
2.741	-0.000500738	2.9144	-0.000528
2.761	0.000299262	2.10484	-0.000528
2.78	-0.00100074	2.26675	-0.000528
2.8	0.000999262	1.78102	-0.000528
2.82	0.000799262	1.94293	-0.000528
2.84	-7.38007e-07	1.78102	-0.000528
2.861	-0.000500738	2.10484	-0.000528
2.881	0.000499262	2.10484	-0.000528
2.901	0.000499262	2.10484	-0.000528
2.921	-7.38007e-07	1.78102	-0.000528
2.94	0.000799262	2.42867	-0.000528
2.96	0.000299262	1.78102	-0.000528
2.98	-0.000800738	1.78102	-0.000528
3	-0.000800738	2.42867	-0.000528
3.021	-0.00100074	1.78102	-0.000528
3.041	0.000799262	2.10484	-0.000528
3.061	-7.38007e-07	2.42867	-0.000528
3.096	0.000499262	1.61911	-0.000528
3.116	-0.000300738	1.94293	0.000692
3.136	-0.000300738	1.4572	0.000692
3.155	0.000299262	0.971466	0.000692
3.175	0.000499262	2.10484	0.000692
3.195	-0.00100074	1.94293	0.000692
3.215	-7.38007e-07	1.94293	0.000692
3.236	0.000299262	1.61911	0.000692
3.256	-0.000500738	1.94293	0.000692
3.276	-0.000500738	2.10484	0.000692
3.296	-0.00130074	1.94293	-0.000528
3.315	-7.38007e-07	1.61911	-0.000528
3.335	0.000799262	1.61911	-0.000528
3.355	0.000299262	2.10484	-0.000528
3.375	-0.000300738	2.10484	-0.000528
3.395	-0.000500738	1.94293	-0.000528
3.416	-0.000500738	1.94293	-0.000528
3.436	-7.38007e-07	1.94293	-0.000528
3.456	0.000799262	1.94293	-0.000528
3.476	-0.000500738	1.94293	-0.000528
3.495	0.000999262	1.94293	-0.000528
3.515	-7.38007e-07	1.78102	-0.000528
3.535	0.000499262	2.10484	-0.000528
3.555	-0.00100074	1.94293	-0.000528
3.576	-0.000300738	1.61911	-0.000528
3.596	0.000499262	1.94293	0.000692
3.616	-7.38007e-07	2.42867	0.000692
3.636	-7.38007e-07	1.61911	0.000692
3.655	-0.000500738	2.10484	0.000692
3.675	-0.000300738	1.61911	0.000692
3.695	0.000499262	1.78102	0.000692
3.715	-0.000800738	2.10484	0.000692
3.736	-7.38007e-07	1.78102	-0.000528
3.756	0.000499262	2.10484	-0.000528
3.776	-7.38007e-07	2.10484	-0.000528
3.796	0.000499262	1.78102	-0.000528
3.815	-0.000300738	1.78102	-0.000528
3.835	0.000499262	2.10484	-0.000528
3.855	-0.000300738	1.61911	-0.000528
3.875	0.000799262	1.78102	-0.000528
3.896	0.000299262	1.78102	-0.000528
3.916	0.000499262	1.94293	0.000692
3.936	-0.000300738	2.42867	0.000692
3.956	-7.38007e-07	1.94293	0.000692
3.976	0.000799262	2.26675	0.000692
3.995	0.000499262	1.4572	0.000692
4.015	0.000499262	1.94293	0.000692
4.035	-0.000800738	1.61911	0.000692
4.055	0.000299262	1.78102	0.000692
4.076	-0.000300738	1.78102	0.000692
4.101	0.00179926	1.4572	0.000692
4.12	-0.00100074	2.10484	0.000692
4.14	-0.00100074	1.94293	-0.000528
4.16	0.000499262	1.78102	-0.000528
4.18	0.000299262	1.94293	-0.000528
4.201	0.000299262	2.10484	-0.000528
4.221	0.000999262	2.10484	-0.000528
4.241	-7.38007e-07	1.94293	-0.000528
4.261	-7.38007e-07	1.61911	-0.000528
4.28	0.000499262	1.94293	-0.000528
4.3	-0.000500738	2.26675	-0.000528
4.32	0.000499262	1.29529	-0.000528
4.34	-0.00130074	1.94293	-0.000528
4.361	0.00279926	1.78102	-0.000528
4.381	0.000299262	1.94293	0.000692
4.401	-7.38007e-07	1.78102	0.000692
4.421	0.000499262	1.94293	0.000692
4.44	0.000499262	2.10484	0.000692
4.46	-0.000500738	1.94293	0.000692
4.48	-0.000500738	1.94293	0.000692
4.5	-0.000500738	1.78102	0.000692
4.52	-0.000300738	1.78102	0.000692
4.541	0.000299262	1.78102	0.000692
4.561	-0.00100074	1.78102	0.000692
4.581	0.000499262	2.26675	-0.000528
4.601	0.000299262	1.78102	-0.000528
4.62	0.000299262	2.10484	-0.000528
4.64	-0.000300738	2.10484	-0.000528
4.66	-0.000500738	1.78102	-0.000528
4.68	-0.000500738	1.29529	-0.000528
4.701	-0.000800738	2.10484	-0.000528
4.721	-0.000300738	1.78102	-0.000528
4.741	-0.000800738	1.94293	-0.000528
4.761	-0.000300738	1.61911	-0.000528
4.781	-0.000300738	2.9144	-0.000528
4.8	0.000499262	2.26675	-0.000528
4.821	-0.000800738	2.10484	-0.000528
4.84	0.000799262	1.61911	0.000692
4.861	-0.00100074	1.61911	0.000692
4.88	-0.000300738	2.10484	0.000692
4.901	-0.000800738	1.94293	0.000692
4.92	-0.00130074	2.10484	0.000692
4.94	-0.000300738	2.10484	0.000692
4.961	-0.000800738	2.10484	0.000692
4.98	0.000499262	2.26675	0.000692
5.001	0.000299262	1.78102	0.000692
5.02	-0.00130074	1.94293	0.000692
5.041	-0.000300738	1.94293	0.000692
5.06	-0.000300738	2.10484	0.023876
5.081	-0.000500738	6.96217	0.073905
5.1	-0.000800738	6.15262	0.141017
5.12	0.000499262	4.53351	0.217891
5.141	-7.38007e-07	4.20969	0.302086
5.16	-7.38007e-07	5.01924	0.391162
5.181	-7.38007e-07	5.18115	0.481458
5.2	-7.38007e-07	5.50497	0.577856
5.221	-7.38007e-07	6.15262	0.673033
5.24	-0.00100074	6.31453	0.77187
5.261	0.000299262	6.96217	0.869488
5.281	-7.38007e-07	6.96217	0.969546
5.3	0.000999262	7.77173	1.06838
5.321	-7.38007e-07	8.41937	1.16722
5.34	0.000299262	9.06702	1.26728
5.361	0.000499262	9.87657	1.36734
5.38	-0.000500738	11.0099	1.4674
5.401	0.000799262	11.1719	1.56623
5.42	-0.000300738	11.6576	1.66751
5.44	0.000299262	13.1148	1.76635
5.461	0.00129926	13.6005	1.86641
5.48	0.000499262	14.572	1.96524
5.501	0.000999262	15.2196	2.06652
5.52	0.000999262	15.0577	2.16536
5.541	-0.000300738	15.8673	2.26664
5.56	-7.38007e-07	17.0007	2.36548
5.581	-7.38007e-07	17.3245	2.46675
5.6	-7.38007e-07	18.134	2.56559
5.62	-7.38007e-07	18.6198	2.66687
5.641	0.000499262	19.7531	2.76571
5.66	0.00129926	21.6961	2.86699
5.681	0.000499262	22.6675	2.9646
5.7	0.000299262	23.639	3.06588
5.721	0.000299262	24.2867	3.16594
5.74	-7.38007e-07	25.5819	3.26722
5.761	-7.38007e-07	27.363	3.36605
5.781	0.00149926	27.8487	3.46733
5.8	0.00129926	29.3059	3.56617
5.821	0.000799262	30.2774	3.66623
5.84	0.000499262	31.5726	3.76629
5.861	0.000799262	32.5441	3.86634
5.88	0.00129926	34.3251	3.9664
5.901	0.000999262	34.8109	4.06646
5.92	0.000799262	35.6204	4.16652
5.94	-7.38007e-07	37.0776	4.26658
5.961	0.000299262	38.8586	4.36664
5.98	0.000999262	39.3444	4.46669
6.001	0.000499262	39.8301	4.56675
6.02	0.000499262	41.6111	4.66559
6.041	-7.38007e-07	43.2302	4.76565
6.06	0.00129926	42.5826	4.83886
6.081	0.000499262	40.8016	4.89011
6.105	0.000499262	41.4492	4.93282
6.126	0.000499262	42.4207	4.95478
6.145	0.000499262	42.5826	4.96942
6.166	0.000299262	41.935	4.97918
6.185	-7.38007e-07	42.2588	4.98651
6.206	0.000799262	40.8016	4.99017
6.225	-7.38007e-07	40.4778	4.99383
6.245	-7.38007e-07	39.992	4.99627
6.266	0.000999262	39.6682	4.99871
6.285	0.000799262	39.1825	4.99993
6.306	0.000999262	38.5348	4.99993
6.325	-7.38007e-07	38.3729	5.00115
6.346	0.000799262	37.2395	5.00115
6.365	0.000799262	37.0776	5.00115
6.386	0.000999262	36.43	5.00237
6.406	-7.38007e-07	36.1062	5.00237
6.425	0.000999262	35.9442	5.00237
6.446	0.000299262	35.7823	5.00237
6.465	0.00149926	35.2966	5.00237
6.486	-7.38007e-07	34.9728	5.00237
6.505	-0.000300738	34.649	5.00237
6.526	-7.38007e-07	34.3251	5.00237
6.545	0.000999262	34.8109	5.00237
6.565	-7.38007e-07	33.6775	5.00237
6.586	0.000999262	33.5156	5.00237
6.605	0.000799262	33.6775	5.00237
6.626	-7.38007e-07	33.5156	5.00237
6.645	0.000499262	33.6775	5.00237
6.666	0.000499262	33.0298	5.00237
6.685	0.000499262	32.8679	5.00237
6.706	-7.38007e-07	33.1918	5.00237
6.725	0.000799262	33.0298	5.00237
6.745	-0.000300738	33.1918	5.00237
6.766	-7.38007e-07	32.8679	5.00237
6.785	0.00179926	32.5441	5.00237
6.806	0.000299262	32.3822	5.00237
6.825	0.000999262	32.0584	5.00237
6.846	0.000299262	31.8965	5.00237
6.865	0.000799262	32.706	5.00237
6.886	-0.000300738	32.0584	5.00237
6.906	-0.000800738	31.4107	5.00237
6.925	0.000499262	32.0584	5.00237
6.946	0.00149926	31.8965	5.00237
6.965	-7.38007e-07	31.7346	5.00237
6.986	0.000799262	31.4107	5.00237
7.005	-0.000800738	31.4107	5.00237
7.026	0.000799262	31.0869	5.00237
7.045	0.000799262	31.0869	5.00237
7.065	0.00129926	31.4107	5.00237
7.1	0.000499262	31.2488	5.00237
7.12	0.000799262	31.5726	5.00237
7.141	-7.38007e-07	31.0869	5.00237
7.16	0.000799262	31.0869	5.00237
7.181	-0.00100074	30.925	5.00237
7.2	-0.000300738	30.7631	5.00237
7.221	-0.000300738	31.2488	5.00237
7.24	0.000799262	31.2488	5.00237
7.261	0.000799262	30.7631	5.00237
7.281	0.000499262	30.925	5.00237
7.3	0.000299262	30.925	5.00237
7.321	0.000999262	31.2488	5.00237
7.34	0.000999262	30.7631	5.00237
7.361	0.000799262	30.7631	5.00237
7.38	0.000999262	31.2488	5.00237
7.401	-7.38007e-07	29.9535	5.00237
7.42	0.000499262	31.7346	5.00237
7.44	0.00129926	30.6012	5.00237
7.461	-7.38007e-07	30.6012	5.00237
7.48	0.000299262	30.7631	5.00237
7.501	0.000299262	30.2774	5.00237
7.52	0.000799262	30.1154	5.00237
7.541	0.000999262	30.6012	5.00237
7.56	0.000499262	30.2774	5.00237
7.581	-7.38007e-07	29.9535	5.00237
7.6	-7.38007e-07	30.4393	5.00237
7.62	-7.38007e-07	29.7916	5.00237
7.641	-0.000300738	29.7916	5.00237
7.66	0.00129926	30.1154	5.00237
7.681	0.000799262	30.1154	5.00237
7.7	0.000799262	30.1154	5.00237
7.721	0.000999262	30.1154	5.00237
7.74	0.000999262	29.7916	5.00237
7.761	-0.000800738	29.9535	5.00237
7.781	-7.38007e-07	30.1154	5.00237
7.8	0.000799262	29.9535	5.00237
7.821	-7.38007e-07	29.9535	5.00237
7.84	-7.38007e-07	30.2774	5.00237
7.861	-7.38007e-07	29.9535	5.00237
7.88	0.00149926	29.7916	5.00237
7.901	-7.38007e-07	29.7916	5.00237
7.92	-7.38007e-07	29.4678	5.00237
7.94	0.000799262	29.9535	5.00237
7.961	0.000999262	29.6297	5.00237
7.98	0.000799262	29.3059	5.00237
8.001	0.000299262	29.4678	5.00237
8.02	-0.000800738	29.3059	5.00237
8.041	-7.38007e-07	29.3059	5.00237
8.06	0.000499262	29.7916	5.00237
8.096	0.000299262	28.9821	5.00237
8.115	0.00129926	29.3059	5.00237
8.136	-0.000300738	29.3059	5.00237
8.156	0.000799262	29.3059	5.00237
8.175	0.000999262	28.9821	5.00237
8.196	0.000799262	29.3059	5.00237
8.215	0.000499262	28.9821	5.00237
8.236	0.000299262	29.4678	5.00237
8.255	-0.000300738	29.3059	5.00237
8.276	-0.000500738	29.7916	5.00237
8.295	0.000499262	28.6582	5.00237
8.315	0.000999262	28.9821	5.00237
8.336	-0.000500738	29.144	5.00237
8.355	0.000799262	28.8202	5.00237
8.376	0.000799262	28.8202	5.00237
8.395	0.000999262	28.6582	5.00237
8.416	0.00129926	28.9821	5.00237
8.435	-0.000300738	28.8202	5.00237
8.456	0.000999262	28.8202	5.00237
8.475	0.000299262	28.6582	5.00237
8.495	0.000999262	28.8202	5.00237
8.516	0.00229926	28.6582	5.00237
8.535	0.000499262	28.8202	5.00237
8.556	0.000799262	28.6582	5.00237
8.575	-0.000300738	28.3344	5.00237
8.596	-0.000300738	28.4963	5.00237
8.615	0.000499262	28.6582	5.00237
8.636	0.000799262	28.6582	5.00237
8.656	0.000499262	28.6582	5.00237
8.675	0.000299262	28.3344	5.00237
8.696	0.000999262	28.6582	5.00237
8.715	-7.38007e-07	28.6582	5.00237
8.736	0.000999262	28.4963	5.00237
8.755	0.000799262	28.1725	5.00237
8.776	0.000299262	28.1725	5.00237
8.795	0.00129926	28.6582	5.00237
8.815	-0.000300738	28.3344	5.00237
8.836	0.000799262	28.4963	5.00237
8.855	-0.000300738	28.3344	5.00237
8.876	0.000999262	26.2296	5.00237
8.895	0.000499262	28.1725	5.00237
8.916	0.000299262	28.1725	5.00237
8.935	0.000799262	28.0106	5.00237
8.956	-7.38007e-07	28.0106	5.00237
8.975	0.000999262	28.3344	5.00237
8.995	-0.000300738	28.4963	5.00237
9.016	-7.38007e-07	28.3344	5.00237
9.035	0.000799262	27.8487	5.00237
9.056	0.000499262	28.0106	5.00237
9.075	-0.000300738	27.5249	5.00115
9.096	0.000499262	28.0106	5.00115
9.115	-7.38007e-07	27.8487	5.00115
9.136	0.000799262	28.1725	5.00115
9.156	0.000299262	27.5249	5.00115
9.175	0.000799262	27.6868	5.00115
9.196	0.000299262	27.6868	5.00115
9.215	0.00129926	27.6868	5.00115
9.236	-7.38007e-07	27.201	5.00115
9.255	0.000299262	27.6868	5.00115
9.276	0.000499262	27.363	5.00115
9.295	0.000799262	27.201	5.00115
9.315	0.000799262	27.363	5.00115
9.336	-7.38007e-07	27.363	5.00115
9.355	-0.000500738	27.363	5.00115
9.376	0.000299262	26.8772	5.00115
9.395	0.000799262	26.8772	5.00115
9.416	-0.000300738	27.201	5.00115
9.435	-0.000500738	27.201	5.00115
9.456	-7.38007e-07	27.363	5.00115
9.475	-7.38007e-07	27.0391	5.00115
9.495	-7.38007e-07	27.201	5.00115
9.516	-7.38007e-07	26.8772	5.00115
9.535	-0.000300738	27.201	5.00115
9.556	0.000499262	27.363	5.00115
9.575	-0.00100074	27.363	5.00115
9.596	0.000499262	25.2581	5.00115
9.615	0.000299262	27.363	5.00115
9.636	-0.000500738	27.201	5.00115
9.656	-0.000300738	26.8772	5.00115
9.675	0.000499262	27.363	5.00115
9.696	-7.38007e-07	27.201	5.00115
9.715	0.000799262	27.201	5.00115
9.736	0.000299262	26.5534	5.00115
9.755	0.000499262	27.0391	5.00115
9.776	0.000799262	26.7153	5.00115
9.795	0.000299262	26.8772	5.00115
9.815	0.000299262	26.7153	5.00115
9.836	-7.38007e-07	26.8772	5.00115
9.855	0.000499262	26.7153	5.00115
9.876	0.000499262	26.5534	5.00115
9.895	0.000299262	27.0391	5.00115
9.916	0.000499262	26.7153	5.00115
9.935	0.000799262	26.7153	5.00115
9.956	0.000799262	27.201	5.00115
9.975	0.000499262	26.7153	5.00115
9.995	0.000799262	27.0391	5.00115
10.016	0.000999262	27.201	5.00115
10.035	0.00129926	26.3915	5.00115
10.056	0.000799262	26.7153	5.00115
10.075	-0.000800738	26.8772	5.00115
10.1	-7.38007e-07	27.201	5.00115
10.12	0.000999262	26.8772	5.00115
10.141	0.000499262	26.5534	5.00115
10.16	-0.000500738	27.0391	5.00115
10.181	-7.38007e-07	26.8772	5.00115
10.2	0.000499262	26.5534	5.00115
10.221	0.000299262	27.0391	5.00115
10.24	-7.38007e-07	26.7153	5.00115
10.261	-7.38007e-07	26.2296	5.00115
10.281	-0.000300738	26.5534	5.00115
10.3	0.000299262	26.2296	5.00115
10.321	-0.000500738	26.2296	5.00115
10.34	-0.000300738	26.8772	5.00115
10.361	0.000499262	26.3915	5.00115
10.38	0.000799262	26.8772	5.00115
10.401	-0.000300738	26.2296	5.00115
10.42	-0.000300738	26.7153	5.00115
10.44	-7.38007e-07	26.2296	5.00115
10.461	0.000499262	26.3915	5.00115
10.48	0.000999262	26.8772	5.00115
10.501	0.000799262	26.5534	5.00115
10.52	-7.38007e-07	26.7153	5.00115
10.541	0.000799262	26.5534	5.00115
10.56	0.000299262	26.2296	5.00115
10.581	0.000799262	26.7153	5.00115
10.6	0.000999262	26.7153	5.00115
10.62	0.000499262	26.7153	5.00115
10.641	0.000299262	26.5534	5.00115
10.66	0.000799262	26.2296	5.00115
10.681	0.00129926	26.2296	5.00115
10.7	0.000299262	26.2296	5.00115
10.721	0.000499262	26.2296	5.00115
10.74	0.000999262	26.5534	5.00115
10.761	-0.000300738	23.8009	5.00115
10.781	-7.38007e-07	26.5534	5.00115
10.8	-0.000500738	26.3915	5.00115
10.821	-0.000300738	26.5534	5.00115
10.84	-7.38007e-07	26.3915	5.00115
10.861	0.00129926	26.5534	5.00115
10.88	0.000799262	26.0677	5.00115
10.901	-0.00100074	25.9058	5.00115
10.92	-0.000500738	26.0677	5.00115
10.94	0.000299262	26.5534	5.00115
10.961	-0.000300738	26.5534	5.00115
10.98	0.000799262	25.9058	5.00115
11.001	0.000999262	26.0677	5.00115
11.02	0.000299262	26.5534	5.00115
11.041	0.000999262	26.3915	5.00115
11.06	0.000799262	26.2296	5.00115
11.081	0.000499262	26.5534	5.00115
11.1	0.000799262	26.3915	5.00115
11.12	-7.38007e-07	26.2296	5.00115
11.141	0.00179926	26.3915	5.00481
11.16	0.000799262	29.9535	5.05728
11.181	0.00129926	40.3158	5.12073
11.2	-7.38007e-07	44.8494	5.19516
11.221	0.000999262	45.1732	5.2757
11.24	0.000799262	46.9542	5.36355
11.261	0.000499262	49.2209	5.45507
11.281	0.00129926	50.3543	5.55025
11.3	0.000999262	52.6211	5.64542
11.321	0.000999262	54.7259	5.74304
11.34	0.00149926	56.0212	5.84188
11.361	0.00259926	56.1831	5.94072
11.38	0.00179926	57.6403	6.03955
11.401	0.000799262	58.288	6.13839
11.42	0.00149926	59.7452	6.23845
11.44	0.000999262	60.7166	6.33729
11.461	0.000999262	62.6596	6.43857
11.48	0.00179926	64.7644	6.5374
11.501	0.00149926	66.3835	6.63746
11.52	0.00179926	67.5169	6.7363
11.541	0.00279926	67.5169	6.83758
11.56	0.00229926	69.7836	6.93642
11.581	0.00149926	73.1838	7.03769
11.6	0.00199926	76.422	7.13653
11.62	0.000999262	78.5268	7.23781
11.641	0.00259926	81.4412	7.33665
11.66	0.00229926	84.0318	7.43793
11.681	0.00229926	87.1081	7.53676
11.7	0.00309926	88.2415	7.63804
11.721	0.00229926	91.4797	7.73688
11.74	0.00309926	93.7465	7.83694
11.761	0.00149926	96.8228	7.93699
11.781	0.00309926	99.7372	8.03705
11.8	0.00229926	102.813	8.13711
11.821	0.00309926	107.023	8.23717
11.84	0.00229926	110.585	8.33723
11.861	0.00309926	114.795	8.43728
11.88	0.00379926	121.433	8.53734
11.901	0.00329926	127.424	8.6374
11.92	0.00359926	131.148	8.73746
11.94	0.00309926	135.196	8.8363
11.961	0.00329926	141.186	8.93757
11.98	0.00459926	146.044	9.03641
12.001	0.00359926	150.901	9.13769
12.02	0.00359926	156.73	9.23653
12.041	0.00479926	162.559	9.33659
12.06	0.00359926	168.711	9.43664
12.081	0.00379926	176.807	9.53792
12.1	0.00479926	186.521	9.63676
12.12	0.00379926	194.455	9.73682
12.156	0.00459926	204.817	9.86494
12.175	0.00309926	207.408	9.90887
12.196	0.00409926	209.189	9.93815
12.215	0.00309926	208.865	9.9589
12.236	0.00329926	207.246	9.97354
12.255	0.00359926	205.627	9.98208
12.276	0.00379926	204.008	9.98818
12.295	0.00309926	200.122	9.99306
12.315	0.00259926	196.884	9.9955
12.336	0.00279926	194.941	9.99794
12.355	0.00379926	192.674	9.99916
12.376	0.00309926	190.084	10.0004
12.395	0.00359926	186.845	10.0016
12.416	0.00309926	183.931	10.0016
12.435	0.00429926	181.826	10.0028
12.456	0.00359926	179.883	10.0028
12.475	0.00329926	178.75	10.0028
12.495	0.00199926	175.997	10.0028
12.516	0.00329926	174.54	10.0028
12.535	0.00359926	172.921	10.0028
12.556	0.00279926	171.788	10.0028
12.575	0.00259926	171.302	10.0028
12.596	0.00309926	170.168	10.0028
12.615	0.00259926	169.521	10.004
12.636	0.00279926	168.873	10.004
12.656	0.00329926	168.226	10.004
12.675	0.00359926	167.74	10.004
12.696	0.00379926	166.606	10.004
12.715	0.00329926	165.635	10.004
12.736	0.00309926	164.987	10.004
12.755	0.00309926	164.34	10.004
12.776	0.00279926	163.368	10.004
12.795	0.00359926	163.044	10.004
12.815	0.00429926	162.559	10.004
12.836	0.00309926	162.073	10.004
12.855	0.00329926	161.101	10.004
12.876	0.00329926	160.778	10.004
12.895	0.00309926	160.778	10.004
12.916	0.00309926	160.13	10.004
12.935	0.00329926	159.32	10.004
12.956	0.00229926	159.159	10.004
12.975	0.00309926	158.673	10.004
12.995	0.00329926	158.511	10.004
13.016	0.00309926	158.187	10.004
13.035	0.00379926	157.863	10.004
13.056	0.00329926	158.025	10.004
13.075	0.00279926	157.054	10.004
13.1	0.00379926	157.216	10.004
13.12	0.00359926	156.73	10.004
13.141	0.00259926	156.568	10.004
13.16	0.00279926	156.082	10.004
13.181	0.00409926	156.082	10.004
13.2	0.00309926	155.596	10.004
13.221	0.00259926	155.273	10.004
13.24	0.00199926	155.435	10.004
13.261	0.00359926	154.301	10.004
13.281	0.00199926	154.301	10.004
13.3	0.00259926	153.977	10.004
13.321	0.00309926	153.815	10.004
13.34	0.00179926	153.654	10.004
13.361	0.00259926	153.492	10.004
13.38	0.00279926	153.977	10.004
13.401	0.00279926	151.711	10.004
13.42	0.00479926	153.006	10.004
13.44	0.00259926	153.006	10.004
13.461	0.00279926	153.006	10.004
13.48	0.00179926	152.682	10.004
13.501	0.00429926	152.52	10.004
13.52	0.00259926	151.873	10.004
13.541	0.00279926	151.873	10.0028
13.56	0.00329926	151.549	10.0028
13.581	0.00309926	151.387	10.0028
13.6	0.00359926	151.387	10.0028
13.62	0.00309926	151.549	10.0028
13.641	0.00309926	150.739	10.0028
13.66	0.00279926	150.901	10.0028
13.681	0.00259926	150.415	10.0028
13.7	0.00259926	149.93	10.0028
13.721	0.00309926	149.93	10.0028
13.74	0.00259926	150.092	10.0028
13.761	0.00329926	149.768	10.0028
13.781	0.00259926	149.606	10.0028
13.8	0.00359926	149.444	10.0028
13.821	0.00229926	149.93	10.0028
13.84	0.00259926	149.282	10.0028
13.861	0.00259926	149.282	10.0028
13.88	0.00309926	149.282	10.0028
13.901	0.00149926	148.958	10.0028
13.92	0.00359926	148.958	10.0028
13.94	0.00279926	148.634	10.0028
13.961	0.00199926	148.634	10.0028
13.98	0.00199926	148.634	10.0028
14.001	0.00279926	148.31	10.0028
14.02	0.00279926	147.987	10.0028
14.041	0.00309926	148.472	10.0028
14.06	0.00259926	147.663	10.0028
14.081	0.00379926	147.663	10.0028
14.1	0.00329926	147.663	10.0028
14.12	0.00279926	147.825	10.0028
14.141	0.00329926	147.339	10.0028
14.16	0.00179926	147.825	10.0028
14.181	0.00279926	147.501	10.0028
14.2	0.00199926	147.501	10.0028
14.221	0.00329926	147.015	10.0028
14.24	0.00259926	147.177	10.0028
14.261	0.00259926	147.015	10.0028
14.281	0.00309926	147.015	10.0028
14.3	0.00259926	146.529	10.0028
14.321	0.00279926	146.206	10.0028
14.34	0.00359926	146.368	10.0028
14.361	0.00309926	146.368	10.0028
14.38	0.00259926	146.368	10.0028
14.401	0.00229926	145.72	10.0028
14.42	0.00309926	146.529	10.0028
14.44	0.00259926	145.72	10.0028
14.461	0.00379926	145.234	10.0028
14.48	0.00359926	145.72	10.0028
14.501	0.00379926	145.396	10.0028
14.52	0.00379926	144.748	10.0028
14.541	0.00259926	144.587	10.0028
14.56	0.00379926	144.263	10.0028
14.581	0.00309926	144.748	10.0028
14.6	0.00279926	144.101	10.0028
14.62	0.00199926	144.263	10.0028
14.641	0.00279926	143.777	10.0028
14.66	0.00309926	143.615	10.0028
14.681	0.00199926	143.453	10.0028
14.7	0.00259926	143.291	10.0016
14.721	0.00329926	142.806	10.0016
14.74	0.00279926	142.482	10.0016
14.761	0.00279926	142.644	10.0016
14.781	0.00179926	142.158	10.0016
14.8	0.00309926	141.348	10.0016
14.821	0.00179926	141.834	10.0016
14.84	0.00359926	141.672	10.0016
14.861	0.00229926	141.672	10.0016
14.88	0.00409926	141.996	10.0016
14.901	0.00179926	141.348	10.0016
14.92	0.00279926	141.51	10.0016
14.94	0.00259926	141.834	10.0016
14.961	0.00309926	141.672	10.0016
14.98	0.00379926	141.51	10.0016
15.001	0.00309926	141.024	10.0016
15.02	0.00259926	141.186	10.0016
15.041	0.00229926	141.186	10.0016
15.06	0.00359926	141.186	10.0016
15.096	0.00279926	140.539	10.0016
15.115	0.00279926	141.672	10.0016
15.136	0.00279926	141.186	10.0016
15.156	0.00279926	140.701	10.0016
15.175	0.00259926	140.539	10.0016
15.196	0.00279926	141.024	10.0016
15.215	0.00309926	140.377	10.0016
15.236	0.00149926	140.539	10.0016
15.255	0.00309926	140.539	10.0016
15.276	0.00309926	140.539	10.0016
15.295	0.00259926	140.539	10.0016
15.315	0.00329926	140.215	10.0016
15.336	0.00309926	140.863	10.0016
15.355	0.00199926	140.377	10.0016
15.376	0.00179926	140.377	10.0016
15.395	0.00229926	140.215	10.0016
15.416	0.00199926	140.539	10.0016
15.435	0.00149926	140.215	10.0016
15.456	0.00259926	140.053	10.0016
15.475	0.00179926	140.215	10.0016
15.495	0.00259926	140.215	10.0016
15.516	0.00229926	139.567	10.0016
15.535	0.00259926	139.405	10.0016
15.556	0.00309926	140.053	10.0016
15.575	0.00279926	137.624	10.0016
15.596	0.00279926	139.891	10.0016
15.615	0.00259926	139.243	10.0016
15.636	0.00279926	139.891	10.0016
15.656	0.00199926	139.243	10.0016
15.675	0.00199926	139.405	10.0016
15.696	0.00379926	139.082	10.0016
15.715	0.00199926	139.405	10.0016
15.736	0.00279926	139.891	10.0016
15.755	0.00279926	139.243	10.0016
15.776	0.00199926	139.567	10.0016
15.795	0.00199926	138.92	10.0016
15.815	0.00309926	139.567	10.0016
15.836	0.00329926	139.082	10.0016
15.855	0.00279926	139.405	10.0016
15.876	0.00309926	139.729	10.0016
15.895	0.00279926	138.92	10.0016
15.916	0.00359926	138.92	10.0016
15.935	0.00279926	139.243	10.0016
15.956	0.00309926	138.92	10.0016
15.975	0.00259926	138.758	10.0016
15.995	0.00279926	138.92	10.0016
16.016	0.00229926	139.082	10.0016
16.035	0.00279926	138.434	10.0016
16.056	0.00309926	138.272	10.0016
16.075	0.00309926	138.272	10.0016
16.096	0.00309926	138.596	10.0016
16.115	0.00229926	138.596	10.0016
16.136	0.00259926	138.596	10.0016
16.156	0.00229926	138.596	10.0016
16.175	0.00259926	137.948	10.0016
16.196	0.00229926	137.786	10.0016
16.215	0.00229926	138.92	10.0016
16.236	0.00279926	138.434	10.0016
16.255	0.00149926	138.272	10.0016
16.276	0.00199926	138.434	10.0016
16.295	0.00149926	138.272	10.0016
16.315	0.00229926	138.434	10.0016
16.336	0.00309926	138.596	10.0016
16.355	0.00279926	137.948	10.0016
16.376	0.00279926	137.948	10.0016
16.395	0.00279926	138.596	10.0016
16.416	0.00259926	137.786	10.0016
16.435	0.00179926	137.624	10.0016
16.456	0.00259926	137.948	10.0016
16.475	0.00329926	137.786	10.0016
16.495	0.00259926	137.948	10.0016
16.516	0.00329926	137.786	10.0016
16.535	0.00259926	137.624	10.0016
16.556	0.00279926	137.462	10.0016
16.575	0.00259926	138.11	10.0016
16.596	0.00259926	137.624	10.0016
16.615	0.00199926	137.948	10.0016
16.636	0.00229926	137.301	10.0016
16.656	0.00199926	137.786	10.0016
16.675	0.00199926	137.624	10.0016
16.696	0.00329926	137.139	10.0016
16.715	0.00309926	137.624	10.0016
16.736	0.00279926	137.786	10.0016
16.755	0.00279926	136.815	10.0016
16.776	0.00329926	137.786	10.0016
16.795	0.00199926	137.139	10.0016
16.815	0.00199926	137.301	10.0016
16.836	0.00199926	137.139	10.0016
16.855	0.00229926	136.977	10.0016
16.876	0.00309926	137.139	10.0016
16.895	0.00309926	137.301	10.0016
16.916	0.00279926	136.653	10.0016
16.935	0.00279926	137.139	10.0016
16.956	0.00279926	137.139	10.0016
16.975	0.00279926	137.139	10.0016
16.995	0.00309926	137.301	10.0016
17.016	0.00259926	137.139	10.0016
17.035	0.00309926	136.815	10.0016
17.056	0.00309926	136.815	10.0016
17.075	0.00329926	136.653	10.0016
17.1	0.00259926	137.139	10.0016
17.12	0.00279926	136.977	10.0016
17.141	0.00329926	136.815	10.0016
17.16	0.00279926	136.977	10.0016
17.181	0.00309926	136.815	10.0016
17.2	0.00409926	136.815	10.0016
17.221	0.00429926	136.977	10.0028
17.24	0.00359926	140.215	10.0443
17.261	0.00429926	175.188	10.1017
17.281	0.00379926	216.961	10.1712
17.3	0.00429926	227.647	10.2505
17.321	0.00429926	230.723	10.3372
17.34	0.00479926	239.79	10.4275
17.361	0.00479926	250.153	10.5214
17.38	0.00589926	261.001	10.6178
17.401	0.00459926	272.658	10.7142
17.42	0.00459926	284.478	10.8131
17.44	0.00539926	294.678	10.9107
17.461	0.00589926	303.745	11.0107
17.48	0.00509926	312.974	11.1083
17.501	0.00639926	323.822	11.2084
17.52	0.00539926	332.565	11.3072
17.541	0.00689926	337.423	11.4085
17.56	0.00609926	343.251	11.5074
17.581	0.00659926	353.614	11.6086
17.6	0.00639926	363.652	11.7063
17.62	0.00659926	372.395	11.8075
17.641	0.00689926	382.758	11.9076
17.66	0.00689926	393.444	12.0076
17.681	0.00689926	405.101	12.1077
17.7	0.00759926	417.083	12.2078
17.721	0.00759926	428.093	12.3078
17.74	0.00789926	435.541	12.4079
17.761	0.00889926	443.96	12.5079
17.781	0.00789926	454.16	12.608
17.8	0.00789926	463.875	12.708
17.821	0.00919926	472.294	12.8081
17.84	0.00869926	482.009	12.9082
17.861	0.00939926	492.857	13.007
17.88	0.00889926	501.762	13.1083
17.901	0.00889926	507.915	13.2071
17.92	0.0106993	514.391	13.3084
17.94	0.00889926	522.325	13.4072
17.961	0.0104993	537.383	13.5085
17.98	0.0109993	556.326	13.6061
18.001	0.0109993	568.631	13.7074
18.02	0.0111993	577.375	13.8062
18.041	0.00989926	589.842	13.9075
18.06	0.0111993	601.176	14.0076
18.081	0.0109993	617.205	14.1076
18.1	0.0119993	632.262	14.2065
18.12	0.0106993	640.844	14.3078
18.141	0.0111993	647.482	14.4066
18.16	0.0116993	654.93	14.5079
18.181	0.0116993	661.245	14.6079
18.2	0.0104993	668.207	14.708
18.221	0.0119993	677.112	14.7995
18.24	0.0109993	680.512	14.8642
18.261	0.0101993	676.788	14.9081
18.281	0.00989926	675.169	14.9386
18.3	0.0114993	672.416	14.9594
18.321	0.0106993	664.969	14.974
18.34	0.0109993	656.063	14.9838
18.361	0.0111993	648.777	14.9899
18.38	0.0109993	640.52	14.9947
18.401	0.0101993	633.72	14.9984
18.42	0.00939926	628.539	14.9996
18.44	0.0106993	622.71	15.0008
18.461	0.00989926	615.424	15.0021
18.48	0.0101993	609.595	15.0033
18.501	0.00989926	604.738	15.0033
18.52	0.0104993	599.88	15.0033
18.541	0.00919926	595.185	15.0045
18.56	0.00919926	592.432	15.0045
18.581	0.00939926	589.194	15.0045
18.6	0.0101993	584.661	15.0045
18.62	0.0101993	581.422	15.0045
18.641	0.00919926	578.346	15.0045
18.66	0.00989926	576.079	15.0045
18.681	0.0101993	573.327	15.0045
18.7	0.00969926	571.546	15.0045
18.721	0.00989926	569.117	15.0045
18.74	0.0101993	567.822	15.0045
18.761	0.00939926	566.689	15.0045
18.781	0.00939926	565.879	15.0045
18.8	0.00839926	564.422	15.0045
18.821	0.00969926	563.288	15.0057
18.84	0.00939926	561.831	15.0057
18.861	0.00919926	560.536	15.0057
18.88	0.00869926	559.888	15.0057
18.901	0.00939926	558.269	15.0057
18.92	0.00969926	558.269	15.0057
18.94	0.00919926	556.488	15.0057
18.961	0.0101993	555.031	15.0057
18.98	0.00919926	554.059	15.0057
19.001	0.00989926	553.088	15.0057
19.02	0.00989926	552.278	15.0057
19.041	0.00919926	550.983	15.0057
19.06	0.00939926	550.336	15.0057
19.081	0.00969926	548.878	15.0057
19.1	0.00969926	548.069	15.0057
19.12	0.00889926	547.907	15.0057
19.141	0.0101993	546.612	15.0057
19.16	0.00889926	545.64	15.0057
19.181	0.00969926	545.802	15.0057
19.2	0.00969926	544.507	15.0057
19.221	0.0101993	544.021	15.0057
19.24	0.00889926	543.373	15.0057
19.261	0.00839926	542.402	15.0057
19.281	0.00969926	542.402	15.0057
19.3	0.00889926	541.269	15.0057
19.321	0.00869926	540.945	15.0057
19.34	0.00789926	540.135	15.0057
19.361	0.00919926	539.164	15.0057
19.38	0.00889926	538.516	15.0057
19.401	0.00889926	538.192	15.0057
19.42	0.00889926	537.383	15.0057
19.44	0.00989926	537.545	15.0057
19.461	0.00889926	536.897	15.0057
19.48	0.00889926	536.411	15.0057
19.501	0.00869926	535.925	15.0057
19.52	0.00839926	535.44	15.0057
19.541	0.0101993	535.278	15.0045
19.56	0.00889926	534.306	15.0045
19.581	0.00989926	533.821	15.0045
19.6	0.00919926	533.335	15.0045
19.62	0.00919926	532.849	15.0045
19.641	0.00889926	533.173	15.0045
19.66	0.00889926	532.363	15.0045
19.681	0.00989926	532.201	15.0045
19.7	0.00919926	531.554	15.0045
19.721	0.00889926	530.744	15.0045
19.74	0.00839926	530.42	15.0045
19.761	0.00889926	530.097	15.0045
19.781	0.00839926	530.259	15.0045
19.8	0.00889926	529.611	15.0045
19.821	0.00889926	529.773	15.0045
19.84	0.00869926	528.801	15.0045
19.861	0.00919926	528.154	15.0045
19.88	0.00919926	527.992	15.0045
19.901	0.0116993	527.992	15.0045
19.92	0.00969926	527.992	15.0045
19.94	0.00869926	527.83	15.0045
19.961	0.00919926	527.182	15.0045
19.98	0.00889926	526.373	15.0045
20.001	0.00889926	526.211	15.0045
20.02	0.00919926	525.725	15.0045
20.041	0.00819926	525.563	15.0045
20.06	0.00939926	525.563	15.0045
20.081	0.00889926	525.077	15.0045
20.1	0.00919926	524.592	15.0045
20.12	0.00939926	524.592	15.0045
20.141	0.00869926	524.43	15.0045
20.16	0.00819926	523.782	15.0045
20.181	0.00789926	523.62	15.0045
20.2	0.00969926	523.296	15.0045
20.221	0.00939926	522.487	15.0045
20.24	0.00889926	522.487	15.0045
20.261	0.00789926	522.325	15.0045
20.281	0.00919926	521.515	15.0045
20.3	0.00889926	521.839	15.0045
20.321	0.00789926	521.03	15.0045
20.34	0.00939926	521.03	15.0045
20.361	0.00889926	520.382	15.0045
20.38	0.00969926	519.734	15.0045
20.401	0.00839926	519.411	15.0045
20.42	0.00889926	519.411	15.0045
20.44	0.00789926	518.601	15.0045
20.461	0.00889926	518.115	15.0045
20.48	0.00889926	517.63	15.0045
20.501	0.00889926	516.82	15.0033
20.52	0.00919926	515.848	15.0033
20.541	0.00839926	515.525	15.0033
20.56	0.00889926	515.039	15.0033
20.581	0.00839926	514.553	15.0033
20.6	0.00889926	514.391	15.0033
20.62	0.00889926	514.067	15.0033
20.641	0.00889926	514.391	15.0033
20.66	0.00839926	513.258	15.0033
20.681	0.00839926	514.553	15.0033
20.7	0.00759926	513.744	15.0033
20.721	0.00819926	513.096	15.0033
20.74	0.00789926	512.61	15.0033
20.761	0.00819926	512.934	15.0033
20.781	0.00819926	512.934	15.0033
20.8	0.00889926	512.61	15.0033
20.821	0.00889926	512.934	15.0033
20.84	0.00869926	512.61	15.0033
20.861	0.00739926	512.125	15.0033
20.88	0.00819926	511.639	15.0033
20.901	0.00869926	511.477	15.0033
20.92	0.00889926	511.639	15.0033
20.94	0.00839926	511.477	15.0033
20.961	0.00789926	511.477	15.0033
20.98	0.00869926	511.315	15.0033
21.001	0.00789926	511.153	15.0033
21.02	0.00819926	511.153	15.0033
21.041	0.00819926	510.344	15.0033
21.06	0.00839926	510.344	15.0033
21.081	0.00889926	510.182	15.0033
21.1	0.00819926	510.505	15.0033
21.12	0.00889926	510.344	15.0033
21.141	0.00869926	510.02	15.0033
21.16	0.00819926	509.858	15.0033
21.181	0.00819926	509.534	15.0033
21.2	0.00919926	509.048	15.0033
21.221	0.00889926	509.21	15.0033
21.24	0.00869926	509.048	15.0033
21.261	0.00789926	509.372	15.0033
21.281	0.00889926	508.562	15.0033
21.3	0.00789926	508.562	15.0033
21.321	0.00889926	508.562	15.0033
21.34	0.00789926	508.562	15.0033
21.361	0.00839926	507.591	15.0033
21.38	0.00789926	507.753	15.0033
21.401	0.00819926	509.372	15.0033
21.42	0.00839926	507.591	15.0033
21.44	0.00869926	507.753	15.0033
21.461	0.00819926	507.429	15.0033
21.48	0.00819926	507.591	15.0033
21.501	0.00889926	507.105	15.0033
21.52	0.00889926	506.943	15.0033
21.541	0.00819926	506.943	15.0033
21.56	0.00819926	506.943	15.0033
21.581	0.00819926	506.943	15.0033
21.6	0.00889926	506.134	15.0033
21.62	0.00919926	506.296	15.0033
21.641	0.00889926	505.972	15.0033
21.66	0.00819926	506.134	15.0033
21.681	0.00839926	505.972	15.0033
21.7	0.00919926	506.134	15.0033
21.721	0.00869926	505.81	15.0033
21.74	0.00869926	505.324	15.0033
21.761	0.00869926	505.324	15.0033
21.781	0.00889926	505.162	15.0033
21.8	0.00889926	505	15.0033
21.821	0.00789926	505	15.0033
21.84	0.00919926	505	15.0033
21.861	0.00819926	504.677	15.0033
21.88	0.00869926	504.515	15.0033
21.901	0.00869926	504.677	15.0033
21.92	0.00759926	504.677	15.0033
21.94	0.00989926	504.191	15.0033
21.961	0.00889926	503.867	15.0033
21.98	0.00869926	503.705	15.0033
22.001	0.00819926	504.191	15.0033
22.02	0.00869926	503.705	15.0033
22.041	0.00819926	503.543	15.0033
22.06	0.00869926	503.381	15.0033
22.096	0.00869926	502.734	15.0033
22.115	0.00839926	503.058	15.0033
22.136	0.00869926	502.896	15.0033
22.156	0.00889926	503.381	15.0033
22.175	0.00869926	502.572	15.0033
22.196	0.00869926	502.572	15.0033
22.215	0.00819926	502.248	15.0033
22.236	0.00819926	502.086	15.0033
22.255	0.00889926	501.924	15.0033
22.276	0.00839926	502.086	15.0033
22.295	0.00939926	502.086	15.0033
22.315	0.00869926	502.086	15.0033
22.336	0.00939926	501.762	15.0033
22.355	0.00939926	501.276	15.0033
22.376	0.00839926	500.791	15.0033
22.395	0.00889926	500.953	15.0033
22.416	0.00819926	499.819	15.0033
22.435	0.00819926	500.791	15.0033
22.456	0.00839926	499.981	15.0033
22.475	0.00889926	499.819	15.0033
22.495	0.00819926	499.334	15.0033
22.516	0.00819926	498.848	15.0033
22.535	0.00839926	498.2	15.0033
22.556	0.00869926	498.362	15.0033
22.575	0.00869926	497.553	15.0033
22.596	0.00819926	497.229	15.0021
22.615	0.00869926	496.419	15.0021
22.636	0.00819926	496.095	15.0021
22.656	0.00819926	496.095	15.0021
22.675	0.00889926	496.581	15.0021
22.696	0.00889926	495.933	15.0021
22.715	0.00889926	495.772	15.0021
22.736	0.00739926	495.933	15.0021
22.755	0.00919926	495.772	15.0021
22.776	0.00889926	495.448	15.0021
22.795	0.00819926	495.286	15.0021
22.815	0.00759926	495.933	15.0021
22.836	0.00819926	495.286	15.0021
22.855	0.00709926	495.772	15.0021
22.876	0.0116993	495.772	15.0021
22.895	0.00789926	495.124	15.0021
22.916	0.00789926	495.124	15.0021
22.935	0.00869926	495.124	15.0021
22.956	0.00739926	495.286	15.0021
22.975	0.00839926	494.8	15.0021
22.995	0.00819926	494.8	15.0021
23.016	0.00889926	495.124	15.0021
23.035	0.00709926	494.476	15.0021
23.056	0.00819926	494.638	15.0021
23.075	0.00839926	494.8	15.0021
23.1	0.00839926	494.638	15.0021
23.12	0.00869926	494.314	15.0021
23.141	0.00869926	494.476	15.0021
23.16	0.00869926	494.314	15.0021
23.181	0.00739926	494.638	15.0021
23.2	0.00789926	494.476	15.0021
23.221	0.00869926	494.476	15.0021
23.24	0.00759926	493.829	15.0021
23.261	0.00819926	493.99	15.0021
23.281	0.0109993	493.829	15.0021
23.3	0.0109993	493.667	15.0033
23.321	0.0106993	494.962	15.035
23.34	0.0106993	549.04	15.0863
23.361	0.0119993	676.788	15.1546
23.38	0.0114993	704.475	15.2315
23.401	0.0114993	675.007	15.3169
23.42	0.0114993	686.341	15.4072
23.44	0.0114993	714.351	15.4987
23.461	0.0132993	734.752	15.5951
23.48	0.0132993	752.077	15.6903
23.501	0.0137993	769.725	15.7891
23.52	0.0134993	786.402	15.8867
23.541	0.0129993	802.107	15.9868
23.56	0.0142993	822.346	16.0844
23.581	0.0139993	844.204	16.1857
23.6	0.0147993	858.29	16.2845
23.62	0.0137993	870.596	16.3846
23.641	0.0154993	884.682	16.4834
23.66	0.0152993	895.692	16.5847
23.681	0.0149993	905.244	16.6835
23.7	0.0147993	912.692	16.7848
23.721	0.0154993	923.864	16.8836
23.74	0.0167993	938.112	16.9849
23.761	0.0154993	955.437	17.0838
23.781	0.0175993	973.733	17.1838
23.8	0.0180993	993.324	17.2839
23.821	0.0170993	1014.05	17.3839
23.84	0.0183993	1035.1	17.484
23.861	0.0188993	1053.39	17.5828
23.88	0.0177993	1073.96	17.6841
23.901	0.0190993	1092.25	17.7829
23.92	0.0193993	1104.4	17.8842
23.94	0.0188993	1119.94	17.9831
23.961	0.0193993	1141.31	18.0843
23.98	0.0203993	1159.12	18.1832
24.001	0.0195993	1173.05	18.2844
24.02	0.0208993	1190.86	18.3833
24.041	0.0200993	1209.31	18.4846
24.06	0.0213993	1228.58	18.5834
24.081	0.0208993	1251.25	18.6835
24.105	0.0221993	1273.92	18.8079
24.126	0.0228993	1288.16	18.9092
24.145	0.0221993	1306.14	19.008
24.166	0.0233993	1324.92	19.1093
24.185	0.0233993	1346.78	19.2082
24.206	0.0236993	1365.4	19.3094
24.225	0.0241993	1379.81	19.4083
24.245	0.0244993	1394.22	19.5095
24.266	0.0249993	1414.94	19.6084
24.285	0.0239993	1437.93	19.7097
24.306	0.0233993	1461.73	19.8012
24.325	0.0236993	1480.68	19.8646
24.346	0.0239993	1487.31	19.9086
24.365	0.0236993	1485.05	19.9391
24.386	0.0236993	1479.06	19.9598
24.406	0.0241993	1468.21	19.9745
24.425	0.0236993	1455.74	19.9842
24.446	0.0231993	1443.27	19.9903
24.465	0.0226993	1429.51	19.9952
24.486	0.0236993	1420.12	19.9976
24.505	0.0218993	1408.95	20.0001
24.526	0.0226993	1397.29	20.0013
24.545	0.0223993	1384.82	20.0025
24.565	0.0223993	1375.11	20.0025
24.586	0.0218993	1364.91	20.0037
24.605	0.0213993	1357.95	20.0037
24.626	0.0218993	1351.15	20.0037
24.645	0.0216993	1343.7	20.005
24.666	0.0218993	1337.71	20.005
24.685	0.0208993	1332.85	20.005
24.706	0.0218993	1327.35	20.005
24.725	0.0213993	1322	20.005
24.745	0.0218993	1317.63	20.005
24.766	0.0216993	1313.42	20.005
24.785	0.0208993	1309.05	20.005
24.806	0.0213993	1305.65	20.005
24.825	0.0216993	1301.93	20.005
24.846	0.0211993	1298.53	20.005
24.865	0.0216993	1296.42	20.005
24.886	0.0208993	1293.67	20.005
24.906	0.0211993	1291.08	20.005
24.925	0.0216993	1288.65	20.005
24.946	0.0208993	1286.54	20.005
24.965	0.0211993	1283.79	20.005
24.986	0.0213993	1282.34	20.005
25.005	0.0211993	1280.07	20.005
25.026	0.0213993	1279.1	20.005
25.045	0.0208993	1276.83	20.005
25.065	0.0216993	1275.21	20.005
25.096	0.0200993	1272.62	20.005
25.115	0.0203993	1270.68	20.005
25.136	0.0213993	1269.38	20.0062
25.156	0.0205993	1267.6	20.0062
25.175	0.0195993	1266.63	20.0062
25.196	0.0200993	1264.69	20.0062
25.215	0.0216993	1262.91	20.0062
25.236	0.0200993	1261.93	20.0062
25.255	0.0208993	1261.12	20.0062
25.276	0.0203993	1259.51	20.0062
25.295	0.0195993	1257.89	20.0062
25.315	0.0208993	1256.27	20.0062
25.336	0.0203993	1255.46	20.0062
25.355	0.0198993	1254.32	20.0062
25.376	0.0200993	1253.03	20.0062
25.395	0.0193993	1252.54	20.005
25.416	0.0198993	1250.92	20.005
25.435	0.0200993	1249.63	20.005
25.456	0.0205993	1248.33	20.005
25.475	0.0205993	1247.36	20.005
25.495	0.0200993	1247.69	20.005
25.516	0.0208993	1245.91	20.005
25.535	0.0195993	1244.93	20.005
25.556	0.0200993	1243.96	20.005
25.575	0.0203993	1243.31	20.005
25.596	0.0213993	1242.18	20.005
25.615	0.0203993	1241.21	20.005
25.636	0.0205993	1240.56	20.005
25.656	0.0198993	1240.08	20.005
25.675	0.0200993	1238.78	20.005
25.696	0.0205993	1237.49	20.005
25.715	0.0205993	1237.16	20.005
25.736	0.0200993	1236.03	20.005
25.755	0.0200993	1236.03	20.005
25.776	0.0193993	1235.22	20.005
25.795	0.0198993	1234.41	20.005
25.815	0.0200993	1232.95	20.005
25.836	0.0200993	1232.47	20.005
25.855	0.0208993	1231.5	20.005
25.876	0.0198993	1231.17	20.005
25.895	0.0203993	1230.36	20.005
25.916	0.0200993	1230.04	20.005
25.935	0.0190993	1229.71	20.005
25.956	0.0190993	1228.26	20.005
25.975	0.0203993	1227.29	20.005
25.995	0.0200993	1227.61	20.005
26.016	0.0200993	1226.48	20.005
26.035	0.0200993	1225.99	20.005
26.056	0.0203993	1225.5	20.005
26.075	0.0195993	1224.53	20.005
26.1	0.0193993	1223.56	20.005
26.12	0.0185993	1223.56	20.005
26.141	0.0198993	1222.75	20.005
26.16	0.0198993	1221.94	20.005
26.181	0.0203993	1222.1	20.005
26.2	0.0198993	1221.29	20.005
26.221	0.0198993	1220.65	20.005
26.24	0.0205993	1219.84	20.005
26.261	0.0195993	1219.35	20.005
26.281	0.0193993	1218.54	20.005
26.3	0.0190993	1218.54	20.005
26.321	0.0200993	1218.22	20.005
26.34	0.0200993	1217.25	20.005
26.361	0.0200993	1216.76	20.005
26.38	0.0185993	1215.63	20.005
26.401	0.0203993	1215.63	20.005
26.42	0.0200993	1215.63	20.005
26.44	0.0198993	1215.3	20.005
26.461	0.0203993	1214.49	20.005
26.48	0.0203993	1214.01	20.005
26.501	0.0193993	1213.36	20.005
26.52	0.0198993	1212.71	20.005
26.541	0.0188993	1212.55	20.005
26.56	0.0203993	1212.23	20.005
26.581	0.0190993	1211.26	20.005
26.6	0.0195993	1211.26	20.005
26.62	0.0195993	1210.77	20.005
26.641	0.0203993	1209.64	20.005
26.66	0.0193993	1211.09	20.005
26.681	0.0185993	1209.64	20.005
26.7	0.0195993	1209.15	20.005
26.721	0.0193993	1208.99	20.005
26.74	0.0208993	1207.53	20.005
26.761	0.0193993	1207.21	20.005
26.781	0.0195993	1206.56	20.005
26.8	0.0198993	1206.08	20.005
26.821	0.0190993	1205.59	20.005
26.84	0.0203993	1204.78	20.005
26.861	0.0180993	1203.81	20.005
26.88	0.0190993	1202.84	20.005
26.901	0.0190993	1201.7	20.0037
26.92	0.0195993	1200.89	20.0037
26.94	0.0190993	1199.76	20.0037
26.961	0.0195993	1198.47	20.0037
26.98	0.0198993	1198.47	20.0037
27.001	0.0203993	1198.3	20.0037
27.02	0.0193993	1197.49	20.0037
27.041	0.0190993	1196.52	20.0037
27.06	0.0190993	1196.52	20.0037
27.081	0.0193993	1195.55	20.0037
27.1	0.0190993	1196.04	20.0037
27.12	0.0190993	1195.87	20.0037
27.141	0.0188993	1195.23	20.0037
27.16	0.0190993	1194.9	20.0037
27.181	0.0195993	1193.77	20.0037
27.2	0.0193993	1194.09	20.0037
27.221	0.0188993	1194.42	20.0037
27.24	0.0200993	1193.28	20.0037
27.261	0.0188993	1193.61	20.0037
27.281	0.0195993	1192.8	20.0037
27.3	0.0195993	1192.15	20.0037
27.321	0.0193993	1191.83	20.0037
27.34	0.0193993	1191.67	20.0037
27.361	0.0190993	1191.99	20.0037
27.38	0.0193993	1191.83	20.0037
27.401	0.0193993	1190.86	20.0037
27.42	0.0185993	1190.21	20.0037
27.44	0.0190993	1190.37	20.0037
27.461	0.0190993	1190.37	20.0037
27.48	0.0193993	1190.05	20.0037
27.501	0.0198993	1189.72	20.0037
27.52	0.0195993	1189.24	20.0037
27.541	0.0188993	1188.43	20.0037
27.56	0.0183993	1187.78	20.0037
27.581	0.0190993	1188.1	20.0037
27.6	0.0193993	1188.1	20.0037
27.62	0.0190993	1187.94	20.0037
27.641	0.0193993	1187.62	20.0037
27.66	0.0200993	1186.97	20.0037
27.681	0.0203993	1186	20.0037
27.7	0.0193993	1186.32	20.0037
27.721	0.0195993	1185.84	20.0037
27.74	0.0190993	1186	20.0037
27.761	0.0190993	1185.67	20.0037
27.781	0.0190993	1185.67	20.0037
27.8	0.0188993	1184.7	20.0037
27.821	0.0190993	1184.7	20.0037
27.84	0.0188993	1184.22	20.0037
27.861	0.0200993	1184.38	20.0037
27.88	0.0190993	1183.57	20.0037
27.901	0.0190993	1183.89	20.0037
27.92	0.0193993	1183.08	20.0037
27.94	0.0193993	1182.27	20.0037
27.961	0.0188993	1182.6	20.0037
27.98	0.0198993	1180.82	20.0037
28.001	0.0190993	1181.95	20.0037
28.02	0.0195993	1181.95	20.0037
28.041	0.0200993	1180.82	20.0037
28.06	0.0188993	1180.66	20.0037
28.096	0.0188993	1179.68	20.0037
28.115	0.0188993	1178.87	20.0037
28.136	0.0190993	1178.23	20.0037
28.156	0.0188993	1177.58	20.0037
28.175	0.0183993	1177.09	20.0025
28.196	0.0183993	1176.28	20.0025
28.215	0.0185993	1175.64	20.0025
28.236	0.0180993	1174.5	20.0025
28.255	0.0203993	1175.15	20.0025
28.276	0.0188993	1174.99	20.0025
28.295	0.0183993	1175.31	20.0025
28.315	0.0183993	1174.83	20.0025
28.336	0.0180993	1174.18	20.0025
28.355	0.0185993	1173.69	20.0025
28.376	0.0190993	1173.69	20.0025
28.395	0.0190993	1173.53	20.0025
28.416	0.0188993	1173.69	20.0025
28.435	0.0190993	1173.21	20.0025
28.456	0.0188993	1173.05	20.0025
28.475	0.0188993	1172.4	20.0025
28.495	0.0183993	1172.24	20.0025
28.516	0.0185993	1172.56	20.0025
28.535	0.0195993	1172.24	20.0025
28.556	0.0185993	1172.56	20.0025
28.575	0.0193993	1171.91	20.0025
28.596	0.0193993	1171.26	20.0025
28.615	0.0193993	1170.94	20.0025
28.636	0.0183993	1170.94	20.0025
28.656	0.0190993	1171.26	20.0025
28.675	0.0190993	1170.78	20.0025
28.696	0.0183993	1170.13	20.0025
28.715	0.0190993	1170.29	20.0025
28.736	0.0188993	1169.65	20.0025
28.755	0.0195993	1170.13	20.0025
28.776	0.0190993	1169.81	20.0025
28.795	0.0200993	1169.81	20.0025
28.815	0.0195993	1169.16	20.0025
28.836	0.0188993	1168.67	20.0025
28.855	0.0193993	1168.35	20.0025
28.876	0.0175993	1168.19	20.0025
28.895	0.0190993	1168.35	20.0025
28.916	0.0190993	1168.51	20.0025
28.935	0.0180993	1168.35	20.0025
28.956	0.0180993	1167.7	20.0025
28.975	0.0188993	1167.54	20.0025
28.995	0.0180993	1167.38	20.0025
29.016	0.0188993	1167.54	20.0025
29.035	0.0177993	1166.73	20.0025
29.056	0.0190993	1167.22	20.0025
29.075	0.0185993	1166.41	20.0025
29.1	0.0193993	1166.57	20.0025
29.12	0.0193993	1166.73	20.0025
29.141	0.0195993	1166.41	20.0025
29.16	0.0188993	1166.08	20.0025
29.181	0.0193993	1165.6	20.0025
29.2	0.0185993	1165.76	20.0025
29.221	0.0195993	1165.44	20.0025
29.24	0.0183993	1165.44	20.0025
29.261	0.0195993	1165.6	20.0025
29.281	0.0183993	1165.44	20.0025
29.3	0.0180993	1164.95	20.0025
29.321	0.0183993	1164.79	20.0025
29.34	0.0188993	1164.79	20.0025
29.361	0.0193993	1164.3	20.0025
29.38	0.0193993	1164.14	20.0025
29.401	0.0218993	1164.63	20.022
29.42	0.0274993	1205.91	20.0708
29.44	0.0239993	1402.47	20.138
29.461	0.0233993	1586.08	20.2148
29.48	0.0228993	1526.5	20.2978
29.501	0.0236993	1466.1	20.3869
29.52	0.0251993	1508.85	20.4784
29.541	0.0256993	1562.93	20.5736
29.56	0.0267993	1598.55	20.6688
29.581	0.0267993	1632.22	20.7676
29.6	0.0267993	1670.44	20.8652
29.62	0.0262993	1708.16	20.964
29.641	0.0274993	1742.65	21.0629
29.66	0.0264993	1771.79	21.1629
29.681	0.0297993	1798.99	21.2618
29.7	0.0287993	1832.51	21.3618
29.721	0.0295993	1867.16	21.4619
29.74	0.0295993	1895.17	21.562
29.761	0.0295993	1923.99	21.662
29.781	0.0297993	1953.78	21.7621
29.8	0.0312993	1981.31	21.8621
29.821	0.0323993	2010.93	21.961
29.84	0.0320993	2036.68	22.0622
29.861	0.0312993	2057.73	22.1611
29.88	0.0323993	2080.23	22.2624
29.901	0.0323993	2105.33	22.3612
29.92	0.0346993	2135.61	22.4613
29.94	0.0341993	2168.64	22.5601
29.961	0.0348993	2198.91	22.6614
29.98	0.0351993	2227.41	22.7614
30.001	0.0363993	2249.75	22.8615
30.02	0.0363993	2269.51	22.9603
30.041	0.0361993	2292.01	23.0616
30.06	0.0374993	2317.43	23.1604
30.081	0.0379993	2346.41	23.2617
30.1	0.0394993	2380.09	23.3618
30.12	0.0402993	2408.1	23.4618
30.141	0.0404993	2439.68	23.5607
30.16	0.0420993	2476.11	23.662
30.181	0.0420993	2511.08	23.7608
30.2	0.0409993	2540.71	23.8621
30.221	0.0422993	2568.88	23.9621
30.24	0.0427993	2599.64	24.0622
30.261	0.0448993	2630.57	24.1622
30.281	0.0455993	2663.6	24.2611
30.3	0.0468993	2696.63	24.3624
30.321	0.0473993	2726.42	24.4612
30.34	0.0481993	2755.89	24.5625
30.361	0.0486993	2787.3	24.6613
30.38	0.0486993	2808.83	24.7614
30.401	0.0493993	2833.44	24.8358
30.42	0.0499993	2840.89	24.8883
30.44	0.0496993	2836.68	24.9249
30.461	0.0493993	2825.83	24.9493
30.48	0.0473993	2808.51	24.9664
30.501	0.0478993	2787.3	24.9773
30.52	0.0478993	2766.57	24.9847
30.541	0.0481993	2744.55	24.9896
30.56	0.0468993	2723.51	24.9944
30.581	0.0468993	2705.69	24.9969
30.6	0.0468993	2688.69	24.9981
30.62	0.0455993	2670.4	24.9993
30.641	0.0450993	2654.37	25.0005
30.66	0.0440993	2639.15	25.0005
30.681	0.0458993	2625.06	25.0018
30.7	0.0442993	2614.38	25.0018
30.721	0.0450993	2604.34	25.0018
30.74	0.0453993	2593.81	25.0018
30.761	0.0453993	2583.61	25.003
30.781	0.0448993	2576.17	25.003
30.8	0.0437993	2569.53	25.003
30.821	0.0453993	2562.24	25.003
30.84	0.0440993	2554.63	25.003
30.861	0.0448993	2547.35	25.003
30.88	0.0432993	2540.71	25.003
30.901	0.0437993	2534.72	25.003
30.92	0.0440993	2529.37	25.003
30.94	0.0432993	2524.19	25.003
30.961	0.0437993	2519.66	25.003
30.98	0.0442993	2514.8	25.003
31.001	0.0440993	2509.78	25.003
31.02	0.0432993	2505.73	25.003
31.041	0.0432993	2501.85	25.003
31.06	0.0437993	2498.12	25.003
31.081	0.0427993	2494.24	25.003
31.1	0.0432993	2490.84	25.003
31.12	0.0427993	2487.6	25.003
31.141	0.0427993	2484.2	25.003
31.16	0.0422993	2480.8	25.003
31.181	0.0425993	2478.05	25.003
31.2	0.0432993	2475.46	25.003
31.221	0.0435993	2472.38	25.003
31.24	0.0427993	2469.47	25.003
31.261	0.0432993	2467.04	25.003
31.281	0.0427993	2464.29	25.003
31.3	0.0427993	2461.86	25.003
31.321	0.0430993	2459.1	25.003
31.34	0.0422993	2456.51	25.003
31.361	0.0435993	2454.57	25.003
31.38	0.0417993	2452.47	25.003
31.401	0.0420993	2449.88	25.003
31.42	0.0420993	2448.26	25.003
31.44	0.0420993	2445.5	25.003
31.461	0.0430993	2443.72	25.003
31.48	0.0425993	2442.1	25.003
31.501	0.0427993	2440.48	25.003
31.52	0.0425993	2437.73	25.003
31.541	0.0425993	2436.44	25.003
31.56	0.0430993	2434.49	25.003
31.581	0.0420993	2431.74	25.003
31.6	0.0435993	2431.26	25.003
31.62	0.0430993	2429.64	25.003
31.641	0.0427993	2427.86	25.003
31.66	0.0422993	2426.24	25.003
31.681	0.0430993	2424.62	25.003
31.7	0.0414993	2423	25.003
31.721	0.0422993	2421.38	25.003
31.74	0.0430993	2419.92	25.003
31.761	0.0427993	2418.63	25.003
31.781	0.0425993	2416.85	25.003
31.8	0.0422993	2415.39	25.003
31.821	0.0414993	2413.61	25.003
31.84	0.0417993	2412.47	25.003
31.861	0.0414993	2411.18	25.003
31.88	0.0417993	2410.21	25.003
31.901	0.0420993	2408.26	25.003
31.92	0.0420993	2407.62	25.003
31.94	0.0414993	2405.84	25.003
31.961	0.0422993	2404.54	25.003
31.98	0.0417993	2403.57	25.003
32.001	0.0414993	2402.27	25.003
32.02	0.0422993	2401.46	25.003
32.041	0.0412993	2399.85	25.003
32.06	0.0409993	2398.71	25.003
32.081	0.0427993	2397.9	25.003
32.111	0.0427993	2395.8	25.003
32.13	0.0407993	2394.5	25.003
32.151	0.0414993	2393.53	25.003
32.17	0.0425993	2392.4	25.003
32.19	0.0417993	2391.43	25.003
32.211	0.0414993	2390.29	25.003
32.23	0.0422993	2389.48	25.003
32.251	0.0420993	2388.03	25.003
32.27	0.0404993	2387.54	25.003
32.291	0.0420993	2386.24	25.003
32.31	0.0417993	2384.95	25.003
32.331	0.0414993	2383.82	25.003
32.35	0.0422993	2384.79	25.003
32.37	0.0417993	2381.87	25.0018
32.391	0.0412993	2380.58	25.0018
32.41	0.0414993	2379.12	25.0018
32.431	0.0414993	2377.83	25.0018
32.45	0.0417993	2377.02	25.0018
32.471	0.0412993	2376.37	25.0018
32.49	0.0417993	2375.23	25.0018
32.511	0.0417993	2374.26	25.0018
32.531	0.0417993	2373.29	25.0018
32.55	0.0414993	2372.48	25.0018
32.571	0.0409993	2371.83	25.0018
32.59	0.0414993	2371.02	25.0018
32.611	0.0412993	2369.57	25.0018
32.63	0.0412993	2369.57	25.0018
32.651	0.0412993	2368.43	25.0018
32.67	0.0412993	2367.3	25.0018
32.69	0.0414993	2366.33	25.0018
32.711	0.0412993	2366.01	25.0018
32.73	0.0404993	2365.36	25.0018
32.751	0.0412993	2364.06	25.0018
32.77	0.0414993	2363.09	25.0018
32.791	0.0417993	2362.12	25.0018
32.81	0.0404993	2361.8	25.0018
32.831	0.0404993	2361.31	25.0018
32.85	0.0407993	2360.5	25.0018
32.87	0.0414993	2359.85	25.0018
32.891	0.0417993	2358.72	25.0018
32.91	0.0402993	2358.23	25.0018
32.931	0.0407993	2357.42	25.0018
32.95	0.0409993	2356.61	25.0018
32.971	0.0409993	2356.29	25.0018
32.99	0.0412993	2354.83	25.0018
33.011	0.0409993	2354.02	25.0018
33.031	0.0402993	2353.21	25.0018
33.05	0.0404993	2353.05	25.0018
33.071	0.0402993	2352.73	25.0018
33.1	0.0407993	2350.95	25.0018
33.12	0.0412993	2349.98	25.0018
33.141	0.0414993	2349.17	25.0018
33.16	0.0402993	2349	25.0018
33.181	0.0412993	2347.87	25.0018
33.2	0.0404993	2347.22	25.0018
33.221	0.0409993	2346.41	25.0018
33.24	0.0399993	2344.8	25.0018
33.261	0.0407993	2343.99	25.0018
33.281	0.0414993	2343.18	25.0018
33.3	0.0404993	2342.2	25.0018
33.321	0.0402993	2341.56	25.0018
33.34	0.0404993	2339.78	25.0005
33.361	0.0402993	2336.21	25.0005
33.38	0.0412993	2337.02	25.0005
33.401	0.0397993	2336.7	25.0005
33.42	0.0407993	2335.57	25.0005
33.44	0.0399993	2335.08	25.0005
33.461	0.0414993	2334.59	25.0005
33.48	0.0399993	2334.27	25.0005
33.501	0.0397993	2333.14	25.0005
33.52	0.0407993	2332.81	25.0005
33.541	0.0397993	2332	25.0005
33.56	0.0407993	2331.68	25.0005
33.581	0.0414993	2331.03	25.0005
33.6	0.0399993	2330.55	25.0005
33.62	0.0397993	2330.39	25.0005
33.641	0.0402993	2329.74	25.0005
33.66	0.0399993	2328.77	25.0005
33.681	0.0402993	2328.28	25.0005
33.7	0.0409993	2327.96	25.0005
33.721	0.0402993	2327.63	25.0005
33.74	0.0391993	2327.31	25.0005
33.761	0.0412993	2326.34	25.0005
33.781	0.0409993	2325.37	25.0005
33.8	0.0407993	2324.72	25.0005
33.821	0.0402993	2324.72	25.0005
33.84	0.0399993	2325.2	25.0005
33.861	0.0409993	2323.75	25.0005
33.88	0.0402993	2323.26	25.0005
33.901	0.0399993	2322.94	25.0005
33.92	0.0409993	2321.97	25.0005
33.94	0.0399993	2321.97	25.0005
33.961	0.0407993	2320.99	25.0005
33.98	0.0402993	2320.99	25.0005
34.001	0.0402993	2321.16	25.0005
34.02	0.0412993	2319.86	25.0005
34.041	0.0391993	2319.38	25.0005
34.06	0.0409993	2318.57	25.0005
34.09	0.0402993	2318.57	25.0005
34.111	0.0394993	2318.08	25.0005
34.13	0.0404993	2317.27	25.0005
34.151	0.0404993	2316.95	25.0005
34.17	0.0404993	2316.3	25.0005
34.19	0.0394993	2315.65	25.0005
34.211	0.0414993	2315.49	25.0005
34.23	0.0412993	2315	25.0005
34.251	0.0397993	2314.68	25.0005
34.27	0.0397993	2313.71	25.0005
34.291	0.0402993	2313.38	25.0005
34.31	0.0397993	2313.06	25.0005
34.331	0.0394993	2312.41	25.0005
34.35	0.0402993	2312.57	25.0005
34.37	0.0399993	2312.25	25.0005
34.391	0.0394993	2311.28	25.0005
34.41	0.0394993	2310.79	25.0005
34.431	0.0409993	2310.63	25.0005
34.45	0.0404993	2310.15	25.0005
34.471	0.0399993	2309.5	25.0005
34.49	0.0407993	2309.34	25.0005
34.511	0.0391993	2308.85	25.0005
34.531	0.0391993	2308.53	25.0005
34.55	0.0391993	2308.2	25.0005
34.571	0.0397993	2307.88	25.0005
34.59	0.0402993	2307.39	25.0005
34.611	0.0402993	2306.58	25.0005
34.63	0.0394993	2306.26	25.0005
34.651	0.0404993	2306.1	25.0005
34.67	0.0402993	2305.77	25.0005
34.69	0.0394993	2305.61	25.0005
34.711	0.0399993	2304.64	25.0005
34.73	0.0386993	2304.16	25.0005
34.751	0.0402993	2303.99	25.0005
34.77	0.0404993	2303.18	25.0005
34.791	0.0397993	2303.02	25.0005
34.81	0.0397993	2303.18	25.0005
34.831	0.0402993	2302.21	25.0005
34.85	0.0399993	2301.4	25.0005
34.87	0.0399993	2301.08	25.0005
34.891	0.0404993	2301.4	25.0005
34.91	0.0407993	2301.4	25.0005
34.931	0.0397993	2300.92	25.0005
34.95	0.0391993	2300.27	25.0005
34.971	0.0404993	2300.92	25.0005
34.99	0.0394993	2299.14	25.0005
35.011	0.0394993	2298.97	25.0005
35.031	0.0409993	2298.97	25.0005
35.05	0.0402993	2298.16	25.0005
35.071	0.0397993	2297.68	25.0005
35.096	0.0391993	2297.03	25.0005
35.115	0.0397993	2296.87	25.0005
35.136	0.0397993	2296.55	25.0005
35.156	0.0394993	2295.74	25.0005
35.175	0.0394993	2296.06	25.0005
35.196	0.0399993	2295.57	25.0005
35.215	0.0399993	2295.09	25.0005
35.236	0.0397993	2294.44	25.0005
35.255	0.0404993	2294.12	25.0005
35.276	0.0394993	2293.63	25.0005
35.295	0.0384993	2294.12	25.0005
35.315	0.0397993	2293.31	25.0005
35.336	0.0391993	2292.98	25.0005
35.355	0.0391993	2292.82	25.0005
35.376	0.0386993	2292.17	25.0005
35.395	0.0386993	2291.85	25.0005
35.416	0.0394993	2291.36	25.0005
35.435	0.0391993	2291.2	25.0005
35.456	0.0397993	2290.88	25.0005
35.475	0.0402993	2290.72	25.0005
35.495	0.0394993	2294.76	25.0469
35.516	0.0402993	2419.27	25.103
35.535	0.0481993	2750.71	25.175
35.556	0.0534993	2987.58	25.2543
35.575	0.0476993	2849.15	25.3422
35.596	0.0478993	2768.52	25.4337
35.615	0.0491993	2850.44	25.5277
35.636	0.0506993	2922.66	25.6228
35.656	0.0521993	2970.58	25.7205
35.675	0.0521993	3026.12	25.8193
35.696	0.0534993	3085.7	25.9169
35.715	0.0552993	3136.7	26.0158
35.736	0.0555993	3175.07	26.1146
35.755	0.0570993	3204.54	26.2147
35.776	0.0585993	3236.92	26.3135
35.795	0.0583993	3280.64	26.4148
35.815	0.0600993	3327.92	26.5136
35.836	0.0603993	3363.38	26.6137
35.855	0.0621993	3398.51	26.7137
35.876	0.0639993	3433.65	26.8138
35.895	0.0644993	3456.96	26.9126
35.916	0.0651993	3477.04	27.0139
35.935	0.0674993	3502.62	27.1127
35.956	0.0672993	3529.98	27.214
35.975	0.0682993	3562.04	27.3141
35.995	0.0700993	3588.27	27.4141
36.016	0.0697993	3616.28	27.5142
36.035	0.0715993	3643.48	27.6142
36.056	0.0723993	3672.79	27.7143
36.075	0.0738993	3701.93	27.8144
36.1	0.0758993	3731.08	27.9388
36.12	0.0758993	3747.75	28.0389
36.141	0.0761993	3775.76	28.1389
36.16	0.0769993	3811.06	28.239
36.181	0.0797993	3846.36	28.3391
36.2	0.0799993	3869.67	28.4391
36.221	0.0807993	3887.81	28.5392
36.24	0.0822993	3904.16	28.6392
36.261	0.0825993	3920.51	28.7393
36.281	0.0845993	3934.92	28.8393
36.3	0.0850993	3960.51	28.9394
36.321	0.0865993	4004.22	29.0382
36.34	0.0883993	4043.73	29.1395
36.361	0.0896993	4069.96	29.2384
36.38	0.0914993	4095.22	29.3396
36.401	0.0914993	4118.04	29.4385
36.42	0.0927993	4144.11	29.5385
36.44	0.0942993	4175.04	29.6386
36.461	0.0950993	4203.21	29.7386
36.48	0.0957993	4233.81	29.8204
36.501	0.0967993	4242.72	29.879
36.52	0.0967993	4224.1	29.918
36.541	0.0980993	4192.2	29.9461
36.56	0.0960993	4157.55	29.9644
36.581	0.0950993	4121.61	29.9766
36.6	0.0932993	4086.47	29.9839
36.62	0.0947993	4051.5	29.9912
36.641	0.0944993	4018.63	29.9949
36.66	0.0927993	3990.46	29.9973
36.681	0.0927993	3961.64	29.9998
36.7	0.0916993	3935.89	30.001
36.721	0.0924993	3912.9	30.001
36.74	0.0914993	3890.07	30.0022
36.76	0.0901993	3869.67	30.0022
36.781	0.0904993	3852.19	30.0034
36.8	0.0899993	3836.16	30.0034
36.82	0.0894993	3823.04	30.0034
36.841	0.0894993	3807.82	30.0034
36.861	0.0894993	3793.74	30.0034
36.88	0.0894993	3781.76	30.0034
36.9	0.0891993	3771.07	30.0034
36.921	0.0883993	3761.35	30.0034
36.94	0.0891993	3752.61	30.0046
36.96	0.0871993	3743.87	30.0046
36.981	0.0881993	3734.8	30.0046
37.001	0.0881993	3727.03	30.0046
37.02	0.0873993	3718.93	30.0046
37.04	0.0873993	3711.65	30.0046
37.061	0.0881993	3704.69	30.0046
37.096	0.0883993	3693.03	30.0046
37.115	0.0883993	3686.71	30.0046
37.135	0.0865993	3680.88	30.0046
37.156	0.0865993	3674.57	30.0046
37.175	0.0868993	3669.55	30.0046
37.195	0.0855993	3664.05	30.0046
37.216	0.0886993	3658.54	30.0046
37.236	0.0853993	3654.17	30.0046
37.255	0.0853993	3649.47	30.0046
37.275	0.0863993	3644.94	30.0046
37.296	0.0853993	3640.41	30.0046
37.315	0.0853993	3635.71	30.0046
37.335	0.0858993	3631.5	30.0046
37.356	0.0845993	3627.94	30.0046
37.376	0.0848993	3623.57	30.0046
37.395	0.0855993	3619.84	30.0046
37.415	0.0850993	3616.44	30.0046
37.436	0.0863993	3612.56	30.0046
37.456	0.0855993	3610.78	30.0046
37.475	0.0853993	3605.43	30.0046
37.496	0.0848993	3602.36	30.0046
37.516	0.0848993	3599.61	30.0046
37.535	0.0845993	3596.37	30.0046
37.555	0.0848993	3592.32	30.0046
37.576	0.0845993	3589.57	30.0046
37.596	0.0843993	3586.49	30.0046
37.615	0.0843993	3583.9	30.0046
37.635	0.0832993	3581.15	30.0046
37.656	0.0843993	3578.23	30.0046
37.675	0.0848993	3575.16	30.0046
37.695	0.0837993	3571.76	30.0046
37.716	0.0845993	3569.49	30.0034
37.736	0.0835993	3567.71	30.0034
37.755	0.0843993	3564.79	30.0034
37.775	0.0850993	3562.37	30.0034
37.796	0.0848993	3559.94	30.0034
37.815	0.0835993	3557.02	30.0034
37.835	0.0832993	3554.76	30.0034
37.856	0.0840993	3552.33	30.0034
37.876	0.0840993	3550.55	30.0034
37.895	0.0832993	3548.77	30.0034
37.915	0.0845993	3546.17	30.0034
37.936	0.0827993	3543.75	30.0034
37.956	0.0835993	3541.16	30.0034
37.975	0.0835993	3539.21	30.0034
37.996	0.0825993	3537.43	30.0034
38.016	0.0832993	3535	30.0034
38.035	0.0832993	3533.55	30.0034
38.055	0.0820993	3531.76	30.0034
38.076	0.0835993	3529.01	30.0034
38.1	0.0835993	3526.58	30.0034
38.121	0.0835993	3524.8	30.0034
38.141	0.0832993	3523.83	30.0034
38.16	0.0827993	3522.37	30.0034
38.18	0.0837993	3519.62	30.0034
38.201	0.0840993	3518	30.0034
38.221	0.0822993	3516.06	30.0034
38.24	0.0817993	3513.95	30.0034
38.26	0.0827993	3512.66	30.0034
38.281	0.0830993	3511.04	30.0034
38.3	0.0822993	3509.26	30.0034
38.32	0.0827993	3507.96	30.0034
38.341	0.0822993	3505.54	30.0034
38.361	0.0822993	3504.08	30.0034
38.38	0.0815993	3502.14	30.0034
38.4	0.0825993	3500.68	30.0034
38.421	0.0835993	3499.54	30.0034
38.44	0.0817993	3497.6	30.0034
38.46	0.0825993	3496.47	30.0034
38.481	0.0822993	3494.2	30.0034
38.501	0.0822993	3493.07	30.0034
38.52	0.0827993	3491.61	30.0034
38.54	0.0827993	3490.48	30.0034
38.561	0.0827993	3489.02	30.0034
38.581	0.0807993	3487.24	30.0034
38.6	0.0812993	3485.46	30.0034
38.621	0.0817993	3484	30.0034
38.641	0.0822993	3482.54	30.0034
38.66	0.0825993	3481.41	30.0034
38.68	0.0815993	3480.92	30.0034
38.701	0.0820993	3479.14	30.0034
38.721	0.0817993	3477.2	30.0034
38.74	0.0822993	3475.26	30.0034
38.76	0.0817993	3473.48	30.0034
38.781	0.0820993	3472.83	30.0034
38.8	0.0815993	3471.7	30.0034
38.82	0.0817993	3469.59	30.0034
38.841	0.0817993	3468.13	30.0034
38.861	0.0830993	3465.87	30.0034
38.88	0.0812993	3464.09	30.0022
38.9	0.0815993	3463.11	30.0022
38.921	0.0817993	3461.33	30.0022
38.94	0.0815993	3460.52	30.0022
38.96	0.0802993	3458.58	30.0022
38.981	0.0820993	3457.45	30.0022
39.001	0.0815993	3456.31	30.0022
39.02	0.0815993	3454.7	30.0022
39.04	0.0802993	3453.89	30.0022
39.061	0.0815993	3452.59	30.0022
39.081	0.0804993	3451.78	30.0022
39.1	0.0820993	3450.49	30.0022
39.121	0.0812993	3449.03	30.0022
39.141	0.0822993	3447.73	30.0022
39.16	0.0812993	3447.09	30.0022
39.18	0.0807993	3445.63	30.0022
39.201	0.0812993	3445.14	30.0022
39.221	0.0815993	3443.36	30.0022
39.24	0.0815993	3442.55	30.0022
39.26	0.0807993	3441.09	30.0022
39.281	0.0817993	3439.8	30.0022
39.3	0.0804993	3439.8	30.0022
39.32	0.0802993	3438.02	30.0022
39.341	0.0804993	3438.99	30.0022
39.361	0.0809993	3436.56	30.0022
39.38	0.0807993	3435.1	30.0022
39.4	0.0812993	3434.13	30.0022
39.421	0.0799993	3433.16	30.0022
39.44	0.0812993	3432.51	30.0022
39.46	0.0807993	3431.54	30.0022
39.481	0.0804993	3430.73	30.0022
39.501	0.0812993	3429.28	30.0022
39.52	0.0797993	3428.3	30.0022
39.54	0.0809993	3427.33	30.0022
39.561	0.0807993	3426.52	30.0022
39.581	0.0799993	3425.71	30.0022
39.6	0.0807993	3425.23	30.0022
39.621	0.0802993	3424.42	30.0022
39.641	0.0799993	3422.96	30.0022
39.66	0.0804993	3421.99	30.0022
39.68	0.0809993	3421.18	30.0022
39.701	0.0812993	3420.69	30.0022
39.721	0.0804993	3419.24	30.0022
39.74	0.0799993	3418.91	30.0022
39.76	0.0804993	3417.29	30.0022
39.781	0.0799993	3416.48	30.0022
39.8	0.0804993	3415.84	30.0022
39.82	0.0799993	3415.19	30.0022
39.841	0.0786993	3414.7	30.0022
39.861	0.0797993	3413.73	30.0022
39.88	0.0802993	3412.76	30.0022
39.9	0.0802993	3411.46	30.0022
39.921	0.0794993	3410.49	30.0022
39.94	0.0797993	3410.33	30.0022
39.96	0.0792993	3409.04	30.0022
39.981	0.0794993	3408.55	30.0022
40.001	0.0789993	3407.74	30.0022
40.02	0.0789993	3406.61	30.0022
40.04	0.0799993	3406.28	30.0022
40.061	0.0807993	3405.31	30.0022
40.096	0.0802993	3403.37	30.0022
40.115	0.0799993	3402.4	30.0022
40.135	0.0799993	3402.07	30.0022
40.156	0.0799993	3401.1	30.0022
40.175	0.0799993	3400.29	30.0022
40.195	0.0797993	3399.16	30.0022
40.216	0.0786993	3398.84	30.0022
[truncated: 213 more rows]

## Sheet: ABS
Time [s]	Strain [%]	Force [N]	Displacement [mm]
0.0155571	0.00101663	0.161911	-0.006532
0.0355586	-0.000283367	-0.323822	-0.005312
0.0555601	-8.33667e-05	0.323822	-0.004092
0.0755617	-0.000783367	0.161911	-0.002872
0.0955544	-0.000583367	0.323822	-0.001651
0.115557	0.000216633	0.485733	-0.001651
0.135558	0.000516633	0	-0.001651
0.15556	-8.33667e-05	0.485733	-0.000431
0.175561	0.000716633	0.323822	-0.000431
0.195554	0.000516633	0.161911	-0.000431
0.215555	-0.000583367	0.161911	-0.000431
0.235558	0.000216633	0.971466	-0.000431
0.255559	0.000516633	0.161911	-0.000431
0.275561	0.000216633	-0.161911	-0.000431
0.295562	0.000216633	0.647644	-0.000431
0.315555	-0.000283367	0.161911	-0.000431
0.335556	-0.000283367	0.647644	-0.000431
0.355558	0.00121663	0.485733	-0.000431
0.37556	0.000716633	0.161911	-0.000431
0.395562	-0.00108337	0.485733	-0.000431
0.415554	0.000216633	0.161911	-0.000431
0.435556	-0.000583367	0.323822	-0.000431
0.455557	-8.33667e-05	0.485733	-0.000431
0.475559	-8.33667e-05	0.161911	-0.000431
0.495561	-0.000583367	0	-0.000431
0.515563	-8.33667e-05	0.323822	-0.000431
0.535555	-0.000583367	0.323822	-0.000431
0.555557	0.00101663	0.323822	-0.000431
0.575558	-0.000783367	0.161911	-0.000431
0.59556	0.000216633	-1.4572	-0.000431
0.615562	-0.000583367	0.485733	-0.000431
0.635555	-0.000283367	0.323822	-0.000431
0.655556	0.00101663	0.323822	-0.000431
0.675558	0.000716633	0.161911	-0.000431
0.695559	-0.000783367	0.323822	-0.000431
0.715561	0.000516633	0.809555	-0.000431
0.735562	-0.000283367	0.161911	-0.000431
0.755556	0.000516633	0	-0.000431
0.775557	0.000716633	-0.647644	-0.000431
0.795559	-8.33667e-05	0.323822	-0.000431
0.81556	-0.000283367	0.485733	-0.000431
0.835562	0.000216633	0	-0.000431
0.855555	0.000716633	0.323822	-0.000431
0.875557	-0.000583367	0.161911	-0.000431
0.895558	0.000516633	0.485733	-0.000431
0.91556	-0.00108337	0.323822	0.000789
0.935561	-0.000583367	0.647644	0.000789
0.955555	-0.000283367	0.485733	0.000789
0.975556	0.000516633	0.485733	0.000789
0.995558	0.000516633	-0.161911	0.000789
1.01556	-0.000783367	0	0.000789
1.03556	-8.33667e-05	0.161911	0.000789
1.05555	-0.000283367	0.323822	0.000789
1.07556	0.000516633	0.485733	0.000789
1.09556	0.000216633	0.161911	0.000789
1.11556	0.000216633	0	0.000789
1.13556	-0.000583367	0.323822	0.000789
1.15556	0.000516633	0.485733	0.000789
1.17555	-0.000283367	0	0.000789
1.19556	0.000216633	0.323822	0.000789
1.21556	-0.000783367	0.647644	0.000789
1.23556	-8.33667e-05	-0.161911	0.000789
1.25556	0.000216633	0.323822	0.000789
1.27555	0.000216633	0.161911	0.000789
1.29556	-8.33667e-05	0.323822	0.000789
1.31556	0.000216633	0.485733	0.000789
1.33556	0.000716633	0.485733	0.000789
1.35556	-0.000583367	0.323822	0.000789
1.37556	0.000716633	0.161911	0.000789
1.39555	0.000216633	0.161911	0.000789
1.41556	-0.000283367	0.647644	0.000789
1.43556	0.000216633	0.809555	0.000789
1.45556	-0.000283367	0.161911	0.000789
1.47556	0.000716633	0.161911	0.000789
1.49555	0.000216633	0	0.000789
1.51556	-0.000583367	0.323822	0.000789
1.53556	-0.00108337	0.485733	0.000789
1.55556	0.000716633	0.161911	0.000789
1.57556	-0.000283367	0.809555	0.000789
1.59556	0.000216633	0	-0.000431
1.61556	0.000216633	0.161911	-0.000431
1.63556	-0.000283367	0.323822	-0.000431
1.65556	-0.000783367	0.323822	-0.000431
1.67556	-0.000283367	0.323822	-0.000431
1.69556	-8.33667e-05	0.485733	-0.000431
1.71555	-0.000583367	0.485733	-0.000431
1.73556	-8.33667e-05	0.161911	-0.000431
1.75556	0.000216633	0.161911	-0.000431
1.77556	-0.000583367	0.161911	-0.000431
1.79556	0.000516633	0.161911	-0.000431
1.81555	-8.33667e-05	0.485733	-0.000431
1.83556	-8.33667e-05	0	-0.000431
1.85556	0.000216633	0.485733	-0.000431
1.87556	-0.00128337	0.485733	-0.000431
1.89556	-0.000583367	0.323822	-0.000431
1.91556	0.000216633	0.485733	-0.000431
1.93556	-0.000283367	0.485733	-0.000431
1.95556	0.000216633	0.161911	-0.000431
1.97556	0.000216633	0.485733	-0.000431
1.99556	0.000216633	0.323822	-0.000431
2.01556	-0.000583367	0.161911	-0.000431
2.03555	0.000516633	0.161911	-0.000431
2.05556	-0.000583367	0	-0.000431
2.07556	-0.000283367	0.485733	-0.000431
2.09556	0.000516633	0.323822	-0.000431
2.11556	-8.33667e-05	0.323822	-0.000431
2.13556	-8.33667e-05	0.323822	-0.000431
2.15556	-8.33667e-05	0.809555	-0.000431
2.17556	-0.000283367	-0.161911	-0.000431
2.19556	-8.33667e-05	0	-0.000431
2.21556	-0.000583367	0.323822	-0.000431
2.23556	0.000716633	0.323822	-0.000431
2.25555	-0.000283367	0.161911	-0.000431
2.27556	0.000216633	0.323822	0.000789
2.29556	-0.00108337	0.485733	0.000789
2.31556	0.000216633	0.161911	0.000789
2.33556	-8.33667e-05	0.323822	0.000789
2.35556	-0.000583367	0.161911	0.000789
2.37556	-0.000283367	0.323822	-0.000431
2.39556	0.000716633	-0.161911	-0.000431
2.41556	-0.000283367	0.323822	-0.000431
2.43556	-0.000283367	0.161911	-0.000431
2.45556	0.000216633	0.485733	-0.000431
2.47555	0.000516633	0.485733	-0.000431
2.49556	0.000716633	0.323822	-0.000431
2.51556	0.000216633	0.647644	-0.000431
2.53556	-0.000783367	-0.161911	-0.000431
2.55556	0.000716633	0.485733	-0.000431
2.57555	0.00101663	0.647644	-0.000431
2.59556	-0.000583367	0.647644	-0.000431
2.61556	-0.000283367	0.161911	-0.000431
2.63556	0.000216633	0.323822	-0.000431
2.65556	0.000516633	0	-0.000431
2.67556	0.000216633	-0.161911	-0.000431
2.69556	0.000716633	0.161911	-0.000431
2.71556	-0.000283367	0.161911	-0.000431
2.73556	-8.33667e-05	0.323822	-0.000431
2.75556	0.000216633	0	-0.000431
2.77556	0.000716633	0.161911	-0.000431
2.79555	-0.000283367	-0.323822	-0.000431
2.81556	0.000716633	0.323822	-0.000431
2.83556	0.000716633	0.485733	-0.000431
2.85556	-8.33667e-05	0.485733	0.000789
2.87556	0.000516633	0	0.000789
2.89555	-8.33667e-05	0	0.000789
2.91556	0.000216633	-0.161911	0.000789
2.93556	-0.000283367	-0.161911	-0.000431
2.95556	-8.33667e-05	-0.323822	-0.000431
2.97556	-8.33667e-05	0	-0.000431
2.99556	0.000516633	0.323822	-0.000431
3.01556	0.000716633	0.485733	-0.000431
3.03556	-0.000283367	0.161911	-0.000431
3.05556	-0.000283367	0.485733	-0.000431
3.07556	-8.33667e-05	0.323822	-0.000431
3.09556	0.000716633	0.647644	-0.000431
3.11555	-0.000283367	-0.161911	-0.000431
3.13556	0.000216633	0.161911	-0.000431
3.15556	0.000516633	0	0.000789
3.17556	-0.000283367	0.161911	0.000789
3.19556	-0.000583367	0.485733	-0.000431
3.21556	0.00101663	0	-0.000431
3.23556	0.000516633	0	-0.000431
3.25556	-0.000783367	0.323822	-0.000431
3.27556	-8.33667e-05	0.323822	-0.000431
3.29556	-0.000283367	0	-0.000431
3.31556	-8.33667e-05	0	-0.000431
3.33555	-8.33667e-05	0.485733	-0.000431
3.35556	0.000516633	-0.161911	-0.000431
3.37556	0.000716633	0	-0.000431
3.39556	0.000716633	0.161911	-0.000431
3.41556	0.000216633	-0.161911	-0.000431
3.43556	-0.000283367	0.485733	-0.000431
3.45556	0.000216633	0	-0.000431
3.47556	-8.33667e-05	0.323822	-0.000431
3.49556	-0.000583367	0.161911	0.000789
3.51556	-0.00108337	0.323822	0.000789
3.53556	-0.000783367	-0.323822	0.000789
3.55555	0.000216633	0.323822	0.000789
3.57556	0.000516633	0.323822	0.000789
3.59556	-8.33667e-05	0	-0.000431
3.61556	0.000716633	0.485733	-0.000431
3.63556	-0.000583367	0	-0.000431
3.65555	0.000716633	0.323822	-0.000431
3.67556	0.000516633	-0.161911	-0.000431
3.69556	0.000216633	0.161911	-0.000431
3.71556	0.000716633	0	-0.000431
3.73556	-0.000283367	-0.161911	-0.000431
3.75556	-0.000283367	0.485733	-0.000431
3.77556	-0.000783367	0.161911	-0.000431
3.79556	0.000716633	0.161911	-0.000431
3.81556	-0.000283367	-0.161911	-0.000431
3.83556	0.000216633	0.485733	-0.000431
3.85556	0.000216633	0	-0.000431
3.87555	0.000516633	0.161911	-0.000431
3.89556	-8.33667e-05	0.485733	-0.000431
3.91556	0.000516633	0.323822	-0.000431
3.93556	-0.000583367	-0.161911	-0.000431
3.95556	0.000516633	0.161911	0.000789
3.97555	-8.33667e-05	0.161911	0.000789
3.99556	-8.33667e-05	0	0.000789
4.01556	0.000716633	0	0.000789
4.03556	-0.000783367	0.323822	-0.000431
4.05556	0.000716633	0	-0.000431
4.07556	-8.33667e-05	0.161911	-0.000431
4.09555	-0.000283367	0.485733	-0.000431
4.11556	0.000716633	0.323822	-0.000431
4.13556	-8.33667e-05	0.323822	-0.000431
4.15556	-8.33667e-05	0.485733	-0.000431
4.17556	-0.00108337	0.323822	-0.000431
4.19555	0.000516633	-0.161911	-0.000431
4.21556	-8.33667e-05	0.323822	-0.000431
4.23556	0.000516633	0.161911	-0.000431
4.25556	-0.00128337	0.485733	-0.000431
4.27556	-0.000283367	0.161911	0.000789
4.29555	0.000716633	0.485733	0.000789
4.31556	-0.000283367	0.485733	0.000789
4.33556	-0.000283367	0.323822	0.000789
4.35556	0.000516633	0.161911	-0.000431
4.37556	-0.00128337	0.323822	-0.000431
4.39556	-0.000583367	0	-0.000431
4.41555	-0.000283367	0.647644	-0.000431
4.43556	-0.000783367	0.323822	-0.000431
4.45556	-0.000283367	0.161911	-0.000431
4.47556	0.000216633	0.161911	-0.000431
4.49556	0.000516633	0.647644	-0.000431
4.51555	0.00101663	0.323822	-0.000431
4.53556	0.000216633	0.161911	-0.000431
4.55556	0.000516633	0.323822	-0.000431
4.57556	-0.000283367	0.809555	-0.000431
4.59556	0.000716633	0.647644	-0.000431
4.61556	-8.33667e-05	0.323822	0.000789
4.63556	-0.000583367	0.809555	0.000789
4.65556	-0.00158337	0.161911	0.000789
4.67556	-0.000783367	0.323822	0.000789
4.69556	-0.000283367	0.161911	-0.000431
4.71556	-0.000583367	0.323822	-0.000431
4.73555	-0.000283367	0.323822	-0.000431
4.75556	-8.33667e-05	0.647644	-0.000431
4.77556	-8.33667e-05	0.485733	-0.000431
4.79556	0.000216633	0.323822	-0.000431
4.81556	0.000516633	0.161911	-0.000431
4.83556	0.000516633	0.323822	-0.000431
4.85556	-8.33667e-05	0.323822	0.000789
4.87556	0.000216633	0.647644	0.021533
4.89556	0.000716633	4.85733	0.070341
4.91556	0.000216633	3.40013	0.135013
4.93556	-0.000283367	1.78102	0.211887
4.95555	-0.000583367	1.94293	0.294862
4.97556	-0.000583367	1.94293	0.383938
4.99556	-0.000283367	2.10484	0.476674
5.01556	0.000516633	2.10484	0.570631
5.03556	0.000216633	2.75249	0.665808
5.05555	-0.000783367	3.07631	0.763426
5.07556	-8.33667e-05	4.04777	0.863484
5.09556	0.000216633	4.3716	0.961101
5.11556	0.000216633	4.69542	1.06116
5.13556	-0.000583367	5.99071	1.1844
5.15556	-0.000583367	6.96217	1.28446
5.17555	-8.33667e-05	7.77173	1.3833
5.19556	-8.33667e-05	8.41937	1.48457
5.21556	-0.000283367	10.5242	1.58341
5.23556	-0.00108337	10.0385	1.68347
5.25556	0.000516633	11.0099	1.78231
5.27555	-0.000783367	12.3052	1.88359
5.29556	-0.000283367	13.7624	1.98364
5.31556	0.000516633	14.0863	2.0837
5.33556	-0.000583367	15.8673	2.18376
5.35556	0.000716633	16.5149	2.28382
5.37556	0.000716633	17.4864	2.38388
5.39556	0.000716633	18.6198	2.48393
5.41556	0.000516633	19.7531	2.58399
5.43556	0.000716633	19.7531	2.68405
5.45556	-0.000583367	20.5627	2.78411
5.47556	-8.33667e-05	21.2103	2.88417
5.49555	0.000516633	22.5056	2.98422
5.51556	0.000216633	23.4771	3.08306
5.53556	-0.000283367	24.6105	3.18434
5.55556	-0.000783367	24.7724	3.28318
5.57556	-0.000283367	25.2581	3.38445
5.59555	-8.33667e-05	25.42	3.48329
5.61556	0.000516633	27.5249	3.58457
5.63556	-0.00128337	28.4963	3.68341
5.65556	-0.000283367	28.9821	3.78347
5.67556	-0.000783367	30.4393	3.88352
5.69556	0.000516633	29.9535	3.98358
5.71556	-0.000283367	30.2774	4.08364
5.73556	-0.000283367	31.7346	4.1837
5.75556	-0.000283367	32.3822	4.28254
5.77556	-0.000583367	32.8679	4.38381
5.79556	-0.000283367	34.0013	4.48265
5.81555	-0.000283367	34.487	4.58393
5.83556	0.000216633	35.6204	4.68399
5.85556	-8.33667e-05	36.2681	4.78161
5.87556	-8.33667e-05	35.4585	4.85116
5.89556	-0.000283367	33.3537	4.89753
5.91556	-0.000583367	34.0013	4.93047
5.93556	-0.000283367	35.1347	4.95366
5.95556	-8.33667e-05	34.8109	4.96952
5.97556	0.000516633	34.487	4.9805
5.99556	-0.000583367	34.3251	4.98782
6.01556	0.000216633	33.8394	4.9927
6.03555	0.000516633	32.8679	4.99514
6.05556	-0.000583367	32.3822	4.99881
6.07556	0.000216633	32.3822	5.00003
6.09556	-0.000283367	31.7346	5.00125
6.11556	-0.000583367	31.4107	5.00125
6.13555	0.000216633	31.0869	5.00247
6.15556	0.000216633	30.6012	5.00247
6.17556	0.000516633	30.7631	5.00247
6.19556	0.000716633	30.2774	5.00369
6.21556	0.000716633	30.2774	5.00369
6.23556	-0.000283367	29.7916	5.00369
6.25555	-0.000283367	29.3059	5.00369
6.27556	-8.33667e-05	29.3059	5.00369
6.29556	0.000216633	29.4678	5.00369
6.31556	-0.000283367	28.8202	5.00369
6.33556	0.000216633	29.144	5.00369
6.35555	0.000216633	28.8202	5.00369
6.37556	-0.000583367	29.144	5.00369
6.39556	-8.33667e-05	28.3344	5.00369
6.41556	0.000716633	28.3344	5.00369
6.43556	0.000516633	27.8487	5.00369
6.45556	-0.000583367	28.3344	5.00369
6.47556	0.000716633	27.8487	5.00369
6.49556	-0.000283367	28.4963	5.00369
6.51556	0.000516633	27.6868	5.00369
6.53556	-0.00128337	28.0106	5.00369
6.55556	0.000516633	27.6868	5.00369
6.57555	0.000716633	27.5249	5.00369
6.59556	0.000716633	27.8487	5.00369
6.61556	0.000216633	27.6868	5.00369
6.63556	-0.000283367	27.6868	5.00369
6.65556	-0.00108337	27.5249	5.00369
6.67556	-8.33667e-05	27.5249	5.00369
6.69556	0.000516633	27.201	5.00369
6.71556	-8.33667e-05	27.0391	5.00369
6.73556	0.000216633	27.363	5.00369
6.75556	0.000216633	27.6868	5.00369
6.77556	-0.000283367	26.8772	5.00369
6.79556	0.000216633	27.201	5.00369
6.81556	0.000716633	27.0391	5.00369
6.83556	-0.000283367	27.0391	5.00369
6.85556	-0.00108337	27.363	5.00369
6.87556	0.000216633	26.7153	5.00369
6.89555	0.000516633	27.0391	5.00369
6.91556	0.000216633	26.7153	5.00369
6.93556	0.000216633	27.0391	5.00369
6.95556	-0.000283367	26.5534	5.00369
6.97556	-8.33667e-05	27.363	5.00369
6.99555	0.000516633	26.8772	5.00369
7.01556	-0.000283367	27.0391	5.00369
7.03556	-0.000283367	27.363	5.00369
7.05556	-0.000583367	26.7153	5.00369
7.07556	0.000716633	27.0391	5.00369
7.09556	-0.000583367	26.5534	5.00369
7.11555	0.000516633	26.7153	5.00369
7.13556	0.000516633	27.0391	5.00369
7.15556	0.000216633	26.2296	5.00369
7.17556	-0.000283367	26.3915	5.00369
7.19556	-8.33667e-05	26.2296	5.00369
7.21555	0.000516633	26.2296	5.00369
7.23556	0.000216633	26.5534	5.00369
7.25556	-0.000283367	26.2296	5.00369
7.27556	0.000716633	25.9058	5.00369
7.29556	-8.33667e-05	26.2296	5.00369
7.31556	-0.000783367	26.2296	5.00369
7.33555	-0.00108337	26.2296	5.00369
7.35556	0.000216633	25.9058	5.00369
7.37556	0.000716633	26.3915	5.00369
7.39556	0.000516633	26.2296	5.00369
7.41556	0.000216633	25.9058	5.00369
7.43555	0.000216633	26.2296	5.00369
7.45556	0.000216633	26.3915	5.00369
7.47556	0.000516633	25.9058	5.00369
7.49556	0.000216633	26.0677	5.00369
7.51556	-0.000583367	26.2296	5.00369
7.53556	-0.000283367	26.0677	5.00369
7.55556	-8.33667e-05	26.0677	5.00369
7.57556	0.000516633	26.0677	5.00369
7.59556	-0.000283367	25.7439	5.00369
7.61556	0.000216633	25.9058	5.00369
7.63556	-0.000783367	26.0677	5.00369
7.65555	-0.000283367	25.7439	5.00369
7.67556	0.000216633	25.2581	5.00369
7.69556	0.000216633	25.9058	5.00369
7.71556	-0.00108337	25.7439	5.00369
7.73556	-0.000283367	25.7439	5.00369
7.75555	-0.000583367	26.0677	5.00369
7.77556	-0.000283367	26.2296	5.00369
7.79556	0.00101663	25.5819	5.00369
7.81556	-0.000283367	25.42	5.00369
7.83556	-0.000583367	25.9058	5.00369
7.85556	-0.000783367	25.9058	5.00369
7.87556	-0.000783367	26.2296	5.00369
7.89556	-0.000283367	25.7439	5.00369
7.91556	0.000216633	25.7439	5.00369
7.93556	0.00101663	25.2581	5.00369
7.95556	-0.000283367	25.5819	5.00369
7.97555	-0.000783367	25.42	5.00369
7.99556	-0.000283367	25.7439	5.00369
8.01556	0.000716633	25.5819	5.00369
8.03556	0.000516633	25.0962	5.00369
8.05556	-0.00108337	25.42	5.00369
8.07555	0.000216633	25.7439	5.00369
8.09556	-0.000283367	25.42	5.00369
8.11556	0.000216633	25.9058	5.00369
8.13556	-0.000583367	25.42	5.00369
8.15556	-0.000583367	25.42	5.00369
8.17556	0.000216633	25.2581	5.00369
8.19555	0.000216633	25.5819	5.00369
8.21556	-8.33667e-05	25.2581	5.00369
8.23556	-0.000283367	25.2581	5.00369
8.25556	0.000516633	25.42	5.00369
8.27556	0.000716633	25.5819	5.00369
8.29555	-0.000283367	25.0962	5.00369
8.31556	0.000516633	24.9343	5.00369
8.33556	-0.000283367	25.5819	5.00369
8.35556	0.000516633	25.5819	5.00369
8.37556	-0.000283367	25.42	5.00369
8.39556	0.00101663	25.2581	5.00369
8.41555	0.000516633	25.42	5.00369
8.43556	0.000216633	25.5819	5.00369
8.45556	0.000516633	25.5819	5.00369
8.47556	-8.33667e-05	25.0962	5.00369
8.49556	0.000716633	25.42	5.00369
8.51555	0.000516633	25.2581	5.00369
8.53556	-0.000283367	25.42	5.00369
8.55556	0.000516633	25.0962	5.00369
8.57556	0.000216633	25.5819	5.00369
8.59556	0.000516633	25.2581	5.00369
8.61556	0.000216633	25.2581	5.00369
8.63556	-0.00108337	24.9343	5.00369
8.65556	-8.33667e-05	25.2581	5.00369
8.67556	-0.00108337	25.42	5.00369
8.69556	-0.000283367	25.0962	5.00369
8.71556	-0.000283367	25.2581	5.00369
8.73555	-0.000283367	25.2581	5.00369
8.75556	-0.000283367	24.9343	5.00369
8.77556	0.000516633	25.5819	5.00369
8.79556	0.000216633	24.9343	5.00369
8.81556	-8.33667e-05	25.2581	5.00369
8.83555	-8.33667e-05	25.2581	5.00369
8.85556	-8.33667e-05	25.42	5.00369
8.87556	0.000216633	24.9343	5.00369
8.89556	-0.000283367	24.9343	5.00369
8.91556	0.000716633	24.9343	5.00369
8.93556	0.000216633	25.2581	5.00369
8.95556	0.000216633	25.2581	5.00369
8.97556	-0.000583367	24.9343	5.00369
8.99556	-0.000583367	25.0962	5.00369
9.01556	-0.000783367	25.5819	5.00369
9.03556	-0.00108337	25.0962	5.00369
9.05555	0.000516633	25.2581	5.00369
9.07556	0.000216633	25.2581	5.00369
9.09556	0.000216633	24.9343	5.00369
9.11556	-8.33667e-05	25.0962	5.00369
9.13556	-8.33667e-05	24.9343	5.00247
9.15556	0.000716633	25.0962	5.00247
9.17556	0.000716633	24.4486	5.00247
9.19556	-8.33667e-05	25.0962	5.00247
9.21556	-0.000283367	24.9343	5.00247
9.23556	0.000516633	25.2581	5.00247
9.25556	-0.000783367	24.9343	5.00247
9.27555	-0.000583367	24.6105	5.00247
9.29556	0.000216633	24.9343	5.00247
9.31556	-0.000583367	24.9343	5.00247
9.33556	-0.000283367	24.9343	5.00247
9.35556	0.000216633	24.4486	5.00247
9.37556	-8.33667e-05	24.9343	5.00247
9.39556	0.000516633	24.6105	5.00247
9.41556	-0.00108337	24.7724	5.00247
9.43556	-0.000283367	24.6105	5.00247
9.45556	-0.000283367	24.9343	5.00247
9.47556	-0.000283367	24.9343	5.00247
9.49555	0.000716633	24.9343	5.00247
9.51556	0.000516633	25.0962	5.00247
9.53556	-0.00108337	25.0962	5.00247
9.55556	0.000216633	24.6105	5.00247
9.57556	-0.000783367	24.7724	5.00247
9.59555	-0.000583367	25.0962	5.00247
9.61556	-0.000783367	24.4486	5.00247
9.63556	-8.33667e-05	24.2867	5.00247
9.65556	-0.000583367	24.6105	5.00247
9.67556	-0.000283367	25.42	5.00247
9.69556	0.000216633	24.7724	5.00247
9.71556	0.000516633	24.7724	5.00247
9.73556	-0.00108337	24.6105	5.00247
9.75556	-0.000283367	24.7724	5.00247
9.77556	0.000216633	24.9343	5.00247
9.79556	0.00101663	24.9343	5.00247
9.81555	0.000216633	25.0962	5.00247
9.83556	0.000216633	24.6105	5.00247
9.85556	-0.000283367	24.9343	5.00247
9.87556	0.000216633	25.0962	5.00247
9.89556	0.000216633	24.6105	5.00247
9.91555	-0.00158337	24.1247	5.00247
9.93556	0.000216633	24.6105	5.00247
9.95556	0.000516633	24.6105	5.00247
9.97556	-0.000583367	24.9343	5.00247
9.99556	-8.33667e-05	24.6105	5.00247
10.0156	0.000716633	24.2867	5.00247
10.0356	-8.33667e-05	24.7724	5.00247
10.0556	0.000216633	24.2867	5.00247
10.0756	0.000516633	24.4486	5.00247
10.0956	0.000216633	24.4486	5.00247
10.1156	-8.33667e-05	24.7724	5.00247
10.1356	0.000216633	25.0962	5.00247
10.1556	-0.000283367	24.6105	5.00247
10.1756	0.000516633	24.6105	5.00247
10.1956	0.000516633	24.2867	5.00247
10.2156	0.000716633	24.1247	5.00247
10.2356	0.000716633	24.6105	5.00247
10.2556	0.000516633	24.9343	5.00247
10.2756	-0.000583367	24.7724	5.00247
10.2956	0.000516633	23.9628	5.00247
10.3156	-0.000283367	24.6105	5.00247
10.3356	0.000216633	24.4486	5.00247
10.3556	0.000216633	24.4486	5.00247
10.3756	0.000216633	24.6105	5.00247
10.3956	-8.33667e-05	24.4486	5.00247
10.4156	0.00101663	24.2867	5.00247
10.4356	-8.33667e-05	24.6105	5.00247
10.4556	-0.000583367	24.7724	5.00247
10.4756	0.00101663	24.4486	5.00247
10.4956	0.000516633	24.2867	5.00247
10.5156	-0.000283367	24.2867	5.00247
10.5356	-0.000283367	24.6105	5.00247
10.5556	0.000716633	24.4486	5.00247
10.5756	-0.000283367	24.1247	5.00247
10.5956	-0.00108337	24.1247	5.00247
10.6156	-0.000283367	24.1247	5.00247
10.6356	0.000716633	24.4486	5.00247
10.6556	0.000216633	24.6105	5.00247
10.6756	-8.33667e-05	24.6105	5.00247
10.6956	-0.000283367	24.6105	5.00247
10.7156	-0.000283367	24.1247	5.00247
10.7356	-8.33667e-05	24.2867	5.00247
10.7556	0.000516633	24.6105	5.00247
10.7756	-8.33667e-05	24.1247	5.00247
10.7956	-8.33667e-05	24.7724	5.00247
10.8156	0.000516633	24.1247	5.00247
10.8356	-0.00128337	24.1247	5.00247
10.8556	-0.000583367	24.6105	5.00247
10.8756	-0.000283367	24.4486	5.00247
10.8956	-0.000283367	24.2867	5.00247
10.9156	-0.00108337	24.2867	5.00247
10.9356	-0.000283367	24.7724	5.00247
10.9556	0.000516633	24.6105	5.00857
10.9756	0.000216633	28.9821	5.06348
10.9956	-0.000283367	33.8394	5.12937
11.0156	-8.33667e-05	37.7253	5.20502
11.0356	-0.000783367	39.0206	5.28678
11.0556	0.000716633	41.2873	5.37585
11.0756	-8.33667e-05	42.2588	5.46859
11.0956	0.000716633	43.0683	5.56255
11.1156	0.000216633	45.0113	5.65894
11.1356	0.000216633	46.6304	5.78096
11.1556	-8.33667e-05	47.4399	5.8798
11.1756	0.000216633	48.0876	5.97864
11.1956	-0.000583367	50.0305	6.07748
11.2156	-0.000283367	51.002	6.17632
11.2356	0.000216633	52.4592	6.27637
11.2556	-0.000583367	53.2687	6.37521
11.2756	-8.33667e-05	54.0783	6.47649
11.2956	-0.000583367	54.7259	6.57533
11.3156	0.000516633	54.8878	6.6766
11.3356	0.000516633	56.345	6.77544
11.3556	0.000216633	56.6689	6.8755
11.3756	-0.000583367	57.3165	6.97556
11.3956	-8.33667e-05	58.4499	7.07562
11.4156	0.000216633	60.8785	7.17567
11.4356	-0.000283367	61.5262	7.27573
11.4556	-0.000283367	61.85	7.37579
11.4756	-0.000283367	63.1453	7.47585
11.4956	-0.00128337	64.1168	7.57591
11.5156	-0.000283367	64.7644	7.67596
11.5356	0.000216633	65.574	7.77602
11.5556	-0.000283367	66.2216	7.87608
11.5756	0.00271663	67.1931	7.97614
11.5956	0.000216633	67.8407	8.07498
11.6156	0.000216633	67.8407	8.17625
11.6356	-0.000283367	68.6503	8.27509
11.6556	-0.000583367	68.9741	8.37637
11.6756	-8.33667e-05	70.1075	8.47521
11.6956	0.000716633	71.5647	8.57649
11.7156	-0.000283367	73.6695	8.67532
11.7356	0.000716633	75.1267	8.77538
11.7556	-8.33667e-05	75.4505	8.87544
11.7756	0.000216633	76.7458	8.97672
11.7956	0.000516633	78.8507	9.07556
11.8156	0.000716633	79.1745	9.17561
11.8356	-0.000583367	79.4983	9.27567
11.8556	-0.000783367	72.86	9.37573
11.8756	0.000716633	41.1254	9.47579
11.8956	0.000716633	40.4778	9.57585
11.9156	-8.33667e-05	60.8785	9.6759
11.9356	0.000516633	67.8407	9.77474
11.9556	0.000716633	64.9263	9.84551
11.9756	-0.000583367	63.4691	9.89432
11.9956	-0.000583367	63.9548	9.92849
12.0156	-8.33667e-05	63.631	9.95289
12.0356	0.000716633	62.9834	9.96876
12.0556	0.000216633	61.6881	9.97974
12.0756	-0.000783367	60.3928	9.98706
12.0956	-8.33667e-05	59.5833	9.99194
12.1156	-0.000283367	57.8022	9.9956
12.1356	-8.33667e-05	57.1546	9.99804
12.1556	-8.33667e-05	56.0212	9.99926
12.1756	-8.33667e-05	55.5355	10.0005
12.1956	0.000516633	54.8878	10.0017
12.2156	0.000716633	53.4306	10.0017
12.2356	0.00101663	53.9164	10.0017
12.2556	-0.00108337	53.1068	10.0029
12.2756	0.000216633	52.4592	10.0029
12.2956	0.000216633	51.8115	10.0029
12.3156	-8.33667e-05	51.3258	10.0029
12.3356	-0.000583367	51.4877	10.0029
12.3556	0.000516633	51.1639	10.0029
12.3756	0.000516633	50.8401	10.0029
12.3956	-0.000283367	50.6781	10.0029
12.4156	-0.000283367	50.0305	10.0029
12.4356	0.000716633	50.1924	10.0029
12.4556	-0.000783367	49.8686	10.0029
12.4756	-0.00128337	49.7067	10.0029
12.4956	0.000516633	49.8686	10.0041
12.5156	0.000516633	49.5448	10.0041
12.5356	-8.33667e-05	49.2209	10.0041
12.5556	0.000216633	48.5733	10.0041
12.5756	-0.000583367	49.059	10.0041
12.5956	0.000216633	49.059	10.0041
12.6156	-8.33667e-05	49.059	10.0041
12.6356	-8.33667e-05	48.4114	10.0041
12.6556	-8.33667e-05	48.0876	10.0041
12.6756	0.000516633	48.5733	10.0041
12.6956	0.000216633	48.4114	10.0041
12.7156	0.000516633	47.7637	10.0041
12.7356	0.000216633	48.0876	10.0041
12.7556	0.000516633	48.4114	10.0041
12.7756	-0.000283367	47.9257	10.0041
12.7956	-8.33667e-05	47.7637	10.0041
12.8156	-0.000283367	47.6018	10.0041
12.8356	-0.000583367	47.4399	10.0041
12.8556	-0.000283367	47.7637	10.0041
12.8756	-0.000583367	47.6018	10.0041
12.8956	0.000216633	47.278	10.0041
12.9156	-0.00108337	46.9542	10.0041
12.9356	-0.000283367	47.278	10.0041
12.9556	-0.000283367	47.278	10.0041
12.9756	-0.000283367	46.6304	10.0041
12.9956	0.000216633	47.1161	10.0041
13.0156	-0.000283367	47.1161	10.0041
13.0356	-0.000583367	46.7923	10.0041
13.0556	-0.000583367	46.4685	10.0041
13.0756	0.000516633	46.9542	10.0041
13.0956	0.000216633	47.1161	10.0041
13.1156	0.000516633	45.6589	10.0041
13.1356	0.000516633	46.1446	10.0041
13.1556	-8.33667e-05	45.9827	10.0041
13.1756	-0.000583367	45.9827	10.0041
13.1956	-0.000583367	46.3065	10.0041
13.2156	-0.000583367	46.1446	10.0041
13.2356	-0.000283367	45.8208	10.0029
13.2556	0.000516633	45.8208	10.0029
13.2756	-0.000283367	46.3065	10.0029
13.2956	0.000216633	46.1446	10.0029
13.3156	0.000216633	46.1446	10.0029
13.3356	0.000516633	45.9827	10.0029
13.3556	0.000216633	45.3351	10.0029
13.3756	-0.000283367	45.8208	10.0029
13.3956	-0.000583367	45.6589	10.0029
13.4156	-0.000283367	46.1446	10.0029
13.4356	0.00101663	45.9827	10.0029
13.4556	-8.33667e-05	45.6589	10.0029
13.4756	0.000716633	45.1732	10.0029
13.4956	0.000516633	45.8208	10.0029
13.5156	-0.000283367	46.1446	10.0029
13.5356	-0.000283367	45.8208	10.0029
13.5556	0.000216633	45.6589	10.0029
13.5756	0.000216633	45.497	10.0029
13.5956	0.000516633	45.6589	10.0029
13.6156	-0.000783367	45.8208	10.0029
13.6356	-0.000283367	45.6589	10.0029
13.6556	-8.33667e-05	45.0113	10.0029
13.6756	-8.33667e-05	45.1732	10.0029
13.6956	0.000716633	44.8494	10.0029
13.7156	0.000716633	45.0113	10.0029
13.7356	-8.33667e-05	45.0113	10.0029
13.7556	-0.000283367	44.6874	10.0029
13.7756	-0.000283367	44.8494	10.0029
13.7956	-0.000583367	45.1732	10.0029
13.8156	0.000516633	45.6589	10.0029
13.8356	0.000516633	45.0113	10.0029
13.8556	0.000716633	45.0113	10.0029
13.8756	-0.000583367	44.8494	10.0029
13.8956	-0.000583367	44.8494	10.0029
13.9156	0.000716633	45.3351	10.0029
13.9356	0.000716633	44.6874	10.0029
13.9556	0.000216633	44.6874	10.0029
13.9756	0.000216633	44.8494	10.0029
13.9956	-0.00108337	44.5255	10.0029
14.0156	-0.00108337	45.0113	10.0029
14.0356	0.000516633	44.5255	10.0029
14.0556	0.000716633	44.6874	10.0029
14.0756	-0.000583367	44.8494	10.0029
14.0956	0.00101663	44.3636	10.0029
14.1156	-8.33667e-05	45.0113	10.0029
14.1356	-0.000283367	44.6874	10.0029
14.1556	0.000516633	44.6874	10.0029
14.1756	0.000216633	44.6874	10.0029
14.1956	0.000716633	44.6874	10.0029
14.2156	0.000216633	44.5255	10.0029
14.2356	0.000516633	44.5255	10.0029
14.2556	-0.000583367	44.5255	10.0029
14.2756	-0.000283367	45.497	10.0029
14.2956	0.000216633	44.5255	10.0029
14.3156	-8.33667e-05	44.6874	10.0029
14.3356	0.000216633	44.3636	10.0029
14.3556	0.000216633	44.5255	10.0029
14.3756	0.000716633	44.2017	10.0029
14.3956	0.000516633	44.0398	10.0029
14.4156	0.00101663	44.3636	10.0029
14.4356	0.000216633	44.5255	10.0029
14.4556	-0.000283367	44.2017	10.0029
14.4756	-0.000783367	44.3636	10.0029
14.4956	0.000216633	44.5255	10.0029
14.5156	-8.33667e-05	43.8779	10.0029
14.5356	0.00101663	44.2017	10.0029
14.5556	-0.000283367	44.2017	10.0029
14.5756	-0.000283367	43.8779	10.0029
14.5956	-0.000283367	44.2017	10.0029
14.6156	-0.000283367	43.716	10.0017
14.6356	0.000216633	44.0398	10.0017
14.6556	0.000216633	44.0398	10.0017
14.6756	-0.000583367	43.8779	10.0017
14.6956	-0.000283367	43.8779	10.0017
14.7156	-0.000283367	44.2017	10.0017
14.7356	0.00101663	44.0398	10.0017
14.7556	-0.000583367	43.8779	10.0017
14.7756	-0.000283367	43.2302	10.0017
14.7956	0.000216633	43.716	10.0017
14.8156	0.000516633	43.8779	10.0017
14.8356	-0.000783367	43.5541	10.0017
14.8556	0.000516633	43.716	10.0017
14.8756	-8.33667e-05	43.716	10.0017
14.8956	-0.000583367	43.5541	10.0017
14.9156	0.000216633	43.716	10.0017
14.9356	-0.000283367	43.716	10.0017
14.9556	0.000716633	43.716	10.0017
14.9756	0.00101663	43.716	10.0017
14.9956	0.000516633	43.716	10.0017
15.0156	-0.00108337	43.3922	10.0017
15.0356	-0.000583367	43.8779	10.0017
15.0556	-8.33667e-05	43.0683	10.0017
15.0756	-8.33667e-05	43.3922	10.0017
15.0956	0.000716633	43.0683	10.0017
15.1156	0.000216633	43.716	10.0017
15.1356	-0.000283367	43.5541	10.0017
15.1556	0.00101663	43.5541	10.0017
15.1756	-0.000283367	43.8779	10.0017
15.1956	-0.000583367	43.3922	10.0017
15.2156	-0.000283367	43.0683	10.0017
15.2356	0.000216633	43.3922	10.0017
15.2556	-8.33667e-05	43.2302	10.0017
15.2756	-8.33667e-05	43.3922	10.0017
15.2956	-0.000283367	43.5541	10.0017
15.3156	0.000216633	43.2302	10.0017
15.3356	-0.000283367	43.5541	10.0017
15.3556	-0.000583367	43.5541	10.0017
15.3756	-8.33667e-05	43.0683	10.0017
15.3956	-0.000583367	43.716	10.0017
15.4156	0.000216633	43.2302	10.0017
15.4356	0.00101663	43.2302	10.0017
15.4556	0.000716633	43.2302	10.0017
15.4756	0.000716633	43.2302	10.0017
15.4956	-0.000283367	43.716	10.0017
15.5156	0.000216633	43.3922	10.0017
15.5356	-0.000783367	42.7445	10.0017
15.5556	0.000216633	43.3922	10.0017
15.5756	-8.33667e-05	43.3922	10.0017
15.5956	-0.000283367	43.0683	10.0017
15.6156	-0.000283367	43.2302	10.0017
15.6356	0.000216633	43.2302	10.0017
15.6556	-0.000283367	42.9064	10.0017
15.6756	0.000216633	43.3922	10.0017
15.6956	-0.000283367	43.2302	10.0017
15.7156	-0.000283367	43.0683	10.0017
15.7356	-0.000283367	43.5541	10.0017
15.7556	0.000516633	42.9064	10.0017
15.7756	0.000716633	43.0683	10.0017
15.7956	0.000216633	43.0683	10.0017
15.8156	0.000216633	42.5826	10.0017
15.8356	-0.000283367	42.9064	10.0017
15.8556	0.000216633	42.7445	10.0017
15.8756	0.000716633	43.2302	10.0017
15.8956	-8.33667e-05	43.0683	10.0017
15.9156	-0.000583367	42.9064	10.0017
15.9356	-0.000283367	43.0683	10.0017
15.9556	-8.33667e-05	42.9064	10.0017
15.9756	-0.000283367	42.9064	10.0017
15.9956	-8.33667e-05	42.5826	10.0017
16.0156	0.000216633	42.7445	10.0017
16.0356	0.000516633	42.5826	10.0017
16.0556	-8.33667e-05	42.7445	10.0017
16.0756	-0.000283367	43.2302	10.0017
16.0956	0.000516633	42.4207	10.0017
16.1156	-0.000583367	42.9064	10.0017
16.1356	-0.000283367	43.2302	10.0017
16.1556	-0.000283367	42.7445	10.0017
16.1756	-0.000583367	42.9064	10.0017
16.1956	0.000516633	43.8779	10.0017
16.2156	0.00101663	43.0683	10.0017
16.2356	-0.000583367	42.7445	10.0017
16.2556	-0.000583367	43.0683	10.0017
16.2756	-0.000583367	42.9064	10.0017
16.2956	0.000516633	42.5826	10.0017
16.3156	0.000216633	43.2302	10.0017
16.3356	-0.000583367	42.5826	10.0017
16.3556	0.000216633	42.4207	10.0017
16.3756	0.00101663	42.9064	10.0017
16.3956	0.000516633	42.4207	10.0017
16.4156	-0.000783367	42.4207	10.0017
16.4356	0.000216633	42.7445	10.0017
16.4556	0.00101663	42.4207	10.0017
16.4756	-8.33667e-05	43.2302	10.0017
16.4956	-0.000283367	43.0683	10.0017
16.5156	-8.33667e-05	42.5826	10.0017
16.5356	-0.000583367	42.5826	10.0017
16.5556	-0.000583367	42.7445	10.0017
16.5756	-0.000583367	42.4207	10.0017
16.5956	0.000516633	42.7445	10.0017
16.6156	-8.33667e-05	42.2588	10.0017
16.6356	-0.000583367	43.0683	10.0017
16.6556	-0.000783367	42.7445	10.0017
16.6756	-0.000283367	42.4207	10.0017
16.6956	0.000216633	42.7445	10.0017
16.7156	-8.33667e-05	42.4207	10.0017
16.7356	-0.000283367	42.7445	10.0017
16.7556	0.000716633	42.9064	10.0017
16.7756	-0.000283367	42.4207	10.0017
16.7956	-0.000583367	42.2588	10.0017
16.8156	-0.00128337	42.2588	10.0017
16.8356	-0.000283367	42.7445	10.0017
16.8556	0.000216633	42.4207	10.0017
16.8756	-0.000283367	42.7445	10.0017
16.8956	0.000516633	41.935	10.0017
16.9156	-0.000583367	41.6111	10.0017
16.9356	-0.000283367	42.5826	10.0017
16.9556	0.000716633	42.9064	10.0017
16.9756	-8.33667e-05	42.4207	10.0017
16.9956	-8.33667e-05	42.4207	10.0017
17.0156	-0.000283367	42.4207	10.0029
17.0356	-0.000283367	45.0113	10.0505
17.0556	0.000716633	54.0783	10.1091
17.0756	0.000216633	60.7166	10.1823
17.0956	-0.000283367	63.9548	10.264
17.1156	0.000216633	65.7359	10.3507
17.1356	0.000516633	67.5169	10.4422
17.1556	0.000716633	69.7836	10.5349
17.1756	-0.000583367	70.917	10.6313
17.1956	0.000216633	73.6695	10.729
17.2156	0.000516633	74.641	10.8278
17.2356	0.000216633	75.6124	10.9254
17.2556	-0.000283367	77.5554	11.0255
17.2756	0.000716633	79.0126	11.1243
17.2956	0.000216633	79.3364	11.2231
17.3156	0.000516633	80.3079	11.3232
17.3356	0.000716633	81.1174	11.4233
17.3556	-0.000783367	81.927	11.5233
17.3756	0.000516633	82.5746	11.6222
17.3956	0.000516633	83.3842	11.7222
17.4156	0.00151663	84.0318	11.8223
17.4356	0.000516633	85.9747	11.9223
17.4556	0.000716633	87.4319	12.0224
17.4756	0.000216633	88.2415	12.1224
17.4956	0.000716633	89.5368	12.2225
17.5156	-8.33667e-05	90.1844	12.3226
17.5356	-0.000583367	92.2893	12.4214
17.5556	0.000716633	96.0132	12.5227
17.5756	0.000716633	100.061	12.6215
17.5956	0.00101663	104.271	12.7228
17.6156	0.00151663	109.452	12.8216
17.6356	0.00151663	113.823	12.9229
17.6556	0.00171663	118.195	13.0217
17.6756	0.00251663	123.7	13.123
17.6956	0.00101663	131.634	13.2219
17.7156	0.00251663	139.891	13.3231
17.7356	0.00171663	148.958	13.422
17.7556	0.00171663	157.378	13.5233
17.7756	0.00171663	167.74	13.6221
17.7956	0.00201663	180.207	13.7221
17.8156	0.00301663	190.084	13.8222
17.8356	0.00171663	198.503	13.9223
17.8556	0.00171663	209.675	14.0223
17.8756	0.00151663	220.199	14.1224
17.8956	0.00221663	232.99	14.2224
17.9156	0.00151663	247.562	14.3213
17.9356	0.00121663	260.839	14.4226
17.9556	0.00171663	271.849	14.5226
17.9756	0.00201663	283.506	14.6227
17.9956	0.00251663	293.383	14.7227
18.0156	0.00271663	302.45	14.8106
18.0356	0.00101663	306.821	14.8704
18.0556	0.00151663	309.25	14.9119
18.0756	0.00171663	309.736	14.9411
18.0956	0.00251663	309.412	14.9717
18.1156	0.00121663	308.117	14.9826
18.1356	0.00171663	305.364	14.9887
18.1556	0.00171663	301.154	14.9924
18.1756	0.000716633	297.916	14.9961
18.1956	0.00151663	295.811	14.9985
18.2156	0.00171663	293.383	14.9997
18.2356	0.000716633	290.145	15.0009
18.2556	0.00151663	287.392	15.0022
18.2756	0.00101663	284.478	15.0022
18.2956	0.00151663	281.887	15.0022
18.3156	0.00171663	280.268	15.0022
18.3356	0.00221663	278.325	15.0034
18.3556	0.00171663	277.354	15.0034
18.3756	0.00151663	277.354	15.0034
18.3956	0.00201663	274.601	15.0034
18.4156	0.00121663	273.306	15.0034
18.4356	0.000716633	272.172	15.0034
18.4556	0.00151663	270.715	15.0034
18.4756	0.00171663	270.391	15.0034
18.4956	0.00151663	269.582	15.0034
18.5156	0.000716633	268.287	15.0034
18.5356	0.00151663	268.125	15.0046
18.5556	0.00151663	267.801	15.0046
18.5756	0.00201663	266.991	15.0046
18.5956	0.00201663	266.344	15.0046
18.6156	0.00121663	266.02	15.0046
18.6356	0.00121663	265.372	15.0046
18.6556	0.00151663	264.401	15.0046
18.6756	0.00151663	264.239	15.0046
18.6956	0.00171663	264.077	15.0046
18.7156	0.00171663	263.267	15.0046
18.7356	0.00251663	262.62	15.0046
18.7556	0.00171663	261.972	15.0046
18.7756	0.00171663	261.162	15.0046
18.7956	0.00151663	260.839	15.0046
18.8156	0.00171663	260.029	15.0046
18.8356	0.00221663	260.191	15.0046
18.8556	0.000716633	259.543	15.0046
18.8756	0.00101663	259.058	15.0046
18.8956	0.00121663	258.896	15.0046
18.9156	0.00171663	258.41	15.0046
18.9356	0.000516633	258.086	15.0046
18.9556	0.00171663	257.924	15.0046
18.9756	0.00121663	257.762	15.0046
18.9956	0.00151663	257.6	15.0046
19.0156	0.00201663	257.277	15.0046
19.0356	0.00251663	256.629	15.0046
19.0556	0.00121663	256.143	15.0046
19.0756	0.00221663	256.305	15.0046
19.0956	0.00171663	255.334	15.0046
19.1156	0.00121663	255.657	15.0046
19.1356	0.00151663	255.172	15.0046
19.1556	0.00201663	255.01	15.0046
19.1756	0.00151663	254.524	15.0034
19.1956	0.00171663	254.2	15.0034
19.2156	0.00121663	254.362	15.0034
19.2356	0.00151663	254.362	15.0034
19.2556	0.00151663	254.2	15.0034
19.2756	0.000716633	254.038	15.0034
19.2956	0.00151663	253.391	15.0034
19.3156	0.00171663	253.067	15.0034
19.3356	0.00201663	253.229	15.0034
19.3556	0.00201663	253.067	15.0034
19.3756	0.00151663	253.067	15.0034
19.3956	0.000716633	252.419	15.0034
19.4156	0.00171663	252.581	15.0034
19.4356	0.000716633	251.934	15.0034
19.4556	0.00221663	252.419	15.0034
19.4756	0.00121663	251.934	15.0034
19.4956	0.00201663	251.934	15.0034
19.5156	0.00101663	251.61	15.0034
19.5356	0.000716633	249.991	15.0034
19.5556	0.000716633	251.286	15.0034
19.5756	0.00201663	251.286	15.0034
19.5956	0.00331663	250.638	15.0034
19.6156	0.00151663	250.314	15.0034
19.6356	0.00171663	250.638	15.0034
19.6556	0.00101663	250.314	15.0034
19.6756	0.000716633	250.314	15.0034
19.6956	0.00151663	250.153	15.0034
19.7156	0.00151663	250.153	15.0034
19.7356	0.000716633	249.829	15.0034
19.7556	0.00251663	249.829	15.0034
19.7756	0.00101663	249.343	15.0034
19.7956	0.00121663	249.343	15.0034
19.8156	0.00121663	249.505	15.0034
19.8356	0.00121663	248.857	15.0034
19.8556	0.00221663	249.181	15.0034
19.8756	0.00121663	249.181	15.0034
19.8956	0.00101663	248.695	15.0034
19.9156	0.00221663	248.695	15.0034
19.9356	0.00151663	248.371	15.0034
19.9556	0.00121663	248.371	15.0034
19.9756	0.000716633	248.533	15.0034
19.9956	0.00251663	248.21	15.0034
20.0156	0.00101663	248.21	15.0034
20.0356	0.00171663	248.048	15.0034
20.0556	0.00101663	247.724	15.0034
20.0756	0.00201663	247.4	15.0034
20.0956	0.00201663	247.562	15.0034
20.1156	0.000716633	247.724	15.0034
20.1356	0.00151663	247.238	15.0034
20.1556	0.00101663	246.914	15.0034
20.1756	0.00221663	246.914	15.0034
20.1956	0.000516633	247.076	15.0034
20.2156	0.00151663	246.105	15.0034
20.2356	0.000716633	246.59	15.0034
20.2556	0.00101663	246.105	15.0034
20.2756	0.000716633	245.457	15.0034
20.2956	0.00101663	245.619	15.0034
20.3156	0.000716633	245.295	15.0022
20.3356	0.00101663	244.971	15.0022
20.3556	0.000716633	244.809	15.0022
20.3756	0.00151663	244.162	15.0022
20.3956	0.00221663	244.324	15.0022
20.4156	0.00121663	243.514	15.0022
20.4356	0.00121663	243.838	15.0022
20.4556	0.000716633	243.838	15.0022
20.4756	0.00171663	243.838	15.0022
20.4956	0.00151663	243.676	15.0022
20.5156	0.00151663	243.352	15.0022
20.5356	0.00151663	243.19	15.0022
20.5556	0.00101663	243.19	15.0022
20.5756	0.00101663	243.352	15.0022
20.5956	0.00101663	243.676	15.0022
20.6156	0.00201663	243.19	15.0022
20.6356	0.000216633	242.381	15.0022
20.6556	0.00171663	242.867	15.0022
20.6756	0.00101663	242.867	15.0022
20.6956	0.00221663	241.247	15.0022
20.7156	0.00221663	242.543	15.0022
20.7356	0.00201663	242.867	15.0022
20.7556	0.00221663	242.543	15.0022
20.7756	0.00201663	242.381	15.0022
20.7956	0.00171663	242.219	15.0022
20.8156	0.00201663	242.219	15.0022
20.8356	0.00171663	242.381	15.0022
20.8556	0.00171663	242.219	15.0022
20.8756	0.00101663	242.381	15.0022
20.8956	0.00101663	242.057	15.0022
20.9156	0.000716633	241.895	15.0022
20.9356	0.00151663	241.895	15.0022
20.9556	0.000516633	241.571	15.0022
20.9756	0.00221663	241.895	15.0022
20.9956	0.00121663	241.895	15.0022
21.0156	0.00221663	241.247	15.0022
21.0356	0.00151663	241.247	15.0022
21.0556	0.00151663	241.895	15.0022
21.0756	0.00201663	241.571	15.0022
21.0956	0.00171663	241.571	15.0022
21.1156	0.00101663	240.762	15.0022
21.1356	0.00151663	241.733	15.0022
21.1556	0.00151663	241.409	15.0022
21.1756	0.00121663	241.247	15.0022
21.1956	0.00101663	240.924	15.0022
21.2156	0.000716633	241.085	15.0022
21.2356	0.000516633	241.247	15.0022
21.2556	0.00201663	241.085	15.0022
21.2756	0.00101663	241.085	15.0022
21.2956	0.00101663	240.438	15.0022
21.3156	0.00121663	240.924	15.0022
21.3356	0.00201663	240.762	15.0022
21.3556	0.00201663	241.085	15.0022
21.3756	0.00121663	240.438	15.0022
21.3956	0.00121663	240.114	15.0022
21.4156	0.00151663	240.6	15.0022
21.4356	0.00221663	240.438	15.0022
21.4556	0.00171663	240.6	15.0022
21.4756	0.00171663	240.438	15.0022
21.4956	0.00151663	240.114	15.0022
21.5156	0.00171663	240.438	15.0022
21.5356	0.00101663	240.276	15.0022
21.5556	0.00171663	240.762	15.0022
21.5756	0.00121663	240.276	15.0022
21.5956	0.00151663	240.114	15.0022
21.6156	0.00251663	239.79	15.0022
21.6356	0.000516633	240.114	15.0022
21.6556	0.00121663	239.628	15.0022
21.6756	0.00101663	239.952	15.0022
21.6956	0.00151663	239.466	15.0022
21.7156	0.00151663	239.79	15.0022
21.7356	0.00121663	239.628	15.0022
21.7556	0.00151663	239.79	15.0022
21.7756	0.00221663	239.79	15.0022
21.7956	0.000716633	239.466	15.0022
21.8156	0.00151663	239.466	15.0022
21.8356	0.00151663	239.304	15.0022
21.8556	0.00151663	238.981	15.0022
21.8756	0.00151663	239.304	15.0022
21.8956	0.00151663	239.304	15.0022
21.9156	0.00121663	238.981	15.0022
21.9356	0.00151663	239.304	15.0022
21.9556	0.000716633	239.466	15.0022
21.9756	0.000216633	238.981	15.0022
21.9956	0.000716633	238.981	15.0022
22.0156	0.00171663	238.819	15.0022
22.0356	0.00171663	238.819	15.0022
22.0556	0.00201663	239.143	15.0022
22.0756	0.00151663	238.657	15.0022
22.0956	0.00171663	238.981	15.0022
22.1156	0.00171663	238.657	15.0022
22.1356	0.00151663	238.495	15.0022
22.1556	0.00121663	238.171	15.0022
22.1756	0.00171663	238.819	15.0022
22.1956	0.00151663	238.495	15.0022
22.2156	0.000716633	238.009	15.0022
22.2356	0.00121663	238.009	15.0022
22.2556	0.000716633	238.657	15.0022
22.2756	0.000716633	238.819	15.0022
22.2956	0.00101663	237.523	15.0022
22.3156	0.00171663	237.2	15.0022
22.3356	0.00221663	237.523	15.0022
22.3556	0.00221663	236.876	15.0022
22.3756	0.000716633	236.066	15.0009
22.3956	0.00121663	235.742	15.0009
22.4156	0.00201663	235.581	15.0009
22.4356	0.00221663	234.933	15.0009
22.4556	0.00221663	235.419	15.0009
22.4756	0.00121663	235.257	15.0009
22.4956	0.00101663	235.257	15.0009
22.5156	0.000716633	235.257	15.0009
22.5356	0.00101663	234.933	15.0009
22.5556	0.00201663	235.095	15.0009
22.5756	0.00151663	235.095	15.0009
22.5956	0.00251663	235.257	15.0009
22.6156	0.00151663	234.609	15.0009
22.6356	0.00171663	234.933	15.0009
22.6556	0.00151663	234.609	15.0009
22.6756	0.00101663	234.933	15.0009
22.6956	0.00151663	234.771	15.0009
22.7156	0.00101663	235.095	15.0009
22.7356	0.00151663	234.771	15.0009
22.7556	0.00101663	235.095	15.0009
22.7756	0.00101663	234.609	15.0009
22.7956	0.00101663	234.447	15.0009
22.8156	0.00221663	234.447	15.0009
22.8356	0.00221663	234.771	15.0009
22.8556	0.00151663	234.447	15.0009
22.8756	0.00331663	234.609	15.0009
22.8956	0.00171663	234.285	15.0009
22.9156	0.00171663	234.447	15.0009
22.9356	0.00151663	234.609	15.0009
22.9556	0.00221663	234.447	15.0009
22.9756	0.00251663	234.123	15.0009
22.9956	0.00331663	234.609	15.0009
23.0156	0.00331663	233.799	15.0009
23.0356	0.00301663	234.123	15.0009
23.0556	0.00351663	234.447	15.0009
23.0756	0.00451663	249.667	15.0632
23.0956	0.00301663	307.145	15.1278
23.1156	0.00351663	332.079	15.2035
23.1356	0.00501663	326.898	15.2852
23.1556	0.00431663	333.213	15.3743
23.1756	0.00431663	349.566	15.4658
23.1956	0.00381663	364.462	15.5598
23.2156	0.00481663	380.977	15.6562
23.2356	0.00451663	396.358	15.7526
23.2556	0.00531663	410.444	15.8514
23.2756	0.00531663	421.94	15.9503
23.2956	0.00431663	432.95	16.0503
23.3156	0.00381663	444.77	16.1479
23.3356	0.00431663	459.18	16.2492
23.3556	0.00481663	472.78	16.3481
23.3756	0.00581663	480.876	16.4481
23.3956	0.00631663	490.752	16.5482
23.4156	0.00531663	501.924	16.6482
23.4356	0.00631663	513.744	16.7483
23.4556	0.00711663	524.268	16.8483
23.4756	0.00731663	529.611	16.9472
23.4956	0.00731663	534.144	17.0472
23.5156	0.00731663	545.964	17.1485
23.5356	0.00661663	554.221	17.2486
23.5556	0.00681663	562.479	17.3486
23.5756	0.00781663	573.327	17.4475
23.5956	0.00731663	586.927	17.5475
23.6156	0.00891663	599.233	17.6476
23.6356	0.00861663	608.947	17.7476
23.6556	0.00891663	617.043	17.8477
23.6756	0.00781663	626.758	17.9478
23.6956	0.00861663	640.844	18.0466
23.7156	0.00781663	654.606	18.1479
23.7356	0.00941663	664.645	18.2467
23.7556	0.00991663	673.712	18.348
23.7756	0.00891663	681.645	18.4468
23.7956	0.00961663	690.227	18.5481
23.8156	0.00961663	697.998	18.647
23.8356	0.00961663	707.227	18.7482
23.8556	0.00891663	720.504	18.8471
23.8756	0.00891663	732.162	18.9483
23.8956	0.0101166	743.01	19.0472
23.9156	0.00991663	749.81	19.1485
23.9356	0.00941663	757.744	19.2473
23.9556	0.00911663	769.077	19.3474
23.9756	0.00941663	779.44	19.4474
23.9956	0.00961663	785.916	19.5475
24.0156	0.00891663	795.631	19.6487
24.0356	0.00941663	808.745	19.7476
24.0556	0.00961663	820.889	19.8586
24.0756	0.00911663	819.594	19.9038
24.0956	0.00941663	819.755	19.9355
24.1156	0.00961663	816.679	19.9562
24.1356	0.00911663	808.584	19.9721
24.1556	0.00891663	798.059	19.9819
24.1756	0.00961663	788.183	19.988
24.1956	0.00831663	778.63	19.9941
24.2156	0.00831663	771.992	19.9965
24.2356	0.00861663	766.325	19.999
24.2556	0.00911663	760.334	20.0002
24.2756	0.00891663	752.724	20.0014
24.2956	0.00831663	747.057	20.0014
24.3156	0.00861663	742.524	20.0026
24.3356	0.00911663	738.314	20.0026
24.3556	0.00891663	734.752	20.0026
24.3756	0.00891663	731.352	20.0038
24.3956	0.00861663	728.6	20.0038
24.4156	0.00861663	724.876	20.0038
24.4356	0.00861663	722.123	20.0038
24.4556	0.00891663	718.885	20.0038
24.4756	0.00831663	717.104	20.0038
24.4956	0.00861663	714.675	20.0038
24.5156	0.00811663	712.732	20.0038
24.5356	0.00861663	710.627	20.0038
24.5556	0.00831663	709.008	20.0038
24.5756	0.00831663	707.389	20.0038
24.5956	0.00861663	705.932	20.0038
24.6156	0.00861663	704.475	20.0038
24.6356	0.00891663	703.341	20.0038
24.6556	0.00781663	701.884	20.0038
24.6756	0.00811663	701.075	20.0038
24.6956	0.00861663	699.617	20.0038
24.7156	0.00811663	698.484	20.0038
24.7356	0.00811663	697.836	20.0038
24.7556	0.00781663	697.836	20.0038
24.7756	0.00831663	695.57	20.0038
24.7956	0.0106166	694.76	20.0038
24.8156	0.00891663	693.303	20.0038
24.8356	0.00781663	692.655	20.0038
24.8556	0.00911663	692.331	20.0038
24.8756	0.00911663	691.36	20.0038
24.8956	0.00831663	690.712	20.0038
24.9156	0.00891663	690.227	20.0038
24.9356	0.00831663	688.931	20.0038
24.9556	0.00761663	688.608	20.0038
24.9756	0.00831663	687.96	20.0038
24.9956	0.00811663	686.665	20.0038
25.0156	0.00831663	686.503	20.0038
25.0356	0.00761663	685.855	20.0038
25.0556	0.00861663	684.722	20.0038
25.0756	0.00781663	684.56	20.0038
25.0956	0.00861663	683.75	20.0038
25.1156	0.00781663	683.75	20.0038
25.1356	0.00811663	683.426	20.0038
25.1556	0.00891663	682.941	20.0038
25.1756	0.00861663	681.969	20.0038
25.1956	0.00761663	680.998	20.0038
25.2156	0.00811663	680.512	20.0038
25.2356	0.00761663	680.674	20.0038
25.2556	0.00891663	679.702	20.0038
25.2756	0.00831663	679.541	20.0038
25.2956	0.00761663	679.379	20.0038
25.3156	0.00781663	678.731	20.0038
25.3356	0.00891663	678.569	20.0038
25.3556	0.00781663	677.436	20.0038
25.3756	0.00781663	677.274	20.0038
25.3956	0.00761663	676.626	20.0038
25.4156	0.00911663	676.626	20.0038
25.4356	0.00831663	676.302	20.0038
25.4556	0.00811663	675.331	20.0038
25.4756	0.00781663	675.817	20.0038
25.4956	0.00711663	674.845	20.0038
25.5156	0.00711663	674.683	20.0038
25.5356	0.00891663	674.197	20.0038
25.5556	0.00861663	673.874	20.0038
25.5756	0.00781663	673.55	20.0038
25.5956	0.00781663	673.388	20.0038
25.6156	0.00831663	672.74	20.0038
25.6356	0.00831663	672.74	20.0038
25.6556	0.00781663	672.578	20.0038
25.6756	0.00781663	671.607	20.0038
25.6956	0.00781663	671.445	20.0038
25.7156	0.00731663	670.959	20.0038
25.7356	0.00761663	670.959	20.0038
25.7556	0.00761663	670.797	20.0038
25.7756	0.00781663	670.635	20.0038
25.7956	0.00831663	670.15	20.0038
25.8156	0.00761663	669.664	20.0038
25.8356	0.00861663	669.34	20.0038
25.8556	0.00861663	668.854	20.0038
25.8756	0.00781663	668.369	20.0038
25.8956	0.00811663	668.692	20.0038
25.9156	0.00891663	668.531	20.0038
25.9356	0.00891663	667.559	20.0038
25.9556	0.00831663	667.559	20.0038
25.9756	0.00781663	667.073	20.0038
25.9956	0.00711663	667.073	20.0038
26.0156	0.00831663	666.75	20.0038
26.0356	0.00731663	667.235	20.0038
26.0556	0.00731663	666.264	20.0038
26.0756	0.00781663	665.94	20.0038
26.0956	0.00811663	666.264	20.0038
26.1156	0.00861663	665.616	20.0038
26.1356	0.00811663	665.454	20.0038
26.1556	0.00811663	664.969	20.0038
26.1756	0.00781663	664.969	20.0038
26.1956	0.00781663	664.483	20.0038
26.2156	0.00761663	664.483	20.0038
26.2356	0.00811663	664.645	20.0038
26.2556	0.00831663	664.159	20.0038
26.2756	0.00831663	663.673	20.0038
26.2956	0.00891663	663.835	20.0038
26.3156	0.00681663	663.026	20.0038
26.3356	0.00781663	663.673	20.0038
26.3556	0.00781663	662.54	20.0038
26.3756	0.00811663	662.864	20.0038
26.3956	0.00781663	662.54	20.0038
26.4156	0.00831663	662.378	20.0038
26.4356	0.00761663	662.378	20.0038
26.4556	0.00761663	661.568	20.0038
26.4756	0.00781663	661.406	20.0038
26.4956	0.00831663	661.083	20.0038
26.5156	0.00781663	660.759	20.0026
26.5356	0.00781663	660.759	20.0026
26.5556	0.00831663	659.949	20.0026
26.5756	0.00781663	659.787	20.0026
26.5956	0.00711663	659.464	20.0026
26.6156	0.00781663	658.978	20.0026
26.6356	0.00811663	658.492	20.0026
26.6556	0.00681663	658.978	20.0026
26.6756	0.00761663	658.654	20.0026
26.6956	0.00761663	658.492	20.0026
26.7156	0.00911663	657.683	20.0026
26.7356	0.00781663	658.33	20.0026
26.7556	0.00861663	657.844	20.0026
26.7756	0.00861663	658.006	20.0026
26.7956	0.00731663	657.197	20.0026
26.8156	0.00861663	657.359	20.0026
26.8356	0.00761663	656.711	20.0026
26.8556	0.00831663	656.549	20.0026
26.8756	0.00781663	656.387	20.0026
26.8956	0.00831663	656.549	20.0026
26.9156	0.00861663	655.902	20.0026
26.9356	0.00761663	656.225	20.0026
26.9556	0.00861663	655.902	20.0026
26.9756	0.00861663	655.416	20.0026
26.9956	0.00781663	655.74	20.0026
27.0156	0.00761663	655.578	20.0026
27.0356	0.00781663	655.254	20.0026
27.0556	0.00681663	655.254	20.0026
27.0756	0.00891663	654.768	20.0026
27.0956	0.00811663	654.606	20.0026
27.1156	0.00731663	654.444	20.0026
27.1356	0.00761663	654.282	20.0026
27.1556	0.00781663	654.12	20.0026
27.1756	0.00781663	654.12	20.0026
27.1956	0.00781663	653.635	20.0026
27.2156	0.00761663	653.635	20.0026
27.2356	0.00731663	653.149	20.0026
27.2556	0.00731663	653.149	20.0026
27.2756	0.00861663	652.501	20.0026
27.2956	0.00761663	652.663	20.0026
27.3156	0.00711663	652.663	20.0026
27.3356	0.00731663	652.825	20.0026
27.3556	0.00861663	652.501	20.0026
27.3756	0.00811663	652.501	20.0026
27.3956	0.00781663	651.692	20.0026
27.4156	0.00831663	651.854	20.0026
27.4356	0.00761663	652.016	20.0026
27.4556	0.00811663	651.53	20.0026
27.4756	0.00781663	650.882	20.0026
27.4956	0.00761663	651.044	20.0026
27.5156	0.00781663	651.044	20.0026
27.5356	0.00781663	650.397	20.0026
27.5556	0.00811663	650.235	20.0026
27.5756	0.00731663	649.749	20.0026
27.5956	0.00781663	649.263	20.0026
27.6156	0.00781663	648.939	20.0026
27.6356	0.00831663	648.939	20.0026
27.6556	0.00781663	648.454	20.0014
27.6756	0.00831663	647.644	20.0014
27.6956	0.00831663	647.482	20.0014
27.7156	0.00781663	647.644	20.0014
27.7356	0.00831663	646.511	20.0014
27.7556	0.00861663	646.673	20.0014
27.7756	0.00781663	646.996	20.0014
27.7956	0.00781663	646.996	20.0014
27.8156	0.00811663	646.673	20.0014
27.8356	0.00781663	646.187	20.0014
27.8556	0.00711663	645.863	20.0014
27.8756	0.00731663	646.187	20.0014
27.8956	0.00731663	645.863	20.0014
27.9156	0.00811663	646.025	20.0014
27.9356	0.00761663	646.187	20.0014
27.9556	0.00891663	646.025	20.0014
27.9756	0.00861663	645.377	20.0014
27.9956	0.00731663	645.701	20.0014
28.0156	0.00681663	645.539	20.0014
28.0356	0.00681663	645.053	20.0014
28.0556	0.00761663	645.377	20.0014
28.0756	0.00831663	645.215	20.0014
28.0956	0.00661663	645.053	20.0014
28.1156	0.00861663	644.406	20.0014
28.1356	0.00831663	644.73	20.0014
28.1556	0.00811663	644.568	20.0014
28.1756	0.00781663	644.406	20.0014
28.1956	0.00731663	644.244	20.0014
28.2156	0.00891663	644.568	20.0014
28.2356	0.00761663	644.244	20.0014
28.2556	0.00781663	644.082	20.0014
28.2756	0.00681663	644.406	20.0014
28.2956	0.00811663	643.92	20.0014
28.3156	0.00761663	643.434	20.0014
28.3356	0.00811663	643.434	20.0014
28.3556	0.00781663	643.596	20.0014
28.3756	0.00781663	643.92	20.0014
28.3956	0.00731663	643.596	20.0014
28.4156	0.00831663	643.434	20.0014
28.4356	0.00831663	643.111	20.0014
28.4556	0.00781663	643.272	20.0014
28.4756	0.00861663	643.111	20.0014
28.4956	0.00831663	643.272	20.0014
28.5156	0.00861663	642.787	20.0014
28.5356	0.00831663	642.625	20.0014
28.5556	0.00781663	642.949	20.0014
28.5756	0.00891663	642.949	20.0014
28.5956	0.00661663	642.463	20.0014
28.6156	0.00761663	642.463	20.0014
28.6356	0.00661663	642.301	20.0014
28.6556	0.00781663	641.815	20.0014
28.6756	0.00761663	642.463	20.0014
28.6956	0.00781663	642.139	20.0014
28.7156	0.00711663	641.815	20.0014
28.7356	0.00761663	641.653	20.0014
28.7556	0.00661663	641.653	20.0014
28.7756	0.00861663	641.815	20.0014
28.7956	0.00731663	641.491	20.0014
28.8156	0.00761663	641.653	20.0014
28.8356	0.00811663	641.33	20.0014
28.8556	0.00781663	641.33	20.0014
28.8756	0.00781663	641.006	20.0014
28.8956	0.00831663	641.168	20.0014
28.9156	0.00811663	641.006	20.0014
28.9356	0.00761663	640.844	20.0014
28.9556	0.00861663	641.006	20.0014
28.9756	0.0109166	641.006	20.0014
28.9956	0.0101166	640.844	20.0014
29.0156	0.00961663	640.196	20.0014
29.0356	0.0104166	641.006	20.0014
29.0556	0.0104166	640.844	20.0014
29.0756	0.0104166	640.358	20.0014
29.0956	0.0104166	640.196	20.0014
29.1156	0.0109166	640.682	20.0124
29.1356	0.0114166	661.083	20.0624
29.1556	0.0109166	779.44	20.1271
29.1756	0.0122166	847.766	20.2027
29.1956	0.0124166	800.65	20.2857
29.2156	0.0127166	786.078	20.3736
29.2356	0.0117166	819.594	20.4651
29.2556	0.0109166	846.633	20.5603
29.2756	0.0119166	866.548	20.6567
29.2956	0.0132166	883.386	20.753
29.3156	0.0127166	899.254	20.8519
29.3356	0.0132166	918.359	20.9495
29.3556	0.0134166	937.95	21.0496
29.3756	0.0124166	953.98	21.1484
29.3956	0.0129166	965.637	21.2485
29.4156	0.0127166	977.295	21.3473
29.4356	0.0140166	994.781	21.4486
29.4556	0.0145166	1014.21	21.5474
29.4756	0.0150166	1027.33	21.6487
29.4956	0.0137166	1036.88	21.7475
29.5156	0.0134166	1047.08	21.8476
29.5356	0.0145166	1058.41	21.9476
29.5556	0.0132166	1068.94	22.0489
29.5756	0.0152166	1077.84	22.1478
29.5956	0.0145166	1090.31	22.2478
29.6156	0.0145166	1103.26	22.3479
29.6356	0.0145166	1114.43	22.4479
29.6556	0.0145166	1128.2	22.548
29.6756	0.0160166	1137.91	22.6468
29.6956	0.0152166	1146.01	22.7481
29.7156	0.0168166	1153.78	22.8469
29.7356	0.0155166	1162.52	22.9482
29.7556	0.0162166	1176.12	23.0471
29.7756	0.0165166	1188.59	23.1483
29.7956	0.0168166	1198.79	23.2472
29.8156	0.0157166	1212.55	23.3472
29.8356	0.0170166	1232.63	23.4473
29.8556	0.0175166	1245.42	23.5473
29.8756	0.0178166	1256.75	23.6474
29.8956	0.0178166	1272.78	23.7475
29.9156	0.0175166	1291.89	23.8475
29.9356	0.0178166	1310.02	23.9476
29.9556	0.0175166	1325.08	24.0476
29.9756	0.0178166	1339	24.1477
29.9956	0.0185166	1354.22	24.2478
30.0156	0.0170166	1375.27	24.3478
30.0356	0.0168166	1394.7	24.4479
30.0556	0.0157166	1416.72	24.5736
30.0756	0.0170166	1434.86	24.6724
30.0956	0.0160166	1445.87	24.7724
30.1156	0.0170166	1458.98	24.8444
30.1356	0.0165166	1461.73	24.8933
30.1556	0.0168166	1453.64	24.9286
30.1756	0.0152166	1440.36	24.9518
30.1956	0.0157166	1426.27	24.9689
30.2156	0.0152166	1413.97	24.9799
30.2356	0.0157166	1404.25	24.9872
30.2556	0.0147166	1391.79	24.9933
30.2756	0.0152166	1380.62	24.9957
30.2956	0.0157166	1369.28	24.9982
30.3156	0.0150166	1358.11	24.9994
30.3356	0.0147166	1347.75	25.0018
30.3556	0.0150166	1338.84	25.0018
30.3756	0.0147166	1331.72	25.0031
30.3956	0.0150166	1323.78	25.0031
30.4156	0.0162166	1318.28	25.0031
30.4356	0.0147166	1312.77	25.0031
30.4556	0.0150166	1306.46	25.0043
30.4756	0.0155166	1301.76	25.0043
30.4956	0.0147166	1298.36	25.0043
30.5156	0.0142166	1294.15	25.0043
30.5356	0.0147166	1290.11	25.0043
30.5556	0.0150166	1286.71	25.0043
30.5756	0.0150166	1283.14	25.0043
30.5956	0.0140166	1279.42	25.0043
30.6156	0.0140166	1276.51	25.0043
30.6356	0.0147166	1273.92	25.0043
30.6556	0.0155166	1271.49	25.0043
30.6756	0.0147166	1268.9	25.0043
30.6956	0.0147166	1266.47	25.0043
30.7156	0.0145166	1264.69	25.0043
30.7356	0.0147166	1262.74	25.0043
30.7556	0.0150166	1260.64	25.0043
30.7756	0.0150166	1258.53	25.0043
30.7956	0.0145166	1257.56	25.0043
30.8156	0.0142166	1255.46	25.0043
30.8356	0.0142166	1253.68	25.0043
30.8556	0.0140166	1251.9	25.0043
30.8756	0.0150166	1250.76	25.0043
30.8956	0.0147166	1249.47	25.0043
30.9156	0.0152166	1248.01	25.0043
30.9356	0.0152166	1246.71	25.0043
30.9556	0.0145166	1245.91	25.0043
30.9756	0.0137166	1243.96	25.0043
30.9956	0.0145166	1242.51	25.0043
31.0156	0.0140166	1241.7	25.0043
31.0356	0.0140166	1240.89	25.0043
31.0556	0.0145166	1238.94	25.0043
31.0756	0.0142166	1237.97	25.0043
31.0956	0.0142166	1237	25.0043
31.1156	0.0145166	1235.87	25.0043
31.1356	0.0137166	1234.9	25.0043
31.1556	0.0155166	1234.09	25.0043
31.1756	0.0142166	1233.6	25.0043
31.1956	0.0147166	1232.3	25.0043
31.2156	0.0145166	1231.66	25.0043
31.2356	0.0137166	1231.01	25.0043
31.2556	0.0137166	1229.88	25.0043
31.2756	0.0142166	1229.07	25.0043
31.2956	0.0147166	1228.26	25.0043
31.3156	0.0137166	1227.45	25.0043
31.3356	0.0129166	1226.96	25.0043
31.3556	0.0145166	1225.83	25.0043
31.3756	0.0140166	1225.5	25.0043
31.3956	0.0137166	1224.21	25.0043
31.4156	0.0132166	1223.89	25.0043
31.4356	0.0140166	1222.91	25.0043
31.4556	0.0140166	1222.43	25.0043
31.4756	0.0145166	1221.78	25.0043
31.4956	0.0145166	1220.97	25.0043
31.5156	0.0145166	1220.81	25.0043
31.5356	0.0140166	1220.16	25.0043
31.5556	0.0137166	1219.68	25.0043
31.5756	0.0132166	1218.38	25.0043
31.5956	0.0134166	1218.06	25.0043
31.6156	0.0147166	1217.57	25.0043
31.6356	0.0150166	1217.25	25.0043
31.6556	0.0147166	1217.09	25.0043
31.6756	0.0150166	1215.95	25.0043
31.6956	0.0134166	1215.14	25.0043
31.7156	0.0140166	1214.01	25.0043
31.7356	0.0150166	1215.14	25.0043
31.7556	0.0150166	1213.68	25.0043
31.7756	0.0147166	1213.68	25.0043
31.7956	0.0137166	1212.55	25.0043
31.8156	0.0134166	1212.07	25.0043
31.8356	0.0132166	1210.93	25.0043
31.8556	0.0140166	1211.09	25.0031
31.8756	0.0150166	1210.93	25.0031
31.8956	0.0147166	1210.28	25.0031
31.9156	0.0145166	1209.8	25.0031
31.9356	0.0140166	1208.5	25.0031
31.9556	0.0140166	1208.34	25.0031
31.9756	0.0140166	1208.02	25.0031
31.9956	0.0142166	1207.37	25.0031
32.0156	0.0145166	1207.21	25.0031
32.0356	0.0132166	1204.94	25.0031
32.0556	0.0134166	1205.43	25.0031
32.0756	0.0145166	1205.1	25.0031
32.0956	0.0140166	1204.78	25.0031
32.1156	0.0134166	1204.62	25.0031
32.1356	0.0145166	1204.29	25.0031
32.1556	0.0142166	1204.29	25.0031
32.1756	0.0137166	1203.81	25.0031
32.1956	0.0132166	1202.35	25.0031
32.2156	0.0145166	1202.19	25.0031
32.2356	0.0134166	1201.7	25.0031
32.2556	0.0137166	1202.19	25.0031
32.2756	0.0147166	1202.03	25.0031
32.2956	0.0140166	1200.89	25.0031
32.3156	0.0142166	1200.73	25.0031
32.3356	0.0147166	1199.92	25.0031
32.3556	0.0150166	1199.6	25.0031
32.3756	0.0132166	1199.27	25.0031
32.3956	0.0129166	1199.11	25.0031
32.4156	0.0134166	1198.95	25.0031
32.4356	0.0147166	1198.14	25.0031
32.4556	0.0142166	1197.33	25.0031
32.4756	0.0137166	1197.17	25.0031
32.4956	0.0145166	1197.49	25.0031
32.5156	0.0132166	1197.01	25.0031
32.5356	0.0142166	1196.52	25.0031
32.5556	0.0145166	1196.04	25.0031
32.5756	0.0132166	1195.39	25.0031
32.5956	0.0132166	1194.42	25.0031
32.6156	0.0137166	1195.07	25.0031
32.6356	0.0134166	1196.04	25.0031
32.6556	0.0137166	1194.58	25.0031
32.6756	0.0137166	1193.61	25.0031
32.6956	0.0127166	1192.96	25.0031
32.7156	0.0127166	1192.64	25.0031
32.7356	0.0137166	1192.15	25.0031
32.7556	0.0134166	1192.64	25.0031
32.7756	0.0145166	1191.67	25.0031
32.7956	0.0137166	1191.02	25.0031
32.8156	0.0137166	1190.37	25.0031
32.8356	0.0127166	1190.05	25.0031
32.8556	0.0137166	1189.24	25.0031
32.8756	0.0134166	1189.07	25.0031
32.8956	0.0129166	1189.07	25.0018
32.9156	0.0129166	1187.94	25.0018
32.9356	0.0137166	1187.13	25.0018
32.9556	0.0132166	1186.65	25.0018
32.9756	0.0137166	1186.81	25.0018
32.9956	0.0129166	1186.16	25.0018
33.0156	0.0129166	1186.16	25.0018
33.0356	0.0132166	1186	25.0018
33.0556	0.0142166	1185.67	25.0018
33.0756	0.0142166	1184.86	25.0018
33.0956	0.0142166	1184.7	25.0018
33.1156	0.0147166	1184.38	25.0018
33.1356	0.0124166	1184.54	25.0018
33.1556	0.0140166	1184.22	25.0018
33.1756	0.0137166	1184.06	25.0018
33.1956	0.0132166	1183.25	25.0018
33.2156	0.0134166	1183.25	25.0018
33.2356	0.0137166	1183.08	25.0018
33.2556	0.0127166	1183.08	25.0018
33.2756	0.0145166	1182.76	25.0018
33.2956	0.0129166	1182.27	25.0018
33.3156	0.0132166	1181.95	25.0018
33.3356	0.0134166	1180.98	25.0018
33.3556	0.0137166	1182.92	25.0018
33.3756	0.0132166	1181.3	25.0018
33.3956	0.0137166	1181.14	25.0018
33.4156	0.0140166	1181.14	25.0018
33.4356	0.0124166	1180.82	25.0018
33.4556	0.0137166	1180.49	25.0018
33.4756	0.0132166	1180.33	25.0018
33.4956	0.0134166	1179.52	25.0018
33.5156	0.0134166	1180.17	25.0018
33.5356	0.0132166	1179.52	25.0018
33.5556	0.0127166	1179.36	25.0018
33.5756	0.0132166	1179.2	25.0018
33.5956	0.0134166	1178.71	25.0018
33.6156	0.0142166	1178.55	25.0018
33.6356	0.0124166	1178.87	25.0018
33.6556	0.0127166	1178.23	25.0018
33.6756	0.0127166	1178.23	25.0018
33.6956	0.0134166	1178.23	25.0018
33.7156	0.0129166	1178.06	25.0018
33.7356	0.0137166	1176.93	25.0018
33.7556	0.0124166	1177.58	25.0018
33.7756	0.0137166	1177.42	25.0018
33.7956	0.0137166	1177.09	25.0018
33.8156	0.0132166	1176.77	25.0018
33.8356	0.0132166	1176.45	25.0018
33.8556	0.0168166	1176.28	25.0018
33.8756	0.0142166	1175.64	25.0018
33.8956	0.0134166	1175.96	25.0018
33.9156	0.0134166	1175.96	25.0018
33.9356	0.0145166	1175.47	25.0018
33.9556	0.0134166	1175.31	25.0018
33.9756	0.0142166	1174.99	25.0018
33.9956	0.0129166	1174.83	25.0018
34.0156	0.0140166	1174.66	25.0018
34.0356	0.0140166	1174.83	25.0018
34.0556	0.0134166	1174.02	25.0018
34.0756	0.0134166	1173.53	25.0018
34.0956	0.0134166	1173.69	25.0018
34.1156	0.0134166	1174.18	25.0018
34.1356	0.0140166	1173.69	25.0018
34.1556	0.0134166	1173.69	25.0018
34.1756	0.0129166	1173.05	25.0018
34.1956	0.0140166	1173.37	25.0018
34.2156	0.0140166	1172.88	25.0018
34.2356	0.0132166	1172.4	25.0018
34.2556	0.0137166	1172.88	25.0018
34.2756	0.0134166	1172.24	25.0018
34.2956	0.0134166	1172.24	25.0018
34.3156	0.0137166	1172.24	25.0018
34.3356	0.0129166	1171.75	25.0018
34.3556	0.0124166	1171.59	25.0018
34.3756	0.0142166	1171.26	25.0018
34.3956	0.0129166	1170.94	25.0018
34.4156	0.0137166	1170.78	25.0018
34.4356	0.0129166	1170.94	25.0018
34.4556	0.0137166	1170.94	25.0018
34.4756	0.0127166	1170.78	25.0018
34.4956	0.0145166	1170.45	25.0018
34.5156	0.0134166	1170.62	25.0018
34.5356	0.0142166	1170.13	25.0018
34.5556	0.0134166	1169.81	25.0018
34.5756	0.0137166	1169.81	25.0018
34.5956	0.0127166	1169.97	25.0018
34.6156	0.0129166	1169.48	25.0018
34.6356	0.0127166	1169.48	25.0018
34.6556	0.0132166	1169	25.0018
34.6756	0.0137166	1168.67	25.0018
34.6956	0.0129166	1168.84	25.0018
34.7156	0.0127166	1168.51	25.0018
34.7356	0.0129166	1168.51	25.0018
34.7556	0.0127166	1168.19	25.0018
34.7756	0.0137166	1168.19	25.0018
34.7956	0.0134166	1168.35	25.0018
34.8156	0.0129166	1167.7	25.0018
34.8356	0.0134166	1167.54	25.0018
34.8556	0.0137166	1167.7	25.0018
34.8756	0.0137166	1167.22	25.0018
34.8956	0.0124166	1167.38	25.0018
34.9156	0.0137166	1167.22	25.0018
34.9356	0.0132166	1167.05	25.0018
34.9556	0.0129166	1166.57	25.0018
34.9756	0.0132166	1166.41	25.0018
34.9956	0.0129166	1166.25	25.0018
35.0156	0.0129166	1166.57	25.0018
35.0356	0.0145166	1166.57	25.0018
35.0556	0.0175166	1165.76	25.0018
35.0756	0.0175166	1165.6	25.0018
35.0956	0.0170166	1165.44	25.0018
35.1156	0.0178166	1165.6	25.0018
35.1356	0.0180166	1165.76	25.0018
35.1556	0.0188166	1165.6	25.0043
35.1756	0.0190166	1176.28	25.0531
35.1956	0.0201166	1307.76	25.1141
35.2156	0.0198166	1493.63	25.1873
35.2356	0.0193166	1477.6	25.2691
35.2556	0.0208166	1423.2	25.3557
35.2756	0.0216166	1458.01	25.4472
35.2956	0.0216166	1511.44	25.54
35.3156	0.0224166	1541.55	25.6364
35.3356	0.0226166	1570.21	25.7328
35.3556	0.0234166	1600.33	25.8316
35.3756	0.0234166	1630.61	25.9304
35.3956	0.0244166	1660.88	26.0305
35.4156	0.0234166	1690.84	26.1293
35.4356	0.0241166	1719.66	26.2294
35.4556	0.0249166	1750.58	26.3282
35.4756	0.0252166	1781.02	26.4283
35.4956	0.0262166	1807.74	26.5283
35.5156	0.0252166	1832.51	26.6284
35.5356	0.0267166	1854.37	26.7285
35.5556	0.0267166	1868.13	26.8273
35.5756	0.0269166	1885.62	26.9274
35.5956	0.0259166	1914.44	27.0274
35.6156	0.0269166	1943.74	27.1275
35.6356	0.0277166	1968.19	27.2275
35.6556	0.0272166	1987.3	27.3276
35.6756	0.0282166	2014.01	27.4276
35.6956	0.0285166	2040.73	27.5277
35.7156	0.0287166	2063.07	27.6265
35.7356	0.0287166	2088.81	27.7278
35.7556	0.0287166	2109.7	27.8267
35.7756	0.0292166	2131.23	27.9279
35.7956	0.0292166	2155.04	28.0268
35.8156	0.0292166	2180.78	28.1281
35.8356	0.0308166	2205.55	28.2269
35.8556	0.0308166	2232.11	28.3282
35.8756	0.0308166	2264.16	28.427
35.8956	0.0308166	2297.68	28.5283
35.9156	0.0308166	2327.79	28.6271
35.9356	0.0320166	2353.05	28.7284
35.9556	0.0313166	2382.84	28.8272
35.9756	0.0320166	2415.39	28.9285
35.9956	0.0325166	2444.37	29.053
36.0156	0.0323166	2467.04	29.153
36.0356	0.0320166	2489.71	29.2519
36.0556	0.0325166	2512.86	29.3531
36.0756	0.0318166	2541.03	29.452
36.0956	0.0313166	2569.37	29.5533
36.1156	0.0308166	2596.24	29.6533
36.1356	0.0297166	2621.82	29.7534
36.1556	0.0300166	2649.67	29.8315
36.1756	0.0300166	2656.8	29.8852
36.1956	0.0282166	2641.42	29.923
36.2156	0.0292166	2623.12	29.9486
36.2356	0.0287166	2601.1	29.9657
36.2556	0.0282166	2575.03	29.9779
36.2756	0.0292166	2549.29	29.9864
36.2956	0.0285166	2525.33	29.9925
36.3156	0.0280166	2503.95	29.995
36.3356	0.0282166	2484.36	29.9974
36.3556	0.0267166	2465.42	29.9999
36.3756	0.0272166	2448.74	30.0011
36.3956	0.0277166	2434.49	30.0023
36.4156	0.0269166	2421.54	30.0023
36.4356	0.0269166	2409.07	30.0035
36.4556	0.0269166	2398.06	30.0035
36.4756	0.0267166	2388.67	30.0035
36.4956	0.0267166	2378.96	30.0035
36.5156	0.0269166	2369.73	30.0035
36.5356	0.0262166	2361.31	30.0035
36.5556	0.0259166	2354.83	30.0035
36.5756	0.0262166	2348.52	30.0035
36.5956	0.0262166	2343.82	30.0047
36.6156	0.0259166	2339.13	30.0047
36.6356	0.0259166	2334.76	30.0047
36.6556	0.0254166	2330.06	30.0047
36.6756	0.0267166	2325.04	30.0047
36.6956	0.0259166	2321.16	30.0047
36.7156	0.0254166	2316.62	30.0047
36.7356	0.0264166	2312.74	30.0047
36.7556	0.0267166	2309.5	30.0047
36.7756	0.0252166	2305.61	30.0047
36.7956	0.0259166	2302.05	30.0047
36.8156	0.0254166	2298.65	30.0047
36.8356	0.0267166	2295.41	30.0047
36.8556	0.0246166	2292.82	30.0047
36.8756	0.0257166	2290.07	30.0047
36.8956	0.0259166	2287.8	30.0047
36.9156	0.0246166	2285.05	30.0047
36.9356	0.0249166	2282.62	30.0047
36.9556	0.0249166	2279.87	30.0047
36.9756	0.0257166	2277.93	30.0047
36.9956	0.0257166	2275.34	30.0047
37.0156	0.0254166	2273.55	30.0047
37.0356	0.0252166	2271.29	30.0047
37.0556	0.0259166	2269.67	30.0047
37.0756	0.0254166	2267.24	30.0047
37.0956	0.0252166	2266.11	30.0047
37.1156	0.0249166	2263.52	30.0047
37.1356	0.0262166	2261.73	30.0047
37.1556	0.0244166	2260.44	30.0047
37.1756	0.0249166	2258.33	30.0047
37.1956	0.0259166	2256.88	30.0047
37.2156	0.0252166	2254.93	30.0047
37.2356	0.0252166	2253.8	30.0047
37.2556	0.0249166	2252.18	30.0047
37.2756	0.0252166	2249.75	30.0047
37.2956	0.0259166	2247.97	30.0047
37.3156	0.0257166	2247.81	30.0047
37.3356	0.0244166	2245.87	30.0035
37.3556	0.0249166	2244.73	30.0035
37.3756	0.0252166	2243.28	30.0035
37.3956	0.0252166	2241.66	30.0035
37.4156	0.0241166	2240.69	30.0035
37.4356	0.0244166	2239.23	30.0035
37.4556	0.0249166	2238.42	30.0035
37.4756	0.0246166	2236.8	30.0035
37.4956	0.0241166	2235.51	30.0035
37.5156	0.0241166	2234.37	30.0035
37.5356	0.0254166	2233.24	30.0035
37.5556	0.0244166	2232.43	30.0035
37.5756	0.0246166	2231.46	30.0035
37.5956	0.0249166	2230.16	30.0035
37.6156	0.0246166	2228.71	30.0035
37.6356	0.0239166	2227.57	30.0035
37.6556	0.0254166	2226.92	30.0035
37.6756	0.0244166	2226.44	30.0035
37.6956	0.0239166	2225.14	30.0035
37.7156	0.0241166	2223.36	30.0035
37.7356	0.0252166	2222.39	30.0035
37.7556	0.0246166	2222.07	30.0035
37.7756	0.0244166	2220.93	30.0035
37.7956	0.0241166	2219.8	30.0035
37.8156	0.0241166	2218.99	30.0035
37.8356	0.0236166	2218.02	30.0035
37.8556	0.0252166	2217.53	30.0035
37.8756	0.0239166	2216.56	30.0035
37.8956	0.0239166	2215.91	30.0035
37.9156	0.0241166	2214.78	30.0035
37.9356	0.0239166	2213.65	30.0035
37.9556	0.0234166	2212.68	30.0035
37.9756	0.0244166	2212.03	30.0035
37.9956	0.0241166	2211.87	30.0035
38.0156	0.0241166	2210.57	30.0035
38.0356	0.0241166	2209.44	30.0035
38.0556	0.0246166	2208.79	30.0035
38.0756	0.0241166	2207.82	30.0035
38.0956	0.0234166	2207.49	30.0035
38.1156	0.0236166	2206.69	30.0035
38.1356	0.0236166	2205.71	30.0035
38.1556	0.0254166	2204.9	30.0035
38.1756	0.0246166	2204.09	30.0035
38.1956	0.0244166	2203.29	30.0035
38.2156	0.0244166	2202.8	30.0035
38.2356	0.0241166	2201.83	30.0035
38.2556	0.0236166	2201.02	30.0035
38.2756	0.0229166	2200.37	30.0035
38.2956	0.0249166	2199.88	30.0035
38.3156	0.0244166	2199.08	30.0035
38.3356	0.0246166	2198.43	30.0035
38.3556	0.0236166	2197.13	30.0035
38.3756	0.0236166	2196.97	30.0035
38.3956	0.0234166	2195.84	30.0035
38.4156	0.0231166	2195.51	30.0035
38.4356	0.0241166	2194.7	30.0035
38.4556	0.0239166	2192.92	30.0035
38.4756	0.0241166	2192.92	30.0035
38.4956	0.0234166	2191.63	30.0035
38.5156	0.0246166	2190.98	30.0035
38.5356	0.0234166	2190.33	30.0035
38.5556	0.0249166	2188.87	30.0023
38.5756	0.0241166	2188.39	30.0023
38.5956	0.0239166	2187.09	30.0023
38.6156	0.0244166	2186.45	30.0023
38.6356	0.0246166	2185.47	30.0023
38.6556	0.0241166	2185.31	30.0023
38.6756	0.0241166	2184.18	30.0023
38.6956	0.0236166	2183.37	30.0023
38.7156	0.0236166	2182.88	30.0023
38.7356	0.0234166	2182.07	30.0023
38.7556	0.0236166	2181.75	30.0023
38.7756	0.0244166	2181.43	30.0023
38.7956	0.0229166	2181.1	30.0023
38.8156	0.0236166	2180.46	30.0023
38.8356	0.0249166	2179.81	30.0023
38.8556	0.0226166	2179	30.0023
38.8756	0.0239166	2178.51	30.0023
38.8956	0.0236166	2178.35	30.0023
38.9156	0.0236166	2177.54	30.0023
38.9356	0.0239166	2177.06	30.0023
38.9556	0.0234166	2176.25	30.0023
38.9756	0.0234166	2175.92	30.0023
38.9956	0.0239166	2175.76	30.0023
39.0156	0.0226166	2175.44	30.0023
39.0356	0.0239166	2174.46	30.0023
39.0556	0.0241166	2173.98	30.0023
39.0756	0.0231166	2173.66	30.0023
39.0956	0.0224166	2173.01	30.0023
39.1156	0.0224166	2173.01	30.0023
39.1356	0.0234166	2172.04	30.0023
39.1556	0.0226166	2172.04	30.0023
39.1756	0.0234166	2171.06	30.0023
39.1956	0.0229166	2170.9	30.0023
39.2156	0.0234166	2170.42	30.0023
39.2356	0.0229166	2169.93	30.0023
39.2556	0.0234166	2169.77	30.0023
39.2756	0.0236166	2169.12	30.0023
39.2956	0.0231166	2168.47	30.0023
39.3156	0.0231166	2167.83	30.0023
39.3356	0.0234166	2167.83	30.0023
39.3556	0.0236166	2167.18	30.0023
39.3756	0.0236166	2167.18	30.0023
39.3956	0.0231166	2166.69	30.0023
39.4156	0.0229166	2166.37	30.0023
39.4356	0.0239166	2165.4	30.0023
39.4556	0.0229166	2165.56	30.0023
39.4756	0.0241166	2164.43	30.0023
39.4956	0.0229166	2164.43	30.0023
39.5156	0.0224166	2164.1	30.0023
39.5356	0.0234166	2163.78	30.0023
39.5556	0.0229166	2163.45	30.0023
39.5756	0.0231166	2162.81	30.0023
39.5956	0.0236166	2162.48	30.0023
39.6156	0.0241166	2161.67	30.0023
39.6356	0.0234166	2162	30.0023
39.6556	0.0241166	2161.35	30.0023
39.6756	0.0236166	2160.7	30.0023
39.6956	0.0234166	2160.38	30.0023
39.7156	0.0239166	2160.22	30.0023
39.7356	0.0231166	2160.05	30.0023
39.7556	0.0241166	2159.08	30.0023
39.7756	0.0236166	2160.54	30.0023
39.7956	0.0231166	2158.6	30.0023
39.8156	0.0224166	2157.95	30.0023
39.8356	0.0229166	2157.95	30.0023
39.8556	0.0239166	2157.3	30.0023
39.8756	0.0234166	2157.14	30.0023
39.8956	0.0226166	2157.14	30.0023
39.9156	0.0231166	2156.33	30.0023
39.9356	0.0229166	2156.01	30.0023
39.9556	0.0239166	2155.68	30.0023
39.9756	0.0234166	2155.36	30.0023
[truncated: 646 more rows]

## Sheet: PC
Time [s]	Strain [%]	Force [N]	Displacement [mm]
0	-0.0003	1.13338	-0.007321
0.021	-0.0006	1.4572	-0.004881
0.041	0.0002	1.29529	-0.003661
0.061	-0.0006	1.29529	-0.002441
0.081	0.0004	1.29529	-0.002441
0.1	-0.0014	1.4572	-0.00122
0.12	0.0002	2.10484	-0.00122
0.14	-0.0014	1.61911	-0.00122
0.16	-0.0001	1.78102	0
0.18	-0.0009	1.61911	0
0.201	-0.0003	1.4572	0
0.221	-0.0003	1.4572	0
0.241	-0.0011	1.29529	0
0.261	-0.0003	1.4572	0
0.28	-0.0006	0.971466	0
0.3	-0.0003	1.13338	0
0.32	-0.0006	1.4572	0
0.34	-0.0011	1.78102	0
0.361	-0.0014	1.13338	0
0.381	-0.0011	1.13338	0
0.401	-0.0006	1.29529	0
0.421	-0.0009	1.4572	0
0.44	-0.0001	1.61911	0
0.46	-0.0009	0.971466	0
0.48	0.0002	1.61911	0
0.5	-0.0003	1.29529	0
0.521	0.0002	1.29529	0
0.541	-0.0003	1.78102	0
0.561	-0.0003	1.4572	0
0.581	0.0004	1.4572	0
0.6	-0.0001	1.4572	0
0.62	-0.0001	2.42867	0
0.64	0.0002	1.13338	0
0.66	-0.0009	1.61911	0
0.681	-0.0003	1.13338	0
0.701	-0.0003	1.78102	0
0.721	-0.0006	0.971466	0
0.741	-0.0006	1.61911	0
0.761	0.0004	0.809555	0
0.78	-0.0014	1.29529	0
0.8	0.0004	1.61911	0
0.82	-0.0011	0.971466	0
0.84	0.0002	1.13338	0
0.861	-0.0003	1.61911	0
0.881	-0.0003	1.29529	0
0.901	-0.0003	1.78102	0
0.921	-0.0006	0.809555	0
0.94	-0.0003	0.971466	0
0.96	-0.0003	1.29529	0
0.98	-0.0011	1.61911	0
1	-0.0011	1.29529	0
1.021	-0.0001	1.29529	0
1.041	0.0002	1.78102	0
1.061	-0.0014	1.29529	0
1.081	0.0004	1.13338	0
1.1	-0.0003	1.13338	0
1.12	-0.0001	0.809555	0
1.14	-0.0016	1.4572	0
1.16	-0.0009	1.29529	0
1.18	0.0002	0.647644	0
1.201	-0.0006	1.4572	0
1.221	-0.0009	1.29529	0
1.241	0.0002	1.4572	0
1.261	-0.0006	1.61911	0
1.28	-0.0016	1.29529	0
1.3	-0.0011	0.971466	0
1.335	-0.0009	1.13338	0
1.355	-0.0006	0.971466	0
1.375	-0.0003	1.4572	0
1.396	-0.0009	1.13338	0
1.416	-0.0009	1.13338	0
1.436	-0.0006	1.61911	0
1.456	-0.0006	1.29529	0
1.475	-0.0009	0.809555	0
1.495	-0.0001	0.971466	0
1.515	-0.0009	0.971466	0
1.535	-0.0016	0.971466	0
1.556	-0.0009	0.971466	0
1.576	-0.0003	0.971466	0
1.596	-0.0006	1.13338	0
1.616	-0.0009	1.13338	0
1.636	-0.0011	1.13338	0
1.655	0.0002	0.809555	0
1.675	-0.0011	1.13338	0
1.695	-0.0011	0.971466	0
1.715	-0.0006	0.809555	0
1.736	-0.0011	1.61911	0
1.756	-0.0003	0.971466	0
1.776	0.0014	1.4572	0
1.796	-0.0006	0.647644	0
1.815	-0.0006	0.971466	0
1.835	-0.0003	1.61911	0
1.855	0.0002	1.13338	0
1.875	-0.0006	1.61911	0
1.896	-0.0009	0.809555	0
1.916	-0.0011	1.29529	0
1.936	-0.0009	0.971466	0
1.956	-0.0011	1.13338	0
1.975	0.0002	1.13338	0
1.995	-0.0006	1.4572	0
2.015	-0.0003	0.971466	0
2.035	-0.0006	0.809555	0
2.055	-0.0003	0.809555	0
2.076	-0.0003	2.42867	0
2.096	-0.0001	1.4572	0
2.116	-0.0001	1.29529	0
2.136	-0.0009	1.4572	0
2.155	-0.0006	0.647644	0
2.175	-0.0003	1.13338	0
2.195	-0.0003	0.647644	0
2.215	-0.0011	1.29529	0
2.236	-0.0001	1.29529	0
2.256	-0.0003	0.971466	0
2.276	-0.0014	1.61911	0
2.296	-0.0011	1.13338	0
2.315	-0.0011	0.971466	0
2.346	-0.0001	1.13338	0
2.366	-0.0006	1.13338	0
2.386	-0.0006	1.13338	0
2.405	-0.0006	0.971466	0
2.425	-0.0014	1.13338	0
2.445	0.0002	1.13338	0
2.465	-0.0003	0.971466	0
2.486	-0.0003	1.4572	0
2.506	-0.0006	0.971466	0
2.526	-0.0009	1.61911	0
2.546	-0.0006	1.13338	0
2.565	-0.0009	0.971466	0.00122
2.585	-0.0009	0.971466	0.00122
2.605	-0.0003	1.29529	0.00122
2.625	-0.0006	0.971466	0.00122
2.646	-0.0011	1.29529	0.00122
2.666	-0.0003	1.29529	0.00122
2.686	0.0002	1.29529	0.00122
2.706	-0.0006	1.4572	0.00122
2.725	-0.0003	0.647644	0.00122
2.745	-0.0006	1.13338	0.00122
2.765	-0.0006	0.971466	0.00122
2.785	-0.0009	1.13338	0.00122
2.806	-0.0009	1.29529	0.00122
2.826	-0.0011	1.29529	0.00122
2.846	-0.0014	0.809555	0.00122
2.866	-0.0001	0.971466	0.00122
2.886	-0.0003	1.4572	0.00122
2.905	-0.0006	1.29529	0.00122
2.925	-0.0006	1.29529	0.00122
2.945	-0.0006	1.61911	0.00122
2.965	0.0002	1.29529	0.00122
2.986	-0.0011	1.13338	0
3.006	-0.0009	1.4572	0
3.026	-0.0011	1.61911	0
3.046	-0.0011	0.485733	0
3.065	0.0002	1.13338	0
3.085	-0.0001	1.13338	0
3.105	-0.0006	0.161911	0
3.125	-0.0003	0.971466	0
3.146	-0.0006	1.29529	0
3.166	0.0002	1.4572	0
3.186	0.0004	1.4572	0
3.206	-0.0001	1.29529	0
3.225	-0.0011	1.13338	0
3.245	-0.0003	0.809555	0
3.265	-0.0009	0.809555	0
3.285	-0.0006	1.29529	0
3.305	0.0002	1.13338	0
3.326	-0.0009	0.647644	0
3.346	-0.0009	1.29529	0
3.366	0.0004	0.971466	0
3.386	-0.0003	1.13338	0
3.405	-0.0006	0.971466	0
3.425	-0.0001	0.971466	0
3.445	-0.0006	0.647644	0
3.465	-0.0003	0.971466	0
3.486	-0.0003	0.971466	0
3.506	-0.0003	1.61911	0
3.526	-0.0009	0.971466	0
3.546	-0.0003	1.61911	0
3.565	-0.0009	1.61911	0.00122
3.585	-0.0009	0.971466	0.00122
3.605	0.0002	1.13338	0
3.625	-0.0006	1.4572	0
3.646	-0.0011	0.809555	0
3.666	-0.0009	1.4572	0
3.686	-0.0006	1.61911	0
3.706	-0.0006	0.809555	0
3.725	-0.0009	0.647644	0
3.745	-0.0009	0.485733	0
3.765	-0.0011	0.647644	0
3.785	0.0002	0.971466	0
3.806	-0.0011	1.13338	0
3.826	-0.0006	1.61911	0
3.846	0.0002	0.809555	0
3.866	-0.0014	0.971466	0
3.886	-0.0009	1.13338	0
3.905	-0.0014	0.809555	0
3.925	-0.0001	0.971466	0
3.945	-0.0006	0.971466	0
3.965	-0.0006	0.809555	0
3.986	-0.0001	1.29529	0
4.006	-0.0011	1.4572	0
4.026	-0.0006	1.13338	0
4.046	-0.0014	1.4572	0
4.065	-0.0003	1.13338	0
4.085	-0.0001	1.4572	0
4.105	-0.0006	1.13338	0
4.125	-0.0001	1.29529	0
4.146	-0.0006	1.13338	0
4.166	-0.0006	0.971466	0
4.186	-0.0009	0.971466	0
4.206	-0.0009	0.971466	0
4.225	0.0002	0.809555	0
4.245	-0.0006	1.61911	0
4.265	-0.0006	0.971466	0
4.285	-0.0006	1.4572	0
4.305	-0.0009	0.971466	0
4.34	-0.0009	1.61911	0
4.361	0.0002	0.971466	0
4.381	-0.0009	1.29529	0.00122
4.401	-0.0009	1.61911	0.00122
4.421	-0.0011	1.4572	0.00122
4.44	-0.0009	1.61911	0
4.46	0.0002	0.971466	0
4.48	-0.0009	1.29529	0
4.5	-0.0006	0.971466	0
4.521	-0.0003	0.971466	0
4.541	-0.0011	0.809555	0
4.561	-0.0009	1.78102	0
4.58	-0.0011	0.809555	0
4.6	-0.0014	1.13338	0
4.621	-0.0009	1.13338	0
4.64	-0.0006	1.29529	0
4.661	-0.0011	1.13338	0
4.68	-0.0006	0.971466	0
4.701	-0.0006	1.61911	0
4.72	-0.0014	1.29529	0
4.741	-0.0003	1.29529	0
4.76	0.0002	1.4572	0
4.78	-0.0003	1.13338	0
4.801	-0.0006	1.13338	0
4.82	-0.0014	2.26675	0.00122
4.841	-0.0014	0.971466	0.00122
4.86	-0.0006	1.13338	0.00122
4.881	-0.0014	1.29529	0
4.9	-0.0006	0.809555	0.00122
4.921	-0.0001	2.10484	0.035386
4.941	-0.0021	5.50497	0.085415
4.96	-0.0006	3.88586	0.152527
4.981	-0.0009	2.42867	0.230621
5	-0.0011	3.23822	0.314816
5.021	-0.0011	3.72395	0.405112
5.04	-0.0009	3.72395	0.497849
5.061	-0.0011	3.56204	0.593026
5.08	-0.0006	4.3716	0.689423
5.1	-0.0003	5.50497	0.787041
5.121	-0.0011	6.15262	0.885879
5.14	-0.0006	6.80026	0.983496
5.161	-0.0003	6.96217	1.08355
5.18	-0.0001	7.12408	1.18239
5.201	-0.0001	7.60982	1.28367
5.22	-0.0011	7.93364	1.38129
5.241	-0.0003	8.7432	1.48135
5.26	-0.0006	9.22893	1.58018
5.28	0.0002	9.87657	1.68146
5.301	-0.0001	11.0099	1.78152
5.335	-0.0001	12.791	1.95601
5.356	-0.0009	12.6291	2.05729
5.375	-0.0001	13.7624	2.15613
5.396	-0.0003	14.2482	2.25618
5.415	-0.0003	15.2196	2.35746
5.436	-0.0009	16.5149	2.45752
5.455	-0.0006	17.1626	2.55636
5.475	-0.0009	17.0007	2.65642
5.496	-0.0009	17.8102	2.75647
5.515	-0.0003	18.9436	2.85653
5.536	-0.0014	18.2959	2.95659
5.555	-0.0001	18.9436	3.05543
5.576	-0.0009	20.077	3.15671
5.595	-0.0009	21.5342	3.25554
5.616	-0.0003	21.6961	3.35682
5.635	-0.0006	21.3723	3.45566
5.655	-0.0009	22.3437	3.55694
5.676	-0.0003	23.8009	3.65578
5.695	-0.0014	24.9343	3.75705
5.716	-0.0009	24.9343	3.85589
5.735	-0.0006	24.9343	3.95595
5.756	-0.0011	25.0962	4.05601
5.775	-0.0001	25.42	4.15729
5.796	-0.0014	26.2296	4.25612
5.816	-0.0006	26.5534	4.3574
5.835	-0.0009	26.8772	4.45624
5.856	-0.0001	26.7153	4.5563
5.875	-0.0003	27.8487	4.65635
5.896	-0.0009	28.3344	4.75641
5.915	-0.0006	27.363	4.83329
5.936	-0.0009	25.7439	4.88576
5.955	-0.0009	26.7153	4.92236
5.975	-0.0014	27.363	4.94799
5.996	0.0002	27.363	4.96507
6.015	-0.0019	27.8487	4.97605
6.036	-0.0001	28.1725	4.98459
6.055	-0.0003	28.3344	4.99069
6.076	-0.0003	27.8487	4.99436
6.095	-0.0014	27.363	4.99679
6.116	-0.0006	27.8487	4.99802
6.135	-0.0014	27.8487	4.99924
6.155	-0.0006	27.8487	5.00046
6.176	-0.0003	27.6868	5.00168
6.195	-0.0006	27.5249	5.00168
6.216	-0.0001	27.8487	5.00168
6.235	-0.0014	27.363	5.00168
6.256	-0.0009	27.5249	5.0029
6.275	-0.0009	27.363	5.0029
6.296	-0.0009	27.8487	5.0029
6.316	-0.0009	26.8772	5.0029
6.341	-0.0006	27.0391	5.0029
6.36	-0.0009	26.7153	5.0029
6.381	-0.0011	26.5534	5.0029
6.4	0.0002	26.7153	5.0029
6.421	-0.0009	26.7153	5.0029
6.441	-0.0001	26.7153	5.0029
6.46	-0.0009	26.2296	5.0029
6.481	0.0002	26.3915	5.0029
6.5	-0.0009	26.5534	5.0029
6.521	-0.0006	26.2296	5.0029
6.54	-0.0009	25.9058	5.0029
6.561	-0.0009	26.3915	5.0029
6.58	-0.0009	26.2296	5.0029
6.6	0.0002	25.42	5.0029
6.621	-0.0006	25.9058	5.0029
6.64	0.0002	26.2296	5.0029
6.661	-0.0011	26.0677	5.0029
6.68	-0.0011	26.3915	5.0029
6.701	-0.0009	25.9058	5.0029
6.72	-0.0009	25.7439	5.0029
6.741	-0.0003	25.7439	5.0029
6.76	-0.0003	25.0962	5.0029
6.78	-0.0009	25.42	5.0029
6.801	-0.0009	25.0962	5.0029
6.82	-0.0009	25.7439	5.0029
6.841	-0.0009	25.5819	5.0029
6.86	-0.0006	25.5819	5.0029
6.881	-0.0006	25.5819	5.0029
6.9	-0.0006	25.2581	5.0029
6.921	-0.0006	25.7439	5.0029
6.941	-0.0014	25.5819	5.0029
6.96	-0.0003	25.7439	5.0029
6.981	-0.0014	25.5819	5.0029
7	-0.0003	25.5819	5.0029
7.021	-0.0001	25.9058	5.0029
7.04	0.0002	25.42	5.0029
7.061	-0.0011	25.5819	5.0029
7.08	-0.0006	25.5819	5.0029
7.1	-0.0009	25.2581	5.0029
7.121	-0.0003	25.42	5.0029
7.14	-0.0009	25.5819	5.0029
7.161	-0.0011	25.42	5.0029
7.18	-0.0006	25.2581	5.0029
7.201	-0.0006	26.2296	5.0029
7.22	-0.0009	25.0962	5.0029
7.241	-0.0014	24.7724	5.0029
7.26	-0.0011	24.9343	5.0029
7.28	-0.0009	25.5819	5.0029
7.301	-0.0009	25.2581	5.0029
7.335	-0.0016	24.9343	5.0029
7.356	-0.0014	24.9343	5.0029
7.375	-0.0014	24.7724	5.0029
7.396	-0.0006	25.2581	5.0029
7.415	-0.0003	24.6105	5.0029
7.436	-0.0001	24.9343	5.0029
7.455	0.0002	24.9343	5.0029
7.475	-0.0006	25.2581	5.0029
7.496	-0.0001	24.6105	5.0029
7.515	-0.0003	24.7724	5.0029
7.536	-0.0014	24.7724	5.0029
7.555	-0.0003	24.7724	5.0029
7.576	-0.0011	24.9343	5.0029
7.595	0.0002	25.0962	5.0029
7.616	-0.0001	24.1247	5.0029
7.635	-0.0009	24.2867	5.0029
7.655	-0.0011	24.4486	5.0029
7.676	-0.0009	24.9343	5.0029
7.695	-0.0006	24.6105	5.0029
7.716	-0.0009	24.9343	5.0029
7.735	-0.0003	24.4486	5.0029
7.756	-0.0009	24.6105	5.0029
7.775	0.0002	25.0962	5.0029
7.796	-0.0009	24.4486	5.0029
7.816	-0.0001	24.2867	5.0029
7.835	-0.0001	24.2867	5.0029
7.856	-0.0009	24.9343	5.0029
7.875	-0.0006	24.9343	5.0029
7.896	-0.0001	25.0962	5.0029
7.915	-0.0001	24.4486	5.0029
7.936	0.0002	24.9343	5.0029
7.955	-0.0001	24.7724	5.0029
7.975	-0.0009	24.9343	5.0029
7.996	0.0002	24.7724	5.0029
8.015	-0.0009	24.1247	5.0029
8.036	-0.0006	24.2867	5.0029
8.055	-0.0011	24.4486	5.0029
8.076	-0.0009	23.8009	5.0029
8.095	-0.0003	24.2867	5.0029
8.116	0.0007	24.2867	5.0029
8.135	-0.0009	24.4486	5.0029
8.155	-0.0009	24.6105	5.0029
8.176	-0.0011	24.4486	5.0029
8.195	-0.0001	24.7724	5.0029
8.216	-0.0011	24.9343	5.0029
8.235	-0.0006	24.9343	5.0029
8.256	-0.0001	24.7724	5.0029
8.275	-0.0003	24.6105	5.0029
8.296	-0.0009	24.1247	5.0029
8.316	-0.0009	24.4486	5.0029
8.341	-0.0009	24.4486	5.0029
8.36	-0.0009	24.6105	5.0029
8.381	-0.0003	24.6105	5.0029
8.4	-0.0011	24.4486	5.0029
8.421	-0.0014	24.6105	5.00168
8.441	-0.0009	24.7724	5.00168
8.46	-0.0006	24.9343	5.00168
8.481	-0.0009	24.7724	5.00168
8.5	-0.0006	25.0962	5.00168
8.521	0.0002	24.1247	5.00168
8.54	-0.0001	24.6105	5.00168
8.561	-0.0001	24.7724	5.00168
8.58	-0.0006	24.6105	5.00168
8.6	-0.0003	24.1247	5.00168
8.621	-0.0014	23.9628	5.00168
8.64	-0.0009	24.6105	5.00168
8.661	-0.0006	24.7724	5.00168
8.68	-0.0006	25.0962	5.00168
8.701	-0.0009	24.7724	5.00168
8.72	-0.0014	24.4486	5.00168
8.741	-0.0009	24.4486	5.00168
8.76	-0.0001	24.1247	5.00168
8.78	-0.0016	24.4486	5.00168
8.801	-0.0009	24.2867	5.00168
8.82	-0.0009	24.4486	5.00168
8.841	-0.0014	24.1247	5.00168
8.86	-0.0014	24.2867	5.00168
8.881	-0.0006	24.4486	5.00168
8.9	-0.0009	24.6105	5.00168
8.921	-0.0006	24.2867	5.00168
8.941	-0.0003	24.6105	5.00168
8.96	-0.0006	24.2867	5.00168
8.981	-0.0009	23.9628	5.00168
9	-0.0003	24.2867	5.00168
9.021	-0.0014	24.1247	5.00168
9.04	-0.0014	23.9628	5.00168
9.061	-0.0009	24.7724	5.00168
9.08	-0.0011	24.6105	5.00168
9.1	-0.0009	24.7724	5.00168
9.121	-0.0006	24.2867	5.00168
9.14	-0.0016	23.9628	5.00168
9.161	-0.0006	24.4486	5.00168
9.18	-0.0009	24.4486	5.00168
9.201	0.0002	24.2867	5.00168
9.22	-0.0001	24.4486	5.00168
9.241	-0.0014	25.42	5.00168
9.26	-0.0003	24.1247	5.00168
9.28	-0.0001	24.2867	5.00168
9.301	-0.0011	25.0962	5.00168
9.32	0.0002	24.2867	5.00168
9.341	0.0002	24.2867	5.00168
9.36	-0.0001	24.4486	5.00168
9.381	-0.0006	24.4486	5.00168
9.4	-0.0003	23.9628	5.00168
9.421	-0.0006	23.8009	5.00168
9.441	-0.0003	24.1247	5.00168
9.46	-0.0011	24.2867	5.00168
9.481	-0.0006	24.6105	5.00168
9.5	-0.0009	24.6105	5.00168
9.521	-0.0009	24.6105	5.00168
9.54	-0.0016	24.1247	5.00168
9.561	-0.0011	23.8009	5.00168
9.58	-0.0011	24.1247	5.00168
9.6	-0.0006	24.4486	5.00168
9.621	-0.0001	24.2867	5.00168
9.64	-0.0003	24.1247	5.00168
9.661	-0.0011	24.4486	5.00168
9.68	-0.0014	24.2867	5.00168
9.701	0.0002	24.4486	5.00168
9.72	-0.0006	23.8009	5.00168
9.741	-0.0006	24.2867	5.00168
9.76	-0.0009	24.4486	5.00168
9.78	-0.0014	23.9628	5.00168
9.801	-0.0014	24.6105	5.00168
9.82	-0.0009	24.1247	5.00168
9.841	-0.0006	24.1247	5.00168
9.86	-0.0006	24.1247	5.00168
9.881	-0.0009	23.8009	5.00168
9.9	-0.0009	24.7724	5.00168
9.921	-0.0006	24.2867	5.00168
9.941	-0.0009	24.1247	5.00168
9.96	-0.0003	23.8009	5.00168
9.981	-0.0006	23.9628	5.00168
10	-0.0003	23.9628	5.00168
10.021	-0.0014	23.9628	5.00168
10.04	-0.0006	24.1247	5.00168
10.061	-0.0014	23.9628	5.00168
10.08	-0.0014	24.1247	5.00168
10.1	-0.0009	24.9343	5.00168
10.121	-0.0003	23.9628	5.00168
10.14	-0.0011	23.9628	5.00168
10.161	-0.0009	23.8009	5.00168
10.18	0.0002	24.1247	5.00168
10.201	-0.0011	24.4486	5.00168
10.22	-0.0009	23.8009	5.00168
10.241	-0.0006	24.1247	5.00168
10.26	-0.0011	24.2867	5.00168
10.28	-0.0009	23.639	5.00168
10.301	0.0002	24.2867	5.00168
10.32	-0.0009	23.639	5.00168
10.345	-0.0006	23.9628	5.00168
10.366	-0.0011	23.9628	5.00168
10.385	-0.0014	24.1247	5.00168
10.405	-0.0006	22.6675	5.00168
10.426	-0.0001	24.1247	5.00168
10.445	-0.0003	23.639	5.00168
10.466	0.0002	23.639	5.00168
10.485	-0.0014	23.4771	5.00168
10.506	-0.0011	24.1247	5.00168
10.525	-0.0009	23.8009	5.00168
10.546	-0.0006	23.8009	5.00168
10.566	-0.0011	24.1247	5.00168
10.585	-0.0014	23.9628	5.00168
10.606	-0.0016	24.1247	5.00168
10.625	-0.0006	23.3152	5.00168
10.646	-0.0001	23.9628	5.00168
10.665	-0.0006	23.639	5.00168
10.686	-0.0001	24.1247	5.00168
10.705	-0.0001	23.639	5.00168
10.725	-0.0001	23.8009	5.00168
10.746	-0.0009	23.4771	5.00168
10.765	-0.0016	23.4771	5.00168
10.786	-0.0006	23.639	5.00168
10.805	-0.0003	23.9628	5.00168
10.826	-0.0006	23.4771	5.00168
10.845	-0.0011	23.639	5.00168
10.866	0.0002	23.639	5.00168
10.885	-0.0011	24.1247	5.00168
10.905	-0.0009	23.3152	5.00168
10.926	-0.0011	23.4771	5.00168
10.945	-0.0011	23.639	5.00168
10.966	-0.0009	23.9628	5.00168
10.985	-0.0001	23.3152	5.00168
11.006	-0.0014	23.639	5.0212
11.025	-0.0006	30.2774	5.07489
11.046	-0.0014	33.6775	5.14322
11.066	-0.0006	32.5441	5.22254
11.085	-0.0003	33.3537	5.30551
11.106	-0.0009	33.3537	5.39581
11.125	-0.0016	33.6775	5.48854
11.146	-0.0014	33.1918	5.58372
11.165	-0.0009	33.8394	5.68012
11.186	-0.0003	34.0013	5.77774
11.205	-0.0003	35.9442	5.87657
11.225	0.0002	36.43	5.97419
11.246	-0.0011	37.2395	6.07425
11.265	-0.0021	39.992	6.17309
11.286	-0.0006	38.0491	6.27314
11.305	-0.0003	35.9442	6.37198
11.335	-0.0001	37.2395	6.52207
11.356	-0.0009	38.3729	6.62335
11.375	-0.0006	39.3444	6.72218
11.396	-0.0006	42.4207	6.82224
11.415	-0.0009	44.0398	6.9223
11.436	-0.0001	43.8779	7.02236
11.455	-0.0006	46.7923	7.12242
11.475	-0.0003	48.2495	7.22247
11.496	-0.0006	47.6018	7.32375
11.515	-0.0014	47.9257	7.42259
11.536	-0.0011	50.1924	7.52265
11.555	-0.0009	51.4877	7.62149
11.576	-0.0006	51.1639	7.72276
11.595	-0.0011	50.5162	7.8216
11.616	-0.0009	51.9734	7.92288
11.635	-0.0009	52.6211	8.02172
11.655	0.0007	53.7545	8.123
11.676	-0.0003	55.3736	8.22183
11.695	0.0004	57.8022	8.32311
11.716	-0.0006	60.7166	8.42195
11.735	0.0002	63.631	8.52323
11.756	0.0002	65.574	8.62206
11.775	-0.0006	68.4884	8.72334
11.796	0.0002	71.5647	8.82218
11.816	-0.0006	74.9648	8.92224
11.835	0.0002	78.3649	9.0223
11.856	0.0007	82.0889	9.12358
11.875	-0.0001	86.4605	9.22363
11.896	0.0007	90.6702	9.32247
11.915	-0.0003	95.2037	9.42253
11.936	-0.0001	100.061	9.52259
11.955	0.0002	108.966	9.62264
11.975	0.0012	117.062	9.7227
11.996	0.0007	122.243	9.81056
12.015	-0.0001	125.643	9.87035
12.036	-0.0001	128.234	9.91184
12.055	-0.0006	131.31	9.94112
12.076	0.0004	135.358	9.96187
12.095	0.0007	138.11	9.97407
12.116	-0.0001	138.272	9.98383
12.135	0.0007	138.596	9.98993
12.155	0.0014	137.948	9.99359
12.176	0.0007	137.301	9.99725
12.195	0.0002	136.491	9.99847
12.216	0.0007	135.843	10.0009
12.235	0.0012	135.034	10.0009
12.256	0.0012	133.9	10.0021
12.275	0.0007	132.929	10.0021
12.296	0.0007	132.119	10.0021
12.316	0.0007	131.472	10.0034
12.335	0.0007	131.31	10.0034
12.356	0.0002	131.31	10.0034
12.375	0.0012	130.338	10.0034
12.396	0.0007	129.043	10.0034
12.415	0.0014	128.557	10.0034
12.436	0.0007	127.586	10.0034
12.455	0.0017	127.262	10.0034
12.475	0.0009	126.614	10.0034
12.496	0.0017	126.938	10.0034
12.515	0.0009	126.129	10.0034
12.536	0.0007	126.129	10.0034
12.555	0.0009	126.291	10.0034
12.576	0.0007	125.967	10.0034
12.595	-0.0001	125.481	10.0034
12.616	0.0002	125.805	10.0034
12.635	0.0014	125.805	10.0046
12.655	0.0009	124.671	10.0046
12.676	0.0014	125.157	10.0046
12.695	0.0012	124.671	10.0046
12.716	0.0012	124.51	10.0046
12.735	0.0002	123.376	10.0046
12.756	0.0012	124.348	10.0046
12.775	0.0014	123.538	10.0046
12.796	0.0012	123.376	10.0046
12.816	0.0017	123.376	10.0046
12.835	0.0007	123.538	10.0046
12.856	0.0009	122.89	10.0046
12.875	0.0009	123.376	10.0046
12.896	0.0009	123.052	10.0046
12.915	0.0002	122.729	10.0046
12.936	0.0004	122.729	10.0046
12.955	0.0004	122.243	10.0034
12.975	0.0009	122.243	10.0034
12.996	0.0007	122.081	10.0034
13.015	0.0002	122.405	10.0034
13.036	-0.0001	121.757	10.0034
13.055	0.0002	121.919	10.0034
13.076	0.0004	122.243	10.0034
13.095	0.0012	121.433	10.0034
13.116	0.0007	121.757	10.0034
13.135	0.0009	120.786	10.0034
13.155	0.0004	121.433	10.0034
13.176	-0.0001	121.595	10.0034
13.195	0.0007	121.595	10.0034
13.216	0.0009	121.109	10.0034
13.235	0.0004	120.786	10.0034
13.256	0.0007	120.462	10.0034
13.275	0.0002	120.786	10.0034
13.296	-0.0003	120.948	10.0034
13.316	0.0012	120.624	10.0034
13.341	0.0007	120.786	10.0034
13.36	0.0002	120.624	10.0034
13.381	0.0002	120.786	10.0034
13.4	-0.0001	119.814	10.0034
13.421	0.0007	120.624	10.0034
13.441	0.0002	120.786	10.0034
13.46	-0.0001	120.138	10.0034
13.481	0.0004	120.3	10.0034
13.5	0.0007	119.976	10.0034
13.521	-0.0001	119.976	10.0034
13.54	0.0007	119.814	10.0034
13.561	0.0009	119.976	10.0034
13.58	0.0002	119.976	10.0034
13.6	0.0012	119.814	10.0034
13.621	0.0004	119.328	10.0034
13.64	0.0009	119.652	10.0034
13.661	0.0004	119.814	10.0034
13.68	0.0012	119.652	10.0034
13.701	0.0004	118.843	10.0034
13.72	0.0007	119.005	10.0034
13.741	0.0004	119.167	10.0034
13.76	0.0009	119.328	10.0034
13.78	0.0007	119.976	10.0034
13.801	0.0009	119.49	10.0034
13.82	0.0017	119.005	10.0034
13.841	0.0009	119.005	10.0034
13.86	0.0009	119.167	10.0034
13.881	0.0014	119.167	10.0034
13.9	0.0002	119.652	10.0034
13.921	0.0002	119.005	10.0034
13.941	0.0002	118.843	10.0034
13.96	0.0007	118.843	10.0034
13.981	0.0009	119.005	10.0034
14	-0.0001	118.519	10.0034
14.021	0.0007	118.033	10.0034
14.04	-0.0003	118.519	10.0034
14.061	0.0009	118.033	10.0034
14.08	0.0007	118.357	10.0034
14.1	0.0007	117.547	10.0034
14.121	0.0007	118.195	10.0034
14.14	0.0007	118.195	10.0034
14.161	0.0017	118.519	10.0034
14.18	0.0007	118.195	10.0034
14.201	0.0002	117.547	10.0034
14.22	0.0012	118.033	10.0034
14.241	0.0004	118.033	10.0034
14.26	0.0012	118.357	10.0034
14.28	0.0007	117.871	10.0034
14.301	-0.0003	117.709	10.0034
14.32	0.0004	117.871	10.0034
14.341	0.0007	117.871	10.0034
14.36	0.0002	117.709	10.0034
14.381	0.0007	118.033	10.0034
14.4	0.0007	117.385	10.0034
14.421	0.0009	117.871	10.0034
14.441	0.0002	117.385	10.0034
14.46	0.0007	117.547	10.0034
14.481	-0.0003	117.385	10.0034
14.5	-0.0001	118.033	10.0034
14.521	0.0014	117.062	10.0034
14.54	0.0004	117.547	10.0034
14.561	0.0004	117.062	10.0034
14.58	0.0012	117.385	10.0034
14.6	-0.0001	117.547	10.0034
14.621	0.0012	117.224	10.0034
14.64	0.0004	117.062	10.0034
14.661	0.0012	117.385	10.0034
14.68	0.0009	117.547	10.0034
14.701	0.0004	116.9	10.0034
14.72	0.0002	116.9	10.0034
14.741	0.0009	116.738	10.0034
14.76	0.0009	117.062	10.0034
14.78	-0.0001	117.062	10.0034
14.801	-0.0001	116.9	10.0034
14.82	0.0004	116.576	10.0034
14.841	0.0009	115.604	10.0034
14.86	0.0002	116.09	10.0034
14.881	-0.0001	114.795	10.0021
14.9	0.0002	114.957	10.0021
14.921	0.0004	114.471	10.0021
14.941	0.0002	114.633	10.0021
14.96	0.0002	114.633	10.0021
14.981	0.0007	114.147	10.0021
15	0.0002	113.823	10.0021
15.021	0.0002	113.823	10.0021
15.04	0.0007	113.985	10.0021
15.061	0.0004	114.309	10.0021
15.08	0.0004	113.823	10.0021
15.1	0.0007	113.662	10.0021
15.121	0.0004	113.662	10.0021
15.14	0.0004	113.662	10.0021
15.161	0.0014	113.823	10.0021
15.18	0.0004	113.662	10.0021
15.201	0.0009	113.823	10.0021
15.22	0.0004	114.471	10.0021
15.241	0.0002	113.823	10.0021
15.26	0.0009	114.147	10.0021
15.28	0.0012	113.662	10.0021
15.301	0.0004	113.823	10.0021
15.32	0.0002	113.823	10.0021
15.341	-0.0001	113.662	10.0021
15.36	0.0002	113.823	10.0021
15.381	0.0002	113.823	10.0021
15.4	0.0012	113.5	10.0021
15.421	0.0004	113.5	10.0021
15.441	0.0002	113.985	10.0021
15.46	0.0002	114.147	10.0021
15.481	0.0004	113.5	10.0021
15.5	-0.0001	113.662	10.0021
15.521	0.0007	113.5	10.0021
15.54	0.0004	113.662	10.0021
15.561	-0.0001	113.338	10.0021
15.58	0.0002	113.5	10.0021
15.6	0.0007	113.823	10.0021
15.621	0.0009	113.338	10.0021
15.64	0.0007	113.985	10.0021
15.661	0.0007	113.5	10.0021
15.68	0.0009	113.985	10.0021
15.701	0.0002	113.338	10.0021
15.72	0.0002	113.338	10.0021
15.741	0.0004	113.176	10.0021
15.76	0.0012	113.338	10.0021
15.78	0.0007	113.338	10.0021
15.801	0.0014	113.338	10.0021
15.82	-0.0001	113.014	10.0021
15.841	0.0014	113.014	10.0021
15.86	0.0002	113.338	10.0021
15.881	0.0002	113.5	10.0021
15.9	-0.0003	113.014	10.0021
15.921	0.0012	113.338	10.0021
15.941	0.0014	113.338	10.0021
15.96	0.0004	113.338	10.0021
15.981	0.0002	113.176	10.0021
16	-0.0001	112.69	10.0021
16.021	0.0009	113.5	10.0021
16.04	0.0004	113.176	10.0021
16.061	0.0004	113.338	10.0021
16.08	0.0007	113.176	10.0021
16.1	0.0012	113.338	10.0021
16.121	0.0007	113.176	10.0021
16.14	0.0014	113.176	10.0021
16.161	0.0012	112.852	10.0021
16.18	0.0004	113.014	10.0021
16.201	-0.0001	113.014	10.0021
16.22	0.0004	112.852	10.0021
16.241	0.0009	113.014	10.0021
16.26	0.0004	112.204	10.0021
16.28	0.0004	112.852	10.0021
16.301	-0.0003	112.69	10.0021
16.32	0.0002	112.366	10.0021
16.345	0.0004	112.69	10.0021
16.366	0.0007	112.852	10.0021
16.385	0.0004	111.233	10.0021
16.405	0.0002	112.042	10.0021
16.426	0.0002	112.042	10.0021
16.445	-0.0001	111.881	10.0021
16.466	-0.0001	112.528	10.0021
16.485	-0.0001	112.204	10.0021
16.506	0.0007	112.042	10.0021
16.525	0.0004	112.204	10.0021
16.546	0.0009	111.719	10.0021
16.566	0.0007	111.557	10.0021
16.585	-0.0003	110.909	10.0021
16.606	0.0004	111.395	10.0021
16.625	0.0009	111.395	10.0021
16.646	0.0002	111.233	10.0021
16.665	-0.0001	111.071	10.0021
16.686	-0.0006	111.071	10.0021
16.705	0.0004	110.099	10.0021
16.725	0.0002	110.261	10.0021
16.746	0.0007	110.099	10.0021
16.765	0.0007	110.099	10.0009
16.786	-0.0003	110.261	10.0009
16.805	0.0002	109.776	10.0009
16.826	-0.0001	109.29	10.0009
16.845	0.0004	109.29	10.0009
16.866	0.0012	109.29	10.0009
16.885	0.0007	108.642	10.0009
16.905	0.0007	109.452	10.0009
16.926	0.0004	108.966	10.0009
16.945	0.0004	108.966	10.0009
16.966	0.0002	109.128	10.0009
16.985	-0.0001	107.185	10.0009
17.006	0.0002	109.29	10.0009
17.025	0.0004	109.452	10.0009
17.046	0.0014	109.128	10.0009
17.066	0.0002	109.452	10.0009
17.085	0.0002	109.128	10.0095
17.106	0.0002	119.167	10.0607
17.125	0.0012	144.587	10.1254
17.146	0.0007	154.301	10.201
17.165	0.0002	151.387	10.2828
17.186	0.0002	156.73	10.3719
17.205	0.0014	166.445	10.4634
17.225	0.0007	172.111	10.5573
17.246	0.0007	178.75	10.6537
17.265	0.0002	184.093	10.7501
17.286	0.0004	190.084	10.8502
17.305	0.0002	196.236	10.9478
17.335	0.0009	213.075	11.0967
17.356	0.0007	227.323	11.1967
17.375	0.0002	238.981	11.2968
17.396	0.0009	246.752	11.3944
17.415	0.0025	252.743	11.4957
17.436	0.0002	263.105	11.5957
17.455	0.0009	273.953	11.6958
17.475	0.0009	283.83	11.7946
17.496	0.0007	290.954	11.8959
17.515	0.0012	298.888	11.9947
17.536	0.0009	308.44	12.0948
17.555	0.0025	319.45	12.1949
17.576	0.0022	331.756	12.2961
17.595	0.0012	341.794	12.395
17.616	0.0019	349.242	12.495
17.635	0.0012	360.09	12.5951
17.655	0.0027	373.205	12.6952
17.676	0.0019	386.967	12.794
17.695	0.0027	400.568	12.8953
17.716	0.0019	411.74	12.9953
17.735	0.0027	421.292	13.0954
17.756	0.0035	432.788	13.1954
17.775	0.0027	447.846	13.2955
17.796	0.004	464.523	13.3956
17.816	0.0032	482.819	13.4956
17.835	0.003	502.41	13.5957
17.856	0.0042	518.115	13.6957
17.875	0.004	531.392	13.7958
17.896	0.0042	546.612	13.8946
17.915	0.0053	564.908	13.9959
17.936	0.005	584.337	14.0947
17.955	0.0055	605.547	14.196
17.975	0.0058	624.653	14.2949
17.996	0.0055	641.006	14.3961
18.015	0.0058	654.93	14.495
18.036	0.0058	666.588	14.595
18.055	0.0055	683.264	14.6951
18.076	0.006	699.132	14.7903
18.095	0.0065	709.17	14.8562
18.116	0.007	716.456	14.9025
18.135	0.0073	724.876	14.9355
18.155	0.0078	728.923	14.9562
18.176	0.0086	728.276	14.9709
18.195	0.0078	728.6	14.9818
18.216	0.0096	728.438	14.9879
18.235	0.0104	726.171	14.994
18.256	0.0101	723.095	14.9965
18.275	0.0104	719.856	14.9989
18.296	0.0101	716.132	15.0001
18.316	0.0111	711.761	15.0014
18.341	0.0109	707.551	15.0014
18.36	0.0116	704.313	15.0026
18.381	0.0119	701.56	15.0026
18.4	0.0116	699.132	15.0038
18.421	0.0124	696.703	15.0038
18.441	0.0116	694.598	15.0038
18.46	0.0124	692.979	15.0038
18.481	0.0127	690.874	15.0038
18.5	0.0127	688.769	15.0038
18.521	0.0127	686.665	15.0038
18.54	0.0129	685.855	15.0038
18.561	0.0124	683.426	15.0038
18.58	0.0129	682.779	15.0038
18.6	0.0114	681.322	15.0038
18.621	0.0114	680.836	15.0038
18.64	0.0124	679.541	15.0038
18.661	0.0116	679.055	15.0038
18.68	0.0127	677.921	15.0038
18.701	0.0114	677.598	15.0038
18.72	0.0124	677.436	15.0038
18.741	0.0111	675.978	15.0038
18.76	0.0114	675.655	15.0038
18.78	0.0111	674.683	15.0038
18.801	0.0116	673.55	15.0038
18.82	0.0116	673.226	15.0038
18.841	0.0121	673.064	15.0038
18.86	0.0114	673.226	15.0038
18.881	0.0111	672.416	15.0038
18.9	0.0114	671.607	15.0038
18.921	0.0124	670.797	15.0038
18.941	0.0106	669.988	15.0038
18.96	0.0119	670.15	15.0038
18.981	0.0119	669.664	15.0038
19	0.0111	669.34	15.0038
19.021	0.0109	669.016	15.0038
19.04	0.0114	668.531	15.0038
19.061	0.0106	667.559	15.0038
19.08	0.0114	667.397	15.0038
19.1	0.0109	667.235	15.0038
19.121	0.0111	666.75	15.0038
19.14	0.0109	666.264	15.0038
19.161	0.0106	666.102	15.0038
19.18	0.0111	664.807	15.0038
19.201	0.0121	665.13	15.0038
19.22	0.0109	664.969	15.0038
19.241	0.0111	664.969	15.005
19.26	0.0111	664.159	15.005
19.28	0.0121	663.835	15.005
19.301	0.0111	663.835	15.005
19.335	0.0114	662.702	15.005
19.356	0.0109	662.216	15.0038
19.375	0.0121	662.378	15.0038
19.396	0.0111	662.054	15.0038
19.415	0.0116	661.73	15.0038
19.436	0.0111	661.245	15.0038
19.455	0.0111	660.759	15.0038
19.475	0.0106	660.921	15.0038
19.496	0.0114	660.597	15.0038
19.515	0.0109	660.597	15.0038
19.536	0.0114	660.111	15.0038
19.555	0.0116	660.111	15.0038
19.576	0.0119	660.273	15.0038
19.595	0.0111	659.14	15.0038
19.616	0.0111	658.978	15.0038
19.635	0.0104	659.302	15.0038
19.655	0.0111	658.654	15.0038
19.676	0.0116	658.978	15.0038
19.695	0.0106	658.33	15.0038
19.716	0.0109	657.683	15.0038
19.735	0.0109	657.197	15.0038
19.756	0.0109	657.197	15.0038
19.775	0.0111	657.197	15.0038
19.796	0.0114	657.197	15.0038
19.816	0.0111	657.035	15.0038
19.835	0.0111	656.549	15.0038
19.856	0.0114	656.387	15.0038
19.875	0.0106	656.225	15.0038
19.896	0.0111	655.902	15.0038
19.915	0.0111	656.063	15.0038
19.936	0.0116	655.902	15.0038
19.955	0.0106	655.902	15.0038
19.975	0.0116	655.254	15.0038
19.996	0.0109	655.416	15.0038
20.015	0.0111	655.254	15.0038
20.036	0.0119	654.768	15.0038
20.055	0.0104	654.282	15.0038
20.076	0.0109	654.282	15.0038
20.095	0.0109	653.959	15.0038
20.116	0.0111	654.12	15.0038
20.135	0.0114	653.959	15.0038
20.155	0.0116	654.12	15.0038
20.176	0.0104	653.797	15.0038
20.195	0.0111	653.473	15.0038
20.216	0.0106	652.825	15.0038
20.235	0.0111	652.663	15.0038
20.256	0.0119	652.663	15.0038
20.275	0.0119	652.825	15.0038
20.296	0.0109	652.825	15.0038
20.316	0.0106	652.016	15.0038
20.341	0.0111	652.339	15.0038
20.36	0.0109	652.016	15.0038
20.381	0.0111	652.016	15.0038
20.4	0.0101	652.178	15.0038
20.421	0.0109	651.854	15.0038
20.441	0.0116	651.368	15.0038
20.46	0.0109	651.368	15.0038
20.481	0.0111	652.178	15.0038
20.5	0.0101	651.044	15.0038
20.521	0.0111	650.72	15.0038
20.54	0.0114	650.72	15.0038
20.561	0.0101	650.72	15.0038
20.58	0.0098	650.72	15.0038
20.6	0.0111	650.397	15.0038
20.621	0.0111	649.263	15.0038
20.64	0.0116	650.073	15.0038
20.661	0.0106	648.939	15.0038
20.68	0.0101	648.616	15.0038
20.701	0.0116	647.968	15.0026
20.72	0.0109	647.32	15.0026
20.741	0.0101	646.511	15.0026
20.76	0.0114	645.863	15.0026
20.78	0.0111	645.701	15.0026
20.801	0.0101	645.215	15.0026
20.82	0.0104	644.892	15.0026
20.841	0.0101	645.053	15.0026
20.86	0.0104	644.244	15.0026
20.881	0.0111	644.568	15.0026
20.9	0.0104	644.082	15.0026
20.921	0.0114	644.082	15.0026
20.941	0.0106	644.244	15.0026
20.96	0.0111	644.568	15.0026
20.981	0.0111	643.758	15.0026
21	0.0106	643.92	15.0026
21.021	0.0116	643.596	15.0026
21.04	0.0101	643.272	15.0026
21.061	0.0106	643.92	15.0026
21.08	0.0101	643.758	15.0026
21.1	0.0109	643.758	15.0026
21.121	0.0109	642.949	15.0026
21.14	0.0114	643.272	15.0026
21.161	0.0116	643.272	15.0026
21.18	0.0109	642.949	15.0026
21.201	0.0106	643.272	15.0026
21.22	0.0114	642.301	15.0026
21.241	0.0111	642.625	15.0026
21.26	0.0106	642.301	15.0026
21.28	0.0101	641.815	15.0026
21.301	0.0101	642.625	15.0026
21.32	0.0101	641.977	15.0026
21.341	0.0106	642.301	15.0026
21.36	0.0111	642.463	15.0026
21.381	0.0114	642.139	15.0026
21.4	0.0111	641.491	15.0026
21.421	0.0106	641.815	15.0026
21.441	0.0106	641.168	15.0026
21.46	0.0106	641.491	15.0026
21.481	0.0101	641.33	15.0026
21.5	0.0109	641.33	15.0026
21.521	0.0101	641.168	15.0026
21.54	0.0114	641.168	15.0026
21.561	0.0116	641.168	15.0026
21.58	0.0101	641.491	15.0026
21.6	0.0101	641.168	15.0026
21.621	0.0106	640.682	15.0026
21.64	0.0109	640.682	15.0026
21.661	0.0111	640.844	15.0026
21.68	0.0114	640.52	15.0026
21.701	0.0109	640.358	15.0026
21.72	0.0106	640.358	15.0026
21.741	0.0109	640.034	15.0026
21.76	0.0114	640.358	15.0026
21.78	0.0114	640.034	15.0026
21.801	0.0098	639.71	15.0026
21.82	0.0111	640.196	15.0026
21.841	0.0106	639.063	15.0026
21.86	0.0111	639.063	15.0026
21.881	0.0104	638.739	15.0026
21.9	0.0106	638.739	15.0026
21.921	0.0109	638.415	15.0026
21.941	0.0106	638.415	15.0026
21.96	0.0116	637.767	15.0014
21.981	0.0098	637.282	15.0014
22	0.0098	635.986	15.0014
22.021	0.0111	635.663	15.0014
22.04	0.0104	635.986	15.0014
22.061	0.0114	634.853	15.0014
22.08	0.0109	635.663	15.0014
22.1	0.0114	635.501	15.0014
22.121	0.0109	635.663	15.0014
22.14	0.0111	635.177	15.0014
22.161	0.0106	634.853	15.0014
22.18	0.0104	635.015	15.0014
22.201	0.0106	635.177	15.0014
22.22	0.0109	635.177	15.0014
22.241	0.0104	634.853	15.0014
22.26	0.0101	634.529	15.0014
22.28	0.0114	635.177	15.0014
22.301	0.0106	634.691	15.0014
22.32	0.0109	634.529	15.0014
22.345	0.0098	634.367	15.0014
22.366	0.0104	634.205	15.0014
22.385	0.0104	634.044	15.0014
22.405	0.0106	633.882	15.0014
22.426	0.0096	634.529	15.0014
22.445	0.0114	634.044	15.0014
22.466	0.0101	634.205	15.0014
22.485	0.0109	633.72	15.0014
22.506	0.0111	633.882	15.0014
22.525	0.0111	633.72	15.0014
22.546	0.0106	633.882	15.0014
22.566	0.0104	633.882	15.0014
22.585	0.0109	633.882	15.0014
22.606	0.0109	634.044	15.0014
22.625	0.0098	633.396	15.0014
22.646	0.0104	633.396	15.0014
22.665	0.0098	633.72	15.0014
22.686	0.0104	633.396	15.0014
22.705	0.0114	633.558	15.0014
22.725	0.0104	633.396	15.0014
22.746	0.0111	633.558	15.0014
22.765	0.0104	633.396	15.0014
22.786	0.0109	633.234	15.0014
22.805	0.0101	632.91	15.0014
22.826	0.0101	632.91	15.0014
22.845	0.0111	632.748	15.0014
22.866	0.0111	632.748	15.0014
22.885	0.0101	632.91	15.0014
22.905	0.0104	632.586	15.0014
22.926	0.0106	632.748	15.0014
22.945	0.0111	632.748	15.0014
22.966	0.0104	632.91	15.0014
22.985	0.0109	632.424	15.0014
23.006	0.0104	632.748	15.0014
23.025	0.0101	632.101	15.0014
23.046	0.0104	632.262	15.0014
23.066	0.0109	632.586	15.0014
23.085	0.0109	632.424	15.0014
23.106	0.0106	632.262	15.0014
23.125	0.0101	631.777	15.0014
23.146	0.0106	631.777	15.0014
23.165	0.0101	632.101	15.0062
23.186	0.0104	642.625	15.0502
23.205	0.0101	723.904	15.1087
23.225	0.0101	785.106	15.1807
23.246	0.0106	763.572	15.2613
23.265	0.0096	763.41	15.3467
23.286	0.0109	795.145	15.4382
23.305	0.0114	822.832	15.5309
23.341	0.0106	861.852	15.6993
23.36	0.0098	887.11	15.7982
23.381	0.0106	907.025	15.897
23.4	0.0104	928.56	15.9958
23.421	0.0101	957.866	16.0947
23.441	0.0111	983.286	16.1935
23.46	0.0104	1002.07	16.2936
23.481	0.0096	1020.2	16.3936
23.5	0.0104	1044.65	16.4937
23.521	0.0111	1070.72	16.5925
23.54	0.0134	1089.98	16.6938
23.561	0.0124	1103.91	16.7926
23.58	0.0129	1115.24	16.8939
23.6	0.0139	1135.16	16.9928
23.621	0.0139	1160.9	17.0928
23.64	0.0152	1184.06	17.1917
23.661	0.0155	1199.44	17.2929
23.68	0.0162	1219.19	17.393
23.701	0.0162	1244.45	17.4931
23.72	0.0172	1264.04	17.5919
23.741	0.0172	1279.91	17.6932
23.76	0.0185	1294.96	17.792
23.78	0.0185	1313.91	17.8933
23.801	0.019	1338.68	17.9933
23.82	0.0198	1362.97	18.0934
23.841	0.0193	1382.72	18.1935
23.86	0.02	1396.81	18.2923
23.881	0.0206	1413.16	18.3936
23.9	0.0221	1430.16	18.4936
23.921	0.0221	1441.66	18.5937
23.941	0.0226	1452.83	18.6925
23.96	0.0234	1464	18.7938
23.981	0.0234	1476.79	18.8926
24	0.0231	1500.43	18.9939
24.021	0.0239	1520.02	19.0928
24.04	0.0241	1526.98	19.194
24.061	0.0249	1536.37	19.2929
24.08	0.0256	1552.08	19.3929
24.1	0.0267	1565.36	19.493
24.121	0.0269	1575.07	19.5931
24.14	0.0272	1589.64	19.6919
24.161	0.0272	1612.8	19.7883
24.18	0.0277	1629.31	19.8554
24.201	0.0287	1623.97	19.9018
24.22	0.029	1618.62	19.9335
24.241	0.029	1618.14	19.9555
24.26	0.0295	1612.47	19.9701
24.28	0.03	1604.05	19.9811
24.301	0.03	1597.9	19.9872
24.335	0.0307	1584.3	19.9945
24.356	0.03	1575.39	19.9969
24.375	0.03	1568.11	19.9994
24.396	0.0318	1560.82	20.0006
24.415	0.0315	1553.54	20.0006
24.436	0.0325	1547.22	20.0006
24.455	0.032	1541.39	20.0018
24.475	0.0328	1537.35	20.0018
24.496	0.0333	1533.3	20.0018
24.515	0.0335	1528.28	20.003
24.536	0.0333	1525.2	20.003
24.555	0.033	1522.13	20.003
24.576	0.0333	1518.4	20.003
24.595	0.0335	1515	20.003
24.616	0.0323	1511.6	20.003
24.635	0.0325	1508.52	20.003
24.655	0.032	1506.42	20.003
24.676	0.0328	1504.15	20.003
24.695	0.0323	1502.05	20.003
24.716	0.0315	1499.94	20.003
24.735	0.0318	1497.68	20.003
24.756	0.031	1496.06	20.003
24.775	0.032	1494.28	20.003
24.796	0.0305	1493.14	20.003
24.816	0.0305	1491.52	20.003
24.835	0.0318	1490.55	20.003
24.856	0.031	1488.45	20.003
24.875	0.0307	1487.48	20.003
24.896	0.031	1486.34	20.003
24.915	0.0305	1485.37	20.003
24.936	0.031	1483.43	20.003
24.955	0.031	1482.3	20.003
24.975	0.0318	1481.49	20.003
24.996	0.0302	1480.51	20.003
25.015	0.031	1478.9	20.003
25.036	0.031	1478.25	20.003
25.055	0.0307	1477.92	20.003
25.076	0.0297	1476.63	20.003
25.095	0.0295	1475.5	20.003
25.116	0.0307	1474.69	20.003
25.135	0.0305	1473.88	20.003
25.155	0.0297	1472.9	20.003
25.176	0.0297	1472.42	20.003
25.195	0.0297	1471.61	20.003
25.216	0.0302	1470.8	20.003
25.235	0.0297	1469.83	20.003
25.256	0.03	1469.34	20.003
25.275	0.0305	1468.37	20.003
25.296	0.0297	1468.37	20.003
25.316	0.0305	1467.89	20.003
25.341	0.0302	1466.27	20.003
25.36	0.0297	1465.62	20.003
25.381	0.0292	1465.13	20.003
25.4	0.0297	1464.65	20.003
25.421	0.0297	1464.32	20.003
25.441	0.0297	1463.35	20.003
25.46	0.0292	1462.7	20.003
25.481	0.0302	1462.54	20.003
25.5	0.0297	1461.57	20.003
25.521	0.0297	1461.25	20.003
25.54	0.03	1460.92	20.003
25.561	0.0297	1459.95	20.003
25.58	0.0295	1459.63	20.003
25.6	0.0297	1459.14	20.003
25.621	0.0297	1458.66	20.003
25.64	0.0295	1458.17	20.003
25.661	0.0287	1457.36	20.003
25.68	0.0287	1457.2	20.003
25.701	0.0302	1456.88	20.003
25.72	0.0297	1456.39	20.003
25.741	0.0295	1455.58	20.003
25.76	0.03	1454.93	20.003
25.78	0.029	1454.77	20.003
25.801	0.0292	1454.77	20.003
25.82	0.0297	1454.12	20.003
25.841	0.0292	1453.64	20.003
25.86	0.0295	1453.15	20.003
25.881	0.0295	1452.83	20.003
25.9	0.0292	1451.86	20.003
25.921	0.0297	1452.18	20.003
25.941	0.0292	1452.02	20.003
25.96	0.0287	1451.53	20.003
25.981	0.0287	1451.05	20.003
26	0.029	1450.56	20.003
26.021	0.0287	1450.4	20.003
26.04	0.0295	1449.91	20.003
26.061	0.0292	1449.27	20.003
26.08	0.0297	1449.43	20.003
26.1	0.0292	1448.62	20.003
26.121	0.0295	1448.46	20.003
26.14	0.0295	1447.81	20.003
26.161	0.0292	1447.97	20.003
26.18	0.0287	1447.32	20.003
26.201	0.0287	1447.16	20.003
26.22	0.029	1446.84	20.003
26.241	0.0295	1446.35	20.003
26.26	0.029	1446.19	20.003
26.28	0.0297	1445.87	20.003
26.301	0.0297	1445.38	20.003
26.335	0.0297	1444.89	20.003
26.356	0.0285	1443.76	20.003
26.375	0.0292	1443.27	20.0018
26.396	0.0292	1442.79	20.0018
26.415	0.0297	1442.63	20.0018
26.436	0.0292	1442.3	20.0018
26.455	0.029	1441.82	20.0018
26.475	0.0297	1441.01	20.0018
26.496	0.0287	1441.33	20.0018
26.515	0.0295	1440.68	20.0018
26.536	0.0285	1440.04	20.0018
26.555	0.0285	1440.52	20.0018
26.576	0.0297	1440.36	20.0018
26.595	0.0292	1439.71	20.0018
26.616	0.0292	1439.71	20.0018
26.635	0.0297	1439.07	20.0018
26.655	0.029	1438.74	20.0018
26.676	0.0287	1438.58	20.0018
26.695	0.0292	1438.42	20.0018
26.716	0.0287	1438.26	20.0018
26.735	0.0295	1437.61	20.0018
26.756	0.0295	1437.28	20.0018
26.775	0.0292	1437.12	20.0018
26.796	0.0285	1437.12	20.0018
26.816	0.0287	1436.96	20.0018
26.835	0.0297	1436.64	20.0018
26.856	0.0287	1436.31	20.0018
26.875	0.0285	1435.66	20.0018
26.896	0.0282	1435.34	20.0018
26.915	0.0292	1435.34	20.0018
26.936	0.0287	1435.18	20.0018
26.955	0.0292	1434.86	20.0018
26.975	0.0285	1435.02	20.0018
26.996	0.0287	1434.69	20.0018
27.015	0.0292	1434.21	20.0018
27.036	0.0277	1433.72	20.0018
27.055	0.029	1433.88	20.0018
27.076	0.0279	1433.24	20.0018
27.095	0.0287	1432.75	20.0018
27.116	0.0279	1432.59	20.0018
27.135	0.0279	1432.43	20.0018
27.155	0.0292	1432.1	20.0018
27.176	0.0287	1431.62	20.0018
27.195	0.0282	1431.46	20.0018
27.216	0.0285	1431.13	20.0018
27.235	0.0282	1430.81	20.0018
27.256	0.0287	1429.84	20.0018
27.275	0.0292	1429.51	20.0018
27.296	0.0292	1428.7	20.0018
27.316	0.0287	1428.22	20.0018
27.341	0.0292	1428.22	20.0018
27.36	0.0285	1426.76	20.0006
27.381	0.0292	1426.76	20.0006
27.4	0.0287	1426.44	20.0006
27.421	0.029	1425.63	20.0006
27.441	0.0279	1424.98	20.0006
27.46	0.0292	1425.63	20.0006
27.481	0.0279	1424.98	20.0006
27.5	0.0287	1424.98	20.0006
27.521	0.0287	1424.65	20.0006
27.54	0.0292	1424.82	20.0006
27.561	0.0282	1424.49	20.0006
27.58	0.0292	1424.17	20.0006
27.6	0.0285	1424.33	20.0006
27.621	0.0287	1424.01	20.0006
27.64	0.029	1423.85	20.0006
27.661	0.029	1423.85	20.0006
27.68	0.0279	1423.04	20.0006
27.701	0.0279	1422.87	20.0006
27.72	0.029	1423.36	20.0006
27.741	0.0279	1423.04	20.0006
27.76	0.0292	1422.39	20.0006
27.78	0.0285	1422.55	20.0006
27.801	0.0282	1421.9	20.0006
27.82	0.0285	1422.39	20.0006
27.841	0.029	1422.23	20.0006
27.86	0.0282	1422.06	20.0006
27.881	0.0292	1422.23	20.0006
27.9	0.0287	1421.58	20.0006
27.921	0.0287	1420.93	20.0006
27.941	0.0285	1421.42	20.0006
27.96	0.0295	1421.25	20.0006
27.981	0.0287	1421.09	20.0006
28	0.0287	1421.25	20.0006
28.021	0.0277	1420.77	20.0006
28.04	0.0295	1421.09	20.0006
28.061	0.0285	1420.12	20.0006
28.08	0.0287	1420.12	20.0006
28.1	0.0287	1419.8	20.0006
28.121	0.0279	1420.12	20.0006
28.14	0.0282	1419.47	20.0006
28.161	0.0287	1419.64	20.0006
28.18	0.0285	1419.96	20.0006
28.201	0.0287	1419.47	20.0006
28.22	0.0287	1419.31	20.0006
28.241	0.0287	1419.15	20.0006
28.26	0.0282	1418.5	20.0006
28.28	0.0285	1419.15	20.0006
28.301	0.0285	1419.15	20.0006
28.32	0.0287	1418.66	20.0006
28.341	0.0287	1418.34	20.0006
28.36	0.0287	1418.18	20.0006
28.381	0.029	1418.34	20.0006
28.4	0.0274	1417.69	20.0006
28.421	0.0285	1418.18	20.0006
28.441	0.0279	1417.69	20.0006
28.46	0.0285	1417.21	20.0006
28.481	0.0285	1417.85	20.0006
28.5	0.0287	1417.53	20.0006
28.521	0.0279	1417.21	20.0006
28.54	0.0274	1417.05	20.0006
28.561	0.0279	1416.72	20.0006
28.58	0.0292	1416.72	20.0006
28.6	0.0282	1415.91	20.0006
28.621	0.0277	1416.88	20.0006
28.64	0.0285	1416.4	20.0006
28.661	0.0282	1416.72	20.0006
28.68	0.0279	1416.4	20.0006
28.701	0.0285	1415.75	20.0006
28.72	0.0277	1415.59	20.0006
28.741	0.0292	1415.59	20.0006
28.76	0.0277	1415.91	20.0006
28.78	0.0292	1415.59	20.0006
28.801	0.0282	1415.59	20.0006
28.82	0.0282	1415.75	20.0006
28.841	0.0287	1414.62	20.0006
28.86	0.0279	1414.62	20.0006
28.881	0.0279	1414.45	20.0006
28.9	0.0287	1414.94	20.0006
28.921	0.0277	1414.62	20.0006
28.941	0.0292	1414.94	20.0006
28.96	0.0277	1414.94	20.0006
28.981	0.0287	1414.78	20.0006
29	0.0282	1414.13	20.0006
29.021	0.0277	1413.32	20.0006
29.04	0.0285	1413.97	20.0006
29.061	0.0287	1413.97	20.0006
29.08	0.0277	1413.32	20.0006
29.1	0.0279	1415.43	20.0006
29.121	0.0285	1413.48	20.0006
29.14	0.0282	1413.16	20.0006
29.161	0.0287	1413.16	20.0006
29.18	0.0279	1412.84	20.0006
29.201	0.0274	1413	20.0006
29.22	0.0277	1412.67	20.0006
29.241	0.0282	1412.51	20.0006
29.26	0.0285	1413.16	20.025
29.28	0.0274	1459.63	20.0738
29.301	0.0287	1610.37	20.1397
29.32	0.0274	1649.39	20.2166
29.341	0.0277	1583.17	20.2996
29.36	0.0274	1595.96	20.3886
29.381	0.0274	1648.9	20.4814
29.4	0.0274	1687.6	20.5765
29.421	0.0282	1722.25	20.6729
29.441	0.0292	1752.85	20.7693
29.46	0.0287	1780.37	20.8682
29.481	0.0277	1796.73	20.967
29.5	0.0274	1807.41	21.0671
29.521	0.0285	1824.41	21.1647
29.54	0.0279	1844.33	21.266
29.561	0.029	1860.36	21.3648
29.58	0.0277	1867.81	21.4649
29.6	0.0282	1876.55	21.5637
29.621	0.0282	1887.23	21.665
29.64	0.0279	1902.13	21.7638
29.661	0.0325	1925.45	21.8651
29.68	0.0335	1947.79	21.9639
29.701	0.0325	1960.9	22.064
29.72	0.0333	1974.67	22.1641
29.741	0.0333	1991.99	22.2653
29.76	0.0346	2006.08	22.3642
29.78	0.0353	2023.56	22.4642
29.801	0.0361	2038.78	22.5643
29.82	0.0369	2041.54	22.6643
29.841	0.0379	2043.64	22.7644
29.86	0.0379	2055.46	22.8645
29.881	0.0389	2073.59	22.9645
29.9	0.0386	2094.16	23.0646
29.921	0.0404	2117.96	23.1646
29.941	0.0402	2145.81	23.2635
29.96	0.0399	2166.86	23.3647
29.981	0.0412	2173.98	23.4636
30	0.0417	2185.96	23.5649
30.021	0.0422	2208.63	23.6637
30.04	0.042	2230	23.765
30.061	0.043	2243.28	23.8638
30.08	0.0435	2256.88	23.9651
30.1	0.044	2272.42	24.0639
30.121	0.044	2288.77	24.1652
30.14	0.0453	2304.16	24.264
30.161	0.0465	2318.4	24.3641
30.18	0.046	2335.57	24.4642
30.201	0.0476	2349.33	24.5642
30.22	0.0468	2358.4	24.6643
30.241	0.0478	2365.52	24.7643
30.26	0.0486	2377.34	24.8388
30.28	0.0491	2382.68	24.89
30.301	0.0504	2375.07	24.9266
30.335	0.0511	2342.53	24.9645
30.356	0.0522	2326.66	24.9767
30.375	0.0529	2314.68	24.9852
30.396	0.0529	2303.83	24.9913
30.415	0.0529	2291.04	24.995
30.436	0.0542	2280.68	24.9974
30.455	0.0552	2269.18	24.9998
30.475	0.056	2258.66	25.0011
30.496	0.0572	2249.43	25.0011
30.515	0.0578	2240.85	25.0023
30.536	0.057	2233.72	25.0023
30.555	0.0588	2226.92	25.0035
30.576	0.058	2222.23	25.0035
30.595	0.0593	2216.89	25.0035
30.616	0.0601	2211.38	25.0035
30.635	0.0603	2206.36	25.0047
30.655	0.0611	2202.31	25.0047
30.676	0.0608	2199.72	25.0047
30.695	0.0606	2196.65	25.0047
30.716	0.0611	2192.92	25.0047
30.735	0.0598	2188.87	25.0047
30.756	0.0603	2185.96	25.0047
30.775	0.0598	2182.4	25.0047
30.796	0.059	2179.97	25.0047
30.816	0.0583	2177.06	25.0047
30.835	0.059	2176.57	25.0047
30.856	0.0583	2172.2	25.0047
30.875	0.058	2170.09	25.0047
30.896	0.0575	2167.99	25.0047
30.915	0.058	2165.4	25.0047
30.936	0.0567	2164.1	25.0047
30.955	0.0572	2161.51	25.0047
30.975	0.057	2160.05	25.0047
30.996	0.0565	2158.11	25.0047
31.015	0.057	2157.14	25.0047
31.036	0.057	2155.52	25.0047
31.055	0.0562	2153.58	25.0047
31.076	0.057	2152.61	25.0047
31.095	0.0557	2150.99	25.0047
31.116	0.0565	2149.37	25.0047
31.135	0.056	2147.75	25.0047
31.155	0.0552	2146.78	25.0047
31.176	0.0565	2145.64	25.0047
31.195	0.0562	2144.51	25.0047
31.216	0.0557	2143.86	25.0047
31.235	0.055	2142.24	25.0047
31.256	0.0557	2141.76	25.0047
31.275	0.0565	2139.65	25.0047
31.296	0.0557	2141.27	25.0047
31.316	0.056	2137.87	25.0047
31.335	0.0557	2137.39	25.0047
31.356	0.0557	2135.93	25.0047
31.375	0.0557	2135.44	25.0047
31.396	0.0552	2134.63	25.0047
31.415	0.0544	2133.66	25.0047
31.436	0.055	2132.21	25.0047
31.455	0.0547	2131.56	25.0047
31.475	0.0552	2130.26	25.0047
31.496	0.055	2129.45	25.0047
31.515	0.056	2128.97	25.0047
31.536	0.0552	2128.97	25.0047
31.555	0.0557	2128	25.0047
31.576	0.056	2127.35	25.0047
31.595	0.0555	2125.89	25.0047
31.616	0.055	2125.24	25.0047
31.635	0.0544	2124.6	25.0047
31.655	0.0552	2124.43	25.0047
31.676	0.055	2123.14	25.0047
31.695	0.0557	2122.33	25.0047
31.716	0.055	2122.49	25.0047
31.735	0.0547	2120.87	25.0047
31.756	0.055	2120.71	25.0047
31.775	0.0552	2119.9	25.0047
31.796	0.0552	2119.09	25.0047
31.816	0.0544	2118.77	25.0047
31.835	0.0544	2118.28	25.0047
31.856	0.0547	2117.47	25.0047
31.875	0.055	2116.99	25.0047
31.896	0.0539	2115.85	25.0035
31.915	0.0537	2116.01	25.0035
31.936	0.055	2114.72	25.0035
31.955	0.0542	2115.04	25.0035
31.975	0.0544	2113.42	25.0035
31.996	0.0539	2113.59	25.0035
32.015	0.0537	2113.1	25.0035
32.036	0.0547	2111.64	25.0035
32.055	0.0542	2112.13	25.0035
32.076	0.0542	2110.83	25.0035
32.095	0.0539	2110.67	25.0035
32.116	0.0542	2110.51	25.0035
32.135	0.0544	2110.51	25.0035
32.155	0.055	2110.35	25.0035
32.176	0.0544	2108.89	25.0035
32.195	0.0542	2108.73	25.0035
32.216	0.0542	2107.76	25.0035
32.235	0.0544	2107.76	25.0035
32.256	0.0532	2107.6	25.0035
32.275	0.0534	2106.46	25.0035
32.296	0.0539	2105.98	25.0035
32.316	0.0539	2105.65	25.0035
32.335	0.0539	2105.49	25.0035
32.356	0.0537	2104.84	25.0035
32.375	0.0542	2104.68	25.0035
32.396	0.0537	2104.2	25.0035
32.415	0.0542	2103.71	25.0035
32.436	0.055	2103.22	25.0035
32.455	0.0539	2102.9	25.0035
32.475	0.0537	2102.74	25.0035
32.496	0.0539	2102.25	25.0035
32.515	0.0539	2101.93	25.0035
32.536	0.0534	2100.96	25.0035
32.555	0.0544	2100.8	25.0035
32.576	0.0534	2100.63	25.0035
32.595	0.0537	2099.99	25.0035
32.616	0.0539	2100.8	25.0035
32.635	0.0534	2099.5	25.0035
32.655	0.0534	2098.69	25.0035
32.676	0.0532	2098.85	25.0035
32.695	0.0537	2097.88	25.0035
32.716	0.0537	2097.72	25.0035
32.735	0.0532	2097.23	25.0035
32.756	0.0537	2097.07	25.0035
32.775	0.0532	2096.59	25.0035
32.796	0.0537	2096.91	25.0035
32.816	0.0532	2095.94	25.0035
32.835	0.0537	2095.78	25.0035
32.856	0.0542	2095.61	25.0035
32.875	0.0537	2094.8	25.0035
32.896	0.0542	2094	25.0035
32.915	0.0537	2094.16	25.0035
32.936	0.0529	2093.19	25.0035
32.955	0.0539	2092.38	25.0035
32.975	0.0539	2092.05	25.0035
32.996	0.0532	2091.73	25.0035
33.015	0.0534	2091.4	25.0035
33.036	0.0534	2090.76	25.0035
33.055	0.0539	2090.59	25.0035
33.076	0.0537	2088.98	25.0023
33.095	0.0539	2088.49	25.0023
33.116	0.0542	2088.17	25.0023
33.135	0.0539	2088.17	25.0023
33.155	0.0539	2087.03	25.0023
33.176	0.0537	2086.71	25.0023
33.195	0.0539	2086.71	25.0023
33.216	0.0532	2085.9	25.0023
33.235	0.0537	2085.41	25.0023
33.256	0.0534	2085.74	25.0023
33.275	0.0537	2085.58	25.0023
33.296	0.0539	2085.25	25.0023
33.316	0.0524	2084.77	25.0023
33.345	0.0532	2084.12	25.0023
33.366	0.0537	2084.28	25.0023
33.385	0.0542	2083.96	25.0023
33.405	0.0537	2084.12	25.0023
33.426	0.0534	2082.82	25.0023
33.445	0.0524	2082.99	25.0023
33.466	0.0539	2082.66	25.0023
33.485	0.0529	2083.15	25.0023
33.506	0.0534	2082.34	25.0023
33.525	0.0532	2082.5	25.0023
33.546	0.0532	2081.53	25.0023
33.566	0.0529	2081.37	25.0023
33.585	0.0532	2081.37	25.0023
33.606	0.0537	2081.85	25.0023
33.625	0.0524	2082.01	25.0023
33.646	0.0537	2080.72	25.0023
33.665	0.0529	2080.56	25.0023
33.686	0.0529	2080.39	25.0023
33.705	0.0529	2080.07	25.0023
33.725	0.0524	2079.91	25.0023
33.746	0.0532	2080.07	25.0023
33.765	0.0534	2079.91	25.0023
33.786	0.0539	2079.1	25.0023
33.805	0.0532	2078.94	25.0023
33.826	0.0527	2078.29	25.0023
33.845	0.0532	2078.29	25.0023
33.866	0.0537	2078.29	25.0023
33.885	0.0524	2078.45	25.0023
33.905	0.0532	2077.64	25.0023
33.926	0.0537	2077.32	25.0023
33.945	0.0537	2077.32	25.0023
33.966	0.0532	2077.32	25.0023
33.985	0.0532	2076.83	25.0023
34.006	0.0522	2076.35	25.0023
34.025	0.0527	2076.18	25.0023
34.046	0.0529	2075.86	25.0023
34.066	0.0534	2076.18	25.0023
34.085	0.0524	2076.18	25.0023
34.106	0.0529	2076.18	25.0023
34.125	0.0529	2075.7	25.0023
34.146	0.0534	2075.54	25.0023
34.165	0.0532	2075.05	25.0023
34.186	0.0529	2074.57	25.0023
34.205	0.0527	2075.05	25.0023
34.225	0.0529	2074.4	25.0023
34.246	0.0527	2074.57	25.0023
34.265	0.0527	2074.4	25.0023
34.286	0.0524	2074.24	25.0023
34.305	0.0532	2073.43	25.0023
34.326	0.0519	2073.59	25.0023
34.345	0.0527	2072.95	25.0023
34.366	0.0529	2073.11	25.0023
34.385	0.0519	2072.78	25.0023
34.405	0.0527	2072.62	25.0023
34.426	0.0529	2072.95	25.0023
34.445	0.0532	2072.78	25.0023
34.466	0.0529	2072.14	25.0023
34.485	0.0529	2072.62	25.0023
34.506	0.0527	2071.65	25.0023
34.525	0.0522	2071.49	25.0023
34.546	0.0527	2071.33	25.0023
34.566	0.0522	2071.33	25.0023
34.585	0.0519	2071.17	25.0023
34.606	0.0527	2071	25.0023
34.625	0.0534	2070.84	25.0023
34.646	0.0529	2070.84	25.0023
34.665	0.0519	2070.52	25.0023
34.686	0.0527	2070.19	25.0023
34.705	0.0524	2069.55	25.0023
34.725	0.0522	2069.55	25.0023
34.746	0.0537	2069.38	25.0023
34.765	0.0524	2069.55	25.0023
34.786	0.0527	2069.87	25.0023
34.805	0.0527	2069.22	25.0023
34.826	0.0529	2068.9	25.0023
34.845	0.0532	2068.74	25.0023
34.866	0.0532	2068.41	25.0023
34.885	0.0534	2068.58	25.0023
34.905	0.0527	2068.09	25.0023
34.926	0.0524	2068.09	25.0023
34.945	0.0527	2066.31	25.0023
34.966	0.0529	2067.77	25.0023
34.985	0.0527	2067.44	25.0023
35.006	0.0524	2067.44	25.0023
35.025	0.0532	2067.28	25.0023
35.046	0.0529	2067.12	25.0023
35.066	0.0529	2067.28	25.0023
35.085	0.0532	2066.63	25.0023
35.106	0.0519	2065.98	25.0023
35.125	0.0527	2066.79	25.0023
35.146	0.0529	2066.63	25.0023
35.165	0.0519	2066.15	25.0023
35.186	0.0529	2065.98	25.0023
35.205	0.0534	2065.34	25.0023
35.225	0.0527	2065.17	25.0023
35.246	0.0524	2065.5	25.0023
35.265	0.0529	2065.98	25.0023
35.286	0.0522	2065.34	25.0023
35.305	0.0529	2065.34	25.0023
35.335	0.0522	2064.85	25.0035
35.356	0.0532	2068.74	25.0462
35.375	0.0529	2165.24	25.1036
35.396	0.0527	2359.04	25.1756
35.415	0.0524	2331.19	25.2573
35.436	0.0524	2253.15	25.3439
35.455	0.0532	2309.17	25.4355
35.475	0.0522	2388.19	25.5282
35.496	0.0522	2429.8	25.6246
35.515	0.0522	2468.33	25.721
35.536	0.0522	2505.9	25.8198
35.555	0.0524	2536.66	25.9174
35.576	0.0522	2566.61	26.0175
35.595	0.0529	2595.11	26.1163
35.616	0.0524	2615.35	26.2164
35.635	0.0519	2632.03	26.3165
35.655	0.0524	2643.68	26.4165
35.676	0.0529	2652.1	26.5154
35.695	0.0519	2655.83	26.6154
35.716	0.0524	2667.65	26.7155
35.735	0.0529	2687.24	26.8155
35.756	0.0524	2705.86	26.9168
35.775	0.0537	2714.6	27.0156
35.796	0.0603	2718.97	27.1157
35.816	0.057	2718.65	27.2158
35.835	0.0593	2731.6	27.3158
35.856	0.0613	2751.84	27.4159
35.875	0.0618	2764.95	27.5159
35.896	0.0631	2772.56	27.6148
35.915	0.0649	2776.29	27.716
35.936	0.0651	2781.95	27.8149
35.955	0.0667	2793.94	27.9162
35.975	0.0685	2807.86	28.015
35.996	0.069	2812.39	28.1163
36.015	0.0702	2818.38	28.2151
36.036	0.0705	2826.16	28.3152
36.055	0.0708	2834.9	28.4152
36.076	0.0705	2851.25	28.5165
36.095	0.071	2871.49	28.6153
36.116	0.0725	2882.18	28.7154
36.135	0.073	2890.11	28.8155
36.155	0.0733	2904.36	28.9155
36.176	0.0741	2924.27	29.0156
36.195	0.0748	2941.6	29.1156
36.216	0.0746	2959.9	29.2157
36.235	0.0753	2979.49	29.3158
36.256	0.0756	2995.68	29.4158
36.275	0.0756	3012.03	29.5159
36.296	0.0766	3026.44	29.6159
36.316	0.0774	3048.14	29.716
36.335	0.0787	3074.69	29.8063
36.356	0.0794	3090.07	29.8673
36.375	0.0797	3083.43	29.91
36.396	0.0794	3065.46	29.9405
36.415	0.0804	3044.09	29.9612
36.436	0.0812	3022.88	29.9747
36.455	0.0809	3000.21	29.9832
36.475	0.0817	2981.92	29.9905
36.496	0.0825	2964.75	29.9942
36.515	0.0832	2947.27	29.9966
36.536	0.0845	2930.75	29.9991
36.555	0.0845	2916.66	30.0003
36.575	0.0853	2903.71	30.0015
36.596	0.085	2892.22	30.0027
36.616	0.0871	2882.18	30.0027
36.635	0.0866	2872.95	30.0027
36.656	0.0886	2864.53	30.004
36.676	0.0888	2858.22	30.004
36.695	0.0899	2851.74	30.004
36.715	0.0906	2844.61	30.004
36.736	0.0917	2837.49	30.004
36.756	0.0914	2831.82	30.004
36.775	0.0927	2827.29	30.004
36.795	0.0909	2822.11	30.004
36.816	0.0904	2818.71	30.004
36.835	0.0904	2814.18	30.004
36.855	0.0894	2809.8	30.004
36.876	0.0888	2807.38	30.004
36.896	0.0881	2804.14	30.004
36.915	0.0888	2801.06	30.004
36.935	0.0873	2798.15	30.004
36.956	0.0873	2795.72	30.004
36.975	0.0863	2793.45	30.004
36.995	0.0866	2791.02	30.004
37.016	0.0855	2788.59	30.004
37.036	0.0855	2786	30.004
37.055	0.0848	2784.55	30.004
37.075	0.0848	2781.95	30.004
37.096	0.0845	2781.15	30.004
37.116	0.0838	2778.88	30.0052
37.135	0.0843	2776.94	30.0052
37.156	0.0843	2774.67	30.0052
37.176	0.084	2772.73	30.0052
37.195	0.084	2770.62	30.0052
37.215	0.0835	2769.65	30.0052
37.236	0.0838	2768.03	30.0052
37.256	0.0832	2766.41	30.0052
37.275	0.0835	2762.85	30.0052
37.295	0.0825	2762.85	30.0052
37.316	0.0838	2761.23	30.0052
37.335	0.0827	2760.26	30.0052
37.355	0.0835	2758.48	30.0052
37.376	0.0838	2757.83	30.0052
37.396	0.0822	2756.05	30.0052
37.415	0.0827	2754.11	30.004
37.435	0.0827	2753.13	30.004
37.456	0.0815	2751.68	30.004
37.475	0.0825	2751.03	30.004
37.495	0.0817	2749.9	30.004
37.516	0.0815	2748.44	30.004
37.536	0.0825	2746.82	30.004
37.555	0.0827	2746.01	30.004
37.575	0.0822	2744.88	30.004
37.596	0.0817	2744.07	30.004
37.616	0.0825	2742.93	30.004
37.635	0.0815	2741.96	30.004
37.656	0.0815	2740.67	30.004
37.676	0.0809	2740.02	30.004
37.695	0.0817	2738.4	30.004
37.715	0.0809	2738.56	30.004
37.736	0.0815	2737.59	30.004
37.756	0.082	2736.13	30.004
37.775	0.0812	2734.84	30.004
37.795	0.0822	2733.87	30.004
37.816	0.0815	2732.9	30.004
37.835	0.0809	2732.41	30.004
37.855	0.0807	2731.76	30.004
37.876	0.082	2730.79	30.004
37.896	0.0809	2729.66	30.004
37.915	0.0817	2729.17	30.004
37.935	0.0815	2728.52	30.004
37.956	0.0812	2728.04	30.004
37.975	0.0812	2726.91	30.004
37.995	0.0812	2726.26	30.004
38.016	0.0809	2724.96	30.004
38.036	0.0817	2724.64	30.004
38.055	0.0804	2723.51	30.004
38.075	0.0807	2723.02	30.004
38.096	0.0809	2722.37	30.004
38.116	0.0797	2721.72	30.004
38.135	0.0809	2720.91	30.004
38.156	0.0804	2720.43	30.004
38.176	0.0807	2719.94	30.004
38.195	0.0799	2718.97	30.004
38.215	0.0804	2718.49	30.004
38.236	0.0804	2717.68	30.004
38.256	0.0807	2717.03	30.004
38.275	0.0797	2716.7	30.004
38.295	0.0799	2715.9	30.004
38.316	0.0799	2715.25	30.004
38.335	0.0807	2714.6	30.004
38.355	0.0804	2713.95	30.004
38.376	0.0799	2713.79	30.004
38.396	0.0802	2712.66	30.004
38.415	0.0802	2712.33	30.004
38.435	0.0794	2712.17	30.004
38.456	0.0794	2710.88	30.004
38.475	0.0794	2710.55	30.004
38.495	0.0799	2710.07	30.004
38.516	0.0804	2709.58	30.004
38.536	0.0807	2708.61	30.004
38.555	0.0799	2708.29	30.004
38.575	0.0807	2707.8	30.004
38.596	0.0794	2706.83	30.004
38.616	0.0799	2706.34	30.004
38.635	0.0789	2706.34	30.004
38.656	0.0792	2705.69	30.004
38.676	0.0797	2704.56	30.004
38.695	0.0797	2704.4	30.004
38.715	0.0797	2703.75	30.004
38.736	0.0789	2702.94	30.004
38.756	0.0792	2702.62	30.004
38.775	0.0794	2701.81	30.004
38.795	0.0802	2701	30.004
38.816	0.0802	2699.87	30.004
38.835	0.0794	2698.89	30.0027
38.855	0.0804	2697.92	30.0027
38.876	0.0794	2696.47	30.0027
38.896	0.0794	2696.14	30.0027
38.915	0.0787	2695.82	30.0027
38.935	0.0789	2695.33	30.0027
38.956	0.0794	2695.01	30.0027
38.975	0.0799	2694.52	30.0027
38.995	0.0794	2694.04	30.0027
39.016	0.0787	2692.9	30.0027
39.036	0.0794	2692.74	30.0027
39.055	0.0792	2692.26	30.0027
39.075	0.0792	2692.09	30.0027
39.096	0.0794	2691.77	30.0027
39.116	0.0794	2691.77	30.0027
39.135	0.0787	2690.96	30.0027
39.156	0.0789	2690.31	30.0027
39.176	0.0787	2689.02	30.0027
39.195	0.0794	2690.48	30.0027
39.215	0.0784	2689.5	30.0027
39.236	0.0792	2688.86	30.0027
39.256	0.0792	2688.37	30.0027
39.275	0.0797	2688.37	30.0027
39.295	0.0792	2687.4	30.0027
39.316	0.0792	2687.4	30.0027
39.335	0.0792	2687.08	30.0027
39.355	0.0787	2686.91	30.0027
39.376	0.0789	2686.1	30.0027
39.396	0.0787	2685.29	30.0027
39.415	0.0789	2685.29	30.0027
39.435	0.0797	2684.97	30.0027
39.456	0.0792	2684	30.0027
39.475	0.0789	2684.16	30.0027
39.495	0.0787	2683.51	30.0027
39.516	0.0787	2683.19	30.0027
39.536	0.0789	2682.54	30.0027
39.555	0.0789	2682.22	30.0027
39.575	0.0787	2682.54	30.0027
39.596	0.0779	2681.73	30.0027
39.616	0.0794	2681.73	30.0027
39.635	0.0787	2680.76	30.0027
39.656	0.0784	2680.44	30.0027
39.676	0.0787	2680.44	30.0027
39.695	0.0784	2680.27	30.0027
39.715	0.0784	2679.95	30.0027
39.736	0.0781	2680.11	30.0027
39.756	0.0787	2679.14	30.0027
39.775	0.0787	2677.85	30.0027
39.795	0.0794	2677.52	30.0027
39.816	0.0789	2677.04	30.0027
39.835	0.0789	2676.71	30.0027
39.855	0.0794	2676.39	30.0027
39.876	0.0784	2675.74	30.0027
39.896	0.0781	2675.09	30.0027
39.915	0.0792	2673.15	30.0027
39.935	0.0784	2673.96	30.0027
39.956	0.0789	2672.83	30.0027
39.975	0.0784	2671.86	30.0015
39.995	0.0784	2670.72	30.0015
40.016	0.0779	2670.88	30.0015
40.036	0.0792	2670.4	30.0015
40.055	0.0787	2669.91	30.0015
40.075	0.0781	2670.24	30.0015
40.096	0.0787	2669.59	30.0015
40.116	0.0787	2668.46	30.0015
40.135	0.0787	2668.62	30.0015
40.156	0.0781	2667.97	30.0015
40.176	0.0784	2668.29	30.0015
40.195	0.0789	2668.29	30.0015
[truncated: 236 more rows]

## Sheet: PMMA
Time [s]	Strain [%]	Force [N]	Displacement [mm]
0.014		36.5919	-0.005312
0.034		36.1062	-0.004092
0.054		35.1347	-0.002872
0.075		35.4585	-0.002872
0.095		35.2966	-0.001651
0.115		35.1347	-0.001651
0.135		34.487	-0.001651
0.155		34.487	-0.000431
0.175		33.8394	-0.000431
0.195		33.6775	-0.000431
0.215		34.0013	-0.000431
0.235		33.1918	-0.000431
0.255		33.0298	-0.000431
0.275		32.706	-0.000431
0.295		32.706	-0.000431
0.314		32.706	-0.000431
0.335		32.2203	-0.000431
0.354		32.0584	-0.000431
0.374		32.0584	-0.000431
0.394		31.7346	-0.000431
0.414		31.5726	-0.000431
0.434		31.4107	-0.000431
0.454		31.5726	-0.000431
0.474		31.4107	-0.000431
0.494		31.0869	-0.000431
0.514		31.2488	-0.000431
0.534		30.6012	-0.000431
0.554		31.4107	-0.000431
0.575		30.925	-0.000431
0.595		31.0869	-0.000431
0.615		30.925	-0.000431
0.635		30.6012	-0.000431
0.655		30.6012	-0.000431
0.675		30.7631	-0.000431
0.7		31.0869	-0.000431
0.72		30.6012	0.000789
0.74		30.4393	0.000789
0.76		30.2774	0.000789
0.78		30.925	0.000789
0.8		30.2774	0.000789
0.82		29.9535	0.000789
0.84		30.1154	0.000789
0.86		29.6297	0.000789
0.88		29.9535	0.000789
0.899		29.9535	0.000789
0.92		29.6297	0.000789
0.939		30.4393	0.000789
0.96		30.2774	0.000789
0.979		29.9535	0.000789
1		30.2774	0.000789
1.019		29.7916	0.000789
1.04		30.2774	-0.000431
1.059		29.7916	-0.000431
1.08		29.6297	-0.000431
1.099		29.9535	-0.000431
1.12		29.4678	-0.000431
1.139		29.4678	-0.000431
1.16		29.6297	-0.000431
1.179		29.144	-0.000431
1.2		29.144	-0.000431
1.22		29.4678	-0.000431
1.239		29.3059	-0.000431
1.26		29.6297	0.000789
1.279		29.7916	0.000789
1.3		29.4678	-0.000431
1.319		28.8202	-0.000431
1.34		29.144	-0.000431
1.359		29.4678	-0.000431
1.38		29.144	-0.000431
1.399		28.9821	-0.000431
1.42		28.6582	-0.000431
1.439		28.6582	0.000789
1.46		28.6582	0.000789
1.479		29.3059	-0.000431
1.5		28.6582	-0.000431
1.519		28.6582	-0.000431
1.54		29.3059	-0.000431
1.559		29.3059	-0.000431
1.58		28.4963	-0.000431
1.599		28.8202	-0.000431
1.62		28.9821	-0.000431
1.639		28.8202	-0.000431
1.659		29.144	0.000789
1.679		28.8202	0.000789
1.7		28.6582	-0.000431
1.72		28.6582	-0.000431
1.739		28.3344	-0.000431
1.76		28.9821	-0.000431
1.779		28.6582	-0.000431
1.8		28.8202	-0.000431
1.819		28.6582	0.000789
1.84		28.4963	0.000789
1.859		28.4963	-0.000431
1.88		28.6582	-0.000431
1.899		28.4963	-0.000431
1.92		28.1725	-0.000431
1.939		28.1725	0.000789
1.96		28.1725	-0.000431
1.979		28.0106	-0.000431
2		28.1725	-0.000431
2.019		28.0106	-0.000431
2.04		28.1725	-0.000431
2.059		28.4963	-0.000431
2.08		28.1725	0.000789
2.099		27.8487	-0.000431
2.12		27.8487	-0.000431
2.139		28.1725	-0.000431
2.16		28.0106	-0.000431
2.179		27.8487	-0.000431
2.2		27.6868	-0.000431
2.22		28.4963	0.000789
2.239		27.8487	0.000789
2.26		28.0106	-0.000431
2.279		27.8487	-0.000431
2.3		28.3344	-0.000431
2.319		28.0106	-0.000431
2.34		28.4963	0.000789
2.359		27.5249	0.000789
2.38		27.6868	-0.000431
2.399		27.6868	-0.000431
2.42		27.8487	-0.000431
2.439		27.6868	-0.000431
2.46		28.0106	-0.000431
2.479		27.6868	-0.000431
2.5		28.1725	0.000789
2.519		27.8487	0.000789
2.54		28.1725	-0.000431
2.559		27.5249	-0.000431
2.58		27.6868	-0.000431
2.599		28.1725	0.000789
2.62		28.0106	0.000789
2.639		27.363	-0.000431
2.659		27.5249	-0.000431
2.679		27.8487	-0.000431
2.7		28.0106	-0.000431
2.72		27.6868	0.000789
2.739		27.6868	0.000789
2.76		27.8487	-0.000431
2.779		27.8487	-0.000431
2.8		27.0391	-0.000431
2.819		27.0391	-0.000431
2.84		27.6868	-0.000431
2.859		27.363	-0.000431
2.88		28.4963	0.000789
2.899		27.363	-0.000431
2.92		27.6868	-0.000431
2.939		27.5249	-0.000431
2.96		27.363	-0.000431
2.979		27.6868	-0.000431
3		27.363	-0.000431
3.019		27.6868	0.000789
3.04		27.0391	0.000789
3.059		27.201	0.000789
3.08		27.363	-0.000431
3.099		27.0391	-0.000431
3.12		27.5249	-0.000431
3.139		27.201	-0.000431
3.16		27.363	-0.000431
3.179		27.363	0.000789
3.2		27.201	0.000789
3.22		27.6868	-0.000431
3.239		27.363	-0.000431
3.26		27.201	-0.000431
3.279		27.363	-0.000431
3.3		27.363	0.000789
3.319		27.363	0.000789
3.34		27.201	-0.000431
3.359		27.363	-0.000431
3.38		27.0391	-0.000431
3.399		27.0391	-0.000431
3.42		27.201	0.000789
3.439		27.5249	-0.000431
3.46		27.5249	-0.000431
3.479		29.3059	-0.000431
3.5		27.5249	-0.000431
3.519		27.201	0.000789
3.54		26.8772	0.000789
3.559		26.7153	-0.000431
3.58		26.8772	-0.000431
3.599		27.201	-0.000431
3.62		27.0391	-0.000431
3.639		27.0391	-0.000431
3.659		26.8772	0.000789
3.694		27.0391	-0.000431
3.715		27.5249	-0.000431
3.734		27.363	-0.000431
3.755		27.201	-0.000431
3.774		26.8772	-0.000431
3.795		26.7153	0.000789
3.814		27.201	0.000789
3.835		27.0391	0.000789
3.854		27.201	-0.000431
3.875		27.201	-0.000431
3.894		26.3915	-0.000431
3.915		27.201	-0.000431
3.934		26.8772	-0.000431
3.955		26.7153	-0.000431
3.974		27.0391	0.000789
3.995		27.0391	0.000789
4.014		27.201	0.000789
4.035		26.8772	0.000789
4.054		26.8772	-0.000431
4.074		26.8772	-0.000431
4.095		27.363	-0.000431
4.114		26.7153	-0.000431
4.135		27.0391	-0.000431
4.154		27.201	-0.000431
4.175		26.7153	0.000789
4.194		26.8772	0.000789
4.215		27.0391	-0.000431
4.234		27.363	-0.000431
4.255		27.0391	-0.000431
4.274		27.0391	-0.000431
4.295		26.5534	0.000789
4.314		27.201	0.000789
4.335		27.0391	0.000789
4.354		25.9058	-0.000431
4.375		27.0391	-0.000431
4.394		26.3915	-0.000431
4.415		27.363	-0.000431
4.434		26.7153	-0.000431
4.455		27.0391	-0.000431
4.474		26.8772	-0.000431
4.495		26.8772	0.000789
4.514		26.7153	0.000789
4.534		27.0391	0.000789
4.554		26.7153	-0.000431
4.575		26.8772	-0.000431
4.595		26.5534	-0.000431
4.614		26.7153	-0.000431
4.635		26.8772	-0.000431
4.654		27.0391	0.000789
4.675		26.2296	0.000789
4.694		27.201	-0.000431
4.715		26.8772	-0.000431
4.734		26.7153	-0.000431
4.755		27.0391	-0.000431
4.774		27.0391	-0.000431
4.795		27.0391	-0.000431
4.814		26.3915	0.000789
4.835		26.7153	0.000789
4.854		27.0391	-0.000431
4.875		27.0391	-0.000431
4.894		26.7153	0.000789
4.915		27.0391	0.026414
4.934		35.6204	0.072782
4.955		43.5541	0.137454
4.974		44.8494	0.211887
4.995		47.4399	0.296082
5.014		52.6211	0.385158
5.034		57.8022	0.475454
5.055		63.3072	0.570631
5.075		69.136	0.667028
5.095		73.8314	0.764646
5.114		79.6602	0.862263
5.134		84.5175	0.962321
5.155		89.8606	1.06116
5.175		95.0418	1.16122
5.194		101.518	1.26005
5.214		107.671	1.36011
5.235		114.957	1.45895
5.255		122.89	1.55901
5.274		131.796	1.65907
5.294		140.539	1.75912
5.315		148.796	1.85918
5.335		156.406	1.95924
5.354		164.825	2.0593
5.374		173.731	2.15814
5.395		181.664	2.25819
5.415		191.703	2.35825
5.434		203.036	2.45953
5.454		214.046	2.55837
5.475		224.085	2.65843
5.495		232.99	2.75848
5.514		240.438	2.85854
5.534		248.857	2.9586
5.555		257.439	3.05866
5.575		266.667	3.15872
5.595		275.896	3.25877
5.614		285.287	3.35761
5.634		296.945	3.45889
5.655		308.279	3.55773
5.675		316.698	3.65901
5.7		330.784	3.78347
5.72		339.527	3.88352
5.739		348.271	3.98358
5.759		359.928	4.08364
5.78		372.557	4.1837
5.8		382.596	4.28376
5.819		391.501	4.38381
5.839		400.082	4.48387
5.86		412.387	4.58393
5.88		425.664	4.68399
5.899		436.026	4.78039
5.919		442.179	4.84872
5.94		445.255	4.89753
5.96		447.36	4.93047
5.979		448.817	4.95366
5.999		448.332	4.9683
6.02		446.227	4.97928
6.04		443.15	4.9866
6.059		439.588	4.99148
6.079		437.484	4.99392
6.1		433.76	4.99636
6.12		428.417	4.99881
6.139		427.283	5.00003
6.159		423.883	5.00003
6.18		420.969	5.00125
6.2		417.892	5.00125
6.22		415.14	5.00125
6.239		413.035	5.00247
6.259		411.74	5.00247
6.28		409.797	5.00247
6.3		407.854	5.00247
6.319		405.911	5.00247
6.339		404.292	5.00247
6.36		402.835	5.00247
6.38		401.701	5.00247
6.399		400.082	5.00247
6.419		398.787	5.00247
6.44		397.492	5.00247
6.46		396.844	5.00247
6.479		396.196	5.00247
6.499		394.577	5.00247
6.52		394.577	5.00247
6.54		393.12	5.00247
6.559		392.634	5.00247
6.579		391.663	5.00247
6.6		391.177	5.00247
6.62		390.691	5.00247
6.639		389.558	5.00247
6.659		389.234	5.00247
6.68		388.586	5.00247
6.7		388.101	5.00247
6.72		387.777	5.00247
6.739		386.967	5.00247
6.759		386.643	5.00247
6.78		386.32	5.00247
6.8		385.672	5.00247
6.819		385.51	5.00247
6.839		385.186	5.00247
6.86		383.891	5.00247
6.88		383.567	5.00247
6.899		383.243	5.00247
6.919		382.92	5.00247
6.94		382.92	5.00247
6.96		381.786	5.00247
6.979		381.948	5.00247
6.999		381.462	5.00247
7.02		381.139	5.00247
7.04		380.815	5.00247
7.059		380.329	5.00247
7.079		379.681	5.00247
7.1		379.357	5.00247
7.12		379.519	5.00247
7.139		379.196	5.00247
7.159		378.386	5.00247
7.18		378.548	5.00247
7.2		378.224	5.00247
7.22		377.253	5.00247
7.239		377.738	5.00247
7.259		377.091	5.00247
7.28		376.929	5.00247
7.3		376.443	5.00247
7.319		376.281	5.00247
7.339		375.795	5.00247
7.36		375.634	5.00247
7.38		375.472	5.00247
7.399		374.986	5.00247
7.419		374.824	5.00247
7.44		375.472	5.00247
7.46		374.662	5.00247
7.479		374.014	5.00247
7.499		374.338	5.00247
7.52		373.853	5.00247
7.54		373.205	5.00247
7.559		373.043	5.00247
7.579		373.205	5.00247
7.6		372.557	5.00247
7.62		372.395	5.00247
7.639		372.557	5.00247
7.659		372.233	5.00247
7.68		371.748	5.00247
7.7		372.395	5.00247
7.72		371.424	5.00247
7.739		371.1	5.00247
7.759		371.1	5.00247
7.78		370.614	5.00247
7.8		370.614	5.00247
7.819		370.129	5.00247
7.839		369.967	5.00247
7.86		369.967	5.00247
7.88		370.129	5.00247
7.899		369.481	5.00247
7.919		369.481	5.00247
7.94		369.481	5.00247
7.96		369.157	5.00247
7.979		368.509	5.00247
7.999		368.509	5.00247
8.02		367.862	5.00247
8.04		368.186	5.00247
8.059		367.862	5.00247
8.079		367.862	5.00247
8.1		367.376	5.00247
8.12		367.7	5.00247
8.139		367.052	5.00247
8.159		366.728	5.00247
8.18		366.728	5.00247
8.2		366.567	5.00247
8.22		366.405	5.00247
8.239		366.081	5.00247
8.259		366.405	5.00247
8.28		365.919	5.00247
8.3		365.757	5.00247
8.319		365.919	5.00247
8.339		366.081	5.00247
8.36		365.433	5.00247
8.38		365.595	5.00247
8.399		365.595	5.00247
8.419		365.271	5.00247
8.44		364.786	5.00247
8.46		364.624	5.00247
8.479		364.947	5.00247
8.499		364.786	5.00247
8.52		364.3	5.00247
8.54		364.624	5.00247
8.559		364.138	5.00247
8.579		363.976	5.00247
8.6		363.652	5.00247
8.62		364.462	5.00247
8.639		363.814	5.00247
8.659		363.328	5.00247
8.694		363.166	5.00247
8.714		363.976	5.00247
8.735		363.652	5.00247
8.755		363.652	5.00247
8.774		362.843	5.00247
8.794		362.519	5.00247
8.815		362.195	5.00247
8.835		362.357	5.00247
8.854		362.681	5.00247
8.874		362.519	5.00247
8.895		362.195	5.00247
8.915		362.033	5.00247
8.934		361.385	5.00247
8.954		361.547	5.00247
8.975		361.385	5.00247
8.995		361.385	5.00247
9.014		361.385	5.00247
9.034		361.385	5.00247
9.055		361.223	5.00247
9.075		361.062	5.00247
9.095		360.738	5.00247
9.114		361.385	5.00247
9.134		360.738	5.00247
9.155		360.738	5.00247
9.175		359.928	5.00247
9.194		360.09	5.00247
9.214		359.604	5.00125
9.235		359.766	5.00125
9.255		359.281	5.00125
9.274		359.604	5.00125
9.294		358.795	5.00125
9.315		358.471	5.00125
9.335		358.633	5.00125
9.354		358.795	5.00125
9.374		358.471	5.00125
9.395		358.309	5.00125
9.415		358.309	5.00125
9.434		358.147	5.00125
9.454		358.309	5.00125
9.475		358.309	5.00125
9.495		357.661	5.00125
9.514		357.985	5.00125
9.534		357.338	5.00125
9.555		357.985	5.00125
9.575		357.014	5.00125
9.595		357.338	5.00125
9.614		357.338	5.00125
9.634		356.528	5.00125
9.655		357.176	5.00125
9.675		356.69	5.00125
9.694		357.014	5.00125
9.714		356.69	5.00125
9.735		356.528	5.00125
9.755		356.852	5.00125
9.774		356.69	5.00125
9.794		356.366	5.00125
9.815		356.042	5.00125
9.835		356.042	5.00125
9.854		355.88	5.00125
9.874		355.88	5.00125
9.895		356.204	5.00125
9.915		356.204	5.00125
9.934		355.718	5.00125
9.954		355.233	5.00125
9.975		355.233	5.00125
9.995		355.395	5.00125
10.014		355.557	5.00125
10.034		355.233	5.00125
10.055		355.233	5.00125
10.075		355.233	5.00125
10.095		355.071	5.00125
10.114		355.071	5.00125
10.134		354.261	5.00125
10.155		354.747	5.00125
10.175		354.585	5.00125
10.194		354.423	5.00125
10.214		354.423	5.00125
10.235		354.099	5.00125
10.255		354.423	5.00125
10.274		354.099	5.00125
10.294		354.099	5.00125
10.315		354.261	5.00125
10.335		353.937	5.00125
10.354		354.099	5.00125
10.374		354.099	5.00125
10.395		353.776	5.00125
10.415		353.776	5.00125
10.434		353.614	5.00125
10.454		353.128	5.00125
10.475		353.128	5.00125
10.495		353.452	5.00125
10.514		353.128	5.00125
10.534		353.452	5.00125
10.555		353.128	5.00125
10.575		353.128	5.00125
10.595		353.128	5.00125
10.614		352.966	5.00125
10.634		352.966	5.00125
10.655		352.966	5.00125
10.675		352.48	5.00125
10.704		352.642	5.00125
10.725		352.642	5.00125
10.745		352.156	5.00125
10.764		352.318	5.00125
10.784		352.318	5.00125
10.805		352.642	5.00125
10.825		351.995	5.00125
10.845		351.995	5.00125
10.864		351.995	5.00125
10.884		351.671	5.00125
10.905		351.833	5.00125
10.925		351.023	5.00125
10.944		351.347	5.00125
10.964		351.347	5.00125
10.985		351.509	5.00125
11.005		351.509	5.02321
11.024		376.929	5.07812
11.044		445.579	5.14767
11.065		466.951	5.22454
11.085		454.97	5.31118
11.104		462.904	5.40026
11.124		482.981	5.49299
11.145		499.172	5.58817
11.165		512.286	5.68335
11.184		527.02	5.78218
11.204		544.507	5.8798
11.225		561.507	5.97986
11.245		575.594	6.07748
11.264		590.004	6.17876
11.284		606.033	6.27759
11.305		617.529	6.37765
11.325		628.539	6.47771
11.345		641.653	6.57777
11.364		655.254	6.6766
11.384		668.207	6.77788
11.405		677.598	6.87794
11.425		666.911	6.978
11.444		649.911	7.07684
11.464		658.816	7.17689
11.485		677.598	7.27695
11.505		687.636	7.37701
11.524		695.246	7.47707
11.544		703.18	7.57713
11.565		710.627	7.67841
11.585		716.618	7.77724
11.604		725.038	7.8773
11.624		736.209	7.97614
11.645		745.276	8.07742
11.665		752.562	8.17625
11.7		771.344	8.35197
11.72		783.649	8.45202
11.739		796.116	8.55208
11.759		806.964	8.65214
11.78		815.546	8.7522
11.8		823.641	8.85225
11.819		834.651	8.95231
11.839		848.09	9.05237
11.86		860.233	9.15243
11.88		871.567	9.25249
11.899		882.739	9.35254
11.919		893.911	9.4526
11.94		903.625	9.55266
11.96		913.502	9.6515
11.979		924.026	9.75156
11.999		934.227	9.82965
12.02		938.76	9.88456
12.04		942.484	9.92239
12.059		940.865	9.94801
12.079		934.388	9.9651
12.1		927.912	9.9773
12.12		922.731	9.98584
12.139		914.311	9.99072
12.159		907.835	9.99438
12.18		901.035	9.99682
12.2		894.882	9.99926
12.22		889.377	10.0005
12.239		884.52	10.0017
12.259		879.663	10.0017
12.28		874.481	10.0017
12.3		869.786	10.0029
12.319		865.738	10.0029
12.339		863.633	10.0029
12.36		859.909	10.0029
12.38		855.862	10.0029
12.399		853.109	10.0029
12.419		850.195	10.0029
12.44		847.928	10.0029
12.46		846.309	10.0041
12.479		844.69	10.0041
12.499		842.909	10.0041
12.52		840.804	10.0041
12.54		839.347	10.0041
12.559		837.404	10.0041
12.579		835.623	10.0041
12.6		834.327	10.0041
12.62		832.385	10.0041
12.639		831.251	10.0041
12.659		829.632	10.0041
12.68		828.175	10.0041
12.7		827.527	10.0041
12.72		825.422	10.0041
12.739		824.775	10.0041
12.759		823.641	10.0041
12.78		822.67	10.0041
12.8		821.536	10.0041
12.819		820.403	10.0041
12.839		819.594	10.0041
12.86		818.784	10.0041
12.88		817.813	10.0041
12.899		816.679	10.0041
12.919		815.546	10.0041
12.94		815.06	10.0041
12.96		814.089	10.0041
12.979		813.603	10.0041
12.999		812.469	10.0041
13.02		811.984	10.0041
13.04		810.688	10.0041
13.059		810.688	10.0041
13.079		809.879	10.0041
13.099		808.907	10.0041
13.119		807.774	10.0041
13.14		807.126	10.0041
13.16		806.803	10.0041
13.18		806.479	10.0041
13.2		805.669	10.0041
13.22		804.86	10.0041
13.239		804.536	10.0041
13.259		803.564	10.0041
13.279		803.564	10.0041
13.299		802.755	10.0041
13.32		802.269	10.0041
13.34		801.298	10.0029
13.36		800.974	10.0029
13.38		800.812	10.0029
13.399		800.002	10.0029
13.419		798.869	10.0029
13.439		798.869	10.0029
13.459		798.383	10.0029
13.48		797.736	10.0029
13.5		797.25	10.0029
13.52		797.412	10.0029
13.54		796.116	10.0029
13.559		795.955	10.0029
13.579		795.469	10.0029
13.599		794.821	10.0029
13.619		794.174	10.0029
13.639		793.688	10.0029
13.66		794.012	10.0029
13.695		792.878	10.0029
13.715		792.716	10.0029
13.735		792.392	10.0029
13.755		791.745	10.0029
13.774		790.935	10.0029
13.794		791.421	10.0029
13.814		790.611	10.0029
13.834		790.45	10.0029
13.855		789.802	10.0029
13.875		789.478	10.0029
13.895		788.83	10.0029
13.915		789.154	10.0029
13.934		788.345	10.0029
13.954		787.697	10.0029
13.974		787.697	10.0029
13.994		787.211	10.0029
14.015		786.726	10.0029
14.035		786.078	10.0029
14.055		786.24	10.0029
14.075		785.916	10.0029
14.095		785.106	10.0029
14.114		785.106	10.0029
14.134		784.459	10.0029
14.154		784.621	10.0029
14.174		784.135	10.0029
14.195		783.487	10.0029
14.215		783.325	10.0029
14.235		782.84	10.0029
14.255		782.192	10.0029
14.274		782.03	10.0029
14.294		781.706	10.0029
14.314		781.544	10.0029
14.334		781.221	10.0029
14.355		780.411	10.0029
14.375		780.573	10.0029
14.395		779.763	10.0029
14.415		779.116	10.0029
14.434		779.116	10.0029
14.454		777.982	10.0017
14.474		778.144	10.0017
14.494		777.335	10.0017
14.514		776.687	10.0017
14.535		776.687	10.0017
14.555		776.363	10.0017
14.575		776.201	10.0017
14.595		775.878	10.0017
14.614		775.554	10.0017
14.634		775.554	10.0017
14.654		775.23	10.0017
14.674		774.744	10.0017
14.7		774.42	10.0017
14.72		773.935	10.0017
14.739		774.097	10.0017
14.759		773.125	10.0017
14.779		773.287	10.0017
14.799		772.963	10.0017
14.82		773.125	10.0017
14.84		772.477	10.0017
14.86		772.639	10.0017
14.88		772.316	10.0017
14.899		771.668	10.0017
14.919		771.344	10.0017
14.939		771.344	10.0017
14.959		771.02	10.0017
14.98		771.182	10.0017
15		770.696	10.0017
15.02		770.696	10.0017
15.04		770.049	10.0017
15.059		770.211	10.0017
15.079		770.211	10.0017
15.099		770.049	10.0017
15.119		769.887	10.0017
15.14		769.077	10.0017
15.16		768.915	10.0017
15.18		769.401	10.0017
15.2		769.239	10.0017
15.22		768.592	10.0017
15.239		768.753	10.0017
15.259		768.268	10.0017
15.279		767.944	10.0017
15.299		767.782	10.0017
15.32		767.62	10.0017
15.34		767.458	10.0017
15.36		767.296	10.0017
15.38		766.972	10.0017
15.399		766.487	10.0017
15.419		766.811	10.0017
15.439		766.487	10.0017
15.459		766.487	10.0017
15.48		766.001	10.0017
15.5		766.001	10.0017
15.52		765.677	10.0017
15.54		765.677	10.0017
15.559		765.191	10.0017
15.579		765.191	10.0017
15.599		764.868	10.0017
15.619		764.868	10.0017
15.639		764.544	10.0017
15.66		764.22	10.0017
15.68		763.572	10.0017
15.7		763.896	10.0017
15.72		763.572	10.0017
15.739		763.734	10.0017
15.759		763.41	10.0017
15.779		763.41	10.0017
15.799		763.087	10.0017
15.82		763.249	10.0017
15.84		762.763	10.0017
15.86		762.763	10.0017
15.88		762.763	10.0017
15.899		762.601	10.0017
15.919		762.277	10.0017
15.939		761.791	10.0017
15.959		761.629	10.0017
15.98		761.467	10.0017
16		761.953	10.0017
16.02		761.306	10.0017
16.04		760.982	10.0017
16.059		760.658	10.0017
16.079		760.658	10.0017
16.099		760.334	10.0017
16.119		760.496	10.0017
16.14		760.172	10.0017
16.16		760.01	10.0017
16.18		760.01	10.0017
16.2		760.172	10.0017
16.22		759.848	10.0017
16.239		759.525	10.0017
16.259		759.525	10.0017
16.279		758.877	10.0017
16.299		759.039	10.0017
16.32		759.363	10.0017
16.34		758.553	10.0017
16.36		758.715	10.0017
16.38		758.391	10.0017
16.399		758.553	10.0017
16.419		758.391	10.0017
16.439		758.067	10.0017
16.459		757.42	10.0017
16.48		757.42	10.0017
16.5		757.582	10.0017
16.52		757.744	10.0017
16.54		757.096	10.0017
16.559		757.258	10.0017
16.579		756.772	10.0017
16.599		756.934	10.0017
16.619		756.934	10.0017
16.639		756.934	10.0017
16.66		756.286	10.0017
16.695		756.448	10.0017
16.715		755.801	10.0017
16.735		756.286	10.0017
16.755		755.963	10.0017
16.774		755.963	10.0017
16.794		755.477	10.0017
16.814		755.315	10.0017
16.834		754.991	10.0017
16.855		755.639	10.0017
16.875		755.477	10.0017
16.895		755.477	10.0017
16.915		754.667	10.0017
16.934		753.858	10.0017
16.954		754.02	10.0017
16.974		754.343	10.0017
16.994		754.181	10.0017
17.015		753.696	10.0017
17.035		753.696	10.0017
17.055		754.181	10.0017
17.075		753.534	10.0029
17.095		755.963	10.0395
17.114		812.793	10.0944
17.134		928.074	10.164
17.154		936.979	10.2421
17.174		905.244	10.3287
17.195		918.845	10.419
17.215		947.989	10.513
17.235		968.714	10.6081
17.255		983.124	10.7045
17.274		998.829	10.8022
17.294		1018.58	10.901
17.314		1038.98	10.9998
17.334		1055.5	11.0987
17.355		1070.23	11.1987
17.375		1085.45	11.2976
17.395		1097.92	11.3989
17.415		1109.25	11.4977
17.434		1119.45	11.5977
17.454		1132.89	11.6966
17.474		1143.9	11.7979
17.494		1152.81	11.8979
17.514		1157.34	11.998
17.535		1162.36	12.0968
17.555		1175.96	12.1981
17.575		1189.56	12.2969
17.595		1198.3	12.3982
17.614		1212.71	12.4983
17.634		1227.12	12.5983
17.654		1234.73	12.6984
17.674		1237.97	12.7972
17.7		1246.88	12.9229
17.72		1255.78	13.023
17.739		1265.82	13.123
17.759		1274.08	13.2231
17.779		1285.9	13.3231
17.799		1299.01	13.422
17.82		1314.39	13.5233
17.84		1330.26	13.6221
17.86		1339.65	13.7234
17.88		1349.04	13.8222
17.899		1361.67	13.9223
17.919		1376.41	14.0223
17.939		1391.79	14.1224
17.959		1404.9	14.2212
17.98		1421.58	14.3225
18		1439.07	14.4213
18.02		1453.96	14.5226
18.04		1462.7	14.6214
18.059		1473.88	14.7227
18.079		1490.39	14.8094
18.099		1501.08	14.8716
18.119		1498	14.9131
18.14		1484.56	14.9424
18.16		1470.96	14.9619
18.18		1459.14	14.9741
18.2		1445.87	14.9839
18.22		1431.62	14.99
18.239		1419.96	14.9936
18.259		1408.14	14.9973
18.279		1396.97	14.9997
18.299		1387.25	14.9997
18.32		1378.19	15.0022
18.34		1368.8	15.0022
18.36		1360.7	15.0022
18.38		1352.6	15.0034
18.399		1345.64	15.0034
18.419		1340.95	15.0034
18.439		1335.28	15.0034
18.459		1329.29	15.0034
18.48		1323.78	15.0034
18.5		1319.57	15.0034
18.52		1314.88	15.0034
18.54		1311.16	15.0034
18.559		1307.92	15.0034
18.579		1304.84	15.0034
18.599		1301.44	15.0034
18.619		1299.34	15.0046
18.639		1296.58	15.0046
18.66		1294.48	15.0046
18.68		1292.21	15.0046
18.7		1291.24	15.0046
18.72		1287.03	15.0046
18.739		1284.6	15.0046
18.759		1282.34	15.0046
18.779		1280.23	15.0046
18.799		1278.29	15.0046
18.82		1276.51	15.0046
18.84		1274.24	15.0046
18.86		1272.3	15.0046
18.88		1270.52	15.0046
18.899		1269.06	15.0046
18.919		1267.28	15.0046
18.939		1265.66	15.0046
18.959		1264.69	15.0046
18.98		1262.42	15.0046
19		1261.12	15.0046
19.02		1259.67	15.0046
19.04		1257.89	15.0046
19.059		1256.75	15.0046
19.079		1255.3	15.0046
19.099		1253.68	15.0046
19.119		1253.03	15.0046
19.14		1250.92	15.0046
19.16		1250.28	15.0046
19.18		1249.31	15.0046
19.2		1247.52	15.0046
19.22		1246.88	15.0046
19.239		1245.58	15.0046
19.259		1244.61	15.0046
19.279		1243.31	15.0034
19.299		1242.18	15.0034
19.32		1241.05	15.0034
19.34		1240.56	15.0034
19.36		1239.27	15.0034
19.38		1237.97	15.0034
19.399		1236.84	15.0034
19.419		1236.51	15.0034
19.439		1235.38	15.0034
19.459		1234.9	15.0034
19.48		1233.92	15.0034
19.5		1232.95	15.0034
19.52		1231.66	15.0034
19.54		1231.17	15.0034
19.559		1230.36	15.0034
19.579		1229.71	15.0034
19.599		1228.42	15.0034
19.619		1228.26	15.0034
19.639		1227.12	15.0034
19.66		1225.67	15.0034
19.68		1225.5	15.0034
19.7		1224.86	15.0034
19.72		1224.21	15.0034
19.739		1223.4	15.0034
19.759		1222.27	15.0034
19.779		1221.62	15.0034
19.799		1220.97	15.0034
19.82		1220.49	15.0034
19.84		1219.35	15.0034
19.86		1219.03	15.0034
19.88		1218.38	15.0034
19.899		1218.06	15.0034
19.919		1217.25	15.0034
19.939		1216.6	15.0034
19.959		1215.79	15.0034
19.98		1215.3	15.0034
20		1213.85	15.0034
20.02		1213.68	15.0034
20.04		1213.04	15.0034
20.059		1212.23	15.0034
20.079		1212.23	15.0034
20.099		1211.58	15.0034
20.119		1210.45	15.0034
20.14		1210.12	15.0034
20.16		1209.64	15.0034
20.18		1209.31	15.0034
20.2		1208.5	15.0034
20.22		1208.02	15.0034
20.239		1207.37	15.0034
20.259		1207.05	15.0034
20.279		1206.56	15.0034
20.299		1205.59	15.0034
20.32		1205.27	15.0034
20.34		1204.78	15.0034
20.36		1203.81	15.0034
20.38		1203.32	15.0034
20.399		1203	15.0034
20.419		1202.19	15.0034
20.439		1201.54	15.0034
20.459		1201.22	15.0034
20.48		1200.08	15.0022
20.5		1199.27	15.0022
20.52		1198.63	15.0022
20.54		1198.14	15.0022
20.559		1197.49	15.0022
20.579		1196.85	15.0022
20.599		1196.36	15.0022
20.619		1196.2	15.0022
20.639		1195.87	15.0022
20.66		1194.58	15.0022
20.695		1194.42	15.0022
20.715		1193.93	15.0022
20.735		1193.77	15.0022
20.755		1193.45	15.0022
20.774		1192.64	15.0022
20.794		1191.99	15.0022
20.814		1191.83	15.0022
20.834		1191.5	15.0022
20.855		1191.02	15.0022
20.875		1190.86	15.0022
20.895		1188.91	15.0022
20.915		1189.4	15.0022
20.934		1189.24	15.0022
20.954		1189.07	15.0022
20.974		1188.43	15.0022
20.994		1188.26	15.0022
21.015		1187.78	15.0022
21.035		1187.13	15.0022
21.055		1186.81	15.0022
21.075		1186.97	15.0022
21.095		1186.32	15.0022
21.114		1185.84	15.0022
21.134		1185.35	15.0022
21.154		1185.03	15.0022
21.174		1184.86	15.0022
21.195		1184.38	15.0022
21.215		1184.06	15.0022
21.235		1183.41	15.0022
21.255		1182.92	15.0022
21.274		1182.92	15.0022
21.294		1182.44	15.0022
21.314		1181.79	15.0022
21.334		1181.63	15.0022
21.355		1181.79	15.0022
21.375		1181.14	15.0022
21.395		1180.82	15.0022
21.415		1180.66	15.0022
21.434		1180.82	15.0022
21.454		1179.68	15.0022
21.474		1179.85	15.0022
21.494		1179.2	15.0022
21.514		1179.04	15.0022
21.535		1178.23	15.0022
21.555		1178.23	15.0022
21.575		1178.23	15.0022
21.595		1177.74	15.0022
21.614		1177.25	15.0022
21.634		1176.93	15.0022
21.654		1176.61	15.0022
21.674		1176.45	15.0022
21.7		1175.64	15.0022
21.72		1175.64	15.0022
21.739		1175.15	15.0022
21.759		1174.99	15.0022
21.779		1174.5	15.0022
21.799		1174.34	15.0022
21.82		1173.85	15.0022
21.84		1173.37	15.0022
21.86		1173.21	15.0022
21.88		1173.37	15.0022
21.899		1172.56	15.0022
21.919		1172.88	15.0022
21.939		1172.24	15.0022
21.959		1171.75	15.0022
21.98		1171.26	15.0022
22		1171.43	15.0022
22.02		1171.1	15.0022
22.04		1170.78	15.0022
22.059		1171.43	15.0022
22.079		1170.13	15.0022
22.099		1169.97	15.0022
22.119		1169.65	15.0022
22.14		1169.65	15.0022
22.16		1168.84	15.0022
22.18		1168.51	15.0022
22.2		1168.35	15.0022
22.22		1168.19	15.0022
22.239		1168.35	15.0022
22.259		1167.38	15.0022
22.279		1167.86	15.0022
22.299		1167.05	15.0022
22.32		1167.05	15.0022
22.34		1166.41	15.0022
22.36		1166.41	15.0022
22.38		1166.41	15.0022
22.399		1166.08	15.0022
22.419		1165.44	15.0022
22.439		1164.95	15.0022
22.459		1164.79	15.0022
22.48		1164.95	15.0022
22.5		1164.46	15.0022
22.52		1164.46	15.0022
22.54		1163.65	15.0022
22.559		1163.65	15.0022
22.579		1163.65	15.0022
22.599		1163.01	15.0022
22.619		1163.01	15.0022
22.639		1162.2	15.0022
22.66		1161.55	15.0022
22.695		1161.06	15.0022
22.715		1160.9	15.0022
22.735		1160.09	15.0022
22.755		1159.61	15.0022
22.774		1159.28	15.0022
22.794		1158.64	15.0009
22.814		1157.5	15.0009
22.834		1157.66	15.0009
22.855		1157.5	15.0009
22.875		1156.85	15.0009
22.895		1156.69	15.0009
22.915		1156.53	15.0009
22.934		1156.21	15.0009
22.954		1156.37	15.0009
22.974		1156.21	15.0009
22.994		1155.4	15.0009
23.015		1155.56	15.0009
23.035		1155.4	15.0009
23.055		1154.91	15.0009
23.075		1154.75	15.0009
23.095		1154.43	15.0009
23.114		1154.59	15.0009
23.134		1154.59	15.0009
23.154		1153.94	15.0009
23.174		1153.94	15.0229
23.195		1191.34	15.0766
23.215		1350.66	15.1449
23.235		1469.02	15.2218
23.255		1441.66	15.3072
23.274		1431.94	15.3963
23.294		1479.38	15.489
23.314		1532.49	15.5842
23.334		1570.05	15.6794
23.355		1606.64	15.7782
23.375		1650.36	15.8758
23.395		1703.3	15.9747
23.415		1756.41	16.0735
23.434		1801.58	16.1736
23.454		1841.25	16.2724
23.474		1876.55	16.3737
23.494		1913.79	16.4725
23.514		1946.49	16.5726
23.535		1982.11	16.6726
23.555		2029.72	16.7727
23.575		2079.91	16.8728
23.595		2118.12	16.9728
23.614		2153.25	17.0729
23.634		2189.2	17.1729
23.654		2227.25	17.273
23.674		2266.92	17.3718
23.695		2306.1	17.4731
23.715		2346.9	17.5719
23.735		2380.25	17.6732
23.755		2398.23	17.7721
23.774		2417.66	17.8733
23.794		2447.45	17.9722
23.814		2474.49	18.0722
23.834		2496.34	18.1723
23.855		2522.57	18.2723
23.875		2560.14	18.3712
23.895		2594.79	18.4725
23.915		2584.91	18.575
23.934		2172.52	18.6738
23.954		2112.29	18.7714
23.974		2567.75	18.8727
23.994		2733.54	18.9715
24.015		2692.26	19.0728
24.035		2727.07	19.1729
24.055		2799.12	19.2729
24.075		2838.62	19.373
24.095		2866.8	19.473
24.114		2901.28	19.5731
24.134		2947.59	19.6719
24.154		2997.3	19.7708
24.174		3045.06	19.8428
24.195		3072.75	19.894
24.215		3069.02	19.9294
24.235		3056.23	19.9526
24.255		3033.4	19.9684
24.274		3010.41	19.9794
24.294		2981.11	19.9868
24.314		2957.95	19.9916
24.334		2935.28	19.9953
24.355		2916.34	19.9977
24.375		2897.24	20.0002
24.395		2878.13	20.0014
24.415		2861.62	20.0014
24.434		2847.69	20.0026
24.454		2834.9	20.0026
24.474		2822.43	20.0026
24.494		2809.97	20.0026
24.514		2799.6	20.0038
24.535		2791.99	20.0038
24.555		2782.44	20.0038
24.575		2771.43	20.0038
24.595		2760.91	20.0038
24.614		2752.49	20.0038
24.634		2744.39	20.0038
24.654		2737.27	20.0038
24.674		2730.47	20.0038
24.7		2722.37	20.0038
24.72		2714.11	20.0038
24.739		2709.42	20.0038
24.759		2705.69	20.0038
24.779		2701.65	20.0038
24.799		2695.66	20.0038
24.82		2690.15	20.0038
24.84		2685.62	20.0038
24.86		2682.06	20.0038
24.88		2678.82	20.0038
24.899		2675.42	20.0038
24.919		2672.02	20.0038
24.939		2667.16	20.0038
24.959		2663.11	20.0038
24.98		2660.36	20.0038
25		2658.58	20.0038
25.02		2655.5	20.0038
25.04		2652.26	20.0038
25.059		2647.89	20.0038
25.079		2645.3	20.0038
25.099		2642.71	20.0038
25.119		2640.93	20.0038
25.14		2638.83	20.0038
25.16		2636.4	20.0038
25.18		2632.51	20.0038
25.2		2629.11	20.0038
25.22		2627.65	20.0038
25.239		2626.36	20.0038
25.259		2624.74	20.0038
25.279		2622.31	20.0038
25.299		2619.07	20.0038
25.32		2616.81	20.0038
25.34		2615.02	20.0038
25.36		2613.57	20.0038
25.38		2612.27	20.0038
25.399		2610.01	20.0038
25.419		2607.41	20.0038
25.439		2605.31	20.0038
25.459		2603.37	20.0038
25.48		2602.4	20.0038
25.5		2600.61	20.0038
25.52		2598.19	20.0038
25.54		2596.57	20.0038
25.559		2593.98	20.0038
25.579		2593.49	20.0038
25.599		2592.03	20.0038
25.619		2590.58	20.0038
25.639		2588.8	20.0038
25.66		2587.34	20.0038
25.695		2584.91	20.0038
25.715		2584.26	20.0038
25.735		2582.16	20.0038
25.755		2579.89	20.0038
25.774		2579.08	20.0038
25.794		2578.27	20.0038
25.814		2576.81	20.0038
25.834		2574.55	20.0038
25.855		2573.25	20.0038
25.875		2572.44	20.0038
25.895		2570.66	20.0038
25.915		2570.01	20.0038
25.934		2569.2	20.0038
25.954		2567.26	20.0038
25.974		2565.16	20.0038
25.994		2564.02	20.0038
26.015		2563.7	20.0038
26.035		2563.38	20.0038
26.055		2562.08	20.0038
26.075		2560.14	20.0038
26.095		2558.19	20.0038
26.114		2557.06	20.0038
26.134		2556.25	20.0038
26.154		2556.09	20.0038
26.174		2554.96	20.0038
26.195		2553.66	20.0038
26.215		2551.88	20.0038
26.235		2550.1	20.0038
26.255		2550.26	20.0038
26.274		2549.94	20.0038
26.294		2548.32	20.0038
26.314		2546.7	20.0038
26.334		2545.56	20.0038
26.355		2544.59	20.0038
26.375		2543.95	20.0038
26.395		2543.46	20.0038
26.415		2542.97	20.0038
26.434		2541.84	20.0038
26.454		2540.22	20.0038
26.474		2538.6	20.0038
26.494		2538.12	20.0038
26.514		2537.63	20.0038
26.535		2536.17	20.0038
26.555		2535.69	20.0038
26.575		2534.88	20.0038
26.595		2533.75	20.0026
26.614		2532.13	20.0026
26.634		2531.8	20.0026
26.654		2530.67	20.0026
26.674		2530.02	20.0026
26.7		2528.56	20.0026
26.72		2527.59	20.0026
26.739		2527.11	20.0026
26.759		2525.65	20.0026
26.779		2524.35	20.0026
26.799		2524.35	20.0026
26.82		2523.87	20.0026
26.84		2522.74	20.0026
26.86		2521.28	20.0026
26.88		2521.12	20.0026
26.899		2519.82	20.0026
26.919		2519.5	20.0026
26.939		2519.17	20.0026
26.959		2519.01	20.0026
26.98		2516.91	20.0026
27		2515.29	20.0026
27.02		2514.15	20.0026
27.04		2514.32	20.0026
27.059		2514.48	20.0026
27.079		2514.15	20.0026
27.099		2513.18	20.0026
27.119		2511.56	20.0026
27.14		2510.75	20.0026
27.16		2509.3	20.0026
27.18		2509.78	20.0026
27.2		2509.46	20.0026
27.22		2508.65	20.0026
27.239		2507.68	20.0026
27.259		2505.73	20.0026
27.279		2505.73	20.0026
27.299		2505.73	20.0026
27.32		2504.76	20.0026
27.34		2504.28	20.0026
27.36		2503.31	20.0026
27.38		2502.66	20.0026
27.399		2501.2	20.0026
27.419		2501.2	20.0026
27.439		2500.88	20.0026
27.459		2499.91	20.0026
27.48		2499.1	20.0026
27.5		2497.48	20.0026
27.52		2496.83	20.0026
27.54		2496.34	20.0026
27.559		2495.7	20.0026
27.579		2495.37	20.0026
27.599		2495.21	20.0026
27.619		2494.56	20.0026
27.639		2492.78	20.0026
27.66		2491.81	20.0026
27.68		2491	20.0026
27.7		2490.68	20.0026
27.72		2489.87	20.0026
27.739		2489.06	20.0014
27.759		2487.76	20.0014
27.779		2486.31	20.0014
27.799		2485.01	20.0014
27.82		2485.01	20.0014
27.84		2484.69	20.0014
27.86		2484.85	20.0014
27.88		2483.88	20.0014
27.899		2482.58	20.0014
27.919		2481.29	20.0014
27.939		2481.29	20.0014
27.959		2481.12	20.0014
27.98		2480.64	20.0014
28		2479.99	20.0014
28.02		2479.18	20.0014
28.04		2478.37	20.0014
28.059		2478.21	20.0014
28.079		2477.56	20.0014
28.099		2477.72	20.0014
28.119		2476.91	20.0014
28.14		2476.11	20.0014
28.16		2475.3	20.0014
28.18		2474.97	20.0014
28.2		2474.49	20.0014
28.22		2474.32	20.0014
28.239		2474	20.0014
28.259		2473.35	20.0014
28.279		2472.22	20.0014
28.299		2471.73	20.0014
28.32		2471.57	20.0014
28.34		2471.25	20.0014
28.36		2470.92	20.0014
28.38		2470.44	20.0014
28.399		2469.3	20.0014
28.419		2469.14	20.0014
28.439		2468.17	20.0014
28.459		2468.01	20.0014
28.48		2468.17	20.0014
28.5		2467.36	20.0014
28.52		2467.04	20.0014
28.54		2466.23	20.0014
28.559		2465.74	20.0014
28.579		2465.58	20.0014
28.599		2465.26	20.0014
28.619		2464.93	20.0014
28.639		2464.45	20.0014
28.66		2463.8	20.0014
28.695		2462.67	20.0014
28.715		2462.02	20.0014
28.735		2461.86	20.0014
28.755		2461.53	20.0014
28.774		2461.21	20.0014
28.794		2460.08	20.0014
28.814		2459.75	20.0014
28.834		2459.75	20.0014
28.855		2459.1	20.0014
28.875		2459.27	20.0014
28.895		2458.62	20.0014
28.915		2457.97	20.0014
28.934		2457.16	20.0014
28.954		2457	20.0014
28.974		2456.68	20.0014
28.994		2456.68	20.0014
29.014		2456.35	20.0014
29.035		2455.7	20.0014
29.054		2454.89	20.0014
29.075		2453.92	20.0014
29.094		2453.44	20.0014
29.114		2454.25	20.0014
29.135		2453.6	20.0014
29.154		2452.95	20.0014
29.175		2452.47	20.0014
29.194		2451.82	20.0014
29.215		2451.66	20.0014
29.234		2451.01	20.0014
29.255		2451.33	20.0099
29.275		2476.91	20.0612
29.294		2665.54	20.1259
29.315		2918.93	20.2003
29.334		2923.3	20.2833
29.355		2881.69	20.3711
29.374		2967.02	20.4614
29.395		3080.03	20.5578
29.414		3176.53	20.653
29.434		3272.87	20.7506
29.455		3363.05	20.8482
29.474		3438.02	20.9483
29.495		3451.78	21.0471
29.514		3464.09	21.146
29.535		3531.44	21.246
29.554		3597.82	21.3461
29.575		3645.1	21.4461
29.594		3690.76	21.545
29.614		3749.05	21.645
29.635		3808.96	21.7451
29.654		3858.18	21.8451
29.675		3907.24	21.9452
29.7		3971.84	22.0697
29.719		4029.32	22.1697
29.739		4084.04	22.2698
29.76		4124.52	22.3698
29.779		4159.98	22.4711
29.8		4200.13	22.57
29.819		4243.53	22.67
29.84		4283.36	22.7688
29.859		4318.81	22.8701
29.88		4358.48	22.969
29.9		4397.83	23.0702
29.919		4442.68	23.1691
29.94		4484.61	23.2704
29.959		4521.85	23.3692
29.98		4558.44	23.4705
29.999		4595.36	23.5693
30.02		4632.11	23.6706
30.039		4677.12	23.7694
30.059		4721	23.8707
30.08		4755	23.9695
30.099		4780.91	24.0708
30.12		4816.04	24.1709
30.139		4812.48	24.2709
30.16		4774.76	24.371
30.179		4800.82	24.4711
30.2		4857.65	24.5699
30.219		4902.34	24.67
30.239		4947.19	24.77
30.26		4993.34	24.842
30.279		4999.65	24.8933
30.3		4886.8	24.9286
30.319		4726.18	24.9518
30.34		4661.58	24.9689
30.359		4634.54	24.9799
30.38		4588.88	24.9872
30.4		4540.96	24.9921
30.419		4500.15	24.9957
30.44		4466.32	24.9982
30.459		4435.23	24.9994
30.48		4406.57	25.0006
30.499		4380.66	25.0018
30.52		4358.16	25.0018
30.539		4338.89	25.0031
30.559		4321.4	25.0031
30.58		4304.24	25.0031
30.599		4287.08	25.0031
30.62		4273.64	25.0043
30.639		4262.47	25.0043
30.66		4250.33	25.0043
30.694		4229.12	25.0043
30.715		4218.27	25.0043
30.734		4208.23	25.0043
30.755		4198.68	25.0043
30.775		4189.45	25.0043
30.794		4181.68	25.0043
30.815		4173.42	25.0043
30.834		4165.16	25.0043
30.855		4158.85	25.0043
30.874		4151.88	25.0043
30.895		4145.89	25.0043
30.914		4139.25	25.0043
30.934		4132.94	25.0043
30.955		4126.79	25.0043
30.974		4121.77	25.0043
30.995		4115.78	25.0043
31.014		4111.08	25.0043
31.035		4106.06	25.0043
31.054		4100.4	25.0043
31.075		4096.02	25.0043
31.094		4091.49	25.0043
31.114		4086.96	25.0043
31.135		4082.75	25.0043
31.154		4078.54	25.0043
31.175		4074.17	25.0043
31.194		4069.63	25.0043
31.215		4065.91	25.0043
31.234		4062.35	25.0043
31.255		4058.14	25.0043
31.275		4055.06	25.0043
31.294		4050.85	25.0043
31.315		4047.61	25.0043
31.334		4044.54	25.0043
31.355		4041.14	25.0043
31.374		4037.9	25.0043
31.395		4034.5	25.0043
31.414		4030.94	25.0043
31.434		4028.51	25.0043
31.455		4025.59	25.0043
31.474		4022.52	25.0043
31.495		4019.12	25.0043
31.514		4016.2	25.0043
31.535		4013.61	25.0043
31.554		4010.37	25.0043
31.575		4007.95	25.0043
31.594		4005.19	25.0043
31.614		4002.93	25.0043
31.635		4000.5	25.0043
31.654		3997.74	25.0043
31.675		3995.32	25.0043
31.694		3991.92	25.0043
31.715		3990.46	25.0043
31.734		3987.22	25.0043
31.755		3985.93	25.0043
31.775		3983.5	25.0043
31.794		3980.74	25.0043
31.815		3978.8	25.0043
31.834		3976.86	25.0043
31.855		3974.11	25.0043
31.874		3971.68	25.0043
31.895		3969.9	25.0043
31.914		3968.12	25.0043
31.934		3965.52	25.0043
31.955		3964.07	25.0043
31.974		3961.64	25.0043
31.995		3959.37	25.0043
32.014		3957.59	25.0043
32.035		3955.32	25.0031
32.054		3953.38	25.0031
32.075		3951.44	25.0031
32.094		3949.66	25.0031
32.114		3947.39	25.0031
32.135		3939.62	25.0031
32.154		3929.74	25.0031
32.175		3927.31	25.0031
32.194		3925.05	25.0031
32.215		3922.29	25.0031
32.234		3919.7	25.0031
32.255		3917.44	25.0031
32.275		3915.17	25.0031
32.294		3913.23	25.0031
32.315		3910.8	25.0031
32.334		3908.53	25.0031
32.355		3906.75	25.0031
32.374		3904.97	25.0031
32.395		3903.03	25.0031
32.414		3901.25	25.0031
32.434		3899.14	25.0031
32.455		3897.52	25.0031
32.474		3895.26	25.0031
32.495		3893.8	25.0031
32.514		3891.69	25.0031
32.535		3890.56	25.0031
32.554		3888.62	25.0031
32.575		3886.84	25.0031
32.594		3885.54	25.0031
32.614		3883.6	25.0031
32.635		3881.98	25.0031
32.654		3880.2	25.0031
32.675		3879.06	25.0031
32.7		3876.8	25.0031
32.719		3874.53	25.0031
32.739		3872.75	25.0031
32.76		3871.62	25.0031
32.779		3869.51	25.0031
32.8		3868.22	25.0031
32.819		3866.92	25.0031
32.84		3865.46	25.0031
32.859		3864.17	25.0031
32.88		3862.55	25.0031
32.9		3860.77	25.0031
32.919		3859.8	25.0031
32.94		3858.34	25.0031
32.959		3856.07	25.0031
32.98		3855.1	25.0031
32.999		3853.64	25.0031
33.02		3852.67	25.0031
33.039		3851.54	25.0031
33.059		3850.24	25.0031
33.08		3848.79	25.0031
33.099		3846.84	25.0031
33.12		3845.71	25.0031
33.139		3843.93	25.0031
33.16		3843.44	25.0031
33.179		3841.99	25.0031
33.2		3840.69	25.0031
33.219		3838.59	25.0031
33.239		3837.94	25.0031
33.26		3836.48	25.0031
33.279		3835.02	25.0031
33.3		3833.89	25.0031
33.319		3832.11	25.0031
33.34		3830.65	25.0031
33.359		3829.2	25.0031
33.38		3828.06	25.0031
33.4		3827.09	25.0018
33.419		3825.63	25.0018
33.44		3823.69	25.0018
33.459		3822.56	25.0018
33.48		3821.42	25.0018
33.499		3820.61	25.0018
33.52		3819.16	25.0018
33.539		3818.02	25.0018
33.559		3817.05	25.0018
33.58		3815.43	25.0018
33.599		3814.95	25.0018
33.62		3813.65	25.0018
33.639		3812.84	25.0018
33.66		3811.22	25.0018
33.694		3809.77	25.0018
33.715		3808.96	25.0018
33.734		3807.82	25.0018
33.755		3807.01	25.0018
33.775		3805.88	25.0018
33.794		3804.75	25.0018
33.815		3803.94	25.0018
33.834		3802.64	25.0018
33.855		3801.99	25.0018
33.874		3801.02	25.0018
33.895		3799.57	25.0018
33.914		3799.24	25.0018
33.934		3798.11	25.0018
33.955		3797.62	25.0018
33.974		3796.33	25.0018
33.995		3795.36	25.0018
34.014		3794.06	25.0018
34.035		3793.57	25.0018
34.054		3792.77	25.0018
34.075		3790.98	25.0018
34.094		3790.5	25.0018
34.114		3790.01	25.0018
34.135		3788.56	25.0018
34.154		3788.07	25.0018
34.175		3786.77	25.0018
34.194		3786.13	25.0018
34.215		3785.48	25.0018
34.234		3784.35	25.0018
34.255		3783.37	25.0018
34.275		3782.89	25.0018
34.294		3781.92	25.0018
34.315		3781.43	25.0018
34.334		3780.78	25.0018
34.355		3779	25.0018
34.374		3778.68	25.0018
34.395		3777.71	25.0018
34.414		3776.74	25.0018
34.434		3776.25	25.0018
34.455		3775.12	25.0018
34.474		3774.47	25.0018
34.495		3773.5	25.0018
34.514		3773.01	25.0018
34.535		3772.2	25.0018
34.554		3771.23	25.0018
34.575		3769.77	25.0018
34.594		3769.94	25.0018
34.614		3768.8	25.0018
34.635		3767.99	25.0018
34.654		3767.02	25.0018
34.675		3766.21	25.0018
34.7		3765.4	25.0018
34.719		3764.75	25.0018
34.739		3763.62	25.0018
34.76		3763.14	25.0018
34.779		3762.16	25.0018
34.8		3761.35	25.0018
34.819		3760.55	25.0018
34.84		3760.71	25.0018
34.859		3758.93	25.0018
34.88		3758.6	25.0018
34.9		3757.79	25.0018
34.919		3756.66	25.0018
34.94		3756.66	25.0018
34.959		3756.01	25.0018
34.98		3755.53	25.0018
34.999		3754.39	25.0018
35.02		3753.42	25.0018
35.039		3752.94	25.0018
35.059		3752.13	25.0018
35.08		3751.48	25.0018
35.099		3750.83	25.0018
35.12		3750.34	25.0018
35.139		3749.7	25.0018
35.16		3748.56	25.0018
35.179		3747.92	25.0018
35.2		3747.43	25.0018
35.219		3746.62	25.0018
35.239		3745	25.0018
35.26		3745.33	25.0018
35.279		3745	25.0018
35.3		3744.03	25.0018
35.319		3743.38	25.0018
35.34		3742.9	25.008
35.359		3764.75	25.0629
35.38		3969.41	25.1288
35.4		4224.1	25.2032
35.419		4142.66	25.2862
35.44		4081.94	25.3752
35.459		4216.16	25.4668
35.48		4357.03	25.5619
35.499		4457.9	25.6571
35.52		4568	25.7559
35.539		4688.3	25.8523
35.559		4789.49	25.9524
35.58		4866.88	26.0512
35.599		4682.79	26.1525
35.62		3731.08	26.2526
35.639		3454.86	26.3526
35.66		3667.45	26.4515
35.679		3691.41	26.5503
35.705		3672.79	26.6748
35.724		3713.11	26.776
35.745		3711.49	26.8749
35.764		3668.26	26.9762
35.785		3693.68	27.075
35.804		3750.18	27.1751
35.825		3789.2	27.2751
35.844		3827.25	27.3752
35.864		3863.52	27.4752
35.885		3900.44	27.5753
35.904		3937.19	27.6753
35.925		3967.14	27.7742
35.944		3981.07	27.8755
35.965		3929.9	27.9755
35.984		3894.77	28.0756
36.005		3932.98	28.1744
36.025		3977.67	28.2757
36.044		4007.3	28.3745
36.065		4043.08	28.4746
36.084		4076.76	28.5746
36.105		4107.84	28.6747
36.124		4138.61	28.7748
36.145		4159.66	28.8748
36.164		4181.51	28.9737
36.184		4209.2	29.0749
36.205		4238.02	29.175

## Sheet: HB 1
Time [s]	Strain [%]	Force [N]	Displacement [mm]
0	0.000247783	11.9814	-0.073213
0.019	0.000247783	12.1433	-0.051249
0.039	0.000247783	12.4671	-0.035386
0.059	-0.000552217	12.791	-0.024404
0.079	0.000747783	13.2767	-0.018303
0.1	-0.000252217	13.1148	-0.012202
0.12	-5.22167e-05	12.9529	-0.009761
0.14	-5.22167e-05	13.2767	-0.006101
0.16	0.000447783	12.6291	-0.004881
0.179	0.000247783	13.6005	-0.00366
0.199	0.000247783	13.2767	-0.00366
0.219	0.000247783	13.2767	-0.00244
0.239	0.000247783	13.4386	-0.00244
0.26	-5.22167e-05	13.2767	-0.00122
0.28	0.000247783	13.4386	-0.00122
0.3	-0.000552217	12.9529	-0.00122
0.32	-5.22167e-05	12.9529	-0.00122
0.339	0.000247783	12.9529	-0.00122
0.359	-5.22167e-05	12.791	-0.00122
0.379	-5.22167e-05	13.4386	-0.00122
0.399	0.00174778	12.9529	-0.00122
0.419	0.000247783	12.9529	-0.00122
0.44	0.000447783	13.2767	-0.00122
0.46	-5.22167e-05	13.2767	-0.00122
0.48	0.000447783	12.791	-0.00122
0.5	0.000247783	13.2767	-0.00122
0.519	-0.000552217	13.4386	-0.00122
0.539	0.000247783	13.1148	0
0.559	-5.22167e-05	12.4671	0
0.579	0.000747783	12.4671	0
0.6	-0.000552217	14.572	0
0.62	0.000947783	12.6291	0
0.64	-0.000252217	12.6291	0
0.66	-5.22167e-05	12.791	0
0.679	-5.22167e-05	12.3052	0
0.699	0.000247783	12.9529	0
0.719	0.000947783	12.6291	0
0.739	-0.000552217	12.6291	0
0.76	-0.000252217	12.9529	0
0.78	0.000247783	12.791	0
0.8	-0.000252217	12.9529	0
0.82	0.000247783	12.791	0
0.839	-0.000252217	13.1148	0
0.859	0.000747783	12.9529	0
0.879	-0.00135222	12.3052	0
0.899	0.000447783	12.3052	0
0.92	0.000947783	12.9529	0
0.94	0.000447783	12.791	0
0.96	0.000247783	12.6291	0
0.98	0.000447783	12.6291	0
1	-5.22167e-05	12.9529	0
1.019	-0.000552217	13.1148	0
1.039	0.000247783	13.1148	0
1.059	0.000447783	13.2767	0
1.079	-0.000552217	13.1148	0
1.1	0.000447783	13.4386	0
1.12	0.000247783	12.3052	0
1.14	-0.000552217	12.6291	0
1.16	-5.22167e-05	12.791	0
1.179	-0.000552217	12.9529	0
1.199	-5.22167e-05	12.791	0
1.219	-0.000252217	12.9529	0
1.239	0.000447783	12.3052	0
1.26	0.000947783	12.791	0
1.28	0.000447783	12.6291	0
1.3	0.00124778	13.1148	0
1.32	-5.22167e-05	14.2482	0
1.339	-0.000852217	12.6291	0
1.359	-0.000252217	12.6291	0
1.379	-5.22167e-05	12.6291	0
1.399	0.000747783	12.791	0
1.419	0.000247783	13.1148	0
1.44	-0.000852217	12.6291	0
1.46	0.000447783	12.6291	0
1.48	-0.000852217	13.1148	0
1.5	-0.000252217	12.4671	0
1.519	-0.000552217	12.3052	0
1.539	0.000447783	12.9529	0
1.559	-0.000252217	12.791	0
1.579	-0.000552217	12.9529	0
1.6	-0.000552217	12.6291	0
1.62	-5.22167e-05	12.9529	0
1.64	-0.000252217	12.9529	0
1.66	-0.000252217	12.4671	0
1.679	-0.000552217	13.1148	0
1.699	-0.00105222	13.1148	0
1.719	0.000247783	12.791	0
1.739	-5.22167e-05	12.791	0
1.76	-5.22167e-05	12.9529	0
1.78	0.000247783	12.791	0
1.8	0.000247783	12.4671	0
1.82	0.000247783	12.6291	0
1.839	0.000247783	12.4671	0
1.859	-0.000252217	12.4671	0
1.879	0.000947783	12.9529	0
1.899	-0.000852217	12.791	0
1.92	-0.000252217	13.7624	0
1.94	0.000247783	12.791	0
1.96	-0.000252217	12.9529	0
1.98	-0.00105222	12.9529	0
2	0.000447783	12.6291	0
2.019	0.000447783	12.4671	-0.00122
2.039	0.000447783	12.6291	-0.00122
2.059	0.000247783	13.1148	-0.00122
2.079	-0.000552217	12.791	-0.00122
2.1	-5.22167e-05	12.6291	-0.00122
2.12	0.000747783	12.791	-0.00122
2.14	-0.000552217	12.9529	-0.00122
2.16	-0.00105222	12.9529	-0.00122
2.179	0.000747783	12.3052	-0.00122
2.199	-0.000852217	12.9529	-0.00122
2.219	0.000247783	13.1148	-0.00122
2.239	0.000447783	13.2767	-0.00122
2.26	0.000947783	12.9529	-0.00122
2.28	0.000947783	12.791	-0.00122
2.3	0.000247783	12.791	-0.00122
2.32	-0.000552217	12.9529	-0.00122
2.339	-5.22167e-05	12.6291	-0.00122
2.359	0.000247783	12.9529	-0.00122
2.379	-5.22167e-05	12.791	-0.00122
2.399	0.000247783	12.791	-0.00122
2.419	-0.000252217	12.791	-0.00122
2.44	0.000447783	12.9529	-0.00122
2.46	0.000247783	12.4671	-0.00122
2.48	-0.000252217	12.9529	-0.00122
2.5	-0.000252217	12.6291	-0.00122
2.519	-0.000252217	12.791	-0.00122
2.539	-5.22167e-05	13.1148	-0.00122
2.559	0.00124778	12.6291	-0.00122
2.579	0.000947783	12.6291	-0.00122
2.6	-5.22167e-05	12.6291	-0.00122
2.62	0.000247783	12.4671	-0.00122
2.64	-0.000552217	10.848	-0.00122
2.66	-0.000552217	12.9529	-0.00122
2.679	-0.000552217	12.6291	-0.00122
2.699	-0.000252217	12.4671	-0.00122
2.719	-5.22167e-05	12.791	-0.00122
2.739	-0.000252217	12.3052	-0.00122
2.76	-0.000552217	12.6291	-0.00122
2.78	0.000447783	13.1148	-0.00122
2.8	-0.000252217	12.6291	-0.00122
2.82	0.000447783	12.9529	-0.00122
2.839	-5.22167e-05	13.1148	-0.00122
2.859	-0.00135222	12.3052	-0.00122
2.879	0.000447783	12.6291	-0.00122
2.899	-0.000552217	12.6291	-0.00122
2.92	0.000247783	12.9529	-0.00122
2.94	-0.000252217	12.9529	-0.00122
2.96	-5.22167e-05	12.791	-0.00122
2.98	-0.000552217	12.791	-0.00122
3	-0.000252217	12.4671	-0.00122
3.019	0.000247783	12.4671	-0.00122
3.039	0.000447783	12.9529	-0.00122
3.059	0.000247783	12.3052	-0.00122
3.079	-0.000252217	12.791	-0.00122
3.1	0.000247783	12.9529	-0.00122
3.12	-0.000852217	12.791	-0.00122
3.14	-0.00105222	12.4671	-0.00122
3.16	-0.000852217	12.6291	-0.00122
3.179	0.000947783	12.791	-0.00122
3.199	0.000447783	12.791	-0.00122
3.219	0.000247783	12.3052	-0.00122
3.239	-0.000552217	13.2767	-0.00122
3.26	0.000947783	12.6291	-0.00122
3.28	0.000747783	12.9529	-0.00122
3.3	-0.000252217	12.9529	-0.00122
3.32	0.000947783	12.9529	-0.00122
3.339	-5.22167e-05	12.791	0
3.359	-0.000552217	12.4671	0
3.379	-0.00105222	12.4671	0
3.399	-0.000552217	12.791	0
3.419	-0.000852217	12.4671	0
3.44	0.000247783	12.791	0
3.46	0.000247783	12.791	0
3.48	-0.000552217	12.9529	0
3.5	0.000747783	11.9814	-0.00122
3.519	-5.22167e-05	12.4671	-0.00122
3.539	0.00144778	12.9529	-0.00122
3.559	-0.000852217	12.791	-0.00122
3.579	-0.000252217	12.4671	0
3.6	0.000947783	12.791	0
3.62	-0.00185222	12.4671	0
3.64	0.000447783	12.3052	0
3.66	0.000247783	12.6291	0
3.679	-0.000852217	12.6291	0
3.699	0.00124778	12.3052	0
3.719	-0.000852217	12.6291	-0.00122
3.739	-0.000852217	12.6291	-0.00122
3.76	0.000947783	12.4671	-0.00122
3.78	-0.000852217	12.6291	-0.00122
3.8	-0.000252217	12.6291	-0.00122
3.82	0.000247783	12.1433	-0.00122
3.839	-0.000852217	12.6291	0
3.859	-0.000552217	12.4671	0
3.879	-5.22167e-05	12.6291	0
3.899	-5.22167e-05	12.1433	0
3.92	0.000247783	12.791	0
3.94	-0.000252217	12.3052	0
3.96	0.000247783	12.1433	-0.00122
3.98	-0.00105222	12.4671	-0.00122
4	0.000447783	13.2767	-0.00122
4.019	0.000247783	12.6291	-0.00122
4.039	-0.000552217	12.9529	-0.00122
4.059	0.00124778	12.9529	-0.00122
4.079	0.000247783	12.9529	0
4.1	0.000447783	12.6291	0
4.12	0.000247783	12.9529	0
4.14	0.000447783	12.3052	0
4.16	0.000447783	12.4671	0
4.179	-0.000552217	12.4671	0
4.199	0.000447783	12.791	0
4.219	0.000747783	12.791	-0.00122
4.239	-0.00105222	12.4671	-0.00122
4.26	-0.000552217	12.1433	-0.00122
4.28	0.000247783	12.791	-0.00122
4.3	0.000947783	12.791	0
4.32	-0.000552217	12.791	0
4.339	-5.22167e-05	13.1148	0
4.359	-5.22167e-05	12.6291	0
4.379	-0.000552217	12.4671	0
4.399	-0.000552217	12.3052	-0.00122
4.419	0.000247783	12.9529	-0.00122
4.44	-0.000852217	12.4671	-0.00122
4.46	0.000447783	12.791	-0.00122
4.48	0.000247783	12.6291	0
4.5	0.000247783	12.6291	0
4.519	0.000447783	12.9529	0
4.539	-0.000252217	12.6291	0
4.559	0.000947783	12.6291	0
4.579	-0.000552217	12.791	0
4.6	0.000947783	13.1148	-0.00122
4.62	0.000247783	12.6291	-0.00122
4.644	0.000747783	12.6291	-0.00122
4.664	0.000247783	13.4386	0
4.684	0.000247783	12.9529	0
4.704	-5.22167e-05	12.4671	0
4.725	-0.000552217	12.9529	0
4.745	0.000247783	12.791	0
4.765	0.000247783	12.3052	0
4.785	0.000247783	12.4671	-0.00122
4.804	0.000447783	12.791	-0.00122
4.824	-0.000552217	12.791	-0.00122
4.844	0.000447783	11.9814	-0.00122
4.864	-0.000552217	12.9529	-0.00122
4.885	-5.22167e-05	12.4671	0
4.905	-0.000852217	12.791	0
4.925	-0.000252217	12.1433	0
4.945	0.000247783	12.3052	0
4.964	0.000747783	12.6291	-0.00122
4.984	-5.22167e-05	12.3052	-0.00122
5.004	-5.22167e-05	11.8195	-0.00122
5.024	-0.00105222	12.6291	0
5.044	-0.000552217	12.9529	0.026845
5.065	-5.22167e-05	16.6768	0.073213
5.085	0.000447783	15.5435	0.137885
5.105	-0.000852217	13.4386	0.213539
5.125	-0.00105222	11.8195	0.297734
5.144	0.000247783	14.4101	0.38681
5.164	0.000447783	13.6005	0.478326
5.184	-0.000852217	14.2482	0.573503
5.204	-5.22167e-05	14.8958	0.66868
5.225	-0.000552217	14.8958	0.766298
5.245	0.000247783	14.572	0.863915
5.265	0.00144778	15.7054	0.963973
5.285	0.000947783	16.1911	1.06159
5.304	0.000247783	16.1911	1.16287
5.324	-0.000552217	16.0292	1.26171
5.344	0.000247783	16.0292	1.36176
5.364	0.000447783	16.8387	1.4606
5.385	0.000947783	17.3245	1.56066
5.405	0.000747783	18.134	1.66072
5.425	0.000247783	18.134	1.76078
5.445	0.000247783	19.2674	1.86083
5.464	-0.000552217	20.077	1.96089
5.484	0.000747783	21.2103	2.06095
5.504	0.000947783	21.5342	2.16101
5.524	0.000747783	22.8295	2.26107
5.545	-0.000552217	23.9628	2.3599
5.565	0.000447783	25.0962	2.46118
5.585	0.000947783	25.42	2.56002
5.605	0.000947783	26.3915	2.6613
5.635	-0.000252217	27.8487	2.81138
5.655	-5.22167e-05	28.6582	2.91022
5.675	0.000447783	29.9535	3.0115
5.695	0.000247783	29.7916	3.11156
5.714	0.000447783	30.925	3.2104
5.734	0.000947783	32.706	3.31045
5.754	0.000447783	33.0298	3.41051
5.774	0.000747783	34.0013	3.51057
5.795	0.000247783	35.6204	3.61063
5.815	-0.000252217	37.8872	3.71191
5.835	0.00144778	39.5063	3.81074
5.855	0.00144778	41.773	3.9108
5.875	0.000247783	43.0683	4.00964
5.894	0.00144778	43.5541	4.11092
5.914	0.000447783	45.6589	4.20975
5.934	0.000247783	48.2495	4.31103
5.954	0.000447783	50.5162	4.40987
5.975	0.00124778	51.1639	4.51115
5.995	0.000947783	52.4592	4.60999
6.015	0.000947783	54.0783	4.71126
6.035	0.000947783	56.0212	4.80034
6.054	0.00174778	54.8878	4.86379
6.074	0.000947783	55.2117	4.90772
6.094	0.00124778	57.1546	4.937
6.114	0.00144778	58.7737	4.95775
6.135	0.00144778	59.5833	4.97117
6.155	0.00174778	60.7166	4.98093
6.175	0.00124778	60.069	4.98703
6.195	0.000747783	60.3928	4.99191
6.214	0.000947783	60.2309	4.99435
6.234	0.000747783	60.2309	4.9968
6.254	0.00224778	59.9071	4.99802
6.274	0.00124778	60.3928	4.99924
6.294	0.00254778	59.7452	4.99924
6.315	0.000247783	59.4213	5.00046
6.335	0.00124778	59.7452	5.00046
6.355	0.00224778	59.7452	5.00168
6.375	0.00144778	58.7737	5.00168
6.394	0.000447783	58.6118	5.00168
6.414	0.00174778	58.6118	5.00168
6.434	0.000447783	58.4499	5.00168
6.454	0.000947783	57.6403	5.00168
6.475	0.00144778	57.4784	5.00168
6.495	0.00174778	57.3165	5.00168
6.515	0.00144778	57.8022	5.00168
6.535	0.000947783	56.8308	5.00168
6.554	0.000747783	57.3165	5.00168
6.574	0.000747783	56.8308	5.00168
6.594	0.000947783	57.3165	5.00168
6.614	0.000947783	56.8308	5.00168
6.635	0.00124778	56.8308	5.00168
6.655	0.00204778	56.5069	5.00168
6.675	0.00124778	56.8308	5.00168
6.695	0.000447783	56.345	5.00168
6.714	0.00174778	56.345	5.00168
6.734	0.00204778	56.5069	5.00168
6.754	0.00144778	56.0212	5.00168
6.774	0.00254778	56.5069	5.00168
6.795	0.00124778	56.345	5.00168
6.815	0.00174778	56.1831	5.0029
6.835	0.00204778	56.8308	5.0029
6.855	0.00124778	56.5069	5.0029
6.875	0.00144778	56.1831	5.0029
6.894	0.00124778	56.345	5.0029
6.914	0.00174778	56.6689	5.0029
6.934	0.00174778	56.5069	5.0029
6.954	0.00144778	56.345	5.0029
6.975	0.000947783	55.8593	5.0029
6.995	0.000947783	56.345	5.0029
7.015	0.000947783	55.8593	5.0029
7.035	0.00144778	55.6974	5.0029
7.054	0.000747783	56.5069	5.0029
7.074	0.00144778	56.1831	5.0029
7.094	0.000947783	56.0212	5.0029
7.114	0.00224778	55.6974	5.0029
7.135	0.00224778	55.2117	5.0029
7.155	0.00144778	55.3736	5.0029
7.175	0.00124778	56.1831	5.0029
7.195	0.00144778	55.8593	5.0029
7.214	0.000447783	56.0212	5.0029
7.234	0.000947783	55.5355	5.0029
7.254	0.00144778	54.8878	5.00168
7.274	0.000447783	55.6974	5.00168
7.294	0.00144778	55.3736	5.00168
7.315	0.000947783	55.6974	5.00168
7.335	0.00144778	55.3736	5.00168
7.355	0.000447783	54.8878	5.00168
7.375	0.00174778	55.3736	5.00168
7.394	0.00144778	55.5355	5.00168
7.414	0.00174778	54.8878	5.00168
7.434	0.00144778	55.3736	5.00168
7.454	0.000747783	53.4306	5.00168
7.475	0.00144778	55.2117	5.00168
7.495	0.000747783	55.2117	5.00168
7.515	0.00124778	55.2117	5.00168
7.535	0.00204778	54.8878	5.00168
7.554	0.00204778	55.2117	5.00168
7.574	0.000447783	55.2117	5.00168
7.594	0.00144778	54.4021	5.00168
7.614	0.00144778	54.564	5.00168
7.635	0.00144778	54.564	5.00168
7.655	0.000447783	55.3736	5.00168
7.675	0.00174778	54.4021	5.00168
7.695	0.000947783	55.2117	5.00168
7.714	0.00144778	54.2402	5.00168
7.734	0.00124778	54.4021	5.00168
7.754	0.000947783	54.8878	5.00168
7.774	0.00144778	54.2402	5.00168
7.795	0.000947783	54.8878	5.00168
7.815	0.000947783	54.7259	5.00168
7.835	0.00144778	54.7259	5.00168
7.855	0.00144778	54.0783	5.00168
7.875	0.000947783	54.564	5.00168
7.894	0.00124778	54.7259	5.00168
7.914	0.00124778	54.7259	5.00168
7.934	0.00124778	54.564	5.00168
7.954	0.00124778	54.0783	5.00168
7.975	0.00144778	53.5925	5.00168
7.995	0.00174778	54.7259	5.00168
8.015	0.00174778	54.4021	5.00168
8.035	0.00254778	54.7259	5.00168
8.054	0.00224778	54.4021	5.00168
8.074	0.00174778	53.9164	5.00168
8.094	0.00144778	54.2402	5.00168
8.114	0.00174778	54.0783	5.00168
8.135	0.00144778	53.9164	5.00168
8.155	0.00144778	53.9164	5.00168
8.175	0.00124778	53.7545	5.00168
8.195	0.00224778	54.7259	5.00168
8.214	0.00204778	53.9164	5.00168
8.234	0.00174778	53.7545	5.00168
8.254	0.00174778	54.2402	5.00168
8.274	0.00204778	54.2402	5.00168
8.294	0.00144778	53.5925	5.00168
8.315	0.000947783	53.9164	5.00168
8.335	0.00174778	54.2402	5.00168
8.355	0.00204778	53.7545	5.00168
8.375	0.00144778	54.2402	5.00168
8.394	0.00144778	53.7545	5.00168
8.414	0.000747783	53.7545	5.00168
8.434	0.00174778	54.0783	5.00168
8.454	0.000947783	53.5925	5.00168
8.475	0.00144778	54.0783	5.00168
8.495	0.00174778	53.9164	5.00168
8.515	0.000947783	53.5925	5.00168
8.535	0.00204778	53.9164	5.00168
8.555	0.00204778	54.0783	5.00168
8.574	0.000947783	53.9164	5.00168
8.595	0.000947783	53.9164	5.00168
8.614	0.00174778	53.5925	5.00168
8.635	0.00224778	53.9164	5.00168
8.654	0.00174778	53.7545	5.00168
8.675	0.00174778	53.9164	5.00168
8.694	0.00174778	53.7545	5.00168
8.714	0.00144778	53.7545	5.00168
8.735	0.00144778	53.2687	5.00168
8.754	0.00174778	52.2973	5.00168
8.775	0.00144778	52.6211	5.00168
8.794	0.00124778	53.4306	5.00168
8.815	0.00174778	53.5925	5.00168
8.834	0.000947783	54.2402	5.00168
8.855	0.00144778	53.1068	5.00168
8.874	0.00174778	52.6211	5.00168
8.894	0.000747783	52.783	5.00168
8.915	0.00124778	52.6211	5.00168
8.934	0.00254778	52.1353	5.00168
8.955	0.000447783	51.8115	5.00046
8.974	0.00174778	52.4592	5.00046
8.995	0.00144778	51.6496	5.00046
9.014	0.000747783	52.2973	5.00046
9.035	0.000247783	51.6496	5.00046
9.055	0.000947783	51.6496	5.00046
9.074	0.00254778	51.6496	5.00046
9.095	0.00144778	51.6496	5.00046
9.114	0.00254778	51.4877	5.00046
9.135	0.00144778	51.6496	5.00046
9.154	0.00204778	51.8115	5.00046
9.175	0.00144778	51.6496	5.00046
9.194	0.000947783	51.9734	5.00046
9.214	0.00124778	51.4877	5.00046
9.235	0.00144778	51.9734	5.00046
9.254	0.000947783	51.9734	5.00046
9.275	0.00144778	51.9734	5.00046
9.294	0.00174778	51.8115	5.00046
9.315	0.00124778	52.1353	5.00046
9.334	0.00204778	51.8115	5.00046
9.355	0.000747783	52.1353	5.00046
9.374	0.000947783	51.002	5.00046
9.394	0.00174778	51.6496	5.00046
9.415	0.00124778	51.9734	5.00046
9.434	0.00254778	51.9734	5.00046
9.455	0.00124778	51.4877	5.00046
9.474	0.000947783	51.6496	5.00046
9.495	0.00124778	51.8115	5.00046
9.514	0.00144778	51.8115	5.00046
9.535	0.00144778	51.3258	5.00046
9.555	0.00174778	51.4877	5.00046
9.574	0.00174778	51.4877	5.00046
9.595	0.00224778	51.6496	5.00046
9.614	0.000447783	51.4877	5.00046
9.639	0.00124778	51.9734	5.00046
9.66	0.00124778	51.6496	5.00046
9.68	0.000747783	51.8115	5.00046
9.699	0.00224778	51.3258	5.00046
9.72	0.000447783	51.8115	5.00046
9.739	0.00174778	51.9734	5.00046
9.76	-0.000552217	51.9734	5.00046
9.779	0.000947783	51.4877	5.00046
9.8	0.000747783	51.8115	5.00046
9.819	0.00144778	51.1639	5.00046
9.839	0.00144778	51.6496	5.00046
9.86	0.00204778	51.6496	5.00046
9.879	0.00144778	51.9734	5.00046
9.9	0.000947783	51.6496	5.00046
9.919	0.00124778	51.8115	5.00046
9.94	0.00144778	53.7545	5.00046
9.959	0.00124778	51.3258	5.00046
9.98	0.00204778	51.9734	5.00046
9.999	0.00204778	52.1353	5.00046
10.019	0.00254778	52.2973	5.00046
10.04	0.00254778	51.4877	5.00046
10.059	0.00144778	51.6496	5.00046
10.08	0.00144778	51.6496	5.00046
10.099	0.00144778	51.8115	5.00046
10.12	0.000747783	51.9734	5.00046
10.139	0.00144778	51.4877	5.00046
10.16	0.00144778	51.8115	5.00046
10.18	0.00144778	51.6496	5.00046
10.199	0.00144778	51.9734	5.00046
10.22	0.000947783	51.6496	5.00046
10.239	0.00174778	51.3258	5.00046
10.26	0.00224778	51.8115	5.00046
10.279	0.00254778	51.1639	5.00046
10.3	0.00174778	51.3258	5.00046
10.319	0.00144778	51.6496	5.00046
10.339	0.000947783	51.3258	5.00046
10.36	0.00174778	51.6496	5.00046
10.379	0.00204778	51.3258	5.00046
10.4	0.00124778	51.9734	5.00046
10.419	0.00144778	51.002	5.00046
10.44	0.000947783	51.4877	5.00046
10.459	0.000947783	51.4877	5.00046
10.48	0.00224778	51.3258	5.00046
10.499	0.00144778	51.3258	5.00046
10.519	0.000747783	51.4877	5.00046
10.54	0.00144778	51.4877	5.00046
10.559	0.00224778	51.6496	5.00046
10.58	0.00224778	51.3258	5.00046
10.599	0.00144778	51.3258	5.00046
10.62	0.00174778	51.6496	5.00046
10.639	0.00144778	51.8115	5.00046
10.66	0.00204778	50.6781	5.00046
10.68	0.00144778	51.3258	5.00046
10.699	0.00124778	51.4877	5.00046
10.72	0.000947783	50.6781	5.00046
10.739	0.000947783	51.1639	5.00046
10.76	0.00124778	51.8115	5.00046
10.779	0.00144778	51.002	5.00046
10.8	0.00174778	51.4877	5.00046
10.819	0.00224778	51.1639	5.00046
10.839	0.00174778	51.4877	5.00046
10.86	0.00124778	51.4877	5.00046
10.879	0.00144778	51.3258	5.00046
10.9	0.000247783	51.002	5.00046
10.919	0.00144778	51.6496	5.00046
10.94	0.00144778	51.1639	5.00046
10.959	0.00254778	51.8115	5.00046
10.98	0.00204778	51.1639	5.00046
10.999	0.00174778	50.8401	5.00046
11.019	0.000447783	51.1639	5.00046
11.04	0.00204778	51.6496	5.00046
11.059	0.00174778	51.3258	5.00046
11.08	0.00204778	51.3258	5.00046
11.099	0.00174778	51.8115	5.00046
11.12	0.00174778	50.3543	5.00168
11.139	0.00144778	53.4306	5.04438
11.16	0.000247783	63.1453	5.10173
11.18	0.00144778	63.3072	5.17129
11.199	0.00174778	59.4213	5.2506
11.22	0.00144778	60.7166	5.33724
11.239	0.000947783	61.3643	5.42631
11.26	0.000947783	61.85	5.52149
11.279	0.00204778	65.0882	5.61667
11.3	0.00124778	68.1645	5.71428
11.319	0.00144778	71.0789	5.8119
11.339	0.00144778	74.4791	5.90952
11.36	0.00144778	76.2601	6.00958
11.379	0.00144778	80.1459	6.10841
11.4	0.00174778	83.8699	6.20847
11.419	0.00204778	85.1652	6.30731
11.44	0.000947783	87.1081	6.40737
11.459	0.00124778	88.5653	6.50621
11.48	0.00224778	90.5083	6.60748
11.499	0.00224778	91.8035	6.70632
11.519	0.00174778	93.2607	6.8076
11.54	0.00224778	96.8228	6.90644
11.559	0.00174778	99.2515	7.0065
11.58	0.00254778	100.709	7.10533
11.599	0.00254778	102.49	7.20661
11.62	0.00204778	103.947	7.30667
11.639	0.00204778	105.89	7.40673
11.66	0.00204778	106.376	7.50679
11.68	0.00224778	107.671	7.60684
11.699	0.00224778	110.099	7.70568
11.72	0.00274778	112.852	7.80696
11.739	0.00354778	116.09	7.90702
11.76	0.00254778	117.224	8.00707
11.779	0.00224778	121.109	8.10713
11.8	0.00224778	126.129	8.20719
11.819	0.00224778	129.853	8.30725
11.839	0.00224778	130.986	8.40609
11.86	0.00254778	134.548	8.50736
11.879	0.00274778	136.167	8.6062
11.9	0.00304778	137.948	8.70748
11.919	0.00304778	143.291	8.80632
11.94	0.00304778	147.987	8.9076
11.959	0.00404778	148.958	9.00643
11.98	0.00254778	152.844	9.10649
11.999	0.00374778	156.892	9.20533
12.019	0.00424778	162.397	9.30661
12.04	0.00424778	165.311	9.40667
12.059	0.00424778	165.149	9.50672
12.08	0.00424778	164.663	9.60556
12.099	0.00354778	170.654	9.70684
12.12	0.00324778	179.721	9.79836
12.139	0.00454778	181.988	9.86303
12.16	0.00374778	183.121	9.90696
12.18	0.00424778	186.845	9.93624
12.199	0.00454778	189.274	9.9582
12.22	0.00424778	189.274	9.97163
12.239	0.00324778	189.112	9.98139
12.26	0.00454778	189.112	9.98871
12.279	0.00534778	189.274	9.99237
12.3	0.00454778	187.979	9.99481
12.319	0.00424778	187.331	9.99725
12.339	0.00504778	187.331	9.99969
12.36	0.00484778	188.464	9.99969
12.379	0.00454778	187.655	10.0009
12.4	0.00454778	186.521	10.0021
12.419	0.00374778	186.36	10.0021
12.44	0.00534778	185.064	10.0021
12.459	0.00534778	183.283	10.0021
12.48	0.00484778	182.636	10.0021
12.499	0.00454778	183.283	10.0034
12.519	0.00584778	183.121	10.0034
12.54	0.00374778	183.121	10.0034
12.559	0.00424778	182.959	10.0034
12.58	0.00424778	182.312	10.0034
12.599	0.00454778	181.017	10.0034
12.635	0.00534778	180.531	10.0034
12.654	0.00374778	180.045	10.0034
12.675	0.00484778	179.235	10.0034
12.694	0.00454778	179.235	10.0034
12.714	0.00374778	180.369	10.0034
12.735	0.00504778	178.912	10.0034
12.754	0.00424778	178.75	10.0034
12.775	0.00424778	178.426	10.0034
12.794	0.00484778	178.264	10.0034
12.815	0.00504778	178.264	10.0034
12.834	0.00324778	177.454	10.0034
12.855	0.00454778	176.969	10.0034
12.874	0.00374778	176.483	10.0034
12.894	0.00424778	177.454	10.0034
12.915	0.00454778	177.131	10.0034
12.934	0.00454778	176.645	10.0034
12.955	0.00424778	176.807	10.0034
12.974	0.00534778	176.969	10.0034
12.995	0.00374778	176.483	10.0034
13.014	0.00484778	176.483	10.0034
13.035	0.00424778	175.673	10.0034
13.055	0.00484778	175.835	10.0034
13.074	0.00504778	175.35	10.0034
13.095	0.00484778	175.026	10.0034
13.114	0.00454778	175.35	10.0034
13.135	0.00534778	175.026	10.0034
13.154	0.00424778	175.512	10.0034
13.175	0.00484778	175.026	10.0034
13.194	0.00454778	175.188	10.0034
13.214	0.00454778	175.188	10.0034
13.235	0.00424778	174.702	10.0034
13.254	0.00504778	174.216	10.0034
13.275	0.00534778	174.378	10.0034
13.294	0.00424778	174.054	10.0034
13.315	0.00504778	174.054	10.0034
13.334	0.00454778	174.54	10.0034
13.355	0.00554778	174.216	10.0034
13.374	0.00454778	174.216	10.0034
13.394	0.00374778	173.731	10.0034
13.415	0.00534778	173.407	10.0034
13.434	0.00504778	174.54	10.0034
13.455	0.00424778	173.569	10.0034
13.474	0.00424778	173.245	10.0034
13.495	0.00404778	173.892	10.0034
13.514	0.00424778	173.569	10.0034
13.535	0.00424778	173.083	10.0034
13.555	0.00484778	172.759	10.0034
13.574	0.00454778	173.083	10.0034
13.595	0.00354778	173.083	10.0034
13.614	0.00404778	173.083	10.0034
13.639	0.00404778	172.435	10.0034
13.66	0.00454778	172.759	10.0034
13.68	0.00534778	173.083	10.0034
13.699	0.00404778	172.435	10.0021
13.72	0.00454778	172.759	10.0021
13.739	0.00374778	172.597	10.0021
13.76	0.00454778	172.759	10.0021
13.779	0.00374778	172.273	10.0021
13.8	0.00424778	172.597	10.0021
13.819	0.00454778	172.597	10.0021
13.839	0.00374778	172.597	10.0021
13.86	0.00424778	172.273	10.0021
13.879	0.00404778	173.245	10.0021
13.9	0.00424778	172.597	10.0021
13.919	0.00504778	171.464	10.0021
13.94	0.00404778	171.788	10.0021
13.959	0.00454778	172.273	10.0021
13.98	0.00484778	171.626	10.0021
13.999	0.00424778	171.626	10.0021
14.019	0.00374778	171.626	10.0021
14.04	0.00504778	171.788	10.0021
14.059	0.00424778	171.302	10.0021
14.08	0.00504778	171.302	10.0021
14.099	0.00484778	171.464	10.0021
14.12	0.00324778	171.302	10.0021
14.139	0.00424778	170.816	10.0021
14.16	0.00424778	171.302	10.0021
14.18	0.00424778	171.788	10.0021
14.199	0.00354778	171.14	10.0021
14.22	0.00534778	170.654	10.0021
14.239	0.00484778	170.978	10.0021
14.26	0.00454778	170.978	10.0021
14.279	0.00424778	170.816	10.0021
14.3	0.00404778	170.816	10.0021
14.319	0.00354778	170.492	10.0021
14.339	0.00354778	170.978	10.0021
14.36	0.00404778	170.492	10.0021
14.379	0.00484778	170.978	10.0021
14.4	0.00534778	170.168	10.0021
14.419	0.00454778	170.654	10.0021
14.44	0.00454778	170.492	10.0021
14.459	0.00424778	170.33	10.0021
14.48	0.00484778	170.492	10.0021
14.499	0.00454778	170.654	10.0021
14.519	0.00454778	170.816	10.0021
14.54	0.00374778	170.168	10.0021
14.559	0.00374778	170.007	10.0021
14.58	0.00534778	170.007	10.0021
14.599	0.00424778	172.111	10.0021
14.62	0.00324778	170.007	10.0021
14.639	0.00404778	170.33	10.0021
14.66	0.00404778	170.168	10.0021
14.68	0.00534778	170.492	10.0021
14.699	0.00304778	169.683	10.0021
14.72	0.00504778	169.197	10.0021
14.739	0.00504778	170.007	10.0021
14.76	0.00374778	170.168	10.0021
14.779	0.00504778	169.845	10.0021
14.8	0.00374778	169.521	10.0021
14.819	0.00424778	169.035	10.0021
14.839	0.00424778	169.521	10.0021
14.86	0.00504778	169.035	10.0021
14.879	0.00454778	169.359	10.0021
14.9	0.00404778	169.683	10.0021
14.919	0.00424778	169.359	10.0021
14.94	0.00454778	168.711	10.0021
14.959	0.00504778	168.711	10.0021
14.98	0.00454778	168.549	10.0021
14.999	0.00374778	168.873	10.0021
15.019	0.00484778	168.711	10.0021
15.04	0.00354778	168.226	10.0021
15.059	0.00484778	167.74	10.0021
15.08	0.00324778	167.74	10.0021
15.099	0.00484778	167.254	10.0009
15.12	0.00404778	167.416	10.0009
15.139	0.00374778	167.416	10.0009
15.16	0.00504778	166.93	10.0009
15.18	0.00454778	167.092	10.0009
15.199	0.00374778	167.092	10.0009
15.22	0.00424778	165.797	10.0009
15.239	0.00504778	166.768	10.0009
15.26	0.00424778	166.606	10.0009
15.279	0.00374778	167.092	10.0009
15.3	0.00534778	166.768	10.0009
15.319	0.00454778	166.768	10.0009
15.339	0.00454778	166.445	10.0009
15.36	0.00424778	166.283	10.0009
15.379	0.00454778	166.283	10.0009
15.4	0.00504778	166.121	10.0009
15.419	0.00534778	166.445	10.0009
15.44	0.00374778	166.445	10.0009
15.459	0.00324778	166.121	10.0009
15.48	0.00454778	166.283	10.0009
15.499	0.00454778	166.283	10.0009
15.519	0.00404778	166.283	10.0009
15.54	0.00354778	166.283	10.0009
15.559	0.00424778	166.445	10.0009
15.58	0.00454778	166.606	10.0009
15.599	0.00424778	165.959	10.0009
15.62	0.00304778	166.121	10.0009
15.639	0.00454778	166.283	10.0009
15.66	0.00354778	165.311	10.0009
15.68	0.00504778	166.283	10.0009
15.699	0.00484778	165.635	10.0009
15.72	0.00454778	166.121	10.0009
15.739	0.00454778	165.959	10.0009
15.76	0.00324778	165.473	10.0009
15.779	0.00374778	166.121	10.0009
15.8	0.00324778	165.635	10.0009
15.819	0.00404778	166.445	10.0009
15.839	0.00404778	165.473	10.0009
15.86	0.00454778	165.959	10.0009
15.879	0.00424778	165.635	10.0009
15.9	0.00424778	166.121	10.0009
15.919	0.00454778	165.797	10.0009
15.94	0.00454778	165.797	10.0009
15.959	0.00324778	165.149	10.0009
15.98	0.00454778	165.797	10.0009
15.999	0.00424778	165.311	10.0009
16.019	0.00354778	165.149	10.0009
16.04	0.00374778	165.473	10.0009
16.059	0.00424778	165.149	10.0009
16.08	0.00484778	165.959	10.0009
16.099	0.00374778	165.635	10.0009
16.12	0.00324778	165.473	10.0009
16.139	0.00424778	165.635	10.0009
16.16	0.00374778	165.311	10.0009
16.18	0.00534778	165.473	10.0009
16.199	0.00354778	165.311	10.0009
16.22	0.00504778	165.635	10.0009
16.239	0.00484778	165.311	10.0009
16.26	0.00454778	165.635	10.0009
16.279	0.00454778	165.311	10.0009
16.3	0.00354778	165.149	10.0009
16.319	0.00454778	165.149	10.0009
16.339	0.00324778	164.987	10.0009
16.36	0.00454778	165.635	10.0009
16.379	0.00424778	165.473	10.0009
16.4	0.00374778	164.987	10.0009
16.419	0.00424778	164.825	10.0009
16.44	0.00424778	164.663	10.0009
16.459	0.00504778	164.663	10.0009
16.48	0.00424778	164.502	10.0009
16.499	0.00254778	164.987	10.0009
16.519	0.00424778	165.311	10.0009
16.54	0.00454778	164.502	10.0009
16.559	0.00304778	164.987	10.0009
16.58	0.00374778	164.663	10.0009
16.599	0.00424778	164.502	10.0009
16.62	0.00374778	164.825	10.0009
16.639	0.00454778	164.663	10.0009
16.66	0.00424778	164.663	10.0009
16.68	0.00374778	164.825	10.0009
16.699	0.00424778	164.663	10.0009
16.72	0.00484778	164.502	10.0009
16.739	0.00484778	164.178	10.0009
16.76	0.00504778	164.825	10.0009
16.779	0.00354778	164.34	10.0009
16.8	0.00504778	164.34	10.0009
16.819	0.00454778	164.502	10.0009
16.839	0.00484778	164.34	10.0009
16.86	0.00404778	164.178	10.0009
16.879	0.00454778	164.34	10.0009
16.9	0.00484778	164.825	10.0009
16.919	0.00324778	164.825	10.0009
16.94	0.00374778	164.663	10.0009
16.959	0.00374778	164.34	10.0009
16.98	0.00454778	164.34	10.0009
16.999	0.00424778	164.016	10.0009
17.019	0.00424778	164.016	10.0009
17.04	0.00374778	164.663	10.0009
17.059	0.00424778	164.502	10.0009
17.08	0.00374778	164.178	10.0009
17.099	0.00484778	164.34	10.0009
17.12	0.00484778	164.34	10.0009
17.139	0.00374778	164.178	10.0009
17.16	0.00404778	164.178	10.0009
17.18	0.00424778	164.016	10.0009
17.199	0.00424778	164.178	10.0009
17.22	0.00534778	165.473	10.0314
17.239	0.00424778	187.007	10.0827
17.26	0.00534778	199.798	10.151
17.279	0.00684778	186.198	10.2279
17.3	0.00424778	179.397	10.3133
17.319	0.00454778	183.283	10.4024
17.339	0.00454778	185.55	10.4951
17.36	0.00454778	190.084	10.5903
17.379	0.00454778	198.341	10.6867
17.4	0.00374778	203.198	10.7855
17.419	0.00484778	205.465	10.8819
17.44	0.00504778	206.922	10.982
17.459	0.00404778	209.189	11.0808
17.48	0.00424778	211.456	11.1809
17.499	0.00454778	212.427	11.2797
17.519	0.00504778	210.97	11.381
17.54	0.00534778	210.97	11.4786
17.559	0.00504778	215.18	11.5799
17.58	0.00484778	224.409	11.6787
17.599	0.00454778	232.828	11.78
17.62	0.00504778	238.819	11.8788
17.639	0.00534778	242.867	11.9801
17.665	0.00504778	249.667	12.1033
17.684	0.00454778	256.791	12.2046
17.705	0.00484778	264.239	12.3035
17.724	0.00534778	270.068	12.4047
17.745	0.00454778	274.277	12.5036
17.764	0.00534778	279.135	12.6049
17.785	0.00604778	285.611	12.7037
17.805	0.00584778	290.954	12.805
17.824	0.00504778	293.383	12.905
17.845	0.00534778	298.402	13.0051
17.864	0.00554778	304.717	13.1051
17.885	0.00534778	311.679	13.2052
17.904	0.00504778	320.098	13.3053
17.925	0.00554778	324.793	13.4041
17.944	0.00534778	331.918	13.5042
17.964	0.00454778	342.604	13.6042
17.985	0.00534778	354.423	13.7055
18.004	0.00534778	369.643	13.8043
18.025	0.00654778	384.862	13.9044
18.044	0.00654778	399.273	14.0032
18.065	0.00554778	415.787	14.1045
18.084	0.00684778	434.407	14.2033
18.105	0.00534778	452.865	14.3046
18.124	0.00604778	467.923	14.4035
18.144	0.00734778	482.009	14.5047
18.165	0.00714778	495.286	14.6036
18.184	0.00684778	509.858	14.7049
18.205	0.00764778	522.325	14.7964
18.224	0.00784778	531.554	14.8623
18.245	0.00734778	537.059	14.9062
18.264	0.00864778	539.326	14.9367
18.285	0.00714778	544.021	14.9574
18.305	0.00914778	548.069	14.9721
18.324	0.00814778	549.202	14.9818
18.345	0.00884778	550.497	14.9879
18.364	0.00814778	550.659	14.9928
18.385	0.00934778	549.526	14.9953
18.404	0.00934778	547.745	14.9977
18.425	0.00934778	547.097	15.0001
18.444	0.00884778	547.097	15.0001
18.464	0.0106478	545.802	15.0014
18.485	0.00934778	544.021	15.0014
18.504	0.00964778	542.24	15.0026
18.525	0.00884778	540.297	15.0026
18.544	0.00964778	539.973	15.0026
18.565	0.00914778	538.516	15.0026
18.584	0.0101478	536.897	15.0026
18.605	0.00914778	535.278	15.0026
18.639	0.00884778	533.983	15.0038
18.66	0.00994778	533.173	15.0038
18.68	0.00964778	532.849	15.0038
18.699	0.00934778	531.878	15.0038
18.72	0.00934778	531.068	15.0038
18.739	0.00884778	530.259	15.0038
18.76	0.00994778	530.259	15.0038
18.779	0.00964778	529.125	15.0038
18.8	0.00964778	527.83	15.0038
18.819	0.00884778	527.992	15.0038
18.839	0.00864778	527.506	15.0038
18.86	0.00884778	526.535	15.0038
18.879	0.00914778	525.725	15.0038
18.9	0.00914778	525.563	15.0038
18.919	0.00934778	525.077	15.0038
18.94	0.00864778	524.754	15.0038
18.959	0.00884778	524.592	15.0038
18.98	0.00934778	523.944	15.0038
18.999	0.00884778	523.62	15.0038
19.019	0.00834778	523.458	15.0038
19.04	0.00884778	523.134	15.0038
19.059	0.0101478	522.163	15.0038
19.08	0.0101478	522.163	15.0038
19.099	0.00934778	521.677	15.0038
19.12	0.00964778	521.677	15.0038
19.139	0.00964778	521.353	15.0038
19.16	0.00964778	520.868	15.0038
19.18	0.00834778	521.192	15.0038
19.199	0.00964778	520.058	15.0038
19.22	0.00684778	520.22	15.0038
19.239	0.00934778	520.058	15.0038
19.26	0.00914778	521.677	15.0038
19.279	0.00914778	519.896	15.0038
19.3	0.00864778	519.572	15.0038
19.319	0.00864778	518.925	15.0038
19.339	0.00964778	518.601	15.0038
19.36	0.00934778	518.601	15.0038
19.379	0.00914778	518.115	15.0038
19.4	0.00964778	518.277	15.0038
19.419	0.00934778	517.953	15.0038
19.44	0.00964778	517.306	15.0038
19.459	0.00914778	517.63	15.0038
19.48	0.00834778	517.306	15.0038
19.499	0.00934778	517.144	15.0038
19.519	0.00864778	517.144	15.0038
19.54	0.00834778	516.334	15.0038
19.559	0.00934778	516.172	15.0038
19.58	0.00964778	515.687	15.0038
19.599	0.00964778	515.848	15.0038
19.635	0.00864778	515.525	15.0026
19.654	0.00914778	515.039	15.0026
19.675	0.00994778	515.201	15.0026
19.694	0.00994778	514.553	15.0026
19.714	0.00884778	514.229	15.0026
19.735	0.00914778	514.229	15.0026
19.754	0.00964778	514.229	15.0026
19.775	0.00964778	514.067	15.0026
19.794	0.00834778	513.582	15.0026
19.815	0.00864778	513.258	15.0026
19.834	0.00964778	513.582	15.0026
19.855	0.00864778	513.258	15.0026
19.874	0.00884778	513.42	15.0026
19.894	0.00864778	513.582	15.0026
19.915	0.00864778	512.125	15.0026
19.934	0.0101478	512.61	15.0026
19.955	0.00964778	512.61	15.0026
19.974	0.00834778	512.61	15.0026
19.995	0.00934778	512.125	15.0026
20.014	0.00834778	512.125	15.0026
20.035	0.00884778	511.639	15.0026
20.055	0.00764778	511.639	15.0026
20.074	0.00994778	511.801	15.0026
20.095	0.00864778	511.477	15.0026
20.114	0.00814778	511.801	15.0026
20.135	0.00784778	511.153	15.0026
20.154	0.00884778	510.991	15.0026
20.175	0.00914778	511.315	15.0026
20.194	0.00934778	510.344	15.0026
20.214	0.00914778	510.505	15.0026
20.235	0.00914778	510.182	15.0026
20.254	0.00964778	510.505	15.0026
20.275	0.00914778	509.858	15.0026
20.294	0.00914778	510.505	15.0026
20.315	0.00964778	509.858	15.0026
20.334	0.00814778	509.048	15.0026
20.355	0.00884778	509.696	15.0026
20.374	0.00914778	509.372	15.0026
20.394	0.00914778	509.372	15.0026
20.415	0.00834778	508.724	15.0026
20.434	0.00884778	508.886	15.0026
20.455	0.00884778	508.401	15.0026
20.474	0.00834778	508.239	15.0026
20.495	0.00884778	508.077	15.0026
20.514	0.00914778	507.753	15.0026
20.535	0.00864778	507.753	15.0014
20.555	0.00834778	506.943	15.0014
20.574	0.00914778	506.62	15.0014
20.595	0.00834778	506.458	15.0014
20.614	0.00884778	506.134	15.0014
20.639	0.00864778	506.458	15.0014
20.66	0.00914778	506.458	15.0014
20.68	0.00834778	506.134	15.0014
20.699	0.00934778	505.648	15.0014
20.72	0.00964778	505.972	15.0014
20.739	0.00864778	505.324	15.0014
20.76	0.00934778	506.134	15.0014
20.779	0.00934778	505.81	15.0014
20.8	0.00834778	505.486	15.0014
20.819	0.00914778	504.515	15.0014
20.839	0.00914778	505	15.0014
20.86	0.00964778	504.353	15.0014
20.879	0.00834778	504.839	15.0014
20.9	0.00864778	504.677	15.0014
20.919	0.00834778	505.162	15.0014
20.94	0.00834778	504.677	15.0014
20.959	0.00834778	505	15.0014
20.98	0.00964778	504.353	15.0014
20.999	0.00834778	504.515	15.0014
21.019	0.00884778	504.353	15.0014
21.04	0.00864778	504.029	15.0014
21.059	0.00884778	504.191	15.0014
21.08	0.00814778	504.191	15.0014
21.099	0.00884778	503.867	15.0014
21.12	0.00964778	504.191	15.0014
21.139	0.00934778	503.705	15.0014
21.16	0.00914778	504.029	15.0014
21.18	0.00964778	504.029	15.0014
21.199	0.00784778	503.867	15.0014
21.22	0.00914778	503.219	15.0014
21.239	0.00864778	503.219	15.0014
21.26	0.00814778	503.543	15.0014
21.279	0.00964778	503.867	15.0014
21.3	0.00834778	502.734	15.0014
21.319	0.00914778	502.734	15.0014
21.339	0.00914778	502.572	15.0014
21.36	0.00914778	503.219	15.0014
21.379	0.00884778	503.058	15.0014
21.4	0.00964778	502.41	15.0014
21.419	0.00814778	502.734	15.0014
21.44	0.00884778	503.058	15.0014
21.459	0.00914778	502.572	15.0014
21.48	0.00834778	501.924	15.0014
21.499	0.00864778	502.248	15.0014
21.519	0.00834778	501.6	15.0014
21.54	0.00834778	501.924	15.0014
21.559	0.00864778	501.762	15.0014
21.58	0.00914778	502.41	15.0014
21.599	0.00864778	501.762	15.0014
21.62	0.00914778	501.438	15.0014
21.639	0.00814778	501.6	15.0014
21.66	0.00914778	501.438	15.0014
21.68	0.00814778	501.924	15.0014
21.699	0.00934778	501.115	15.0014
21.72	0.00964778	501.6	15.0014
21.739	0.00784778	501.762	15.0014
21.76	0.00814778	502.086	15.0014
21.779	0.00914778	501.115	15.0014
21.8	0.00814778	501.276	15.0014
21.819	0.00864778	500.791	15.0014
21.839	0.00864778	501.438	15.0014
21.86	0.00884778	500.953	15.0014
21.879	0.00884778	501.276	15.0014
21.9	0.00864778	500.305	15.0014
21.919	0.00814778	500.629	15.0014
21.94	0.00884778	500.791	15.0014
21.959	0.00784778	500.953	15.0014
21.98	0.00864778	500.467	15.0014
21.999	0.00864778	500.305	15.0014
22.019	0.00934778	500.143	15.0014
22.04	0.00914778	499.819	15.0014
22.059	0.00864778	500.305	15.0014
22.08	0.00784778	500.305	15.0014
22.099	0.00834778	499.657	15.0014
22.12	0.00964778	500.305	15.0014
22.139	0.00864778	500.305	15.0014
22.16	0.00914778	499.495	15.0014
22.18	0.00934778	499.819	15.0014
22.199	0.00964778	499.819	15.0014
22.22	0.00784778	499.495	15.0014
22.239	0.00834778	499.495	15.0014
22.26	0.00864778	499.657	15.0014
22.279	0.00834778	499.657	15.0014
22.3	0.00834778	499.657	15.0014
22.319	0.00814778	499.495	15.0014
22.339	0.00814778	499.334	15.0014
22.36	0.00914778	499.01	15.0014
22.379	0.00834778	498.524	15.0014
22.4	0.00964778	499.01	15.0014
22.419	0.00834778	499.172	15.0014
22.44	0.00914778	499.172	15.0014
22.459	0.00834778	498.848	15.0014
22.48	0.00864778	498.686	15.0014
22.499	0.00834778	499.01	15.0014
22.519	0.00884778	498.362	15.0014
22.54	0.00934778	498.848	15.0014
22.559	0.00884778	498.686	15.0014
22.58	0.00884778	498.524	15.0014
22.599	0.00834778	498.524	15.0014
22.635	0.00764778	498.362	15.0014
22.654	0.00814778	498.2	15.0014
22.675	0.00814778	498.362	15.0014
22.694	0.00864778	498.524	15.0014
22.714	0.00884778	498.038	15.0014
22.735	0.00864778	497.714	15.0014
22.754	0.00864778	497.876	15.0014
22.775	0.00864778	498.038	15.0014
22.794	0.00934778	497.714	15.0014
22.815	0.00934778	497.229	15.0014
22.834	0.00834778	497.876	15.0014
22.855	0.00814778	497.229	15.0014
22.874	0.00934778	497.391	15.0014
22.894	0.00934778	497.553	15.0014
22.915	0.00934778	498.362	15.0014
22.934	0.00914778	497.391	15.0014
22.955	0.00814778	497.229	15.0014
22.974	0.00864778	496.743	15.0014
22.995	0.00914778	496.419	15.0014
23.014	0.00934778	497.553	15.0014
23.035	0.00964778	497.553	15.0014
23.055	0.00884778	497.391	15.0014
23.074	0.00834778	497.067	15.0014
23.095	0.00884778	496.581	15.0014
23.114	0.00964778	496.419	15.0014
23.135	0.00914778	496.419	15.0014
23.154	0.00994778	496.743	15.0014
23.175	0.00864778	497.067	15.0014
23.194	0.00884778	496.419	15.0014
23.214	0.00964778	496.257	15.0014
23.235	0.00834778	496.743	15.0014
23.254	0.00864778	496.095	15.0014
23.275	0.00994778	496.257	15.0014
23.294	0.00864778	496.095	15.005
23.315	0.00914778	507.267	15.0551
23.334	0.00834778	579.803	15.1185
23.355	0.00864778	588.223	15.1905
23.374	0.00864778	538.03	15.2723
23.394	0.00884778	536.411	15.3601
23.415	0.00864778	561.993	15.4504
23.434	0.00834778	579.641	15.5456
23.455	0.00964778	594.051	15.6408
23.474	0.00834778	608.3	15.7384
23.495	0.00834778	622.224	15.836
23.514	0.00964778	640.034	15.9348
23.535	0.00814778	656.387	16.0337
23.555	0.00914778	668.531	16.1337
23.574	0.0132478	684.884	16.2326
23.595	0.0106478	701.722	16.3326
23.614	0.0101478	720.666	16.4327
23.644	0.00934778	744.305	16.5828
23.665	0.0106478	760.496	16.6816
23.684	0.00934778	773.935	16.7829
23.705	0.0101478	784.945	16.8817
23.724	0.00994778	781.059	16.983
23.745	0.0101478	707.227	17.0818
23.764	0.00994778	666.911	17.1819
23.785	0.0101478	680.674	17.282
23.805	0.0104478	690.227	17.382
23.824	0.0116478	688.608	17.4821
23.845	0.0111478	696.379	17.5821
23.864	0.0129478	711.437	17.6822
23.885	0.0124478	717.104	17.7822
23.904	0.0127478	722.285	17.8823
23.925	0.0137478	728.761	17.9824
23.944	0.0134478	734.266	18.0824
23.964	0.0134478	742.2	18.1825
23.985	0.0111478	753.696	18.2825
24.004	0.0109478	762.115	18.3814
24.025	0.0116478	774.744	18.4827
24.044	0.0121478	787.697	18.5815
24.065	0.0119478	791.259	18.6828
24.084	0.0121478	792.231	18.7816
24.105	0.0132478	795.793	18.8829
24.124	0.0124478	799.678	18.9817
24.144	0.0127478	804.536	19.0818
24.165	0.0132478	809.555	19.1806
24.184	0.0124478	810.527	19.2831
24.205	0.0119478	815.384	19.382
24.224	0.0124478	817.974	19.4832
24.245	0.0124478	819.27	19.5821
24.264	0.0134478	824.289	19.6821
24.285	0.0139478	831.089	19.7785
24.305	0.0127478	836.918	19.8493
24.324	0.0129478	844.204	19.8981
24.345	0.0134478	849.385	19.9311
24.364	0.0137478	853.271	19.9542
24.385	0.0139478	854.728	19.9689
24.404	0.0132478	855.538	19.9799
24.425	0.0139478	854.404	19.9872
24.444	0.0144478	851.328	19.9921
24.464	0.0147478	846.956	19.9945
24.485	0.0134478	843.394	19.9969
24.504	0.0147478	841.937	19.9994
24.525	0.0137478	839.023	20.0006
24.544	0.0139478	835.785	20.0018
24.565	0.0134478	833.032	20.0018
24.584	0.0139478	829.956	20.0018
24.605	0.0147478	826.394	20.003
24.639	0.0150478	824.127	20.003
24.66	0.0150478	822.508	20.003
24.68	0.0147478	819.594	20.003
24.699	0.0144478	817.003	20.003
24.72	0.0147478	816.193	20.003
24.739	0.0137478	814.089	20.003
24.76	0.0142478	813.279	20.003
24.779	0.0144478	811.984	20.003
24.8	0.0142478	810.85	20.003
24.819	0.0144478	810.203	20.003
24.839	0.0142478	808.745	20.003
24.86	0.0139478	807.936	20.003
24.879	0.0142478	807.45	20.003
24.9	0.0137478	806.641	20.003
24.919	0.0144478	805.669	20.003
24.94	0.0139478	805.022	20.003
24.959	0.0147478	805.022	20.003
24.98	0.0142478	804.374	20.003
24.999	0.0134478	804.05	20.003
25.019	0.0144478	803.079	20.003
25.04	0.0144478	802.755	20.003
25.059	0.0134478	802.107	20.003
25.08	0.0137478	802.107	20.003
25.099	0.0137478	801.783	20.003
25.12	0.0147478	801.783	20.003
25.139	0.0144478	801.621	20.003
25.16	0.0134478	800.488	20.003
25.18	0.0137478	800.326	20.003
25.199	0.0139478	799.517	20.003
25.22	0.0144478	799.031	20.003
25.239	0.0134478	798.059	20.003
25.26	0.0144478	798.869	20.003
25.279	0.0137478	798.869	20.003
25.3	0.0147478	798.545	20.003
25.319	0.0139478	798.059	20.003
25.339	0.0147478	798.059	20.003
25.36	0.0142478	796.926	20.0043
25.379	0.0137478	796.764	20.0043
25.4	0.0132478	796.926	20.0043
25.419	0.0147478	797.088	20.0043
25.44	0.0137478	796.44	20.0043
25.459	0.0134478	796.116	20.0043
25.48	0.0155478	795.469	20.0043
25.499	0.0134478	795.307	20.0043
25.519	0.0137478	795.307	20.003
25.54	0.0147478	794.983	20.003
25.559	0.0134478	794.983	20.003
25.58	0.0147478	794.335	20.003
25.599	0.0134478	793.688	20.003
25.62	0.0142478	793.04	20.003
25.65	0.0137478	794.174	20.003
25.669	0.0139478	793.364	20.003
25.69	0.0139478	793.04	20.003
25.709	0.0137478	792.878	20.003
25.73	0.0147478	792.231	20.003
25.749	0.0134478	791.907	20.003
25.769	0.0139478	791.907	20.003
25.79	0.0134478	791.421	20.003
25.809	0.0139478	791.907	20.003
25.83	0.0137478	790.935	20.003
25.849	0.0132478	790.773	20.003
25.87	0.0137478	790.773	20.003
25.889	0.0134478	790.45	20.003
25.91	0.0139478	790.611	20.003
25.93	0.0139478	790.126	20.003
25.949	0.0139478	789.802	20.003
25.97	0.0147478	789.154	20.003
25.989	0.0134478	788.669	20.003
26.01	0.0137478	788.507	20.003
26.029	0.0144478	789.154	20.003
26.05	0.0142478	789.154	20.003
26.069	0.0134478	788.83	20.003
26.089	0.0134478	788.183	20.003
26.11	0.0139478	787.859	20.003
26.129	0.0139478	787.373	20.003
26.15	0.0134478	787.859	20.003
26.169	0.0147478	787.859	20.003
26.19	0.0137478	787.535	20.003
26.209	0.0134478	787.535	20.003
26.23	0.0134478	787.373	20.003
26.249	0.0139478	787.211	20.003
26.269	0.0139478	786.564	20.003
26.29	0.0139478	786.24	20.003
26.309	0.0142478	786.24	20.003
26.33	0.0139478	786.564	20.003
26.349	0.0134478	786.078	20.003
26.37	0.0137478	785.916	20.003
26.389	0.0137478	785.754	20.003
26.41	0.0144478	785.43	20.003
26.43	0.0137478	785.106	20.003
26.449	0.0137478	785.592	20.003
26.47	0.0137478	785.268	20.003
26.489	0.0132478	784.783	20.003
26.51	0.0137478	784.783	20.003
26.529	0.0132478	783.811	20.003
26.55	0.0139478	784.621	20.003
26.569	0.0139478	784.459	20.003
26.589	0.0144478	783.811	20.003
26.61	0.0142478	783.811	20.003
26.639	0.0132478	783.002	20.003
26.66	0.0137478	783.649	20.003
26.68	0.0134478	783.325	20.003
26.699	0.0142478	783.649	20.003
26.72	0.0134478	782.84	20.003
26.739	0.0132478	782.516	20.003
26.76	0.0137478	782.678	20.003
26.779	0.0134478	782.84	20.003
26.8	0.0137478	782.516	20.003
26.819	0.0142478	781.868	20.003
26.839	0.0144478	782.03	20.003
26.86	0.0137478	781.706	20.003
26.879	0.0137478	780.897	20.003
26.9	0.0144478	780.411	20.003
26.919	0.0132478	779.763	20.0018
26.94	0.0137478	779.763	20.0018
26.959	0.0134478	779.278	20.0018
26.98	0.0134478	778.792	20.0018
26.999	0.0134478	778.792	20.0018
27.019	0.0132478	778.792	20.0018
27.04	0.0127478	778.468	20.0018
27.059	0.0134478	778.144	20.0018
27.08	0.0129478	777.982	20.0018
27.099	0.0134478	777.982	20.0018
27.12	0.0132478	778.306	20.0018
27.139	0.0134478	777.982	20.0018
27.16	0.0132478	777.497	20.0018
27.18	0.0142478	777.497	20.0018
27.199	0.0137478	777.173	20.0018
27.22	0.0137478	777.173	20.0018
27.239	0.0132478	776.687	20.0018
27.26	0.0132478	777.011	20.0018
27.279	0.0132478	777.011	20.0018
27.3	0.0142478	776.687	20.0018
27.319	0.0137478	776.039	20.0018
27.339	0.0137478	776.363	20.0018
27.36	0.0134478	776.687	20.0018
27.379	0.0142478	776.201	20.0018
27.4	0.0137478	775.878	20.0018
27.419	0.0139478	777.011	20.0018
27.44	0.0142478	775.068	20.0018
27.459	0.0132478	775.23	20.0018
27.48	0.0129478	775.716	20.0018
27.499	0.0134478	776.201	20.0018
27.519	0.0134478	775.716	20.0018
27.54	0.0134478	775.068	20.0018
27.559	0.0137478	775.392	20.0018
27.58	0.0142478	774.744	20.0018
27.599	0.0139478	774.744	20.0018
27.635	0.0132478	774.582	20.0018
27.654	0.0127478	773.935	20.0018
27.675	0.0129478	774.582	20.0018
27.694	0.0134478	774.42	20.0018
27.714	0.0132478	773.935	20.0018
27.735	0.0134478	774.097	20.0018
27.754	0.0132478	773.773	20.0018
27.775	0.0134478	774.097	20.0018
27.794	0.0134478	773.449	20.0018
27.815	0.0142478	773.449	20.0018
27.834	0.0139478	773.287	20.0018
27.855	0.0139478	773.287	20.0018
27.874	0.0132478	773.287	20.0018
27.894	0.0142478	772.801	20.0018
27.915	0.0137478	772.639	20.0018
27.934	0.0137478	772.477	20.0018
27.955	0.0134478	771.83	20.0018
27.974	0.0144478	772.154	20.0018
27.995	0.0134478	771.506	20.0018
28.014	0.0142478	772.316	20.0018
28.035	0.0142478	771.83	20.0018
28.055	0.0144478	771.182	20.0018
28.074	0.0137478	770.696	20.0018
28.095	0.0144478	770.211	20.0018
28.114	0.0152478	770.373	20.0006
28.135	0.0124478	769.887	20.0006
28.154	0.0134478	770.049	20.0006
28.175	0.0129478	770.211	20.0006
28.194	0.0137478	769.725	20.0006
28.214	0.0134478	769.563	20.0006
28.235	0.0124478	768.915	20.0006
28.254	0.0137478	769.401	20.0006
28.275	0.0132478	769.077	20.0006
28.294	0.0142478	769.239	20.0006
28.315	0.0137478	769.077	20.0006
28.334	0.0134478	768.915	20.0006
28.355	0.0139478	768.915	20.0006
28.374	0.0124478	768.915	20.0006
28.394	0.0134478	768.592	20.0006
28.415	0.0134478	768.592	20.0006
28.434	0.0134478	768.592	20.0006
28.455	0.0137478	768.43	20.0006
28.474	0.0134478	768.106	20.0006
28.495	0.0137478	768.592	20.0006
28.514	0.0137478	768.268	20.0006
28.535	0.0137478	767.62	20.0006
28.555	0.0134478	768.106	20.0006
28.574	0.0142478	767.62	20.0006
28.595	0.0127478	767.134	20.0006
28.614	0.0132478	767.458	20.0006
28.644	0.0137478	767.62	20.0006
28.665	0.0132478	767.458	20.0006
28.684	0.0139478	767.62	20.0006
28.705	0.0134478	767.296	20.0006
28.724	0.0137478	766.972	20.0006
28.745	0.0139478	767.134	20.0006
28.764	0.0139478	766.811	20.0006
28.785	0.0124478	767.134	20.0006
28.805	0.0132478	766.487	20.0006
28.824	0.0127478	767.296	20.0006
28.845	0.0134478	767.134	20.0006
28.864	0.0134478	766.001	20.0006
28.885	0.0142478	766.325	20.0006
28.904	0.0137478	766.163	20.0006
28.925	0.0134478	766.163	20.0006
28.944	0.0137478	765.839	20.0006
28.964	0.0134478	766.163	20.0006
28.985	0.0137478	766.811	20.0006
29.004	0.0134478	766.325	20.0006
29.025	0.0134478	765.839	20.0006
29.044	0.0139478	765.191	20.0006
29.065	0.0129478	765.839	20.0006
29.084	0.0139478	766.001	20.0006
29.105	0.0137478	766.487	20.0006
29.124	0.0139478	765.191	20.0006
29.144	0.0134478	765.515	20.0006
29.165	0.0134478	765.353	20.0006
29.184	0.0129478	765.191	20.0006
29.205	0.0142478	765.191	20.0006
29.224	0.0134478	765.839	20.0006
29.245	0.0139478	765.191	20.0006
29.264	0.0129478	765.677	20.0006
29.285	0.0129478	764.706	20.0006
29.305	0.0134478	764.544	20.0006
29.324	0.0137478	764.868	20.0006
29.345	0.0137478	764.706	20.0006
29.364	0.0144478	764.706	20.0006
29.385	0.0137478	765.353	20.0226
29.404	0.0121478	800.65	20.0714
29.425	0.0124478	908.159	20.1373
29.444	0.0147478	882.415	20.2129
29.464	0.0127478	805.022	20.2959
29.485	0.0127478	813.765	20.385
29.504	0.0132478	850.357	20.4765
29.525	0.0134478	872.215	20.5717
29.544	0.0134478	888.244	20.6681
29.565	0.0127478	908.645	20.7657
29.584	0.0124478	928.56	20.8621
29.605	0.0134478	949.122	20.9621
29.639	0.0137478	976.485	21.1366
29.66	0.0129478	995.105	21.2355
29.68	0.0139478	1016.96	21.3355
29.699	0.0134478	1035.42	21.4344
29.72	0.0139478	1046.75	21.5356
29.739	0.0178478	1059.87	21.6357
29.76	0.0152478	1082.05	21.7345
29.779	0.0147478	1101.97	21.8358
29.8	0.0134478	1112	21.9347
29.819	0.0144478	1122.85	22.0347
29.839	0.0144478	1133.86	22.1348
29.86	0.0147478	1147.63	22.2348
29.879	0.0144478	1169	22.3337
29.9	0.0157478	1191.18	22.4349
29.919	0.0147478	1204.78	22.5338
29.94	0.0152478	1217.89	22.6351
29.959	0.0137478	1232.14	22.7339
29.98	0.0147478	1247.52	22.8352
29.999	0.0147478	1265.5	22.934
30.019	0.0152478	1282.5	23.0353
30.04	0.0137478	1297.72	23.1341
30.059	0.0134478	1318.77	23.2354
30.08	0.0134478	1343.38	23.3342
30.099	0.0124478	1366.85	23.4343
30.12	0.0127478	1389.68	23.5344
30.139	0.0127478	1413	23.6356
30.16	0.0119478	1436.47	23.7345
30.18	0.0116478	1448.94	23.8358
30.199	0.0116478	1470.48	23.9346
30.22	0.0121478	1498.49	24.0346
30.239	0.0101478	1523.42	24.1347
30.26	0.0116478	1543.82	24.2348
30.279	0.0111478	1566.33	24.3348
30.3	0.00994778	1585.11	24.4349
30.319	0.00914778	1608.59	24.5349
30.339	0.00964778	1640.97	24.6338
30.36	0.00964778	1679.02	24.7351
30.379	0.00914778	1717.07	24.818
30.4	0.00864778	1746.7	24.8766
30.419	0.00934778	1768.23	24.9169
30.44	0.00814778	1784.75	24.9437
30.459	0.00934778	1793.65	24.962
30.48	0.00934778	1798.35	24.9742
30.499	0.00864778	1800.45	24.984
30.519	0.00834778	1801.1	24.9889
30.54	0.00734778	1797.05	24.9937
30.559	0.00784778	1792.35	24.9974
30.58	0.00734778	1790.41	24.9986
30.599	0.00714778	1787.34	24.9998
30.62	0.00654778	1783.29	25.0011
30.639	0.00634778	1778.59	25.0023
30.66	0.00554778	1775.68	25.0023
30.68	0.00634778	1771.95	25.0023
30.699	0.00584778	1766.77	25.0023
30.72	0.00554778	1762.73	25.0023
30.739	0.00504778	1760.62	25.0035
30.76	0.00504778	1759.49	25.0035
30.779	0.00554778	1757.38	25.0035
30.8	0.00584778	1754.31	25.0035
30.819	0.00534778	1752.36	25.0035
30.839	0.00534778	1750.58	25.0035
30.86	0.00504778	1748.48	25.0035
30.879	0.00404778	1746.7	25.0035
30.9	0.00554778	1745.56	25.0035
30.919	0.00504778	1743.46	25.0035
30.94	0.00484778	1741.68	25.0035
30.959	0.00534778	1740.71	25.0035
30.98	0.00454778	1739.57	25.0035
30.999	0.00404778	1738.44	25.0035
31.019	0.00454778	1737.63	25.0035
31.04	0.00404778	1736.33	25.0035
31.059	0.00454778	1734.88	25.0035
31.08	0.00534778	1734.07	25.0035
31.099	0.00504778	1732.93	25.0035
31.12	0.00424778	1732.12	25.0035
31.139	0.00424778	1731.64	25.0035
31.16	0.00404778	1731.31	25.0035
31.18	0.00454778	1730.18	25.0035
31.199	0.00504778	1728.56	25.0035
31.22	0.00454778	1726.78	25.0035
31.239	0.00354778	1727.43	25.0035
31.26	0.00454778	1726.46	25.0035
31.279	0.00534778	1726.3	25.0035
31.3	0.00424778	1725.81	25.0035
31.319	0.00424778	1725.32	25.0035
31.339	0.00424778	1724.35	25.0035
31.36	0.00454778	1723.87	25.0035
31.379	0.00424778	1723.38	25.0035
31.4	0.00424778	1722.09	25.0035
31.419	0.00504778	1721.44	25.0035
31.44	0.00424778	1720.95	25.0035
31.459	0.00534778	1720.95	25.0035
31.48	0.00424778	1720.3	25.0035
31.499	0.00454778	1720.14	25.0035
31.519	0.00354778	1719.98	25.0035
31.54	0.00504778	1718.69	25.0035
31.559	0.00424778	1717.55	25.0035
31.58	0.00454778	1716.9	25.0035
31.599	0.00354778	1717.23	25.0035
31.62	0.00454778	1717.07	25.0035
31.639	0.00404778	1716.42	25.0035
31.66	0.00274778	1715.77	25.0035
31.68	0.00454778	1715.77	25.0035
31.699	0.00424778	1714.8	25.0035
31.72	0.00374778	1714.64	25.0035
31.739	0.00504778	1713.83	25.0035
31.76	0.00324778	1713.5	25.0035
31.779	0.00354778	1713.02	25.0035
31.8	0.00404778	1713.18	25.0035
31.819	0.00604778	1712.21	25.0035
31.839	0.00424778	1712.53	25.0035
31.86	0.00404778	1712.05	25.0035
31.879	0.00454778	1711.56	25.0035
31.9	0.00404778	1710.75	25.0035
31.919	0.00454778	1710.1	25.0035
31.94	0.00424778	1709.94	25.0035
31.959	0.00454778	1710.43	25.0035
31.98	0.00354778	1709.78	25.0035
31.999	0.00424778	1709.46	25.0035
32.019	0.00504778	1709.13	25.0035
32.04	0.00484778	1708	25.0035
32.059	0.00304778	1707.51	25.0035
32.08	0.00424778	1710.43	25.0035
32.099	0.00374778	1707.84	25.0035
32.12	0.00424778	1707.68	25.0035
32.139	0.00424778	1707.03	25.0035
32.16	0.00424778	1706.87	25.0035
32.18	0.00504778	1706.54	25.0035
32.199	0.00424778	1706.22	25.0035
32.22	0.00404778	1705.57	25.0035
32.239	0.00424778	1705.08	25.0035
32.26	0.00404778	1705.08	25.0035
32.279	0.00374778	1704.76	25.0035
32.3	0.00354778	1705.08	25.0035
32.319	0.00504778	1704.76	25.0035
32.339	0.00504778	1704.28	25.0035
32.36	0.00304778	1703.63	25.0035
32.379	0.00424778	1702.82	25.0035
32.4	0.00324778	1702.82	25.0023
32.419	0.00484778	1702.49	25.0023
32.44	0.00404778	1702.01	25.0023
32.459	0.00424778	1702.01	25.0023
32.48	0.00424778	1701.52	25.0023
32.499	0.00424778	1701.04	25.0023
32.519	0.00404778	1700.55	25.0023
32.54	0.00424778	1700.07	25.0023
32.559	0.00454778	1700.39	25.0023
32.58	0.00374778	1700.07	25.0023
32.599	0.00404778	1699.42	25.0023
32.635	0.00484778	1699.26	25.0023
32.654	0.00424778	1699.26	25.0023
32.675	0.00404778	1699.42	25.0023
32.694	0.00324778	1699.09	25.0023
32.714	0.00424778	1697.64	25.0023
32.735	0.00454778	1697.96	25.0023
32.754	0.00534778	1696.99	25.0023
32.775	0.00354778	1697.31	25.0023
32.794	0.00484778	1697.64	25.0023
32.815	0.00374778	1696.83	25.0023
32.834	0.00374778	1696.34	25.0023
32.855	0.00454778	1696.67	25.0023
32.874	0.00424778	1696.34	25.0023
32.894	0.00354778	1696.18	25.0023
32.915	0.00374778	1695.86	25.0023
32.934	0.00404778	1696.18	25.0023
32.955	0.00454778	1695.05	25.0023
32.974	0.00324778	1695.05	25.0023
32.995	0.00404778	1694.72	25.0023
33.014	0.00424778	1694.4	25.0023
33.035	0.00304778	1694.72	25.0023
33.055	0.00324778	1694.24	25.0023
33.074	0.00424778	1694.07	25.0023
33.095	0.00404778	1693.75	25.0023
33.114	0.00374778	1693.75	25.0023
33.135	0.00374778	1693.27	25.0023
33.154	0.00454778	1693.1	25.0023
33.175	0.00374778	1692.94	25.0023
33.194	0.00424778	1692.62	25.0023
33.214	0.00454778	1692.46	25.0023
33.235	0.00454778	1691.97	25.0023
33.254	0.00304778	1692.29	25.0023
33.275	0.00304778	1691.97	25.0023
33.294	0.00404778	1691.65	25.0023
33.315	0.00404778	1690.84	25.0023
33.334	0.00404778	1690.84	25.0023
33.355	0.00374778	1691	25.0023
33.374	0.00304778	1690.84	25.0023
33.394	0.00424778	1690.51	25.0023
33.415	0.00374778	1690.19	25.0023
33.434	0.00374778	1689.87	25.0023
33.455	0.00354778	1689.7	25.0023
33.474	0.00424778	1689.38	25.0023
33.495	0.00354778	1688.57	25.0023
33.514	0.00504778	1688.08	25.0023
33.535	0.00354778	1687.92	25.0023
33.555	0.00504778	1687.44	25.0023
33.574	0.00454778	1687.27	25.0023
33.595	0.00374778	1687.11	25.0023
33.614	0.00254778	1686.79	25.0011
33.639	0.00324778	1686.47	25.0011
33.66	0.00404778	1686.14	25.0011
33.68	0.00404778	1685.49	25.0011
33.699	0.00454778	1685.98	25.0011
33.72	0.00404778	1685.98	25.0011
33.739	0.00354778	1685.17	25.0011
33.76	0.00354778	1685.33	25.0011
33.779	0.00374778	1684.52	25.0011
33.8	0.00354778	1684.2	25.0011
33.819	0.00304778	1684.36	25.0011
33.839	0.00504778	1684.68	25.0011
33.86	0.00404778	1684.36	25.0011
33.879	0.00454778	1683.55	25.0011
33.9	0.00354778	1683.71	25.0011
33.919	0.00454778	1683.39	25.0011
33.94	0.00304778	1683.39	25.0011
33.959	0.00424778	1683.55	25.0011
33.98	0.00354778	1682.9	25.0011
33.999	0.00274778	1682.74	25.0011
34.019	0.00454778	1682.58	25.0011
34.04	0.00424778	1682.58	25.0011
34.059	0.00354778	1682.58	25.0011
34.08	0.00274778	1682.09	25.0011
34.099	0.00304778	1682.26	25.0011
34.12	0.00424778	1681.93	25.0011
34.139	0.00404778	1681.28	25.0011
34.16	0.00354778	1681.77	25.0011
34.18	0.00324778	1682.09	25.0011
34.199	0.00404778	1681.45	25.0011
34.22	0.00424778	1680.96	25.0011
34.239	0.00374778	1680.15	25.0011
34.26	0.00504778	1680.8	25.0011
34.279	0.00374778	1680.47	25.0011
34.3	0.00324778	1680.31	25.0011
34.319	0.00424778	1680.31	25.0011
34.339	0.00484778	1680.15	25.0011
34.36	0.00424778	1679.66	25.0011
34.379	0.00304778	1679.5	25.0011
34.4	0.00354778	1679.66	25.0011
34.419	0.00354778	1679.34	25.0011
34.44	0.00424778	1679.18	25.0011
34.459	0.00374778	1679.34	25.0011
34.48	0.00404778	1678.69	25.0011
34.499	0.00354778	1678.37	25.0011
34.519	0.00404778	1678.86	25.0011
34.54	0.00454778	1678.86	25.0011
34.559	0.00484778	1678.37	25.0011
34.58	0.00424778	1678.21	25.0011
34.599	0.00404778	1678.05	25.0011
34.635	0.00374778	1677.4	25.0011
34.654	0.00404778	1677.88	25.0011
34.675	0.00354778	1677.88	25.0011
34.694	0.00424778	1677.24	25.0011
34.714	0.00304778	1677.56	25.0011
34.735	0.00404778	1676.75	25.0011
34.754	0.00404778	1676.91	25.0011
34.775	0.00324778	1676.75	25.0011
34.794	0.00404778	1676.75	25.0011
34.815	0.00374778	1676.1	25.0011
34.834	0.00354778	1675.78	25.0011
34.855	0.00354778	1676.26	25.0011
34.874	0.00354778	1676.26	25.0011
34.894	0.00424778	1675.62	25.0011
34.915	0.00174778	1675.78	25.0011
34.934	0.00484778	1675.78	25.0011
34.955	0.00404778	1675.46	25.0011
34.974	0.00354778	1674.97	25.0011
34.995	0.00404778	1674.65	25.0011
35.014	0.00374778	1675.46	25.0011
35.035	0.00404778	1674.97	25.0011
35.055	0.00404778	1674.81	25.0011
35.074	0.00254778	1675.13	25.0011
35.095	0.00374778	1674.65	25.0011
35.114	0.00454778	1674.32	25.0011
35.135	0.00324778	1673.84	25.0011
35.154	0.00254778	1674.48	25.0011
35.175	0.00374778	1673.84	25.0011
35.194	0.00454778	1674.65	25.0011
35.214	0.00404778	1674	25.0011
35.235	0.00304778	1674.16	25.0011
35.254	0.00254778	1673.35	25.0011
35.275	0.00454778	1673.03	25.0011
35.294	0.00354778	1672.86	25.0011
35.315	0.00454778	1672.86	25.0011
35.334	0.00424778	1673.35	25.0011
35.355	0.00454778	1673.19	25.0011
35.374	0.00484778	1673.03	25.0011
35.394	0.00504778	1672.86	25.0011
35.415	0.00374778	1672.7	25.0011
35.434	0.00354778	1672.38	25.0011
35.455	0.00324778	1672.38	25.0011
35.474	0.00404778	1673.35	25.0316
35.495	0.00374778	1730.18	25.0828
35.514	0.00424778	1943.26	25.1524
35.535	0.00424778	2004.13	25.2292
35.555	0.00374778	1805.31	25.3159
35.574	0.00424778	1780.86	25.405
35.595	0.00374778	1849.51	25.4977
35.614	0.00424778	1885.94	25.5929
35.639	0.00254778	1915.08	25.7137
35.66	0.00304778	1956.21	25.8113
35.68	0.00354778	1996.52	25.9101
35.699	0.00404778	2020.97	26.009
35.72	0.00454778	2036.84	26.109
35.739	0.00404778	2059.02	26.2091
35.76	0.00304778	2085.25	26.3079
35.779	0.00274778	2115.37	26.408
35.8	0.00374778	2141.92	26.5068
35.819	0.00354778	2139.01	26.6081
35.839	0.00374778	2134.47	26.7069
35.86	0.00584778	2145.32	26.8082
35.879	0.0116478	2149.69	26.907
35.9	0.00124778	2156.17	27.0083
35.919	0.00424778	2184.99	27.1059
35.94	0.00254778	2204.09	27.2072
35.959	0.00274778	2203.61	27.3061
35.98	0.00254778	2196	27.4073
35.999	0.00254778	2199.88	27.5074
36.019	0.00254778	2196.48	27.6074
36.04	0.00174778	2190.33	27.7063
36.059	0.00144778	2186.45	27.8076
36.08	0.00144778	2190.33	27.9064
36.099	0.00144778	2196	28.0077
36.12	0.000947783	2208.63	28.1077
36.139	0.000947783	2225.95	28.2078
36.16	0.000947783	2241.01	28.3079
36.18	-0.00105222	2251.21	28.4079
36.199	-5.22167e-05	2272.42	28.508
36.22	-0.00255222	2296.87	28.6068
36.239	-0.00255222	2308.53	28.7081
36.26	-0.00335222	2316.95	28.8069
36.279	-0.00285222	2342.69	28.9082
36.3	-0.00415222	2374.75	29.007
36.319	-0.00435222	2401.46	29.1071
36.339	-0.00585222	2428.99	29.2059
36.36	-0.00535222	2445.5	29.3072
36.379	-0.00715222	2457.65	29.406
36.4	-0.00875222	2486.47	29.5073
36.419	-0.00995222	2521.93	29.6062
36.44	-0.00995222	2550.26	29.7074
36.459	-0.00995222	2580.38	29.7977
36.48	-0.0107522	2613.41	29.8636
36.499	-0.0125522	2633.64	29.9088
36.519	-0.0125522	2647.25	29.9381
36.54	-0.0145522	2655.83	29.9588
36.559	-0.0130522	2659.71	29.9735
36.58	-0.0137522	2661.01	29.9832
36.599	-0.0155522	2661.82	29.9893
36.635	-0.0160522	2652.59	29.9966
36.654	-0.0150522	2649.19	29.9991
36.675	-0.0153522	2645.46	30.0003
36.694	-0.0153522	2640.28	30.0015
36.714	-0.0148522	2633.48	30.0027
36.735	-0.0168522	2629.76	30.0027
36.754	-0.0168522	2625.87	30.004
36.775	-0.0160522	2622.63	30.004
36.794	-0.0171522	2618.59	30.004
36.815	-0.0178522	2614.7	30.004
36.834	-0.0168522	2610.98	30.004
36.855	-0.0176522	2607.9	30.004
36.874	-0.0173522	2605.8	30.004
36.894	-0.0171522	2605.8	30.0052
36.915	-0.0173522	2603.37	30.0052
36.934	-0.0171522	2601.75	30.0052
36.955	-0.0171522	2599	30.0052
36.974	-0.0173522	2597.21	30.0052
36.995	-0.0166522	2595.76	30.0052
37.014	-0.0168522	2594.3	30.0052
37.035	-0.0166522	2592.36	30.0052
37.055	-0.0163522	2590.58	30.0052
37.074	-0.0176522	2589.77	30.0052
37.095	-0.0178522	2588.63	30.0052
37.114	-0.0173522	2587.34	30.0052
37.135	-0.0181522	2586.2	30.0052
37.154	-0.0168522	2585.56	30.0052
37.175	-0.0178522	2583.78	30.0052
37.194	-0.0173522	2582.32	30.0052
37.214	-0.0173522	2581.51	30.0052
37.235	-0.0178522	2581.35	30.0052
37.254	-0.0173522	2580.38	30.0052
37.275	-0.0166522	2580.05	30.0052
37.294	-0.0173522	2578.27	30.0052
37.315	-0.0181522	2577.46	30.0052
37.334	-0.0171522	2576.33	30.0052
37.355	-0.0183522	2575.36	30.0052
37.374	-0.0178522	2575.36	30.0052
37.394	-0.0181522	2575.03	30.0052
37.415	-0.0181522	2574.06	30.0052
37.434	-0.0173522	2573.25	30.0052
37.455	-0.0178522	2572.6	30.0052
37.474	-0.0178522	2572.44	30.0052
37.495	-0.0168522	2571.31	30.0052
37.514	-0.0181522	2570.18	30.0052
37.535	-0.0176522	2570.01	30.0052
37.555	-0.0166522	2569.53	30.0052
37.574	-0.0176522	2569.2	30.0052
37.595	-0.0178522	2568.56	30.0052
37.614	-0.0168522	2568.39	30.0052
37.639	-0.0171522	2567.58	30.0052
37.66	-0.0178522	2566.78	30.0052
37.68	-0.0173522	2565.64	30.0052
37.699	-0.0173522	2565.32	30.0052
37.72	-0.0183522	2565.48	30.0052
37.739	-0.0173522	2565.16	30.0052
37.76	-0.0171522	2564.99	30.0052
37.779	-0.0186522	2563.7	30.0052
37.8	-0.0173522	2562.73	30.0052
37.819	-0.0181522	2562.24	30.0052
37.839	-0.0176522	2562.24	30.0052
37.86	-0.0173522	2562.24	30.0052
37.879	-0.0186522	2562.24	30.004
37.9	-0.0181522	2560.95	30.004
37.919	-0.0178522	2559.81	30.004
37.94	-0.0183522	2559.81	30.004
37.959	-0.0178522	2559.97	30.004
37.98	-0.0178522	2559.49	30.004
37.999	-0.0181522	2559	30.004
38.019	-0.0176522	2558.52	30.004
38.04	-0.0188522	2557.87	30.004
38.059	-0.0191522	2557.55	30.004
38.08	-0.0173522	2557.55	30.004
38.099	-0.0171522	2558.03	30.004
38.12	-0.0171522	2556.9	30.004
38.139	-0.0186522	2556.09	30.004
38.16	-0.0166522	2555.6	30.004
38.18	-0.0176522	2555.28	30.004
38.199	-0.0183522	2555.12	30.004
38.22	-0.0181522	2555.44	30.004
38.239	-0.0181522	2555.44	30.004
38.26	-0.0168522	2554.79	30.004
38.279	-0.0176522	2553.66	30.004
38.3	-0.0173522	2553.01	30.004
38.319	-0.0178522	2552.69	30.004
38.339	-0.0173522	2552.69	30.004
38.36	-0.0178522	2553.01	30.004
38.379	-0.0181522	2552.69	30.004
38.4	-0.0178522	2552.04	30.004
38.419	-0.0186522	2551.88	30.004
38.44	-0.0178522	2551.39	30.004
38.459	-0.0178522	2550.58	30.004
38.48	-0.0178522	2550.58	30.004
38.499	-0.0173522	2549.77	30.004
38.519	-0.0178522	2549.13	30.004
38.54	-0.0178522	2549.77	30.004
38.559	-0.0178522	2549.29	30.004
38.58	-0.0178522	2549.13	30.004
38.599	-0.0178522	2548.64	30.004
38.635	-0.0171522	2548.16	30.004
38.654	-0.0173522	2547.67	30.004
38.675	-0.0188522	2547.35	30.004
38.694	-0.0178522	2546.86	30.004
38.714	-0.0188522	2547.18	30.004
38.735	-0.0178522	2547.02	30.004
38.754	-0.0176522	2546.05	30.004
38.775	-0.0178522	2545.24	30.004
38.794	-0.0178522	2545.08	30.004
38.815	-0.0181522	2544.43	30.004
38.834	-0.0176522	2544.59	30.004
38.855	-0.0173522	2544.76	30.004
38.874	-0.0188522	2544.27	30.004
38.894	-0.0181522	2544.11	30.004
38.915	-0.0186522	2543.62	30.004
38.934	-0.0173522	2543.14	30.004
38.955	-0.0181522	2541.84	30.004
38.974	-0.0173522	2541.84	30.004
38.995	-0.0183522	2541.68	30.004
39.014	-0.0178522	2541.68	30.004
39.035	-0.0181522	2541.19	30.0027
39.055	-0.0181522	2541.03	30.0027
39.074	-0.0181522	2539.09	30.0027
39.095	-0.0183522	2539.09	30.0027
39.114	-0.0178522	2538.6	30.0027
39.135	-0.0178522	2538.12	30.0027
39.154	-0.0181522	2538.44	30.0027
39.175	-0.0183522	2538.28	30.0027
39.194	-0.0181522	2537.79	30.0027
39.214	-0.0188522	2537.63	30.0027
39.235	-0.0181522	2536.98	30.0027
39.254	-0.0191522	2536.66	30.0027
39.275	-0.0181522	2536.66	30.0027
39.294	-0.0186522	2536.66	30.0027
39.315	-0.0171522	2536.01	30.0027
39.334	-0.0178522	2536.17	30.0027
39.355	-0.0178522	2536.01	30.0027
39.374	-0.0191522	2535.53	30.0027
39.394	-0.0186522	2534.72	30.0027
39.415	-0.0181522	2534.72	30.0027
39.434	-0.0181522	2534.55	30.0027
39.455	-0.0168522	2534.55	30.0027
39.474	-0.0183522	2533.75	30.0027
39.495	-0.0188522	2533.91	30.0027
39.514	-0.0186522	2533.91	30.0027
39.535	-0.0178522	2534.23	30.0027
39.555	-0.0183522	2533.26	30.0027
39.574	-0.0183522	2532.94	30.0027
39.595	-0.0176522	2532.77	30.0027
39.614	-0.0181522	2532.77	30.0027
39.635	-0.0183522	2532.61	30.0027
39.654	-0.0186522	2531.96	30.0027
39.675	-0.0186522	2531.96	30.0027
39.694	-0.0181522	2532.61	30.0027
39.714	-0.0186522	2532.45	30.0027
39.735	-0.0188522	2531.32	30.0027
39.754	-0.0178522	2531.64	30.0027
39.775	-0.0178522	2530.67	30.0027
39.794	-0.0188522	2530.51	30.0027
39.815	-0.0178522	2530.35	30.0027
39.834	-0.0181522	2530.99	30.0027
39.855	-0.0181522	2530.18	30.0027
39.874	-0.0188522	2530.35	30.0027
39.894	-0.0173522	2529.86	30.0027
39.915	-0.0183522	2529.54	30.0027
39.934	-0.0188522	2529.05	30.0027
39.955	-0.0178522	2529.21	30.0027
39.974	-0.0181522	2529.05	30.0027
39.995	-0.0181522	2528.73	30.0027
40.014	-0.0188522	2528.73	30.0027
40.035	-0.0188522	2528.4	30.0027
40.055	-0.0186522	2527.92	30.0027
40.074	-0.0176522	2528.08	30.0027
40.095	-0.0188522	2528.4	30.0027
40.114	-0.0186522	2527.75	30.0027
40.135	-0.0188522	2527.75	30.0027
40.154	-0.0178522	2526.95	30.0027
40.175	-0.0178522	2526.46	30.0027
40.194	-0.0178522	2526.95	30.0027
40.214	-0.0181522	2527.59	30.0027
[truncated: 169 more rows]

## Sheet: HB 2
Time [s]	Strain [%]	Force [N]	Displacement [mm]
0	0.0101	191.217	-0.050029
0.02	0.0101	193.322	-0.034166
0.04	0.0096	193.969	-0.024404
0.061	0.0101	192.674	-0.017083
0.081	0.0091	193.16	-0.012202
0.101	0.0098	192.836	-0.008541
0.121	0.0093	191.703	-0.006101
0.14	0.0104	191.055	-0.004881
0.16	0.0104	190.084	-0.003661
0.18	0.0104	190.084	-0.003661
0.2	0.0109	189.274	-0.00244
0.221	0.0109	188.464	-0.00244
0.241	0.0093	187.979	-0.00122
0.261	0.0101	187.979	-0.00122
0.281	0.0098	187.169	-0.00122
0.3	0.0101	186.36	-0.00122
0.32	0.0096	185.388	-0.00122
0.34	0.0091	184.417	-0.00122
0.36	0.0091	184.255	-0.00122
0.38	0.0101	183.283	-0.00122
0.401	0.0091	183.121	-0.00122
0.421	0.0091	182.474	-0.00122
0.441	0.0093	182.312	-0.00122
0.461	0.0101	182.15	-0.00122
0.48	0.0086	181.178	-0.00122
0.5	0.0091	181.988	-0.00122
0.52	0.0098	181.826	-0.00122
0.54	0.0096	181.664	-0.00122
0.561	0.0098	182.474	0
0.581	0.0093	183.121	0
0.601	0.0106	182.959	0
0.625	0.0098	182.474	0
0.645	0.0091	182.474	0
0.665	0.0098	182.474	0
0.686	0.0098	181.826	0
0.706	0.0109	181.988	0
0.726	0.0098	181.826	0
0.746	0.0098	182.312	0
0.765	0.0098	181.988	0
0.785	0.0109	181.34	0
0.805	0.0098	181.178	0
0.825	0.0096	181.178	0
0.846	0.0098	181.017	0
0.866	0.0096	180.369	0
0.886	0.0093	180.369	0
0.906	0.0101	180.369	0
0.925	0.0091	180.207	0
0.945	0.0101	180.369	0
0.965	0.0104	179.883	0
0.985	0.0101	179.559	0
1.006	0.0093	179.397	0
1.026	0.0101	180.045	0
1.046	0.0093	179.235	0
1.066	0.0096	179.397	0
1.086	0.0098	179.235	0
1.105	0.0111	179.559	0
1.125	0.0101	179.235	0
1.145	0.0106	179.235	0
1.165	0.0096	179.235	0
1.186	0.0076	178.426	0
1.206	0.0093	179.721	0
1.226	0.0091	178.426	0
1.246	0.0096	178.588	0
1.265	0.0093	177.94	0
1.285	0.0091	178.102	0
1.305	0.0104	178.102	0
1.325	0.0104	178.264	0
1.346	0.0096	177.94	0
1.366	0.0091	177.778	0
1.386	0.0098	178.264	0
1.406	0.0096	177.94	0
1.425	0.0093	177.616	0
1.445	0.0106	177.778	0
1.465	0.0091	178.264	0
1.485	0.0088	177.131	0
1.505	0.0091	177.131	0
1.526	0.0104	177.131	0
1.546	0.0098	177.131	0
1.566	0.0104	176.645	0
1.586	0.0088	176.969	0
1.621	0.0096	176.483	0
1.64	0.0098	177.131	0
1.66	0.0091	176.483	0
1.68	0.0093	176.807	0
1.7	0.0096	176.807	0
1.721	0.0091	176.321	0
1.741	0.0098	176.321	0
1.761	0.0093	176.807	0
1.781	0.0101	176.483	0
1.8	0.0104	175.997	0
1.82	0.0083	175.997	0
1.84	0.0093	176.159	0
1.86	0.0088	175.997	0
1.881	0.0093	176.159	0
1.901	0.0098	176.159	0
1.921	0.0096	175.512	-0.00122
1.941	0.0093	176.159	-0.00122
1.961	0.0083	175.512	-0.00122
1.98	0.0086	175.35	-0.00122
2	0.0093	175.997	-0.00122
2.02	0.0098	175.673	-0.00122
2.04	0.0096	176.159	-0.00122
2.061	0.0093	175.35	-0.00122
2.081	0.0091	175.188	-0.00122
2.101	0.0088	175.997	-0.00122
2.121	0.0101	175.35	-0.00122
2.14	0.0098	175.188	-0.00122
2.16	0.0096	175.673	-0.00122
2.18	0.0088	175.026	-0.00122
2.2	0.0093	174.864	-0.00122
2.221	0.0098	175.512	-0.00122
2.241	0.0096	175.188	-0.00122
2.261	0.0093	175.026	-0.00122
2.281	0.0096	175.512	-0.00122
2.3	0.0093	174.702	-0.00122
2.32	0.0086	174.54	-0.00122
2.34	0.0098	174.702	-0.00122
2.36	0.0091	174.702	-0.00122
2.38	0.0098	175.026	-0.00122
2.401	0.0104	174.378	-0.00122
2.421	0.0096	174.54	-0.00122
2.441	0.0088	174.864	-0.00122
2.461	0.0101	174.54	-0.00122
2.48	0.0096	174.702	-0.00122
2.5	0.0119	174.378	-0.00122
2.52	0.0088	174.054	-0.00122
2.54	0.0098	173.892	-0.00122
2.561	0.0096	174.054	-0.00122
2.581	0.0093	174.378	-0.00122
2.616	0.0098	174.216	-0.00122
2.636	0.0093	174.216	-0.00122
2.656	0.0098	174.054	-0.00122
2.675	0.0096	174.216	-0.00122
2.695	0.0096	173.731	-0.00122
2.715	0.0088	173.892	-0.00122
2.735	0.0096	174.54	-0.00122
2.756	0.0086	173.892	-0.00122
2.776	0.0098	173.731	-0.00122
2.796	0.0093	174.216	-0.00122
2.816	0.0098	173.407	-0.00122
2.836	0.0096	173.407	0
2.855	0.0098	173.731	0
2.875	0.0093	173.407	0
2.895	0.0098	174.054	0
2.915	0.0104	173.407	0
2.936	0.0098	173.569	0
2.956	0.0093	173.731	0
2.976	0.0098	173.892	0
2.996	0.0096	173.569	0
3.015	0.0104	173.083	-0.00122
3.035	0.0096	173.245	-0.00122
3.055	0.0091	173.407	-0.00122
3.075	0.0101	173.407	-0.00122
3.096	0.0104	173.407	-0.00122
3.116	0.0096	173.731	-0.00122
3.136	0.0101	173.083	-0.00122
3.156	0.0096	173.569	-0.00122
3.175	0.0098	173.407	-0.00122
3.195	0.0091	173.407	-0.00122
3.215	0.0101	172.759	-0.00122
3.235	0.0093	172.597	-0.00122
3.255	0.0091	173.731	-0.00122
3.276	0.0104	173.083	-0.00122
3.296	0.0091	173.083	0
3.316	0.0091	172.921	0
3.336	0.0093	172.921	0
3.355	0.0091	172.759	0
3.375	0.0096	172.759	0
3.395	0.0098	172.597	0
3.415	0.0091	172.759	0
3.436	0.0093	173.083	0
3.456	0.0096	172.597	0
3.476	0.0093	172.921	0
3.496	0.0101	172.921	0
3.515	0.0091	172.921	-0.00122
3.535	0.0093	173.245	-0.00122
3.555	0.0093	172.597	-0.00122
3.575	0.0096	172.759	-0.00122
3.605	0.0088	172.273	-0.00122
3.625	0.0093	172.597	-0.00122
3.645	0.0104	172.759	-0.00122
3.665	0.0088	172.111	-0.00122
3.686	0.0096	172.759	-0.00122
3.706	0.0091	172.759	-0.00122
3.726	0.0098	172.273	-0.00122
3.746	0.0096	171.949	-0.00122
3.766	0.0093	172.435	-0.00122
3.785	0.0091	172.435	0
3.806	0.0098	172.273	0
3.825	0.0098	171.949	0
3.846	0.0093	174.864	0
3.865	0.0088	172.435	0
3.886	0.0088	172.435	0
3.905	0.0096	171.626	0
3.925	0.0096	172.111	-0.00122
3.946	0.0101	171.788	-0.00122
3.965	0.0096	172.111	-0.00122
3.986	0.0091	172.111	-0.00122
4.005	0.0091	171.949	-0.00122
4.026	0.0093	171.788	-0.00122
4.045	0.0086	172.111	-0.00122
4.066	0.0088	172.273	-0.00122
4.085	0.0101	171.626	-0.00122
4.105	0.0093	171.788	-0.00122
4.126	0.0098	171.626	0
4.145	0.0093	171.788	0
4.166	0.0096	171.788	0
4.185	0.0096	171.788	0
4.206	0.0091	171.626	0
4.225	0.0093	171.302	0
4.246	0.0086	171.302	0
4.266	0.0096	171.626	0
4.285	0.0109	171.626	0
4.306	0.0096	171.626	-0.00122
4.325	0.0088	171.464	-0.00122
4.346	0.0101	171.788	-0.00122
4.365	0.0101	171.788	-0.00122
4.386	0.0088	171.464	-0.00122
4.405	0.0098	171.464	-0.00122
4.425	0.0098	170.978	-0.00122
4.446	0.0098	171.14	-0.00122
4.465	0.0093	171.626	-0.00122
4.486	0.0091	171.302	-0.00122
4.505	0.0096	171.14	-0.00122
4.526	0.0093	171.302	-0.00122
4.545	0.0093	171.464	-0.00122
4.566	0.0091	171.14	0
4.585	0.0098	171.302	0
4.611	0.0104	171.14	0
4.63	0.0096	171.14	0
4.651	0.0093	171.302	0
4.67	0.0093	170.978	0
4.691	0.0093	170.654	0
4.71	0.0096	171.14	0
4.73	0.0091	170.816	0
4.751	0.0088	170.816	0
4.77	0.0098	170.816	-0.00122
4.791	0.0098	170.978	-0.00122
4.81	0.0096	170.816	-0.00122
4.831	0.0096	170.816	-0.00122
4.85	0.0093	170.816	-0.00122
4.871	0.0091	170.654	-0.00122
4.891	0.0096	170.492	-0.00122
4.91	0.0098	170.654	-0.00122
4.931	0.0096	170.654	-0.00122
4.95	0.0093	170.492	-0.00122
4.971	0.0101	170.492	-0.00122
4.99	0.0101	170.492	-0.00122
5.011	0.0093	168.064	0
5.03	0.0096	173.083	0.039047
5.05	0.0104	202.874	0.090296
5.071	0.0086	224.571	0.158628
5.09	0.0091	220.037	0.237943
5.111	0.0091	224.247	0.322138
5.13	0.0093	238.981	0.412434
5.151	0.0101	252.257	0.506391
5.17	0.0111	266.829	0.601568
5.191	0.0096	286.421	0.699185
5.21	0.0104	301.478	0.795583
5.23	0.0096	304.393	0.89442
5.251	0.0093	303.097	0.992038
5.27	0.0109	311.841	1.0921
5.291	0.0101	325.117	1.19093
5.31	0.0104	333.537	1.29221
5.331	0.0098	339.527	1.39105
5.35	0.0114	348.271	1.49111
5.371	0.0124	360.09	1.58995
5.391	0.0111	373.853	1.69122
5.41	0.0116	385.186	1.79006
5.431	0.0109	390.853	1.89134
5.45	0.0119	394.901	1.99018
5.471	0.0132	398.301	2.09145
5.49	0.0139	406.72	2.19029
5.511	0.0134	419.026	2.29035
5.53	0.0139	430.683	2.39041
5.55	0.0142	437.807	2.49047
5.571	0.0134	448.493	2.59174
5.59	0.0152	458.532	2.69058
5.611	0.0144	469.38	2.79064
5.63	0.0147	478.609	2.88948
5.651	0.0147	482.981	2.99076
5.67	0.0162	498.038	3.08959
5.691	0.0155	518.115	3.19087
5.71	0.016	531.554	3.28971
5.73	0.016	546.612	3.39099
5.751	0.0157	570.574	3.48982
5.77	0.0165	594.051	3.5911
5.791	0.0172	608.947	3.68994
5.81	0.0162	619.31	3.79122
5.831	0.0172	628.7	3.89006
5.85	0.0172	643.434	3.99133
5.871	0.0177	657.683	4.09017
5.891	0.0183	662.378	4.19145
5.91	0.0193	674.359	4.29029
5.931	0.0188	692.17	4.39035
5.95	0.0193	712.085	4.4904
5.971	0.0183	730.542	4.59046
5.99	0.02	753.372	4.69052
6.011	0.0206	779.278	4.7857
6.03	0.0206	801.136	4.85403
6.05	0.0206	817.651	4.89918
6.071	0.0206	832.385	4.93212
6.09	0.0216	839.671	4.95409
6.111	0.02	843.88	4.96873
6.13	0.0218	847.28	4.97849
6.151	0.0221	848.252	4.98581
6.17	0.0218	848.576	4.99069
6.191	0.0218	847.442	4.99435
6.21	0.0221	844.528	4.9968
6.23	0.0223	842.261	4.99802
6.251	0.0221	839.347	4.99924
6.27	0.0216	837.728	4.99924
6.291	0.0223	835.461	5.00046
6.31	0.0211	832.061	5.00046
6.331	0.0221	829.632	5.00168
6.35	0.0213	828.822	5.00168
6.371	0.0223	826.394	5.00168
6.391	0.0223	824.289	5.00168
6.41	0.0208	822.67	5.00168
6.431	0.0216	821.375	5.00168
6.45	0.0218	819.755	5.00168
6.471	0.0216	817.813	5.00168
6.49	0.0216	817.165	5.00168
6.511	0.0213	816.193	5.00168
6.53	0.0223	814.898	5.00168
6.55	0.0223	814.25	5.00168
6.571	0.0213	813.279	5.00168
6.59	0.0208	812.469	5.00168
6.615	0.0213	812.146	5.00168
6.636	0.0213	811.66	5.00168
6.655	0.0211	811.174	5.00168
6.675	0.0206	811.012	5.00168
6.696	0.0216	809.879	5.00168
6.715	0.0218	809.717	5.00168
6.736	0.0211	809.555	5.00168
6.755	0.0218	809.393	5.00168
6.776	0.0208	808.907	5.00168
6.795	0.0203	808.098	5.00168
6.816	0.0213	807.936	5.00168
6.835	0.0218	807.612	5.00168
6.855	0.0216	806.964	5.00168
6.876	0.0206	807.126	5.00168
6.895	0.0213	806.479	5.00168
6.916	0.0216	805.993	5.00168
6.935	0.0223	805.669	5.00168
6.956	0.0221	805.507	5.00168
6.975	0.0213	805.345	5.00168
6.996	0.02	804.536	5.00168
7.016	0.0211	804.374	5.00168
7.035	0.0206	805.345	5.00168
7.056	0.0216	804.05	5.00168
7.075	0.0213	804.05	5.00168
7.096	0.0221	803.564	5.0029
7.115	0.0211	803.402	5.0029
7.136	0.0221	803.564	5.0029
7.155	0.0218	802.917	5.0029
7.175	0.0213	802.269	5.0029
7.196	0.0216	802.107	5.0029
7.215	0.0213	801.945	5.0029
7.236	0.0216	801.298	5.00168
7.255	0.0208	801.46	5.00168
7.276	0.0216	800.974	5.00168
7.295	0.0213	800.65	5.00168
7.316	0.0213	800.326	5.00168
7.335	0.0218	800.326	5.00168
7.355	0.0218	799.84	5.00168
7.376	0.0208	799.84	5.00168
7.395	0.0226	799.193	5.00168
7.416	0.0213	799.517	5.00168
7.435	0.0211	799.031	5.00168
7.456	0.0223	798.869	5.00168
7.475	0.0208	798.707	5.00168
7.496	0.0218	798.869	5.00168
7.516	0.0223	798.545	5.00168
7.535	0.0203	797.897	5.00168
7.556	0.0206	797.897	5.00168
7.575	0.0223	798.221	5.00168
7.611	0.0208	796.926	5.00168
7.63	0.0216	797.088	5.00168
7.651	0.0216	797.088	5.00168
7.67	0.0213	796.602	5.00168
7.691	0.0211	796.116	5.00168
7.71	0.0208	795.955	5.00168
7.73	0.0213	796.278	5.00168
7.751	0.0208	795.631	5.00168
7.77	0.0203	795.631	5.00168
7.791	0.0211	795.469	5.00168
7.81	0.0218	795.145	5.00168
7.831	0.0211	795.469	5.00168
7.85	0.0206	794.659	5.00168
7.871	0.0216	794.659	5.00168
7.891	0.0211	794.335	5.00168
7.91	0.0206	794.335	5.00168
7.931	0.0211	794.174	5.00168
7.95	0.0211	794.012	5.00168
7.971	0.0211	794.012	5.00168
7.99	0.0211	794.012	5.00168
8.011	0.0208	793.688	5.00168
8.03	0.0216	793.526	5.00168
8.05	0.0206	793.526	5.00168
8.071	0.02	793.202	5.00168
8.09	0.0213	792.392	5.00168
8.111	0.0211	792.716	5.00168
8.13	0.0206	792.716	5.00168
8.151	0.0208	792.554	5.00168
8.17	0.0213	792.392	5.00168
8.191	0.0216	792.069	5.00168
8.21	0.0206	791.745	5.00168
8.23	0.0206	791.745	5.00168
8.251	0.0211	791.907	5.00168
8.27	0.0211	791.421	5.00168
8.291	0.0206	790.935	5.00168
8.31	0.0206	790.935	5.00168
8.331	0.0206	791.259	5.00168
8.35	0.0216	792.392	5.00168
8.371	0.0221	791.097	5.00168
8.391	0.0211	791.097	5.00168
8.41	0.0206	791.097	5.00168
8.431	0.0213	790.288	5.00168
8.45	0.0206	790.288	5.00168
8.471	0.02	790.45	5.00168
8.49	0.0206	789.964	5.00168
8.511	0.0203	789.64	5.00168
8.53	0.0203	789.478	5.00168
8.55	0.0216	789.478	5.00168
8.571	0.0218	789.478	5.00168
8.59	0.02	789.316	5.00168
8.615	0.0203	789.964	5.00168
8.636	0.0213	789.64	5.00168
8.655	0.0211	789.316	5.00168
8.675	0.0213	789.154	5.00168
8.696	0.0208	788.669	5.00168
8.715	0.0213	788.345	5.00168
8.736	0.0216	788.992	5.00168
8.755	0.0203	788.992	5.00168
8.776	0.0213	788.992	5.00168
8.795	0.0216	789.154	5.00168
8.816	0.0213	788.021	5.00168
8.835	0.0208	788.021	5.00168
8.855	0.0206	788.021	5.00168
8.876	0.0213	787.697	5.00168
8.895	0.0206	788.021	5.00168
8.916	0.0208	787.859	5.00168
8.935	0.0206	787.535	5.00168
8.956	0.0213	787.535	5.00168
8.975	0.0216	787.697	5.00168
8.996	0.0206	787.535	5.00168
9.016	0.0206	787.211	5.00168
9.035	0.0208	787.211	5.00168
9.056	0.0206	786.726	5.00168
9.075	0.0211	786.888	5.00168
9.096	0.0218	786.888	5.00168
9.115	0.0211	786.564	5.00168
9.136	0.0211	786.564	5.00168
9.155	0.0216	786.726	5.00168
9.175	0.0203	786.24	5.00168
9.196	0.02	785.754	5.00168
9.215	0.0206	786.078	5.00168
9.236	0.0213	785.916	5.00168
9.255	0.0216	785.754	5.00168
9.276	0.02	785.754	5.00168
9.295	0.0213	785.43	5.00168
9.316	0.0203	785.43	5.00168
9.335	0.02	785.754	5.00168
9.355	0.0211	785.268	5.00168
9.376	0.0206	785.268	5.00168
9.395	0.0216	785.754	5.00168
9.416	0.0203	785.106	5.00168
9.435	0.0216	784.945	5.00168
9.456	0.0211	785.268	5.00168
9.475	0.0223	785.106	5.00168
9.496	0.02	784.621	5.00168
9.516	0.0208	783.811	5.00168
9.535	0.0218	784.459	5.00168
9.556	0.0203	783.811	5.00168
9.575	0.0203	783.973	5.00168
9.596	0.0203	783.973	5.00168
9.615	0.0213	782.84	5.00168
9.636	0.0218	783.325	5.00168
9.655	0.0216	782.678	5.00046
9.675	0.0211	782.354	5.00046
9.696	0.0216	781.868	5.00046
9.715	0.0211	781.706	5.00046
9.736	0.0208	781.706	5.00046
9.755	0.0203	781.383	5.00046
9.776	0.0216	781.221	5.00046
9.795	0.0211	781.383	5.00046
9.816	0.0203	781.059	5.00046
9.835	0.0211	781.059	5.00046
9.855	0.0218	781.059	5.00046
9.876	0.0216	780.735	5.00046
9.895	0.0213	780.411	5.00046
9.916	0.0208	780.087	5.00046
9.935	0.0206	780.411	5.00046
9.956	0.0213	780.735	5.00046
9.975	0.0216	780.411	5.00046
9.996	0.0203	779.763	5.00046
10.016	0.0211	780.735	5.00046
10.035	0.0213	779.763	5.00046
10.056	0.0208	779.44	5.00046
10.075	0.0208	779.44	5.00046
10.096	0.0211	779.116	5.00046
10.115	0.0216	780.249	5.00046
10.136	0.0213	779.44	5.00046
10.155	0.0211	779.116	5.00046
10.175	0.0206	779.44	5.00046
10.196	0.0213	779.44	5.00046
10.215	0.0221	778.954	5.00046
10.236	0.0211	778.954	5.00046
10.255	0.0193	779.116	5.00046
10.276	0.0206	778.954	5.00046
10.295	0.0213	778.63	5.00046
10.316	0.02	779.116	5.00046
10.335	0.0206	778.63	5.00046
10.355	0.0211	778.468	5.00046
10.376	0.0206	778.954	5.00046
10.395	0.0216	778.306	5.00046
10.416	0.0213	778.468	5.00046
10.435	0.0208	778.63	5.00046
10.456	0.0206	777.82	5.00046
10.475	0.0218	777.982	5.00046
10.496	0.0206	777.982	5.00046
10.516	0.0208	777.82	5.00046
10.535	0.0216	777.659	5.00046
10.556	0.0213	777.82	5.00046
10.575	0.0198	777.82	5.00046
10.611	0.0218	777.82	5.00046
10.63	0.0211	776.687	5.00046
10.651	0.0216	777.011	5.00046
10.67	0.0213	777.011	5.00046
10.691	0.0218	776.525	5.00046
10.71	0.0211	777.335	5.00046
10.73	0.0206	776.363	5.00046
10.751	0.0216	776.687	5.00046
10.77	0.0216	777.011	5.00046
10.791	0.0213	776.525	5.00046
10.81	0.0218	777.011	5.00046
10.831	0.0213	775.878	5.00046
10.85	0.0216	776.687	5.00046
10.871	0.0216	776.849	5.00046
10.891	0.0216	776.363	5.00046
10.91	0.0213	776.363	5.00046
10.931	0.0206	776.039	5.00046
10.95	0.0216	776.363	5.00046
10.971	0.0206	775.068	5.00046
10.99	0.0211	775.554	5.00046
11.011	0.0213	776.039	5.00046
11.03	0.0216	775.716	5.00046
11.05	0.0208	775.716	5.00046
11.071	0.0206	775.554	5.00046
11.09	0.0211	775.554	5.00046
11.111	0.0203	775.716	5.01022
11.13	0.0213	796.602	5.06513
11.151	0.0213	941.674	5.13224
11.17	0.0203	1017.77	5.20911
11.191	0.0208	938.922	5.29209
11.21	0.0213	901.035	5.38116
11.23	0.0211	924.026	5.4739
11.251	0.0206	942.646	5.56664
11.27	0.0216	953.818	5.66425
11.291	0.0228	965.637	5.76187
11.31	0.0279	976.485	5.86071
11.331	0.0234	990.41	5.95833
11.35	0.0223	1005.14	6.05839
11.371	0.0226	1023.76	6.15722
11.391	0.0226	1042.71	6.25728
11.41	0.0223	1058.25	6.35734
11.431	0.0234	1073.15	6.4574
11.45	0.0226	1087.39	6.55745
11.471	0.0221	1101.32	6.65629
11.49	0.0231	1119.94	6.75635
11.511	0.0223	1139.69	6.85641
11.53	0.0223	1152.64	6.95769
11.55	0.0223	1163.65	7.05652
11.571	0.0223	1176.28	7.15658
11.59	0.0236	1186	7.25664
11.611	0.0246	1196.36	7.3567
11.63	0.0241	1206.4	7.45554
11.651	0.0244	1218.06	7.55681
11.67	0.0236	1228.74	7.65565
11.691	0.0244	1239.1	7.75693
11.71	0.0244	1253.52	7.85577
11.73	0.0246	1267.6	7.95583
11.751	0.0241	1280.88	8.05588
11.77	0.0246	1293.83	8.15716
11.791	0.0246	1304.84	8.256
11.81	0.0241	1317.63	8.35728
11.831	0.0256	1335.6	8.45611
11.85	0.0256	1347.75	8.55617
11.871	0.0246	1363.29	8.65623
11.891	0.0256	1379.97	8.75751
11.91	0.0251	1395.35	8.85635
11.931	0.0251	1408.95	8.9564
11.95	0.0256	1422.71	9.05646
11.971	0.0249	1432.26	9.15652
11.99	0.0256	1443.76	9.25658
12.011	0.0254	1459.14	9.35664
12.03	0.0244	1477.28	9.45669
12.05	0.0244	1495.25	9.55675
12.071	0.0244	1512.41	9.65681
12.09	0.0236	1526.82	9.75565
12.111	0.0234	1536.21	9.83374
12.13	0.0241	1540.1	9.88621
12.151	0.0231	1551.43	9.9216
12.17	0.0231	1562.93	9.94722
12.191	0.0228	1568.11	9.96553
12.21	0.0231	1569.57	9.97651
12.23	0.0226	1568.27	9.98505
12.251	0.0228	1567.14	9.98993
12.27	0.0221	1564.87	9.99359
12.291	0.0236	1561.15	9.99725
12.31	0.0236	1556.94	9.99847
12.331	0.0236	1553.7	9.99969
12.35	0.0239	1549.97	10.0009
12.371	0.0236	1545.93	10.0009
12.391	0.0231	1542.69	10.0021
12.41	0.0236	1539.61	10.0021
12.431	0.0241	1537.83	10.0021
12.45	0.0234	1535.56	10.0021
12.471	0.0226	1532.33	10.0021
12.49	0.0231	1529.41	10.0021
12.511	0.0231	1528.6	10.0034
12.53	0.0239	1527.79	10.0034
12.55	0.0228	1527.79	10.0034
12.571	0.0234	1526.34	10.0034
12.59	0.0234	1524.07	10.0034
12.611	0.0226	1522.93	10.0034
12.63	0.0223	1521.8	10.0034
12.651	0.0223	1520.18	10.0034
12.67	0.0226	1519.05	10.0034
12.691	0.0236	1518.73	10.0034
12.71	0.0226	1517.43	10.0034
12.73	0.0228	1516.3	10.0034
12.751	0.0239	1515.81	10.0034
12.77	0.0223	1514.52	10.0034
12.791	0.0226	1513.87	10.0034
12.81	0.0234	1513.54	10.0034
12.831	0.0236	1512.9	10.0034
12.85	0.0231	1511.93	10.0034
12.871	0.0231	1511.12	10.0034
12.891	0.0231	1510.79	10.0034
12.91	0.0234	1510.14	10.0034
12.931	0.0223	1509.33	10.0034
12.95	0.0231	1509.17	10.0034
12.971	0.0234	1508.04	10.0034
12.99	0.0226	1507.72	10.0034
13.011	0.0234	1506.91	10.0034
13.03	0.0216	1506.91	10.0034
13.05	0.0231	1505.77	10.0034
13.071	0.0221	1505.61	10.0034
13.09	0.0223	1505.29	10.0034
13.111	0.0223	1505.12	10.0034
13.13	0.0228	1504.8	10.0034
13.151	0.0226	1504.15	10.0034
13.17	0.0231	1503.51	10.0034
13.191	0.0223	1503.18	10.0034
13.21	0.0223	1502.86	10.0034
13.23	0.0234	1502.37	10.0034
13.251	0.0223	1502.37	10.0034
13.27	0.0223	1501.4	10.0034
13.291	0.0234	1501.56	10.0034
13.31	0.0234	1501.24	10.0034
13.331	0.0239	1500.75	10.0034
13.35	0.0231	1499.94	10.0034
13.371	0.0223	1500.59	10.0034
13.391	0.0234	1499.3	10.0034
13.41	0.0241	1499.46	10.0034
13.431	0.0221	1498.97	10.0034
13.45	0.0241	1498.81	10.0034
13.471	0.0231	1498.32	10.0034
13.49	0.0228	1498.49	10.0034
13.511	0.0241	1498.32	10.0034
13.53	0.0234	1497.19	10.0034
13.55	0.0236	1497.19	10.0034
13.571	0.0239	1496.87	10.0034
13.59	0.0231	1496.71	10.0034
13.615	0.0236	1496.38	10.0021
13.636	0.0234	1495.9	10.0021
13.655	0.0231	1495.9	10.0021
13.675	0.0223	1495.41	10.0021
13.696	0.0236	1494.92	10.0021
13.715	0.0226	1494.76	10.0021
13.736	0.0221	1494.76	10.0021
13.755	0.0218	1494.11	10.0021
13.776	0.0236	1493.79	10.0021
13.795	0.0239	1494.28	10.0021
13.816	0.0239	1493.63	10.0021
13.835	0.0226	1493.47	10.0021
13.855	0.0236	1492.5	10.0021
13.876	0.0236	1492.66	10.0021
13.895	0.0239	1492.66	10.0021
13.916	0.0223	1492.33	10.0021
13.935	0.0231	1492.17	10.0021
13.956	0.0239	1491.69	10.0021
13.975	0.0226	1491.36	10.0021
13.996	0.0236	1491.69	10.0021
14.016	0.0228	1491.04	10.0021
14.035	0.0231	1491.52	10.0021
14.056	0.0231	1490.39	10.0021
14.075	0.0231	1490.07	10.0021
14.096	0.0239	1490.39	10.0021
14.115	0.0226	1489.58	10.0021
14.136	0.0226	1489.74	10.0021
14.155	0.0223	1489.42	10.0021
14.175	0.0231	1488.93	10.0021
14.196	0.0234	1489.26	10.0021
14.215	0.0236	1488.61	10.0021
14.236	0.0234	1488.45	10.0021
14.255	0.0234	1488.29	10.0021
14.276	0.0228	1487.8	10.0021
14.295	0.0223	1487.96	10.0021
14.316	0.0226	1487.96	10.0021
14.335	0.0231	1487.8	10.0021
14.355	0.0228	1487.48	10.0021
14.376	0.0231	1487.15	10.0021
14.395	0.0228	1487.48	10.0021
14.416	0.0234	1486.99	10.0021
14.435	0.0228	1486.99	10.0021
14.456	0.0236	1486.67	10.0021
14.475	0.0228	1486.5	10.0021
14.496	0.0236	1486.5	10.0021
14.516	0.0231	1486.34	10.0021
14.535	0.0234	1486.18	10.0021
14.556	0.0236	1484.72	10.0021
14.575	0.0236	1485.21	10.0021
14.611	0.0228	1484.89	10.0021
14.63	0.0226	1484.56	10.0021
14.651	0.0236	1483.91	10.0021
14.67	0.0231	1484.08	10.0021
14.691	0.0239	1483.43	10.0021
14.71	0.0236	1483.43	10.0021
14.73	0.0236	1482.94	10.0021
14.751	0.0228	1482.94	10.0021
14.77	0.0241	1482.3	10.0021
14.791	0.0226	1482.13	10.0021
14.81	0.0234	1481.81	10.0021
14.831	0.0241	1481	10.0021
14.85	0.0221	1481	10.0009
14.871	0.0221	1480.68	10.0009
14.891	0.0231	1480.51	10.0009
14.91	0.0223	1480.35	10.0009
14.931	0.0226	1479.54	10.0009
14.95	0.0234	1480.03	10.0009
14.971	0.0228	1479.22	10.0009
14.99	0.0228	1479.06	10.0009
15.011	0.0218	1479.22	10.0009
15.03	0.0239	1478.41	10.0009
15.05	0.0226	1478.73	10.0009
15.071	0.0231	1478.57	10.0009
15.09	0.0231	1478.57	10.0009
15.111	0.0234	1478.57	10.0009
15.13	0.0239	1478.25	10.0009
15.151	0.0236	1477.92	10.0009
15.17	0.0231	1477.6	10.0009
15.191	0.0231	1478.09	10.0009
15.21	0.0236	1477.6	10.0009
15.23	0.0228	1477.6	10.0009
15.251	0.0246	1477.76	10.0009
15.27	0.0226	1477.28	10.0009
15.291	0.0228	1477.11	10.0009
15.31	0.0236	1476.63	10.0009
15.331	0.0221	1477.11	10.0009
15.35	0.0244	1476.63	10.0009
15.371	0.0236	1476.95	10.0009
15.391	0.0231	1476.47	10.0009
15.41	0.0236	1476.63	10.0009
15.431	0.0228	1476.63	10.0009
15.45	0.0228	1476.14	10.0009
15.471	0.0231	1475.98	10.0009
15.49	0.0231	1475.33	10.0009
15.511	0.0226	1475.01	10.0009
15.53	0.0236	1475.17	10.0009
15.55	0.0228	1475.5	10.0009
15.571	0.0239	1475.17	10.0009
15.59	0.0234	1475.17	10.0009
15.615	0.0228	1475.01	10.0009
15.636	0.0236	1474.69	10.0009
15.655	0.0228	1475.17	10.0009
15.675	0.0236	1474.2	10.0009
15.696	0.0231	1474.69	10.0009
15.715	0.0239	1474.04	10.0009
15.736	0.0241	1473.88	10.0009
15.755	0.0236	1474.04	10.0009
15.776	0.0244	1473.71	10.0009
15.795	0.0236	1473.71	10.0009
15.816	0.0239	1473.71	10.0009
15.835	0.0239	1473.88	10.0009
15.855	0.0234	1473.39	10.0009
15.876	0.0241	1473.39	10.0009
15.895	0.0226	1473.55	10.0009
15.916	0.0231	1473.07	10.0009
15.935	0.0234	1472.58	10.0009
15.956	0.0236	1473.23	10.0009
15.975	0.0236	1472.74	10.0009
15.996	0.0246	1472.58	10.0009
16.016	0.0228	1472.74	10.0009
16.035	0.0231	1472.58	10.0009
16.056	0.0236	1472.09	10.0009
16.075	0.0231	1472.09	10.0009
16.096	0.0239	1472.42	10.0009
16.115	0.0236	1471.61	10.0009
16.136	0.0236	1471.61	10.0009
16.155	0.0239	1472.09	10.0009
16.175	0.0244	1471.61	10.0009
16.196	0.0231	1472.09	10.0009
16.215	0.0231	1471.61	10.0009
16.236	0.0223	1470.96	10.0009
16.255	0.0231	1471.29	10.0009
16.276	0.0244	1471.12	10.0009
16.295	0.0236	1470.15	10.0009
16.316	0.0234	1470.96	10.0009
16.335	0.0236	1470.31	10.0009
16.355	0.0236	1470.64	10.0009
16.376	0.0231	1470.64	10.0009
16.395	0.0228	1470.31	10.0009
16.416	0.0239	1470.31	10.0009
16.435	0.0226	1469.99	10.0009
16.456	0.0226	1470.15	10.0009
16.475	0.0228	1469.67	10.0009
16.496	0.0236	1469.67	10.0009
16.516	0.0231	1469.67	10.0009
16.535	0.0231	1469.5	10.0009
16.556	0.0241	1469.83	10.0009
16.575	0.0239	1469.34	10.0009
16.596	0.0241	1469.34	10.0009
16.626	0.0231	1469.34	10.0009
16.645	0.0241	1469.34	10.0009
16.666	0.0239	1468.86	10.0009
16.685	0.0223	1469.5	10.0009
16.706	0.0234	1469.18	10.0009
16.725	0.0228	1468.86	10.0009
16.746	0.0236	1468.69	10.0009
16.766	0.0234	1468.37	10.0009
16.785	0.0228	1468.21	10.0009
16.806	0.0234	1468.21	10.0009
16.825	0.0234	1468.53	10.0009
16.846	0.0226	1468.37	10.0009
16.865	0.0231	1468.05	10.0009
16.886	0.0236	1467.89	10.0009
16.905	0.0234	1467.56	10.0009
16.925	0.0231	1467.72	10.0009
16.946	0.0239	1467.56	10.0009
16.965	0.0231	1467.56	10.0009
16.986	0.0241	1467.4	10.0009
17.005	0.0239	1467.08	10.0009
17.026	0.0226	1467.56	10.0009
17.045	0.0226	1467.24	10.0009
17.066	0.0236	1467.08	10.0009
17.085	0.0234	1467.24	10.0009
17.105	0.0236	1466.27	10.0009
17.126	0.0236	1467.4	10.0009
17.145	0.0234	1466.75	10.0009
17.166	0.0226	1466.91	10.0009
17.185	0.0239	1466.43	10.0021
17.206	0.0234	1469.34	10.0412
17.225	0.0234	1552.89	10.0949
17.246	0.0239	1801.91	10.1644
17.266	0.0231	1916.7	10.2437
17.285	0.0244	1724.84	10.3292
17.306	0.0241	1659.75	10.4207
17.325	0.0239	1703.3	10.5134
17.346	0.0236	1724.68	10.6098
17.365	0.0236	1739.73	10.7074
17.386	0.0236	1762.89	10.8038
17.405	0.0241	1788.31	10.9027
17.425	0.0305	1811.62	11.0015
17.446	0.0374	1829.76	11.1015
17.465	0.0272	1840.28	11.1992
17.486	0.0277	1853.4	11.3004
17.505	0.0279	1869.75	11.3993
17.526	0.0269	1887.07	11.5006
17.545	0.0272	1909.74	11.5994
17.566	0.0262	1934.35	11.6995
17.585	0.0259	1966.57	11.7995
17.615	0.0264	1997.82	11.9508
17.636	0.0267	2007.21	12.0497
17.655	0.0251	2024.05	12.1497
17.675	0.0251	2040.56	12.2486
17.696	0.0264	2053.84	12.3498
17.715	0.0262	2073.92	12.4487
17.736	0.0264	2094.16	12.5499
17.755	0.0256	2107.11	12.6488
17.776	0.0269	2121.84	12.7501
17.795	0.0269	2137.06	12.8477
17.816	0.0267	2147.1	12.949
17.835	0.0262	2161.67	13.049
17.855	0.0262	2175.76	13.1491
17.876	0.0256	2190.49	13.2491
17.895	0.0249	2205.71	13.3504
17.916	0.0272	2222.39	13.4492
17.935	0.0262	2239.39	13.5493
17.956	0.0256	2258.17	13.6494
17.975	0.0256	2270.64	13.7494
17.996	0.0246	2292.17	13.8495
18.016	0.0256	2319.38	13.9495
18.035	0.0244	2349.49	14.0496
18.056	0.0249	2381.55	14.1484
18.075	0.0236	2407.29	14.2497
18.096	0.0239	2427.05	14.3498
18.115	0.0236	2453.76	14.4498
18.136	0.0246	2481.29	14.5499
18.155	0.0236	2517.55	14.6499
18.175	0.0236	2550.91	14.7488
18.196	0.0216	2585.88	14.8281
18.215	0.0226	2607.25	14.883
18.236	0.0228	2621.5	14.9208
18.255	0.0234	2639.47	14.9465
18.276	0.0228	2650	14.9648
18.295	0.0223	2652.1	14.9757
18.316	0.0231	2647.25	14.9843
18.335	0.0223	2640.93	14.9904
18.355	0.0218	2635.75	14.994
18.376	0.0226	2628.63	14.9965
18.395	0.0228	2620.85	14.9989
18.416	0.0234	2613.89	15.0001
18.435	0.0231	2606.93	15.0001
18.456	0.0228	2599.97	15.0014
18.475	0.0236	2594.62	15.0014
18.496	0.0244	2590.41	15.0026
18.516	0.0236	2586.2	15.0026
18.535	0.0231	2582.97	15.0026
18.556	0.0241	2578.59	15.0026
18.575	0.0241	2574.39	15.0026
18.611	0.0234	2568.88	15.0038
18.63	0.0223	2567.91	15.0038
18.651	0.0234	2565.8	15.0038
18.67	0.0231	2563.86	15.0038
18.691	0.0234	2561.59	15.0038
18.71	0.0236	2559.65	15.0038
18.73	0.0239	2557.71	15.0038
18.751	0.0234	2556.25	15.0038
18.77	0.0231	2554.31	15.0038
18.791	0.0223	2552.85	15.0038
18.81	0.0223	2551.39	15.0038
18.831	0.0228	2549.61	15.0038
18.85	0.0228	2549.45	15.0038
18.871	0.0228	2547.35	15.0038
18.891	0.0234	2546.54	15.0038
18.91	0.0231	2544.76	15.0038
18.931	0.0226	2543.46	15.0038
18.95	0.0236	2542.97	15.0038
18.971	0.0239	2542.16	15.0038
18.99	0.0223	2541.68	15.0038
19.011	0.0221	2540.38	15.0038
19.03	0.0231	2538.76	15.0038
19.05	0.0236	2537.63	15.0038
19.071	0.0226	2537.47	15.0038
19.09	0.0236	2536.98	15.0038
19.111	0.0228	2536.01	15.0038
19.13	0.0231	2535.53	15.0038
19.151	0.0239	2534.23	15.0038
19.17	0.0234	2533.75	15.0038
19.191	0.0228	2533.1	15.0038
19.21	0.0231	2532.94	15.0038
19.23	0.0231	2531.96	15.0038
19.251	0.0234	2531.15	15.0038
19.27	0.0234	2530.35	15.0038
19.291	0.0236	2529.7	15.0038
19.31	0.0231	2529.54	15.0038
19.331	0.0226	2529.37	15.0038
19.35	0.0226	2528.56	15.0038
19.371	0.0223	2527.27	15.0038
19.391	0.0223	2526.95	15.0038
19.41	0.0223	2526.95	15.0038
19.431	0.0228	2526.46	15.0038
19.45	0.0231	2525.65	15.0038
19.471	0.0226	2525.33	15.0038
19.49	0.0231	2525.16	15.0038
19.511	0.0226	2524.03	15.0038
19.53	0.0234	2523.71	15.0038
19.55	0.0221	2522.74	15.0038
19.571	0.0234	2522.25	15.0038
19.59	0.0231	2522.74	15.0038
19.615	0.0228	2521.93	15.0038
19.636	0.0226	2521.76	15.0026
19.655	0.0234	2521.12	15.0026
19.675	0.0236	2520.14	15.0026
19.696	0.0231	2519.66	15.0026
19.715	0.0226	2519.5	15.0026
19.736	0.0231	2518.69	15.0026
19.755	0.0234	2518.69	15.0026
19.776	0.0223	2518.69	15.0026
19.795	0.0228	2518.04	15.0026
19.816	0.0234	2517.07	15.0026
19.835	0.0231	2516.91	15.0026
19.855	0.0231	2516.91	15.0026
19.876	0.0231	2516.1	15.0026
19.895	0.0228	2515.45	15.0026
19.916	0.0231	2515.61	15.0026
19.935	0.0239	2514.48	15.0026
19.956	0.0236	2514.8	15.0026
19.975	0.0236	2514.48	15.0026
19.996	0.0241	2514.32	15.0026
20.016	0.0216	2513.34	15.0026
20.035	0.0236	2513.18	15.0026
20.056	0.0231	2512.86	15.0026
20.075	0.0231	2512.7	15.0026
20.096	0.0244	2512.21	15.0026
20.115	0.0226	2512.21	15.0026
20.136	0.0223	2511.73	15.0026
20.155	0.0234	2511.24	15.0026
20.175	0.0231	2510.92	15.0026
20.196	0.0236	2510.27	15.0026
20.215	0.0234	2510.27	15.0026
20.236	0.0228	2510.11	15.0026
20.255	0.0239	2510.11	15.0026
20.276	0.0228	2509.62	15.0026
20.295	0.0228	2508.65	15.0026
20.316	0.0236	2508.33	15.0026
20.335	0.0228	2508.49	15.0026
20.355	0.0228	2508	15.0026
20.376	0.0236	2507.19	15.0026
20.395	0.0236	2507.03	15.0026
20.416	0.0234	2506.71	15.0026
20.435	0.0241	2506.87	15.0026
20.456	0.0228	2506.38	15.0026
20.475	0.0231	2506.06	15.0026
20.496	0.0234	2505.57	15.0026
20.516	0.0236	2504.93	15.0026
20.535	0.0228	2504.93	15.0026
20.556	0.0234	2504.6	15.0026
20.575	0.0239	2503.95	15.0026
20.611	0.0234	2503.95	15.0026
20.63	0.0241	2503.14	15.0026
20.651	0.0239	2502.66	15.0026
20.67	0.0236	2501.85	15.0026
20.691	0.0236	2502.01	15.0026
20.71	0.0241	2501.53	15.0026
20.73	0.0236	2500.72	15.0014
20.751	0.0236	2500.39	15.0014
20.77	0.0241	2499.42	15.0014
20.791	0.0239	2498.61	15.0014
20.81	0.0236	2498.45	15.0014
20.831	0.0236	2498.77	15.0014
20.85	0.0231	2498.12	15.0014
20.871	0.0236	2498.29	15.0014
20.891	0.0239	2497.32	15.0014
20.91	0.0231	2497.15	15.0014
20.931	0.0236	2496.83	15.0014
20.95	0.0228	2496.99	15.0014
20.971	0.0236	2496.99	15.0014
20.99	0.0236	2496.67	15.0014
21.011	0.0236	2496.18	15.0014
21.03	0.0239	2495.37	15.0014
21.05	0.0228	2495.37	15.0014
21.071	0.0228	2495.53	15.0014
21.09	0.0228	2494.89	15.0014
21.111	0.0241	2495.21	15.0014
21.13	0.0226	2494.89	15.0014
21.151	0.0236	2494.24	15.0014
21.17	0.0239	2493.92	15.0014
21.191	0.0236	2493.75	15.0014
21.21	0.0231	2493.43	15.0014
21.23	0.0231	2493.92	15.0014
21.251	0.0228	2493.43	15.0014
21.27	0.0226	2493.11	15.0014
21.291	0.0231	2492.78	15.0014
21.31	0.0239	2492.78	15.0014
21.331	0.0239	2492.46	15.0014
21.35	0.0246	2492.46	15.0014
21.371	0.0239	2491.97	15.0014
21.391	0.0236	2491.81	15.0014
21.41	0.0241	2491.49	15.0014
21.431	0.0228	2491.32	15.0014
21.45	0.0234	2491.81	15.0014
21.471	0.0246	2491.16	15.0014
21.49	0.0236	2490.68	15.0014
21.511	0.0236	2491	15.0014
21.53	0.0231	2489.71	15.0014
21.55	0.0244	2490.35	15.0014
21.571	0.0236	2490.03	15.0014
21.605	0.0236	2489.38	15.0014
21.626	0.0236	2489.54	15.0014
21.645	0.0236	2489.54	15.0014
21.666	0.0236	2489.38	15.0014
21.685	0.0236	2489.06	15.0014
21.706	0.0239	2489.06	15.0014
21.725	0.0234	2488.57	15.0014
21.746	0.0231	2488.41	15.0014
21.766	0.0236	2488.41	15.0014
21.785	0.0244	2487.44	15.0014
21.806	0.0228	2487.92	15.0014
21.825	0.0236	2487.76	15.0014
21.846	0.0236	2487.44	15.0014
21.865	0.0239	2487.12	15.0014
21.886	0.0236	2487.28	15.0014
21.905	0.0244	2486.79	15.0014
21.925	0.0239	2486.63	15.0014
21.946	0.0228	2486.63	15.0014
21.965	0.0241	2486.47	15.0014
21.986	0.0246	2486.14	15.0014
22.005	0.0234	2485.5	15.0014
22.026	0.0244	2486.14	15.0014
22.045	0.0236	2485.82	15.0014
22.066	0.0234	2485.17	15.0014
22.085	0.0231	2484.85	15.0014
22.105	0.0246	2485.5	15.0014
22.126	0.0236	2484.85	15.0014
22.145	0.0244	2484.69	15.0014
22.166	0.0251	2485.17	15.0014
22.185	0.0236	2484.69	15.0014
22.206	0.0239	2484.2	15.0014
22.225	0.0244	2483.71	15.0014
22.246	0.0246	2483.71	15.0014
22.266	0.0241	2484.2	15.0014
22.285	0.0239	2483.88	15.0014
22.306	0.0246	2483.23	15.0014
22.325	0.0249	2483.39	15.0014
22.346	0.0241	2483.07	15.0014
22.365	0.0241	2482.58	15.0014
22.386	0.0236	2482.74	15.0014
22.405	0.0246	2482.74	15.0014
22.425	0.0246	2481.77	15.0014
22.446	0.0246	2481.77	15.0014
22.465	0.0251	2482.26	15.0014
22.486	0.0246	2482.1	15.0014
22.505	0.0241	2481.29	15.0014
22.526	0.0241	2481.29	15.0014
22.545	0.0239	2481.61	15.0014
22.566	0.0244	2481.61	15.0014
22.585	0.0239	2481.29	15.0014
22.615	0.0236	2480.64	15.0014
22.636	0.0241	2480.64	15.0014
22.655	0.0246	2480.8	15.0014
22.675	0.0241	2480.8	15.0014
22.696	0.0239	2480.31	15.0014
22.715	0.0246	2480.31	15.0014
22.736	0.0241	2479.83	15.0014
22.755	0.0244	2480.15	15.0014
22.776	0.0249	2479.67	15.0014
22.795	0.0236	2478.05	15.0014
22.816	0.0246	2478.86	15.0014
22.835	0.0239	2479.51	15.0014
22.855	0.0244	2479.34	15.0014
22.876	0.0239	2479.02	15.0014
22.895	0.0246	2478.37	15.0014
22.916	0.0251	2478.7	15.0014
22.935	0.0236	2478.53	15.0014
22.956	0.0241	2478.21	15.0014
22.975	0.0246	2478.21	15.0014
22.996	0.0251	2478.05	15.0014
23.016	0.0241	2477.89	15.0014
23.035	0.0239	2477.89	15.0014
23.056	0.0246	2477.24	15.0014
23.075	0.0241	2477.08	15.0014
23.096	0.0246	2476.43	15.0014
23.115	0.0241	2476.43	15.0014
23.136	0.0254	2475.62	15.0014
23.155	0.0254	2475.46	15.0014
23.175	0.0249	2474.97	15.0014
23.196	0.0223	2474.49	15.0014
23.215	0.0244	2473.68	15.0014
23.236	0.0254	2474	15.0001
23.255	0.0246	2473.03	15.0001
23.276	0.0264	2472.7	15.0014
23.295	0.0246	2478.21	15.0502
23.316	0.0251	2602.07	15.1075
23.335	0.0246	2918.28	15.1795
23.355	0.0239	3244.86	15.2649
23.376	0.0249	3012.03	15.3491
23.395	0.0241	2786	15.4406
23.416	0.0246	2885.42	15.5346
23.435	0.0251	2946.29	15.631
23.456	0.0246	2935.12	15.7286
23.475	0.0236	2943.38	15.8262
23.496	0.0244	2968.48	15.9251
23.516	0.0241	2982.24	16.0239
23.535	0.0244	2996.81	16.124
23.556	0.0246	3016.89	16.2228
23.575	0.0285	3042.63	16.3229
23.596	0.0338	3067.08	16.4217
23.615	0.0409	3104.32	16.523
23.636	0.0246	3132.82	16.6218
23.655	0.03	3154.19	16.7219
23.675	0.0295	3182.85	16.8219
23.696	0.0292	3203.09	16.922
23.715	0.0277	3228.83	17.0208
23.736	0.0297	3250.69	17.1221
23.755	0.0292	3273.52	17.2209
23.776	0.0285	3289.87	17.3222
23.795	0.0279	3313.35	17.4211
23.816	0.0269	3339.41	17.5223
23.835	0.0269	3358.52	17.6212
23.855	0.0269	3375.04	17.7225
23.876	0.0282	3400.62	17.8213
23.895	0.0274	3422.64	17.9214
23.916	0.0279	3450.49	18.0214
23.935	0.0274	3480.44	18.1227
23.956	0.0259	3518.16	18.2227
23.975	0.0262	3549.41	18.3228
23.996	0.0259	3575	18.4229
24.016	0.0254	3608.51	18.5217
24.035	0.0244	3646.72	18.6218
24.056	0.0241	3683.31	18.7218
24.075	0.0241	3726.87	18.8231
24.096	0.0239	3764.59	18.9219
24.115	0.0236	3792.93	19.022
24.136	0.0239	3830.33	19.1208
24.155	0.0226	3857.37	19.2221
24.175	0.0236	3889.1	19.3209
24.196	0.0223	3928.61	19.4222
24.215	0.0241	3956.3	19.5211
24.236	0.0231	3971.19	19.6223
24.255	0.0241	3994.34	19.7212
24.276	0.0236	4025.43	19.8102
24.295	0.0231	4038.87	19.87
24.316	0.0223	4024.3	19.9115
24.335	0.0231	4018.79	19.9408
24.355	0.0239	4022.19	19.9603
24.376	0.0239	4020.57	19.9738
24.395	0.0246	4009.4	19.9835
24.416	0.0239	3997.26	19.9896
24.435	0.0244	3985.44	19.9933
24.456	0.0254	3973.3	19.9957
24.475	0.0244	3960.34	19.9982
24.496	0.0236	3948.85	19.9994
24.516	0.0239	3937.35	20.0006
24.535	0.0244	3927.64	20.0006
24.556	0.0244	3917.92	20.0018
24.575	0.0231	3911.93	20.0018
24.611	0.0234	3901.25	20.003
24.63	0.0221	3894.93	20.003
24.651	0.0226	3889.91	20.003
24.67	0.0226	3885.22	20.003
24.691	0.0226	3880.52	20.003
24.71	0.0216	3876.96	20.003
24.73	0.0213	3873.24	20.003
24.751	0.0218	3869.35	20.003
24.77	0.0218	3865.79	20.003
24.791	0.0213	3863.36	20.003
24.81	0.0218	3860.93	20.003
24.831	0.0223	3858.83	20.003
24.85	0.0216	3856.23	20.003
24.871	0.0203	3854.29	20.003
24.891	0.0213	3851.54	20.003
24.91	0.0203	3849.92	20.003
24.931	0.0213	3848.46	20.003
24.95	0.0216	3847.49	20.003
24.971	0.0208	3845.87	20.003
24.99	0.0216	3844.09	20.003
25.011	0.0213	3842.15	20.003
25.03	0.02	3841.01	20.003
25.05	0.0203	3840.04	20.003
25.071	0.0195	3839.23	20.003
25.09	0.0208	3838.26	20.003
25.111	0.0206	3836.32	20.003
25.13	0.0213	3835.19	20.003
25.151	0.0211	3834.38	20.003
25.17	0.0203	3832.6	20.003
25.191	0.0211	3832.76	20.003
25.21	0.0198	3831.46	20.003
25.23	0.0208	3830.81	20.003
25.251	0.0206	3829.36	20.003
25.27	0.02	3828.55	20.003
25.291	0.019	3828.71	20.003
25.31	0.0193	3827.58	20.003
25.331	0.0203	3826.93	20.003
25.35	0.02	3825.63	20.003
25.371	0.0208	3824.34	20.003
25.391	0.0208	3823.85	20.003
25.41	0.0198	3823.53	20.003
25.431	0.0206	3823.04	20.003
25.45	0.0206	3821.75	20.003
25.471	0.02	3821.42	20.003
25.49	0.0193	3820.29	20.003
25.511	0.0203	3819.8	20.003
25.53	0.0206	3819.97	20.003
25.55	0.0206	3819	20.003
25.571	0.02	3818.67	20.003
25.59	0.0206	3817.05	20.003
25.615	0.0203	3816.89	20.003
25.636	0.0206	3816.24	20.003
25.655	0.02	3815.76	20.003
25.675	0.0208	3815.59	20.003
25.696	0.0213	3814.3	20.003
25.715	0.0206	3814.3	20.003
25.736	0.0195	3813.65	20.003
25.755	0.0208	3812.84	20.003
25.776	0.0203	3812.36	20.003
25.795	0.0203	3812.19	20.003
25.816	0.0206	3811.39	20.003
25.835	0.0195	3810.58	20.003
25.855	0.0206	3810.41	20.003
25.876	0.0213	3809.77	20.003
25.895	0.0206	3809.6	20.003
25.916	0.0206	3809.28	20.003
25.935	0.0208	3808.31	20.003
25.956	0.0213	3807.99	20.003
25.975	0.0208	3807.5	20.003
25.996	0.0208	3806.85	20.003
26.016	0.0195	3806.53	20.003
26.035	0.0213	3805.72	20.003
26.056	0.0213	3805.88	20.003
26.075	0.0213	3805.07	20.003
26.096	0.0203	3804.75	20.003
26.115	0.0208	3804.58	20.003
26.136	0.0206	3803.94	20.003
26.155	0.0211	3803.45	20.003
26.175	0.0211	3802.64	20.003
26.196	0.0211	3802.64	20.003
26.215	0.0203	3801.99	20.003
26.236	0.0208	3801.99	20.003
26.255	0.0208	3801.99	20.003
26.276	0.02	3800.86	20.003
26.295	0.0203	3800.86	20.003
26.316	0.0193	3800.38	20.003
26.335	0.0195	3799.89	20.003
26.355	0.0206	3799.57	20.003
26.376	0.02	3799.24	20.003
26.395	0.02	3798.59	20.003
26.416	0.0208	3798.11	20.003
26.435	0.0213	3797.78	20.003
26.456	0.0203	3797.78	20.003
26.475	0.0206	3796.81	20.003
26.496	0.0213	3796.49	20.003
26.516	0.0208	3796	20.003
26.535	0.0216	3796	20.003
26.556	0.0206	3796.49	20.003
26.575	0.0211	3795.68	20.003
26.596	0.0213	3795.36	20.003
26.615	0.02	3795.03	20.003
26.636	0.0213	3794.55	20.003
26.655	0.0206	3793.9	20.003
26.675	0.0203	3793.9	20.003
26.696	0.0213	3793.74	20.003
26.715	0.0216	3793.57	20.003
26.736	0.0213	3793.57	20.003
26.755	0.0216	3792.77	20.003
26.776	0.0211	3791.63	20.003
26.795	0.0206	3791.96	20.003
26.816	0.0213	3791.47	20.003
26.835	0.0206	3791.15	20.003
26.855	0.0216	3790.82	20.003
26.876	0.0203	3790.5	20.003
26.895	0.0211	3790.34	20.003
26.916	0.0216	3790.17	20.003
26.935	0.0203	3789.85	20.003
26.956	0.0211	3789.53	20.003
26.975	0.0206	3788.72	20.003
26.996	0.0211	3788.07	20.003
27.016	0.0216	3787.75	20.003
27.035	0.0206	3787.91	20.003
27.056	0.0213	3787.1	20.0018
27.075	0.0213	3786.45	20.0018
27.096	0.0216	3785.48	20.0018
27.115	0.0213	3785.48	20.0018
27.136	0.0206	3784.51	20.0018
27.155	0.0206	3784.02	20.0018
27.175	0.0216	3784.35	20.0018
27.196	0.0213	3783.86	20.0018
27.215	0.0208	3783.54	20.0018
27.236	0.02	3783.05	20.0018
27.255	0.0211	3783.37	20.0018
27.276	0.0216	3782.57	20.0018
27.295	0.0211	3782.24	20.0018
27.316	0.0208	3782.24	20.0018
27.335	0.0206	3781.43	20.0018
27.355	0.02	3780.46	20.0018
27.376	0.0206	3780.95	20.0018
27.395	0.0198	3780.46	20.0018
27.416	0.0211	3780.62	20.0018
27.435	0.0216	3780.78	20.0018
27.456	0.0206	3779.97	20.0018
27.475	0.0208	3779.65	20.0018
27.496	0.0213	3779	20.0018
27.516	0.0216	3779	20.0018
27.535	0.0206	3778.03	20.0018
27.556	0.0216	3778.52	20.0018
27.575	0.0208	3778.03	20.0018
27.611	0.0223	3775.93	20.0018
27.63	0.0213	3776.57	20.0018
27.651	0.0208	3777.06	20.0018
27.67	0.0218	3776.74	20.0018
27.691	0.0211	3776.09	20.0018
27.71	0.0213	3776.25	20.0018
27.73	0.0216	3775.6	20.0018
27.751	0.0216	3775.44	20.0018
27.77	0.0221	3775.12	20.0018
27.791	0.0213	3774.63	20.0018
27.81	0.0211	3774.15	20.0018
27.831	0.0213	3774.15	20.0018
27.85	0.0208	3773.17	20.0018
27.871	0.0211	3773.5	20.0018
27.891	0.0211	3773.34	20.0018
27.91	0.0211	3773.34	20.0018
27.931	0.0206	3772.85	20.0018
27.95	0.0213	3772.53	20.0018
27.971	0.0213	3772.04	20.0018
27.99	0.0206	3771.72	20.0018
28.011	0.0211	3771.07	20.0018
28.03	0.0206	3771.07	20.0018
28.05	0.0216	3770.1	20.0018
28.071	0.0208	3770.1	20.0018
28.09	0.0213	3769.61	20.0018
28.111	0.0216	3769.61	20.0018
28.13	0.0211	3768.8	20.0018
28.151	0.0213	3768.64	20.0006
28.17	0.0203	3767.51	20.0006
28.191	0.0206	3767.02	20.0006
28.21	0.0216	3766.54	20.0006
28.23	0.0223	3766.54	20.0006
28.251	0.0211	3766.37	20.0006
28.27	0.0218	3766.21	20.0006
28.291	0.0216	3765.89	20.0006
28.31	0.0213	3765.73	20.0006
28.331	0.0211	3765.24	20.0006
28.35	0.0208	3764.75	20.0006
28.371	0.0213	3764.92	20.0006
28.391	0.0211	3764.75	20.0006
28.41	0.0218	3764.11	20.0006
28.431	0.0213	3764.27	20.0006
28.45	0.0216	3764.11	20.0006
28.471	0.0213	3763.14	20.0006
28.49	0.0216	3762.97	20.0006
28.511	0.0216	3762.81	20.0006
28.53	0.0223	3763.14	20.0006
28.55	0.0208	3762.65	20.0006
28.571	0.0218	3762.16	20.0006
28.59	0.0208	3762.33	20.0006
28.611	0.0221	3762.16	20.0006
28.63	0.0218	3762	20.0006
28.651	0.0211	3762.16	20.0006
28.67	0.0213	3761.35	20.0006
28.691	0.0206	3761.03	20.0006
28.71	0.0206	3761.35	20.0006
28.73	0.0208	3760.55	20.0006
28.751	0.0221	3760.55	20.0006
28.77	0.0226	3760.87	20.0006
28.791	0.0228	3760.38	20.0006
28.81	0.0216	3759.9	20.0006
28.831	0.0213	3759.74	20.0006
28.85	0.0216	3759.57	20.0006
28.871	0.0216	3759.09	20.0006
28.891	0.0221	3759.41	20.0006
28.91	0.0218	3758.76	20.0006
28.931	0.0213	3759.25	20.0006
28.95	0.0221	3758.28	20.0006
28.971	0.0226	3758.6	20.0006
28.99	0.0216	3757.95	20.0006
29.011	0.0218	3757.63	20.0006
29.03	0.0216	3757.79	20.0006
29.05	0.0218	3757.63	20.0006
29.071	0.0221	3757.31	20.0006
29.09	0.0228	3757.15	20.0006
29.111	0.0223	3757.47	20.0006
29.13	0.0213	3756.5	20.0006
29.151	0.0216	3756.66	20.0006
29.17	0.0226	3756.01	20.0006
29.191	0.0231	3756.17	20.0006
29.21	0.0223	3756.01	20.0006
29.23	0.0216	3755.69	20.0006
29.251	0.0218	3755.53	20.0006
29.27	0.0216	3755.85	20.0006
29.291	0.0223	3755.36	20.0006
29.31	0.0223	3755.36	20.0006
29.331	0.0223	3754.88	20.0006
29.35	0.0216	3754.72	20.0006
29.371	0.0223	3755.04	20.0213
29.391	0.0216	3805.23	20.0738
29.41	0.0213	4054.74	20.1409
29.431	0.0193	4442.84	20.219
29.45	0.0223	4847.29	20.3044
29.471	0.0226	4673.56	20.3923
29.49	0.0228	3948.36	20.485
29.511	0.0206	4075.62	20.5802
29.53	0.0223	4349.74	20.6778
29.55	0.0213	4313.8	20.7742
29.571	0.0226	4286.11	20.8743
29.605	0.0226	4335.01	21.0463
29.626	0.0218	4348.77	21.1452
29.645	0.0223	4372.24	21.2464
29.666	0.0223	4396.05	21.3453
29.685	0.0226	4416.12	21.4453
29.706	0.0241	4442.03	21.5454
29.725	0.0287	4475.38	21.6442
29.746	0.0343	4509.06	21.7455
29.766	0.0394	4549.54	21.8444
29.785	0.0223	4585.32	21.9456
29.806	0.0285	4634.86	22.0445
29.825	0.03	4680.04	22.1445
29.846	0.0295	4715.98	22.2434
29.865	0.0307	4752.41	22.3446
29.886	0.0297	4794.83	22.4435
29.905	0.0272	4835.15	22.5448
29.925	0.0272	4860.24	22.6436
29.946	0.0274	4876.6	22.7449
29.965	0.0274	4906.55	22.8437
29.986	0.029	4926.63	22.9438
30.005	0.029	4931.65	23.0438
30.026	0.0305	4933.75	23.1451
30.045	0.0305	4946.38	23.2439
30.066	0.0313	4973.42	23.344
30.085	0.0318	5003.21	23.4441
30.105	0.0328	5023.29	23.5441
30.126	0.0341	5048.22	23.6442
30.145	0.0356	5077.37	23.7455
30.166	0.0366	5110.56	23.8443
30.185	0.0379	5144.72	23.9456
30.206	0.0374	5177.27	24.0456
30.225	0.0389	5217.1	24.1445
30.246	0.0394	5257.9	24.2445
30.266	0.0381	5292.87	24.3446
30.285	0.0394	5321.85	24.4446
30.306	0.0386	5356.99	24.5447
30.325	0.0397	5402.32	24.6448
30.346	0.0399	5453.16	24.7436
30.365	0.0414	5504.16	24.8253
30.386	0.0417	5542.05	24.8803
30.405	0.0422	5554.03	24.9193
30.425	0.0427	5553.87	24.9449
30.446	0.0435	5551.28	24.9645
30.465	0.045	5545.45	24.9754
30.486	0.0463	5532.5	24.984
30.505	0.0468	5518.74	24.9913
30.526	0.0491	5506.76	24.9937
30.545	0.0501	5491.21	24.9962
30.566	0.0519	5474.7	24.9986
30.585	0.0519	5461.1	24.9998
30.611	0.0547	5446.04	25.0011
30.63	0.0552	5433.57	25.0011
30.651	0.0572	5423.7	25.0023
30.67	0.0588	5415.92	25.0023
30.691	0.0598	5408.64	25.0023
30.71	0.0608	5401.35	25.0035
30.73	0.0608	5395.52	25.0035
30.751	0.0606	5389.53	25.0035
30.77	0.0608	5383.06	25.0035
30.791	0.0608	5377.71	25.0035
30.81	0.0613	5373.02	25.0035
30.831	0.0606	5368.97	25.0035
30.85	0.0603	5365.08	25.0035
30.871	0.0608	5360.55	25.0035
30.891	0.0595	5357.15	25.0035
30.91	0.0601	5353.75	25.0035
30.931	0.0593	5350.84	25.0035
30.95	0.0588	5348.24	25.0035
30.971	0.0585	5344.68	25.0035
30.99	0.0588	5341.44	25.0035
31.011	0.059	5340.47	25.0035
31.03	0.0593	5338.37	25.0035
31.05	0.0578	5337.4	25.0035
31.071	0.0593	5335.29	25.0035
31.09	0.0585	5332.22	25.0035
31.111	0.0593	5330.27	25.0035
31.13	0.0585	5328.01	25.0035
31.151	0.0588	5326.87	25.0035
31.17	0.0588	5325.9	25.0035
31.191	0.058	5324.61	25.0035
31.21	0.0575	5322.5	25.0035
31.23	0.0585	5320.4	25.0035
31.251	0.0583	5318.78	25.0035
31.27	0.058	5317.64	25.0035
31.291	0.0583	5317	25.0035
31.31	0.0575	5316.19	25.0035
31.331	0.058	5314.41	25.0035
31.35	0.0578	5313.11	25.0035
31.371	0.0572	5311.49	25.0035
31.391	0.0575	5311	25.0035
31.41	0.0588	5310.52	25.0035
31.431	0.0565	5309.39	25.0035
31.45	0.057	5307.28	25.0035
31.471	0.0583	5306.47	25.0035
31.49	0.0572	5305.34	25.0035
31.511	0.058	5305.34	25.0035
31.53	0.057	5305.18	25.0035
31.55	0.0572	5303.72	25.0035
31.571	0.0575	5302.75	25.0035
31.59	0.0583	5300.16	25.0035
31.611	0.0578	5299.51	25.0035
31.63	0.0583	5299.19	25.0035
31.651	0.0572	5299.02	25.0035
31.67	0.057	5298.54	25.0035
31.691	0.0575	5297.08	25.0035
31.71	0.0575	5296.11	25.0035
31.73	0.057	5294.98	25.0035
31.751	0.0575	5294.49	25.0035
31.77	0.0572	5294.17	25.0035
31.791	0.0578	5293.52	25.0035
31.81	0.0578	5293.03	25.0035
31.831	0.0578	5291.41	25.0035
31.85	0.057	5290.44	25.0035
31.871	0.0575	5290.44	25.0035
31.891	0.057	5290.12	25.0035
31.91	0.058	5289.15	25.0035
31.931	0.0583	5287.85	25.0035
31.95	0.0578	5287.04	25.0035
31.971	0.0567	5286.39	25.0035
31.99	0.057	5286.39	25.0035
32.011	0.0578	5286.39	25.0035
32.03	0.0572	5285.91	25.0035
32.05	0.0583	5284.29	25.0035
32.071	0.057	5283.48	25.0035
32.09	0.058	5282.67	25.0035
32.111	0.0583	5282.35	25.0035
32.13	0.0583	5282.18	25.0035
32.151	0.0572	5281.54	25.0035
32.17	0.0572	5281.38	25.0035
32.191	0.0578	5280.24	25.0035
32.21	0.058	5279.92	25.0035
32.23	0.0572	5278.62	25.0035
32.251	0.0578	5278.78	25.0035
32.27	0.0578	5277.81	25.0035
32.291	0.0578	5277.65	25.0035
32.31	0.0572	5276.84	25.0035
32.331	0.0572	5276.84	25.0035
32.35	0.057	5276.36	25.0035
32.371	0.0578	5275.87	25.0035
32.391	0.0578	5275.22	25.0035
32.41	0.058	5273.93	25.0035
32.431	0.0585	5273.77	25.0023
32.45	0.0575	5273.12	25.0023
32.471	0.058	5272.79	25.0023
32.49	0.0583	5271.98	25.0023
32.511	0.0572	5271.17	25.0023
32.53	0.0585	5270.53	25.0023
32.55	0.0588	5269.56	25.0023
32.571	0.0575	5269.56	25.0023
32.59	0.0593	5269.23	25.0023
32.611	0.0583	5268.26	25.0023
32.63	0.0575	5267.94	25.0023
32.651	0.0578	5268.1	25.0023
32.67	0.0562	5267.77	25.0023
32.691	0.0578	5266.97	25.0023
32.71	0.0567	5265.99	25.0023
32.73	0.0572	5265.35	25.0023
32.751	0.0578	5264.86	25.0023
32.77	0.0575	5264.54	25.0023
32.791	0.0583	5264.21	25.0023
32.81	0.0575	5264.7	25.0023
32.831	0.058	5263.73	25.0023
32.85	0.0575	5263.24	25.0023
32.871	0.057	5263.89	25.0023
32.891	0.0583	5261.78	25.0023
32.91	0.058	5261.78	25.0023
32.931	0.0583	5261.46	25.0023
32.95	0.058	5261.3	25.0023
32.971	0.058	5260.16	25.0023
32.99	0.0583	5259.36	25.0023
33.011	0.0588	5259.36	25.0023
33.03	0.0583	5259.52	25.0023
33.05	0.0583	5258.71	25.0023
33.071	0.0578	5257.9	25.0023
33.09	0.0583	5257.25	25.0023
33.111	0.0585	5256.12	25.0023
33.13	0.0578	5256.76	25.0023
33.151	0.058	5256.28	25.0023
33.17	0.0578	5255.96	25.0023
33.191	0.0575	5254.82	25.0023
33.21	0.0575	5254.17	25.0023
33.23	0.0583	5253.36	25.0023
33.251	0.0585	5253.53	25.0023
33.27	0.0593	5253.2	25.0023
33.291	0.059	5252.88	25.0023
33.31	0.0588	5251.91	25.0023
33.331	0.0588	5250.94	25.0011
33.35	0.059	5249.8	25.0011
33.371	0.058	5249.64	25.0011
33.391	0.0578	5248.99	25.0011
33.41	0.0583	5248.99	25.0011
33.431	0.0583	5248.51	25.0011
33.45	0.0578	5248.51	25.0011
33.471	0.0583	5247.54	25.0011
33.49	0.0585	5247.05	25.0011
33.511	0.0588	5246.4	25.0011
33.53	0.058	5246.73	25.0011
33.55	0.0588	5245.92	25.0011
33.571	0.0572	5245.59	25.0011
33.59	0.0583	5245.27	25.0011
33.615	0.0585	5245.27	25.0011
33.636	0.0578	5245.43	25.0011
33.655	0.058	5244.46	25.0011
33.675	0.059	5244.14	25.0011
33.696	0.0578	5243.33	25.0011
33.715	0.0593	5243	25.0011
33.736	0.0583	5242.68	25.0011
33.755	0.0575	5242.84	25.0011
33.776	0.059	5242.84	25.0011
33.795	0.0588	5242.19	25.0011
33.816	0.059	5241.55	25.0011
33.835	0.058	5240.9	25.0011
33.855	0.0593	5240.9	25.0011
33.876	0.0583	5240.09	25.0011
33.895	0.0583	5240.09	25.0011
33.916	0.058	5239.76	25.0011
33.935	0.0575	5239.76	25.0011
33.956	0.0585	5239.28	25.0011
33.975	0.0593	5239.44	25.0011
33.996	0.0578	5238.63	25.0011
34.016	0.0583	5238.15	25.0011
34.035	0.0575	5238.15	25.0011
34.056	0.0575	5237.82	25.0011
34.075	0.0583	5237.34	25.0011
34.096	0.0583	5237.82	25.0011
34.115	0.0585	5237.5	25.0011
34.136	0.059	5236.36	25.0011
34.155	0.0585	5236.04	25.0011
34.175	0.058	5235.72	25.0011
34.196	0.0588	5235.72	25.0011
34.215	0.0588	5235.23	25.0011
34.236	0.0585	5235.23	25.0011
34.255	0.0578	5235.39	25.0011
34.276	0.058	5234.91	25.0011
34.295	0.0585	5234.1	25.0011
34.316	0.0578	5233.94	25.0011
34.335	0.0585	5233.94	25.0011
34.355	0.0588	5233.45	25.0011
34.376	0.0583	5232.96	25.0011
34.395	0.0578	5232.64	25.0011
34.416	0.0572	5232.96	25.0011
34.435	0.059	5232.48	25.0011
34.456	0.059	5232.48	25.0011
34.475	0.0585	5231.67	25.0011
34.496	0.0593	5231.51	25.0011
34.516	0.059	5231.02	25.0011
34.535	0.0588	5230.7	25.0011
34.556	0.0593	5230.7	25.0011
34.575	0.0583	5230.21	25.0011
34.596	0.0593	5230.21	25.0011
34.615	0.0593	5230.05	25.0011
34.636	0.059	5229.24	25.0011
34.655	0.0588	5229.24	25.0011
34.675	0.0588	5228.59	25.0011
34.696	0.0585	5228.43	25.0011
34.715	0.0583	5227.94	25.0011
34.736	0.0583	5227.94	25.0011
34.755	0.0588	5228.11	25.0011
34.776	0.0588	5227.78	25.0011
34.795	0.059	5227.62	25.0011
34.816	0.0588	5227.14	25.0011
34.835	0.058	5226.49	25.0011
34.855	0.0588	5226.16	25.0011
34.876	0.0583	5226.33	25.0011
34.895	0.0588	5226.49	25.0011
34.916	0.059	5226	25.0011
34.935	0.0585	5225.68	25.0011
34.956	0.0593	5225.52	25.0011
34.975	0.058	5224.87	25.0011
34.996	0.0595	5224.06	25.0011
35.016	0.059	5224.38	25.0011
35.035	0.059	5224.22	25.0011
35.056	0.0588	5224.22	25.0011
35.075	0.0583	5224.38	25.0011
35.096	0.0588	5223.73	25.0011
35.115	0.0588	5223.09	25.0011
35.136	0.058	5222.76	25.0011
35.155	0.059	5222.93	25.0011
35.175	0.0588	5222.44	25.0011
35.196	0.059	5222.28	25.0011
35.215	0.0583	5221.79	25.0011
35.236	0.0585	5222.12	25.0011
35.255	0.0588	5221.63	25.0011
35.276	0.059	5221.31	25.0011
35.295	0.0585	5221.31	25.0011
35.316	0.0583	5220.66	25.0011
35.335	0.059	5220.82	25.0011
35.355	0.0595	5221.63	25.0011
35.376	0.0583	5220.17	25.0011
35.395	0.0598	5219.85	25.0011
35.416	0.059	5219.85	25.0011
35.435	0.059	5219.53	25.0011
35.456	0.0585	5219.69	25.0206
35.475	0.0583	5265.99	25.0718
35.496	0.0585	5511.45	25.1377
35.516	0.0585	5899.39	25.2146
35.535	0.0588	6316.63	25.2976
35.556	0.059	6745.21	25.3866
35.575	0.0588	6649.85	25.4806
35.611	0.0598	5348.41	25.6478
35.63	0.0578	6026.49	25.7454
35.651	0.0595	6383.83	25.843
35.67	0.059	6224.67	25.9418
35.691	0.059	6187.59	26.0419
35.71	0.0578	6282.79	26.1407
35.73	0.0583	6332.02	26.2408
35.751	0.0601	6374.44	26.3409
35.77	0.0593	6414.59	26.4409
35.79	0.0588	6446.97	26.541
35.811	0.0583	6485.51	26.6398
35.831	0.0616	6519.99	26.7399
35.85	0.0662	6544.28	26.8399
35.87	0.0718	6580.55	26.94
35.891	0.0748	6616.01	27.0388
35.91	0.0807	6652.11	27.1401
35.93	0.0654	6692.59	27.2389
35.951	0.0715	6729.51	27.3402
35.971	0.0807	6751.04	27.4391
35.99	0.0802	6786.34	27.5403
36.01	0.0815	6834.59	27.6392
36.031	0.0812	6872.47	27.7392
36.05	0.0822	6917	27.8381
36.07	0.0843	6958.94	27.9393
36.091	0.0848	7002.81	28.0382
36.111	0.0843	7034.87	28.1395
36.13	0.0858	7067.9	28.2383
36.15	0.0873	7132.67	28.3396
36.171	0.0876	7210.38	28.4384
36.191	0.0868	7274.82	28.5397
36.21	0.0888	7332.46	28.6385
36.231	0.0894	7408.4	28.7398
36.251	0.0917	7490.65	28.8399
36.27	0.0922	7574.2	28.9399
36.29	0.0929	7656.93	29.04
36.311	0.095	7742.91	29.1388
36.331	0.097	7831.96	29.2401
36.35	0.0993	7931.21	29.3389
36.37	0.1008	8020.91	29.4402
36.391	0.1021	8103.81	29.5391
36.41	0.1021	8201.76	29.6403
36.43	0.1046	8307.98	29.7379
36.451	0.1057	8399.94	29.8221
36.471	0.1077	8451.75	29.8783
36.49	0.1092	8444.79	29.9173
36.51	0.1105	8421.64	29.9442
36.531	0.1113	8412.09	29.9637
36.55	0.112	8401.24	29.9759
36.57	0.1133	8379.22	29.9844
36.591	0.1166	8356.87	29.9905
36.615	0.1192	8331.62	29.9942
36.635	0.1202	8307.65	29.9979
36.656	0.1215	8286.12	29.9991
36.675	0.1235	8268.15	30.0003
36.695	0.1258	8251.31	30.0015
36.716	0.1273	8234.96	30.0015
36.736	0.1301	8221.84	30.0027
36.755	0.1301	8209.54	30.0027
36.775	0.1332	8198.04	30.0027
36.796	0.1352	8187.52	30.0027
36.816	0.138	8177.96	30.0027
36.835	0.138	8169.54	30.0027
36.856	0.1373	8162.1	30.004
36.876	0.1396	8155.46	30.004
36.895	0.1393	8149.47	30.004
36.915	0.1396	8142.99	30.004
36.936	0.1396	8137.65	30.004
36.956	0.1396	8132.47	30.004
36.975	0.1396	8127.29	30.004
36.995	0.1385	8122.91	30.004
37.016	0.1396	8118.7	30.004
37.035	0.1385	8115.47	30.004
37.055	0.1398	8111.26	30.004
37.076	0.1398	8106.88	30.004
37.096	0.1383	8102.51	30.004
37.115	0.1385	8099.11	30.004
37.135	0.1401	8097.33	30.004
37.156	0.1393	8095.23	30.004
37.175	0.1385	8093.45	30.004
37.195	0.1398	8089.07	30.004
37.216	0.1391	8084.7	30.004
37.236	0.1388	8081.79	30.004
37.255	0.1388	8079.85	30.004
37.275	0.1383	8079.04	30.004
37.296	0.138	8077.74	30.004
37.316	0.1401	8074.83	30.004
37.335	0.1396	8071.75	30.004
37.356	0.1398	8068.84	30.004
37.376	0.1398	8066.89	30.004
37.395	0.1393	8066.89	30.004
37.415	0.1393	8065.11	30.004
37.436	0.1388	8062.36	30.004
37.456	0.1388	8060.09	30.004
37.475	0.1396	8057.99	30.004
37.495	0.1401	8056.37	30.004
37.516	0.1398	8055.56	30.004
37.535	0.1398	8054.75	30.004
37.555	0.1398	8052.48	30.004
37.576	0.1388	8049.41	30.004
37.611	0.1393	8046.65	30.004
37.63	0.1401	8046.33	30.004
37.65	0.1393	8046.33	30.004
37.671	0.1398	8044.39	30.004
37.691	0.1398	8041.96	30.004
37.71	0.1396	8039.37	30.004
37.731	0.1398	8037.59	30.004
37.751	0.1401	8037.42	30.004
37.77	0.1403	8037.59	30.004
37.79	0.1403	8035.64	30.004
37.811	0.1406	8034.02	30.004
37.831	0.1401	8032.41	30.0027
37.85	0.1396	8030.62	30.0027
37.87	0.1401	8029.33	30.0027
37.891	0.1398	8028.68	30.0027
37.91	0.1411	8028.36	30.0027
37.93	0.1403	8026.41	30.0027
37.951	0.1401	8024.63	30.0027
37.971	0.1406	8023.18	30.0027
37.99	0.1411	8022.69	30.0027
38.01	0.1411	8022.37	30.0027
38.031	0.1403	8021.07	30.0027
38.05	0.1406	8019.61	30.0027
38.07	0.1406	8018	30.0027
38.091	0.1411	8016.86	30.0027
38.111	0.1403	8015.89	30.0027
38.13	0.1416	8016.05	30.0027
38.15	0.1398	8015.4	30.0027
38.171	0.1401	8013.79	30.0027
38.191	0.1416	8011.52	30.0027
38.21	0.1416	8010.71	30.0027
38.231	0.1413	8009.9	30.0027
38.251	0.1413	8008.77	30.0027
38.27	0.1406	8008.77	30.0027
38.29	0.1413	8008.12	30.0027
38.311	0.1408	8007.15	30.0027
38.331	0.1413	8005.69	30.0027
38.35	0.1416	8004.72	30.0027
38.37	0.1408	8003.91	30.0027
38.391	0.1416	8002.94	30.0027
38.41	0.1403	8001.97	30.0027
38.43	0.1416	8001.64	30.0027
38.451	0.1413	8000.67	30.0027
38.471	0.1408	8000.35	30.0027
38.49	0.1419	7998.57	30.0027
38.51	0.1416	7997.43	30.0027
38.531	0.1413	7997.27	30.0027
38.55	0.1419	7996.62	30.0027
38.57	0.1416	7995	30.0027
38.591	0.1416	7994.84	30.0027
38.615	0.1411	7993.87	30.0027
38.635	0.1419	7993.06	30.0027
38.656	0.1411	7992.41	30.0027
38.675	0.1411	7991.6	30.0027
38.695	0.1413	7990.96	30.0027
38.716	0.1421	7989.82	30.0027
38.736	0.1421	7988.2	30.0027
38.755	0.1419	7987.72	30.0027
38.775	0.1413	7986.91	30.0027
38.796	0.1411	7986.42	30.0027
38.816	0.1421	7985.29	30.0027
38.835	0.1416	7983.83	30.0027
38.856	0.1416	7982.54	30.0027
38.876	0.1424	7981.89	30.0027
38.895	0.1424	7981.08	30.0027
38.915	0.1413	7980.43	30.0027
38.936	0.1416	7979.62	30.0027
38.956	0.1421	7978.81	30.0015
38.975	0.1416	7977.36	30.0015
38.995	0.1416	7975.41	30.0015
39.016	0.1421	7975.41	30.0015
39.035	0.1421	7975.09	30.0015
39.055	0.1421	7974.44	30.0015
39.076	0.1421	7972.98	30.0015
39.096	0.1431	7972.34	30.0015
39.115	0.1426	7971.2	30.0015
39.135	0.1419	7970.39	30.0015
39.156	0.1434	7970.39	30.0015
39.175	0.1419	7969.75	30.0015
39.195	0.1429	7969.1	30.0015
39.216	0.1429	7967.64	30.0015
39.236	0.1421	7967.16	30.0015
39.255	0.1429	7966.99	30.0015
39.275	0.1424	7966.67	30.0015
39.296	0.1431	7966.35	30.0015
39.316	0.1424	7965.05	30.0015
39.335	0.1426	7964.24	30.0015
39.356	0.1424	7963.59	30.0015
39.376	0.1429	7962.95	30.0015
39.395	0.1426	7962.62	30.0015
39.415	0.1429	7962.78	30.0015
39.436	0.1426	7961.65	30.0015
39.456	0.1429	7960.03	30.0015
39.475	0.1421	7959.22	30.0015
39.495	0.1431	7959.38	30.0015
39.516	0.1434	7959.38	30.0015
39.535	0.1439	7958.74	30.0015
39.555	0.1434	7957.6	30.0015
39.576	0.1434	7957.12	30.0015
39.611	0.1421	7955.98	30.0015
39.63	0.1434	7955.01	30.0015
39.65	0.1429	7955.34	30.0015
39.671	0.1431	7954.2	30.0015
39.691	0.1429	7953.72	30.0015
39.71	0.1436	7952.58	30.0015
39.731	0.1436	7952.26	30.0015
39.751	0.1434	7951.94	30.0015
39.77	0.1429	7952.1	30.0015
39.79	0.1434	7951.29	30.0015
39.811	0.1421	7950.48	30.0015
39.831	0.1431	7949.34	30.0015
39.85	0.1429	7948.86	30.0015
39.87	0.1439	7948.86	30.0015
39.891	0.1431	7948.54	30.0015
39.91	0.1424	7947.89	30.0015
39.93	0.1431	7947.4	30.0015
39.951	0.1439	7946.43	30.0015
39.971	0.1434	7946.11	30.0015
39.99	0.1436	7945.78	30.0015
40.01	0.1431	7945.14	30.0015
40.031	0.1436	7944.33	30.0015
40.05	0.1429	7944.16	30.0015
40.07	0.1439	7943.03	30.0015
40.091	0.1434	7942.71	30.0015
40.111	0.1429	7942.71	30.0015
40.13	0.1436	7942.06	30.0015
40.15	0.1434	7941.74	30.0015
40.171	0.1426	7939.95	30.0015
40.191	0.1434	7939.79	30.0015
40.21	0.1436	7939.79	30.0015
40.231	0.1431	7939.14	30.0015
40.251	0.1436	7939.31	30.0015
40.27	0.1439	7938.66	30.0015
[truncated: 66 more rows]

## Sheet: HB 3
Time [s]	Strain [%]	Force [N]	Displacement [mm]
0		65.8168	0.021621
0.02		68.0026	0.061888
0.04		70.4313	0.089953
0.06		71.4837	0.108256
0.079		72.2123	0.121679
0.099		72.3742	0.13022
0.119		72.1314	0.135101
0.139		72.1314	0.139982
0.16		72.5361	0.142422
0.18		72.5361	0.144863
0.2		71.3218	0.146083
0.22		70.917	0.147303
0.239		70.6742	0.147303
0.259		70.1075	0.148523
0.279		69.7027	0.148523
0.299		69.8646	0.148523
0.32		69.3789	0.148523
0.34		69.4598	0.148523
0.36		68.8931	0.149744
0.38		68.7312	0.149744
0.4		68.9741	0.149744
0.419		68.6503	0.149744
0.439		68.1645	0.149744
0.459		67.8407	0.149744
0.479		67.5978	0.149744
0.5		67.355	0.149744
0.52		67.4359	0.149744
0.54		67.274	0.149744
0.56		66.8692	0.149744
0.579		66.6264	0.149744
0.599		66.6264	0.149744
0.619		66.3026	0.149744
0.639		66.3026	0.149744
0.66		66.3026	0.149744
0.68		66.3026	0.149744
0.7		66.3026	0.149744
0.72		65.8168	0.149744
0.739		65.9787	0.149744
0.759		65.8978	0.149744
0.785		65.7359	0.149744
0.805		65.8168	0.149744
0.825		65.3311	0.149744
0.845		65.2501	0.149744
0.864		65.412	0.149744
0.884		65.493	0.149744
0.904		65.7359	0.149744
0.924		65.0882	0.149744
0.945		65.0882	0.149744
0.965		64.9263	0.149744
0.985		64.9263	0.149744
1.005		64.6025	0.149744
1.025		65.0073	0.149744
1.044		65.1692	0.149744
1.064		64.6834	0.149744
1.084		65.0882	0.149744
1.104		64.8454	0.149744
1.125		64.5215	0.149744
1.145		64.5215	0.149744
1.165		64.7644	0.149744
1.185		64.5215	0.149744
1.204		64.6025	0.149744
1.224		64.4406	0.149744
1.244		64.3596	0.149744
1.264		64.2787	0.149744
1.285		64.1977	0.149744
1.305		64.2787	0.149744
1.325		64.1977	0.149744
1.345		64.1977	0.149744
1.364		64.1168	0.149744
1.384		64.2787	0.149744
1.404		64.0358	0.149744
1.424		63.9548	0.149744
1.444		64.0358	0.149744
1.465		63.8739	0.149744
1.485		63.8739	0.149744
1.505		64.2787	0.149744
1.525		63.8739	0.149744
1.544		63.9548	0.149744
1.564		63.9548	0.149744
1.584		63.631	0.149744
1.604		63.631	0.149744
1.625		63.4691	0.149744
1.645		63.631	0.149744
1.665		63.5501	0.149744
1.685		63.5501	0.149744
1.704		63.5501	0.149744
1.724		63.3882	0.149744
1.744		63.3072	0.149744
1.764		63.7929	0.149744
1.785		63.2263	0.149744
1.805		63.4691	0.149744
1.825		63.3882	0.149744
1.845		63.3072	0.149744
1.864		63.4691	0.149744
1.884		63.3882	0.149744
1.904		63.1453	0.149744
1.924		62.9834	0.149744
1.945		63.2263	0.149744
1.965		63.0643	0.149744
1.985		62.9834	0.149744
2.005		63.2263	0.149744
2.025		63.1453	0.149744
2.044		62.8215	0.149744
2.064		63.2263	0.149744
2.084		62.9834	0.149744
2.104		62.9834	0.149744
2.125		63.0643	0.149744
2.145		62.9024	0.149744
2.165		63.2263	0.149744
2.185		62.9024	0.149744
2.204		62.8215	0.149744
2.224		63.2263	0.149744
2.244		62.6596	0.149744
2.264		62.6596	0.149744
2.285		62.5786	0.149744
2.305		62.9024	0.149744
2.325		62.9024	0.149744
2.345		62.9024	0.149744
2.364		62.6596	0.149744
2.384		62.6596	0.149744
2.404		62.4977	0.149744
2.424		62.8215	0.149744
2.444		62.5786	0.149744
2.465		62.7405	0.149744
2.485		62.8215	0.149744
2.505		62.7405	0.149744
2.525		62.6596	0.149744
2.544		62.5786	0.149744
2.564		62.2548	0.149744
2.584		62.4167	0.149744
2.604		62.4167	0.149744
2.625		62.4167	0.149744
2.645		62.5786	0.149744
2.665		62.4167	0.149744
2.685		62.3357	0.149744
2.704		62.6596	0.149744
2.724		62.4167	0.149744
2.744		62.3357	0.149744
2.764		62.4167	0.149744
2.785		62.4167	0.149744
2.805		62.2548	0.149744
2.825		62.4977	0.149744
2.845		62.4167	0.149744
2.864		62.3357	0.149744
2.884		62.2548	0.149744
2.904		62.3357	0.149744
2.924		62.1738	0.149744
2.945		62.3357	0.149744
2.965		62.1738	0.149744
2.985		62.0119	0.149744
3.005		62.3357	0.149744
3.025		62.2548	0.149744
3.044		62.2548	0.149744
3.064		62.2548	0.149744
3.084		62.4167	0.149744
3.104		62.0119	0.149744
3.125		62.0929	0.149744
3.145		62.0119	0.149744
3.165		61.931	0.149744
3.185		62.0119	0.149744
3.204		62.0929	0.149744
3.224		62.1738	0.149744
3.244		61.931	0.149744
3.264		61.931	0.149744
3.285		62.0929	0.149744
3.305		62.0929	0.149744
3.325		61.931	0.149744
3.345		62.0119	0.149744
3.364		61.7691	0.149744
3.384		61.931	0.149744
3.404		62.0929	0.149744
3.424		61.931	0.149744
3.444		61.931	0.149744
3.465		61.931	0.149744
3.485		61.6071	0.149744
3.505		61.7691	0.149744
3.525		62.0119	0.149744
3.544		62.1738	0.149744
3.564		61.85	0.149744
3.584		61.85	0.149744
3.604		61.85	0.149744
3.625		62.0119	0.149744
3.645		61.7691	0.149744
3.665		61.5262	0.149744
3.685		61.7691	0.149744
3.704		61.6881	0.149744
3.724		61.931	0.149744
3.744		61.6881	0.149744
3.764		61.6881	0.149744
3.785		61.7691	0.149744
3.805		61.1214	0.149744
3.825		61.5262	0.149744
3.845		61.6881	0.149744
3.864		61.85	0.149744
3.884		61.6071	0.149744
3.904		61.5262	0.149744
3.924		61.5262	0.149744
3.945		61.5262	0.149744
3.965		61.6881	0.149744
3.985		61.5262	0.149744
4.005		61.4452	0.149744
4.025		61.5262	0.149744
4.044		61.4452	0.149744
4.064		61.3643	0.149744
4.084		61.5262	0.149744
4.104		61.5262	0.149744
4.125		61.5262	0.149744
4.145		61.6071	0.149744
4.165		61.2024	0.149744
4.185		61.2833	0.149744
4.204		61.2833	0.149744
4.224		61.2833	0.149744
4.244		61.2024	0.149744
4.264		61.0405	0.149744
4.285		61.2833	0.149744
4.305		61.4452	0.149744
4.325		61.5262	0.149744
4.345		61.3643	0.149744
4.364		61.2833	0.149744
4.384		61.2833	0.149744
4.404		61.2024	0.149744
4.424		61.3643	0.149744
4.444		61.3643	0.149744
4.465		61.2833	0.149744
4.485		61.1214	0.149744
4.505		61.0405	0.149744
4.525		61.3643	0.149744
4.544		61.5262	0.149744
4.564		61.3643	0.149744
4.584		61.2024	0.149744
4.604		61.0405	0.149744
4.625		61.1214	0.149744
4.645		61.0405	0.149744
4.665		61.3643	0.149744
4.685		61.4452	0.149744
4.704		61.2024	0.149744
4.724		61.2024	0.149744
4.744		61.3643	0.149744
4.779		61.3643	0.149744
4.799		61.1214	0.149744
4.819		61.2833	0.149744
4.84		61.2833	0.149744
4.86		61.1214	0.149744
4.88		60.8785	0.149744
4.9		60.9595	0.149744
4.919		61.2024	0.149744
4.939		61.2024	0.149744
4.959		61.0405	0.149744
4.979		61.0405	0.149744
5		60.8785	0.149744
5.02		60.9595	0.149744
5.04		61.4452	0.149744
5.06		61.4452	0.152184
5.079		65.6549	0.18757
5.099		81.0365	0.24126
5.119		83.7889	0.308372
5.139		76.5839	0.385246
5.16		75.0458	0.470661
5.18		77.0696	0.559737
5.2		80.2269	0.652474
5.22		84.6795	0.747651
5.239		86.9462	0.842828
5.259		87.8367	0.941666
5.279		90.7511	1.03928
5.299		93.9893	1.13934
5.32		96.418	1.23696
5.34		99.2515	1.33824
5.36		100.871	1.43585
5.38		104.028	1.53713
5.4		107.671	1.63597
5.419		109.857	1.73725
5.439		114.39	1.83609
5.459		120.867	1.93736
5.479		127.424	2.0362
5.5		130.419	2.13626
5.52		133.415	2.23632
5.54		135.52	2.33638
5.56		137.867	2.43643
5.579		138.434	2.53649
5.599		141.105	2.63655
5.619		145.234	2.73661
5.639		150.658	2.83667
5.66		153.087	2.9355
5.68		155.758	3.03678
5.7		157.62	3.13684
5.72		159.725	3.2369
5.739		162.64	3.33573
5.759		164.906	3.43701
5.785		164.663	3.56148
5.805		164.744	3.66153
5.825		162.478	3.76037
5.845		160.049	3.86165
5.864		161.992	3.96049
5.884		163.125	4.06177
5.904		162.316	4.1606
5.924		165.797	4.26188
5.944		172.516	4.36072
5.965		175.269	4.462
5.984		177.616	4.56083
6.005		182.878	4.66089
6.024		187.493	4.76095
6.044		188.222	4.86101
6.065		189.598	4.95252
6.084		188.95	5.01598
6.105		190.65	5.0599
6.124		192.188	5.08919
6.145		192.026	5.10993
6.164		192.755	5.12336
6.185		192.269	5.1319
6.205		191.298	5.13922
6.224		190.812	5.1441
6.245		190.65	5.14654
6.264		189.517	5.14898
6.285		188.545	5.1502
6.304		187.898	5.15142
6.325		186.764	5.15142
6.344		185.469	5.15264
6.364		185.145	5.15264
6.385		184.821	5.15264
6.404		183.283	5.15386
6.425		182.717	5.15386
6.444		182.878	5.15386
6.465		182.393	5.15386
6.484		181.34	5.15386
6.505		180.693	5.15386
6.524		180.045	5.15386
6.544		179.397	5.15386
6.565		179.074	5.15386
6.584		178.75	5.15386
6.605		178.345	5.15386
6.624		177.94	5.15386
6.645		177.778	5.15386
6.664		177.293	5.15386
6.685		177.131	5.15386
6.705		176.726	5.15386
6.724		176.564	5.15386
6.745		176.726	5.15386
6.764		176.24	5.15386
6.785		176.159	5.15386
6.804		175.916	5.15386
6.825		175.512	5.15386
6.844		175.269	5.15386
6.864		175.269	5.15386
6.885		175.431	5.15386
6.904		174.864	5.15386
6.925		174.783	5.15386
6.944		174.459	5.15386
6.965		174.378	5.15386
6.984		174.378	5.15386
7.005		174.297	5.15386
7.024		173.973	5.15386
7.044		173.973	5.15386
7.065		173.811	5.15386
7.084		173.811	5.15386
7.105		173.569	5.15386
7.124		173.407	5.15386
7.145		173.488	5.15386
7.164		173.488	5.15386
7.185		173.326	5.15386
7.205		173.245	5.15386
7.224		173.002	5.15386
7.245		172.921	5.15386
7.264		172.678	5.15386
7.285		172.759	5.15386
7.304		172.759	5.15386
7.325		172.435	5.15386
7.344		172.354	5.15386
7.364		172.273	5.15386
7.385		172.192	5.15386
7.404		172.273	5.15386
7.425		172.03	5.15386
7.444		172.192	5.15386
7.465		172.03	5.15386
7.484		171.464	5.15386
7.505		171.949	5.15386
7.524		171.383	5.15386
7.544		171.626	5.15386
7.565		171.545	5.15386
7.584		171.545	5.15386
7.605		171.302	5.15386
7.624		171.302	5.15386
7.645		171.464	5.15386
7.664		171.14	5.15386
7.685		171.302	5.15386
7.705		171.302	5.15386
7.724		170.816	5.15386
7.745		170.978	5.15386
7.764		171.221	5.15386
7.785		170.735	5.15386
7.804		170.897	5.15386
7.825		170.816	5.15386
7.844		170.816	5.15386
7.864		170.654	5.15386
7.885		170.33	5.15386
7.904		170.654	5.15386
7.925		170.492	5.15386
7.944		170.654	5.15386
7.965		170.249	5.15386
7.984		170.411	5.15386
8.005		170.33	5.15386
8.024		170.249	5.15386
8.044		170.33	5.15386
8.065		170.007	5.15386
8.084		170.33	5.15386
8.105		169.926	5.15386
8.124		169.764	5.15386
8.145		169.521	5.15386
8.164		169.845	5.15386
8.185		169.764	5.15386
8.205		170.168	5.15386
8.224		169.683	5.15386
8.245		169.602	5.15386
8.264		169.602	5.15386
8.285		169.521	5.15386
8.304		169.602	5.15386
8.325		169.359	5.15386
8.344		169.521	5.15386
8.364		169.44	5.15386
8.385		169.116	5.15386
8.404		169.359	5.15386
8.425		169.44	5.15386
8.444		169.116	5.15264
8.465		168.873	5.15264
8.484		168.792	5.15264
8.505		168.63	5.15264
8.524		168.63	5.15264
8.544		168.549	5.15264
8.565		168.468	5.15264
8.584		168.145	5.15264
8.605		168.387	5.15264
8.624		168.468	5.15264
8.645		168.064	5.15264
8.664		168.145	5.15264
8.685		168.145	5.15264
8.705		168.064	5.15264
8.724		167.74	5.15264
8.745		167.902	5.15264
8.764		167.983	5.15264
8.785		168.145	5.15264
8.804		168.63	5.15264
8.825		167.74	5.15264
8.844		167.821	5.15264
8.864		167.74	5.15264
8.885		167.821	5.15264
8.904		167.902	5.15264
8.925		167.578	5.15264
8.944		167.578	5.15264
8.965		167.416	5.15264
8.984		167.497	5.15264
9.005		167.659	5.15264
9.024		167.821	5.15264
9.044		167.659	5.15264
9.065		167.092	5.15264
9.084		167.254	5.15264
9.105		167.254	5.15264
9.124		167.335	5.15264
9.145		167.578	5.15264
9.164		167.416	5.15264
9.185		167.416	5.15264
9.205		167.254	5.15264
9.224		167.173	5.15264
9.245		167.254	5.15264
9.264		167.254	5.15264
9.285		167.173	5.15264
9.304		166.93	5.15264
9.325		167.173	5.15264
9.344		167.092	5.15264
9.364		166.93	5.15264
9.385		166.93	5.15264
9.404		166.849	5.15264
9.425		167.011	5.15264
9.444		166.687	5.15264
9.465		166.849	5.15264
9.484		166.525	5.15264
9.505		166.606	5.15264
9.524		165.797	5.15264
9.544		166.606	5.15264
9.565		166.768	5.15264
9.584		166.687	5.15264
9.605		166.606	5.15264
9.624		166.445	5.15264
9.645		166.687	5.15264
9.664		166.445	5.15264
9.685		166.364	5.15264
9.705		166.445	5.15264
9.724		166.768	5.15264
9.745		166.445	5.15264
9.764		166.283	5.15264
9.785		166.364	5.15264
9.804		166.445	5.15264
9.825		166.202	5.15264
9.844		166.121	5.15264
9.864		166.445	5.15264
9.885		166.364	5.15264
9.904		166.121	5.15264
9.925		165.959	5.15264
9.944		166.04	5.15264
9.965		165.959	5.15264
9.984		166.04	5.15264
10.005		165.959	5.15264
10.024		165.959	5.15264
10.044		166.121	5.15264
10.065		166.04	5.15264
10.084		165.878	5.15264
10.105		165.716	5.15264
10.124		165.797	5.15264
10.145		165.878	5.15264
10.164		165.878	5.15264
10.185		166.202	5.15264
10.205		165.878	5.15264
10.224		165.392	5.15264
10.245		165.716	5.15264
10.264		165.716	5.15264
10.285		165.797	5.15264
10.304		165.716	5.15264
10.325		165.554	5.15264
10.344		165.797	5.15264
10.364		165.473	5.15264
10.385		165.554	5.15264
10.404		165.554	5.15264
10.425		165.716	5.15264
10.444		165.392	5.15264
10.465		165.392	5.15264
10.484		165.473	5.15264
10.505		165.311	5.15264
10.524		165.473	5.15264
10.544		165.392	5.15264
10.565		165.068	5.15264
10.584		165.392	5.15264
10.605		165.149	5.15264
10.624		164.987	5.15264
10.645		165.392	5.15264
10.664		165.473	5.15264
10.685		164.987	5.15264
10.705		165.149	5.15264
10.724		164.987	5.15264
10.745		165.149	5.15264
10.764		165.068	5.15264
10.785		165.149	5.15264
10.804		164.825	5.15264
10.825		164.825	5.15264
10.844		164.744	5.15264
10.864		164.987	5.15264
10.885		164.906	5.15264
10.904		164.502	5.15264
10.925		164.502	5.15264
10.944		164.825	5.15264
10.965		164.663	5.15264
10.984		164.663	5.15264
11.005		164.502	5.15264
11.024		164.34	5.15264
11.044		164.259	5.15264
11.065		164.097	5.15264
11.084		164.016	5.15264
11.105		163.935	5.15264
11.124		164.016	5.15264
11.145		163.773	5.15264
11.164		164.097	5.17704
11.185		182.959	5.23073
11.205		207.246	5.30029
11.224		200.608	5.37838
11.245		191.136	5.4638
11.264		193.565	5.55409
11.285		197.774	5.64683
11.304		199.717	5.74201
11.325		199.879	5.83718
11.344		203.117	5.93602
11.364		209.756	6.03364
11.385		213.156	6.1337
11.404		216.961	6.23253
11.425		222.871	6.33259
11.444		227.809	6.43143
11.465		231.857	6.53149
11.484		236.39	6.63032
11.505		238.657	6.7316
11.524		239.224	6.83044
11.544		242.381	6.93172
11.565		248.048	7.03056
11.584		251.772	7.13062
11.605		254.605	7.23067
11.624		260.596	7.33073
11.645		266.182	7.43079
11.664		269.42	7.53085
11.685		274.682	7.63213
11.705		280.916	7.73096
11.724		285.287	7.83102
11.745		289.173	7.92986
11.764		293.464	8.03114
11.785		299.697	8.12997
11.804		305.526	8.23125
11.825		307.874	8.33009
11.844		312.731	8.43137
11.864		320.665	8.53021
11.885		327.546	8.63148
11.904		330.298	8.73032
11.925		332.808	8.8316
11.944		337.018	8.93044
11.965		343.332	9.0305
11.984		351.266	9.13055
12.005		354.747	9.23183
12.024		360.09	9.33067
12.044		367.376	9.43073
12.065		376.362	9.53079
12.084		382.596	9.63084
12.105		387.21	9.7309
12.124		391.987	9.83096
12.145		402.268	9.92858
12.164		412.468	9.99813
12.185		419.673	10.0469
12.205		427.931	10.0811
12.224		432.383	10.1043
12.245		433.841	10.1189
12.264		435.46	10.1299
12.285		436.431	10.1372
12.304		436.188	10.1421
12.325		435.945	10.1458
12.344		434.245	10.1482
12.364		432.626	10.1494
12.385		431.898	10.1507
12.404		430.279	10.1519
12.425		429.307	10.1519
12.444		427.607	10.1519
12.465		425.745	10.1531
12.484		424.531	10.1531
12.505		424.288	10.1531
12.524		423.316	10.1531
12.544		421.616	10.1531
12.565		420.159	10.1531
12.584		419.35	10.1531
12.605		418.378	10.1531
12.624		417.488	10.1531
12.645		416.678	10.1531
12.664		416.111	10.1531
12.685		415.545	10.1531
12.705		415.302	10.1531
12.724		414.411	10.1531
12.745		414.006	10.1531
12.764		413.602	10.1531
12.785		413.359	10.1531
12.804		412.792	10.1531
12.825		412.63	10.1531
12.844		412.306	10.1531
12.864		412.306	10.1531
12.885		411.983	10.1531
12.904		411.578	10.1531
12.925		411.254	10.1531
12.944		411.011	10.1531
12.965		410.93	10.1543
12.984		410.768	10.1543
13.005		410.444	10.1543
13.024		410.363	10.1543
13.044		409.878	10.1543
13.065		409.716	10.1543
13.084		409.554	10.1543
13.105		409.23	10.1543
13.124		409.23	10.1543
13.145		408.906	10.1543
13.164		408.259	10.1543
13.185		408.178	10.1543
13.205		408.016	10.1531
13.224		407.854	10.1531
13.245		407.53	10.1531
13.264		407.53	10.1531
13.285		407.206	10.1531
13.304		406.963	10.1531
13.325		406.478	10.1531
13.344		406.72	10.1531
13.364		406.478	10.1531
13.385		406.316	10.1531
13.404		406.154	10.1531
13.425		405.749	10.1531
13.444		405.749	10.1531
13.465		406.154	10.1531
13.484		405.263	10.1531
13.505		405.344	10.1531
13.524		405.02	10.1531
13.544		404.616	10.1531
13.565		404.535	10.1531
13.584		404.373	10.1531
13.605		404.616	10.1531
13.624		404.373	10.1531
13.645		404.211	10.1531
13.664		403.806	10.1531
13.685		403.887	10.1531
13.705		403.401	10.1531
13.724		403.158	10.1531
13.745		403.482	10.1531
13.764		403.077	10.1531
13.785		402.916	10.1531
13.804		402.916	10.1531
13.825		402.916	10.1531
13.844		402.592	10.1531
13.864		402.511	10.1531
13.885		402.349	10.1531
13.904		402.349	10.1531
13.925		402.025	10.1531
13.944		402.025	10.1531
13.965		402.106	10.1531
13.984		401.701	10.1531
14.005		401.377	10.1531
14.024		401.539	10.1531
14.044		401.863	10.1531
14.065		401.377	10.1531
14.084		401.377	10.1531
14.105		401.215	10.1531
14.124		400.892	10.1531
14.145		400.973	10.1531
14.164		400.973	10.1531
14.185		400.973	10.1531
14.205		400.73	10.1531
14.224		400.325	10.1531
14.245		400.244	10.1531
14.264		400.163	10.1531
14.285		400.163	10.1531
14.304		400.001	10.1531
14.325		400.244	10.1531
14.344		399.839	10.1531
14.364		399.677	10.1531
14.385		399.758	10.1531
14.404		399.515	10.1531
14.425		399.839	10.1531
14.444		399.596	10.1531
14.465		399.273	10.1531
14.484		399.111	10.1531
14.505		399.03	10.1531
14.524		399.03	10.1531
14.544		399.03	10.1531
14.565		399.03	10.1531
14.584		398.868	10.1531
14.605		398.625	10.1531
14.624		398.625	10.1531
14.645		398.463	10.1531
14.664		398.544	10.1531
14.685		398.463	10.1531
14.705		398.301	10.1531
14.724		398.058	10.1531
14.745		397.896	10.1531
14.779		397.896	10.1531
14.8		397.815	10.1531
14.819		397.492	10.1531
14.84		397.492	10.1531
14.859		396.925	10.1531
14.88		396.763	10.1531
14.899		396.439	10.1531
14.919		396.115	10.1531
14.94		396.034	10.1519
14.959		395.225	10.1519
14.98		394.739	10.1519
14.999		394.82	10.1519
15.02		394.658	10.1519
15.039		394.334	10.1519
15.06		394.091	10.1519
15.08		394.091	10.1519
15.099		394.091	10.1519
15.12		393.929	10.1519
15.139		393.768	10.1519
15.16		393.849	10.1519
15.179		393.444	10.1519
15.2		394.01	10.1519
15.219		393.768	10.1519
15.239		393.444	10.1519
15.26		393.606	10.1519
15.279		393.363	10.1519
15.3		393.363	10.1519
15.319		393.12	10.1519
15.34		393.12	10.1519
15.359		393.282	10.1519
15.38		392.958	10.1519
15.399		392.958	10.1519
15.419		393.12	10.1519
15.44		392.877	10.1519
15.459		392.796	10.1519
15.48		392.796	10.1519
15.499		392.877	10.1519
15.52		392.472	10.1519
15.539		392.472	10.1519
15.56		392.31	10.1519
15.58		392.472	10.1519
15.599		392.391	10.1519
15.62		392.391	10.1519
15.639		391.906	10.1519
15.66		392.31	10.1519
15.679		391.906	10.1519
15.7		391.906	10.1519
15.719		392.068	10.1519
15.739		391.906	10.1519
15.76		391.987	10.1519
15.785		392.068	10.1519
15.804		391.663	10.1519
15.825		391.744	10.1519
15.844		391.501	10.1519
15.864		391.987	10.1519
15.885		391.663	10.1519
15.904		391.744	10.1519
15.925		391.582	10.1519
15.944		391.42	10.1519
15.965		391.096	10.1519
15.984		391.501	10.1519
16.005		391.177	10.1519
16.024		391.096	10.1519
16.044		391.177	10.1519
16.065		391.258	10.1519
16.084		390.934	10.1519
16.105		391.177	10.1519
16.124		391.015	10.1519
16.145		390.772	10.1519
16.164		390.853	10.1519
16.185		390.529	10.1519
16.205		390.691	10.1519
16.224		390.529	10.1519
16.245		390.61	10.1519
16.264		390.206	10.1519
16.285		390.286	10.1519
16.304		390.206	10.1519
16.325		390.529	10.1519
16.344		390.367	10.1519
16.364		390.206	10.1519
16.385		389.801	10.1519
16.404		389.882	10.1519
16.425		390.044	10.1519
16.444		389.72	10.1519
16.465		389.801	10.1519
16.484		389.558	10.1519
16.505		389.558	10.1519
16.524		389.396	10.1519
16.544		389.315	10.1519
16.565		389.315	10.1519
16.584		389.153	10.1519
16.605		389.072	10.1519
16.624		388.748	10.1519
16.645		388.586	10.1519
16.664		388.505	10.1519
16.685		388.425	10.1519
16.705		388.505	10.1519
16.724		388.182	10.1519
16.745		387.777	10.1519
16.779		387.615	10.1507
16.8		386.967	10.1507
16.819		387.129	10.1507
16.84		386.724	10.1507
16.859		386.482	10.1507
16.88		386.563	10.1507
16.899		386.32	10.1507
16.919		386.886	10.1507
16.94		386.482	10.1507
16.959		386.482	10.1507
16.98		385.834	10.1507
16.999		386.239	10.1507
17.02		386.32	10.1507
17.039		386.401	10.1507
17.06		386.158	10.1507
17.08		385.996	10.1507
17.099		386.32	10.1507
17.12		386.158	10.1507
17.139		386.563	10.1507
17.16		386.401	10.1507
17.179		386.077	10.1507
17.2		385.915	10.1507
17.219		386.158	10.1507
17.239		385.753	10.1568
17.26		397.492	10.2068
17.279		460.232	10.269
17.3		478.285	10.3422
17.319		444.203	10.424
17.34		436.836	10.5131
17.359		450.355	10.6034
17.38		459.422	10.6985
17.399		470.351	10.7937
17.419		487.757	10.8913
17.44		506.701	10.9889
17.459		522.649	11.089
17.48		536.978	11.1878
17.499		550.578	11.2867
17.52		562.074	11.3867
17.539		569.927	11.4856
17.56		583.042	11.5856
17.58		602.066	11.6845
17.599		623.357	11.7857
17.62		632.586	11.8846
17.639		637.767	11.9859
17.66		644.487	12.0847
17.679		654.849	12.186
17.7		667.721	12.2836
17.719		679.864	12.3849
17.739		696.379	12.4849
17.76		707.632	12.5862
17.779		714.109	12.6838
17.8		727.223	12.7851
17.819		744.791	12.8839
17.84		763.006	12.9852
17.859		787.697	13.0853
17.88		813.117	13.1853
17.899		833.923	13.2842
17.919		851.733	13.3855
17.94		863.633	13.4855
17.959		867.924	13.5856
17.98		879.663	13.6856
17.999		896.906	13.7857
18.02		911.883	13.8857
18.039		925.24	13.9846
18.06		943.051	14.0859
18.08		961.751	14.1847
18.099		980.533	14.286
18.12		999.72	14.3848
18.139		1015.1	14.4849
18.16		1035.26	14.5837
18.179		1055.74	14.685
18.2		1071.93	14.7838
18.219		1085.69	14.8851
18.239		1104.15	14.9693
18.26		1121.23	15.0279
18.279		1132.73	15.0681
18.3		1143.42	15.095
18.319		1152.97	15.1133
18.34		1159.28	15.1255
18.359		1163.17	15.134
18.38		1164.46	15.1401
18.399		1164.79	15.1438
18.419		1163.65	15.1475
18.44		1161.55	15.1487
18.459		1159.44	15.1511
18.48		1157.66	15.1511
18.499		1154.83	15.1523
18.52		1152.08	15.1523
18.539		1149.97	15.1523
18.56		1147.46	15.1536
18.58		1146.25	15.1536
18.599		1144.79	15.1536
18.62		1142.93	15.1536
18.639		1140.99	15.1536
18.66		1138.96	15.1536
18.679		1137.67	15.1536
18.7		1136.45	15.1536
18.719		1135.16	15.1536
18.739		1134.35	15.1536
18.76		1133.62	15.1536
18.794		1132.24	15.1536
18.815		1131.52	15.1536
18.834		1130.79	15.1536
18.855		1130.22	15.1536
18.874		1129.73	15.1536
18.895		1129.17	15.1536
18.914		1128.68	15.1536
18.935		1128.11	15.1536
18.955		1127.55	15.1536
18.974		1127.14	15.1536
18.995		1126.58	15.1536
19.014		1126.41	15.1536
19.035		1125.85	15.1536
19.054		1125.52	15.1536
19.075		1125.36	15.1536
19.094		1124.96	15.1536
19.114		1124.47	15.1536
19.135		1123.99	15.1536
19.154		1123.58	15.1536
19.175		1123.5	15.1536
19.194		1123.1	15.1536
19.215		1122.77	15.1536
19.234		1122.53	15.1536
19.255		1122.37	15.1536
19.274		1122.12	15.1536
19.294		1121.64	15.1536
19.315		1121.31	15.1548
19.334		1121.07	15.1548
19.355		1120.83	15.1548
19.374		1120.67	15.1548
19.395		1120.34	15.1536
19.414		1120.02	15.1536
19.435		1119.53	15.1536
19.455		1119.29	15.1536
19.474		1119.05	15.1536
19.495		1118.72	15.1536
19.514		1118.32	15.1536
19.535		1118.48	15.1536
19.554		1118.08	15.1536
19.575		1117.91	15.1536
19.594		1117.35	15.1536
19.614		1117.19	15.1536
19.635		1116.78	15.1536
19.654		1116.7	15.1536
19.675		1116.62	15.1536
19.694		1116.38	15.1536
19.715		1116.21	15.1536
19.734		1116.05	15.1536
19.755		1115.16	15.1536
19.785		1115.49	15.1536
19.804		1115.08	15.1536
19.825		1114.68	15.1536
19.844		1114.6	15.1536
19.864		1114.27	15.1536
19.885		1113.87	15.1536
19.904		1114.11	15.1536
19.925		1113.95	15.1536
19.944		1113.87	15.1536
19.965		1113.38	15.1536
19.984		1113.22	15.1536
20.005		1112.73	15.1536
20.024		1112.81	15.1536
20.044		1112.73	15.1536
20.065		1112.65	15.1536
20.084		1112.25	15.1536
20.105		1112.17	15.1536
20.124		1112.09	15.1536
20.145		1111.92	15.1536
20.164		1111.68	15.1536
20.185		1111.2	15.1536
20.205		1111.28	15.1536
20.224		1110.79	15.1536
20.245		1111.03	15.1536
20.264		1111.2	15.1536
20.285		1110.71	15.1536
20.304		1110.47	15.1536
20.325		1110.22	15.1536
20.344		1110.3	15.1536
20.364		1110.14	15.1536
20.385		1110.06	15.1536
20.404		1109.98	15.1536
20.425		1109.58	15.1536
20.444		1109.33	15.1536
20.465		1109.33	15.1536
20.484		1109.01	15.1536
20.505		1108.93	15.1536
20.524		1108.85	15.1536
20.544		1108.69	15.1536
20.565		1108.36	15.1536
20.584		1108.28	15.1536
20.605		1108.04	15.1536
20.624		1107.96	15.1536
20.645		1107.8	15.1536
20.664		1107.47	15.1536
20.685		1107.55	15.1536
20.705		1107.47	15.1536
20.724		1107.15	15.1536
20.745		1106.99	15.1536
20.764		1107.23	15.1536
20.785		1106.9	15.1536
20.804		1106.74	15.1536
20.825		1106.26	15.1536
20.844		1106.18	15.1536
20.864		1105.69	15.1536
20.885		1105.29	15.1536
20.904		1104.64	15.1536
20.925		1104.4	15.1523
20.944		1103.75	15.1523
20.965		1103.02	15.1523
20.984		1103.02	15.1523
21.005		1102.69	15.1523
21.024		1102.13	15.1523
21.044		1102.29	15.1523
21.065		1102.05	15.1523
21.084		1101.89	15.1523
21.105		1101.8	15.1523
21.124		1101.72	15.1523
21.145		1101.4	15.1523
21.164		1101.4	15.1523
21.185		1101.4	15.1523
21.205		1101.24	15.1523
21.224		1100.99	15.1523
21.245		1100.83	15.1523
21.264		1100.51	15.1523
21.285		1100.35	15.1523
21.304		1100.83	15.1523
21.325		1100.27	15.1523
21.344		1100.02	15.1523
21.364		1099.86	15.1523
21.385		1099.78	15.1523
21.404		1099.7	15.1523
21.425		1099.54	15.1523
21.444		1099.7	15.1523
21.465		1099.46	15.1523
21.484		1099.13	15.1523
21.505		1099.29	15.1523
21.524		1099.29	15.1523
21.544		1099.21	15.1523
21.565		1098.89	15.1523
21.584		1098.49	15.1523
21.605		1098.49	15.1523
21.624		1098.49	15.1523
21.645		1098.4	15.1523
21.664		1098.57	15.1523
21.685		1098.49	15.1523
21.705		1097.92	15.1523
21.724		1098	15.1523
21.745		1097.76	15.1523
21.764		1097.51	15.1523
21.785		1097.27	15.1523
21.804		1097.43	15.1523
21.825		1097.19	15.1523
21.844		1097.19	15.1523
21.864		1096.87	15.1523
21.885		1096.87	15.1523
21.904		1096.46	15.1523
21.925		1096.38	15.1523
21.944		1096.3	15.1523
21.965		1095.81	15.1523
21.984		1095.73	15.1523
22.005		1095.41	15.1523
22.024		1095.17	15.1523
22.044		1094.52	15.1523
22.065		1094.68	15.1511
22.084		1094.19	15.1511
22.105		1093.79	15.1511
22.124		1093.63	15.1511
22.145		1093.55	15.1511
22.164		1093.39	15.1511
22.185		1093.14	15.1511
22.205		1093.22	15.1511
22.224		1092.98	15.1511
22.245		1092.9	15.1511
22.264		1092.98	15.1511
22.285		1092.66	15.1511
22.304		1092.82	15.1511
22.325		1092.41	15.1511
22.344		1092.82	15.1511
22.364		1092.74	15.1511
22.385		1092.41	15.1511
22.404		1092.49	15.1511
22.425		1092.09	15.1511
22.444		1092.01	15.1511
22.465		1092.17	15.1511
22.484		1092.17	15.1511
22.505		1091.93	15.1511
22.524		1091.85	15.1511
22.544		1091.68	15.1511
22.565		1091.44	15.1511
22.584		1091.6	15.1511
22.605		1091.68	15.1511
22.624		1091.52	15.1511
22.645		1091.28	15.1511
22.664		1091.28	15.1511
22.685		1090.96	15.1511
22.705		1091.2	15.1511
22.724		1090.88	15.1511
22.745		1091.04	15.1511
22.774		1090.63	15.1511
22.794		1090.47	15.1511
22.815		1090.63	15.1511
22.834		1090.63	15.1511
22.855		1090.71	15.1511
22.874		1090.55	15.1511
22.895		1090.31	15.1511
22.914		1090.31	15.1511
22.935		1090.15	15.1511
22.955		1090.23	15.1511
22.974		1089.82	15.1511
22.995		1089.98	15.1511
23.014		1089.66	15.1511
23.035		1089.82	15.1511
23.054		1089.66	15.1511
23.075		1089.66	15.1511
23.094		1089.82	15.1511
23.114		1089.98	15.1511
23.135		1089.5	15.1511
23.154		1089.5	15.1511
23.175		1089.26	15.1511
23.194		1089.34	15.1511
23.215		1089.18	15.1511
23.234		1088.93	15.1511
23.255		1089.01	15.1511
23.274		1088.77	15.1511
23.294		1088.61	15.1511
23.315		1088.93	15.1523
23.334		1092.41	15.1865
23.355		1155.64	15.2402
23.374		1316.09	15.3073
23.395		1414.86	15.3854
23.414		1275.45	15.4708
23.435		1205.51	15.5611
23.455		1242.83	15.6538
23.474		1265.82	15.749
23.495		1271.81	15.8454
23.514		1292.21	15.943
23.535		1316.98	16.0407
23.554		1340.7	16.1407
23.575		1369.44	16.2383
23.594		1404.58	16.3396
23.614		1436.64	16.4372
23.635		1453.96	16.5385
23.654		1470.39	16.6373
23.675		1486.5	16.7386
23.694		1503.18	16.8375
23.715		1527.63	16.9387
23.734		1559.93	17.0376
23.755		1591.02	17.1376
23.785		1640.64	17.2865
23.804		1669.95	17.3878
23.825		1691.32	17.4866
23.844		1710.75	17.5879
23.864		1732.04	17.6867
23.885		1755.6	17.788
23.904		1781.43	17.8868
23.925		1812.92	17.9881
23.944		1843.68	18.087
23.965		1874.93	18.1882
23.984		1907.47	18.2871
24.005		1930.14	18.3884
24.024		1951.03	18.4872
24.044		1975.72	18.5885
24.065		2004.22	18.6885
24.084		2030.12	18.7886
24.105		2050.2	18.8886
24.124		2073.03	18.9875
24.145		2091.73	19.0875
24.164		2105.25	19.1876
24.185		2130.34	19.2889
24.205		2160.95	19.3877
24.224		2190.66	19.4878
24.245		2220.37	19.5866
24.264		2257.44	19.6879
24.285		2294.6	19.7867
24.304		2326.58	19.888
24.325		2356.37	19.971
24.344		2369.89	20.0295
24.364		2383.82	20.0686
24.385		2404.78	20.0954
24.404		2418.95	20.1137
24.425		2422.11	20.1259
24.444		2420.89	20.1345
24.465		2418.46	20.1406
24.484		2415.31	20.1442
24.505		2410.37	20.1479
24.524		2405.11	20.1491
24.544		2400.17	20.1503
24.565		2394.34	20.1516
24.584		2389	20.1528
24.605		2384.79	20.1528
24.624		2380.09	20.1528
24.645		2374.67	20.154
24.664		2371.67	20.154
24.685		2370.13	20.154
24.705		2367.14	20.154
24.724		2363.58	20.154
24.745		2361.23	20.154
24.779		2356.94	20.154
24.8		2354.43	20.154
24.819		2352.41	20.154
24.84		2350.62	20.154
24.859		2349	20.154
24.88		2347.47	20.154
24.899		2346.17	20.154
24.919		2344.55	20.154
24.94		2343.42	20.154
24.959		2341.8	20.154
24.98		2341.23	20.154
24.999		2339.7	20.154
25.02		2339.05	20.154
25.039		2337.91	20.154
25.06		2337.1	20.154
25.08		2336.13	20.154
25.099		2335	20.154
25.12		2334.03	20.154
25.139		2333.38	20.154
25.16		2332.73	20.154
25.179		2331.68	20.154
25.2		2331.36	20.154
25.219		2330.55	20.154
25.239		2329.74	20.154
25.26		2329.25	20.154
25.279		2328.44	20.154
25.3		2327.79	20.154
25.319		2327.23	20.154
25.34		2326.66	20.154
25.359		2325.77	20.154
25.38		2325.28	20.154
25.399		2324.72	20.154
25.419		2324.39	20.154
25.44		2323.83	20.154
25.459		2323.02	20.154
25.48		2322.78	20.154
25.499		2322.29	20.154
25.52		2321.8	20.154
25.539		2321.24	20.154
25.56		2320.51	20.154
25.58		2320.59	20.154
25.599		2319.62	20.154
25.62		2319.38	20.154
25.639		2318.97	20.154
25.66		2318.4	20.154
25.679		2317.68	20.154
25.7		2317.51	20.154
25.719		2316.95	20.154
25.739		2316.54	20.154
25.76		2316.3	20.154
25.779		2315.98	20.154
25.8		2315.65	20.154
25.819		2315.25	20.154
25.84		2314.44	20.154
25.859		2314.03	20.154
25.88		2313.79	20.154
25.899		2313.71	20.154
25.919		2313.14	20.154
25.94		2312.66	20.154
25.959		2312.57	20.154
25.98		2312.17	20.154
25.999		2311.52	20.154
26.02		2311.52	20.154
26.039		2311.12	20.154
26.06		2310.71	20.154
26.08		2310.39	20.154
26.099		2309.9	20.154
26.12		2309.66	20.154
26.139		2309.26	20.154
26.16		2309.01	20.154
26.179		2308.77	20.154
26.2		2308.53	20.154
26.219		2308.2	20.154
26.239		2307.47	20.154
26.26		2307.39	20.154
26.279		2307.39	20.154
26.3		2306.5	20.154
26.319		2306.83	20.154
26.34		2306.18	20.154
26.359		2305.53	20.154
26.38		2305.53	20.154
26.399		2305.45	20.154
26.419		2305.29	20.154
26.44		2304.56	20.154
26.459		2304.72	20.154
26.48		2304.32	20.154
26.499		2303.99	20.154
26.52		2303.67	20.154
26.539		2303.18	20.154
26.56		2302.78	20.1528
26.58		2302.46	20.1528
26.599		2302.29	20.1528
26.62		2302.13	20.1528
26.639		2301.73	20.1528
26.66		2301.16	20.1528
26.679		2300.92	20.1528
26.7		2300.76	20.1528
26.719		2300.76	20.1528
26.739		2300.35	20.1528
26.76		2300.43	20.1528
26.785		2299.78	20.1528
26.804		2299.38	20.1528
26.825		2298.89	20.1528
26.844		2298.73	20.1528
26.864		2298.97	20.1528
26.885		2298.49	20.1528
26.904		2298.16	20.1528
26.925		2297.76	20.1528
26.944		2297.92	20.1528
26.965		2297.6	20.1528
26.984		2297.11	20.1528
27.005		2296.95	20.1528
27.024		2297.11	20.1528
27.044		2296.38	20.1528
27.065		2296.22	20.1528
27.084		2296.3	20.1528
27.105		2295.82	20.1528
27.124		2295.9	20.1528
27.145		2295.25	20.1528
27.164		2295.01	20.1528
27.185		2294.44	20.1528
27.205		2294.52	20.1528
27.224		2294.44	20.1528
27.245		2294.28	20.1528
27.264		2293.96	20.1528
27.285		2293.63	20.1528
27.304		2293.39	20.1528
27.325		2293.15	20.1528
27.344		2292.74	20.1528
27.364		2292.58	20.1528
27.385		2292.5	20.1528
27.404		2292.17	20.1528
27.425		2291.77	20.1528
27.444		2291.69	20.1528
27.465		2290.8	20.1528
27.484		2290.72	20.1528
27.505		2290.72	20.1528
27.524		2290.07	20.1528
27.544		2290.07	20.1528
27.565		2289.58	20.1528
27.584		2289.5	20.1528
27.605		2288.86	20.1528
27.624		2288.37	20.1528
27.645		2288.13	20.1516
27.664		2287.64	20.1516
27.685		2287.24	20.1516
27.705		2287.07	20.1516
27.724		2286.83	20.1516
27.745		2286.43	20.1516
27.764		2286.18	20.1516
27.785		2285.86	20.1516
27.804		2285.54	20.1516
27.825		2285.54	20.1516
27.844		2285.21	20.1516
27.864		2285.13	20.1516
27.885		2285.13	20.1516
27.904		2285.05	20.1516
27.925		2284.65	20.1516
27.944		2284.56	20.1516
27.965		2284.48	20.1516
27.984		2284.16	20.1516
28.005		2283.67	20.1516
28.024		2283.59	20.1516
28.044		2283.27	20.1516
28.065		2283.43	20.1516
28.084		2283.35	20.1516
28.105		2283.19	20.1516
28.124		2282.78	20.1516
28.145		2282.7	20.1516
28.164		2282.54	20.1516
28.185		2282.3	20.1516
28.205		2282.38	20.1516
28.224		2282.22	20.1516
28.245		2281.73	20.1516
28.264		2281.57	20.1516
28.285		2281.49	20.1516
28.304		2281.25	20.1516
28.325		2281.57	20.1516
28.344		2281.16	20.1516
28.364		2280.84	20.1516
28.385		2280.6	20.1516
28.404		2280.52	20.1516
28.425		2280.44	20.1516
28.444		2280.6	20.1516
28.465		2280.27	20.1516
28.484		2279.79	20.1516
28.505		2279.79	20.1516
28.524		2279.95	20.1516
28.544		2279.38	20.1516
28.565		2279.38	20.1516
28.584		2279.22	20.1516
28.605		2279.14	20.1516
28.624		2278.9	20.1516
28.645		2278.41	20.1516
28.664		2278.49	20.1516
28.685		2278.41	20.1516
28.705		2278.41	20.1516
28.724		2278.09	20.1516
28.745		2277.93	20.1516
28.764		2277.52	20.1516
28.785		2277.68	20.1516
28.804		2277.28	20.1516
28.825		2277.12	20.1516
28.844		2277.04	20.1516
28.864		2276.87	20.1516
28.885		2276.95	20.1516
28.904		2276.79	20.1516
28.925		2276.79	20.1516
28.944		2276.55	20.1516
28.965		2276.31	20.1516
28.984		2276.23	20.1516
29.005		2275.74	20.1516
29.024		2275.9	20.1516
29.044		2275.5	20.1516
29.065		2275.74	20.1516
29.084		2275.66	20.1516
29.105		2275.25	20.1516
29.124		2275.01	20.1516
29.145		2274.85	20.1516
29.164		2274.53	20.1516
29.185		2274.77	20.1516
29.205		2274.69	20.1516
29.224		2274.61	20.1516
29.245		2274.36	20.1516
[truncated: 204 more rows]
