# Supplementary material for: Biomechanical validation of additively manufactured artificial femoral bones
Source: BMC Biomed Eng. 2022 Aug 4;4:6. doi: 10.1186/s42490-022-00063-1 (PMC9354338; doi:10.1186/s42490-022-00063-1)
Supplement: Supplementary file 1 — Additional file 1. [file 42490_2022_63_MOESM1_ESM.zip › compressive test cube PLA 30.xlsx]

## Sheet: Legend
Naming sheme (specimen geometry, material, infill, testing direction, specimen number)
Each sheet shows the data and graph of one specimen (stress in MPa over strain in %)
	Modulus	0.2% compressive offset strength	plateau stress
	MPa	MPa	MPa
cube PLA_30_Z 1	139.708	3.89527	5.91384
cube PLA_30_Z 2	115.575	3.50914	5.51264
cube PLA_30_Z 3	157.194	4.96889	7.14657
cube PLA_30_Z 4	150.624	4.1008	6.14691
cube PLA_30_Z 5	153.19	5.20327	7.24858
cube PLA_30_XY 1	72.1321	3.56488	4.46895
cube PLA_30_XY 2	40.461	1.29247	2.35915
cube PLA_30_XY 3	63.3271	2.05202	3.59567
cube PLA_30_XY 4	82.1741	2.79329	3.82714
cube PLA_30_XY 5	48.5442	2.02128	3.31316

## Sheet: cube PLA_30_Z 1
cube PLA_30_Z 1	cube PLA_30_Z 1
Stauchung	Standardkraft
%	MPa
0	0.110069
0.000153061	0.109362
0.000276672	0.108804
0.000383421	0.108326
0.000481871	0.107892
0.000578232	0.107586
0.000448107	0.108144
0.00115055	0.109794
0.0123751	0.111885
0.0239933	0.11427
0.0356286	0.117144
0.0474364	0.120476
0.0589259	0.123916
0.0704095	0.127316
0.0817642	0.130698
0.0935923	0.134063
0.10496	0.137475
0.116531	0.140951
0.127756	0.144549
0.139249	0.148256
0.150464	0.152117
0.16247	0.156137
0.173694	0.160339
0.185236	0.164721
0.196661	0.169279
0.208117	0.174042
0.21971	0.179031
0.230606	0.184241
0.242311	0.189668
0.253714	0.195345
0.265119	0.201225
0.276475	0.207348
0.288043	0.213647
0.299409	0.220085
0.310983	0.226691
0.322647	0.2335
0.333865	0.240457
0.345069	0.247625
0.356672	0.254984
0.367938	0.262515
0.37942	0.270249
0.389692	0.27707
0.400802	0.285205
0.412096	0.293599
0.423659	0.302253
0.435142	0.311165
0.446234	0.320374
0.45767	0.329894
0.469169	0.339692
0.480489	0.349765
0.492121	0.360097
0.503298	0.370673
0.514886	0.381521
0.526141	0.392595
0.537321	0.403924
0.549001	0.415534
0.558613	0.42571
0.5683	0.436171
0.578155	0.446826
0.587976	0.457654
0.597493	0.468682
0.607701	0.479959
0.617169	0.491387
0.627079	0.503014
0.636846	0.514751
0.646932	0.526652
0.654755	0.536663
0.663001	0.546758
0.670944	0.556921
0.67918	0.567161
0.687759	0.577434
0.695744	0.587808
0.703887	0.598259
0.711798	0.608773
0.720009	0.61943
0.728165	0.630104
0.736363	0.640801
0.744522	0.651631
0.75321	0.662569
0.761311	0.673572
0.768943	0.684687
0.777275	0.695903
0.785318	0.707213
0.793671	0.718594
0.801483	0.730074
0.809887	0.741664
0.818149	0.75339
0.826277	0.765162
0.834743	0.777059
0.842792	0.789036
0.851292	0.801063
0.859085	0.81313
0.867523	0.825259
0.875733	0.837493
0.883603	0.849743
0.891792	0.862037
0.899879	0.874382
0.90822	0.886742
0.916698	0.899091
0.924511	0.911508
0.932957	0.923983
0.939299	0.933987
0.945782	0.94399
0.952359	0.954014
0.96072	0.966512
0.967314	0.976527
0.973798	0.986553
0.980108	0.996618
0.986953	1.00672
0.993387	1.01682
0.999796	1.02693
1.00627	1.03701
1.01304	1.04708
1.02003	1.05716
1.02639	1.06728
1.03301	1.07737
1.03954	1.08749
1.04589	1.09765
1.05249	1.10783
1.05895	1.11801
1.06548	1.12821
1.07196	1.13848
1.07868	1.14882
1.085	1.1592
1.0916	1.16964
1.09802	1.18011
1.10439	1.19061
1.11125	1.20115
1.11799	1.21172
1.12464	1.22231
1.13133	1.23293
1.13777	1.24354
1.1445	1.25415
1.15095	1.26477
1.15773	1.27537
1.16447	1.28595
1.17108	1.2965
1.17735	1.30707
1.18386	1.31764
1.19078	1.32818
1.19726	1.33875
1.20359	1.3493
1.21014	1.35984
1.21692	1.37036
1.22335	1.38091
1.22995	1.39143
1.23656	1.40193
1.24316	1.41242
1.24991	1.42292
1.25641	1.43343
1.26304	1.44386
1.26955	1.45431
1.27628	1.46479
1.28273	1.47522
1.28936	1.48568
1.29593	1.49612
1.30197	1.50658
1.30875	1.51703
1.31043	1.51964
1.31698	1.53008
1.32366	1.54057
1.33017	1.55105
1.33663	1.56152
1.34323	1.57207
1.34948	1.58261
1.35639	1.59313
1.3631	1.60368
1.36954	1.61421
1.3762	1.62479
1.3827	1.63535
1.38906	1.64595
1.3958	1.65662
1.40226	1.66726
1.40888	1.67794
1.41535	1.68866
1.42178	1.6994
1.42849	1.7102
1.43491	1.72103
1.44146	1.73188
1.44817	1.74278
1.45466	1.75367
1.46124	1.7646
1.46807	1.77556
1.47418	1.78651
1.48106	1.79748
1.48755	1.80848
1.49403	1.8195
1.50041	1.83055
1.50685	1.8416
1.51335	1.85263
1.51994	1.8637
1.52656	1.87475
1.5332	1.88581
1.53977	1.89687
1.54627	1.90794
1.55275	1.919
1.55925	1.93002
1.56586	1.94095
1.57261	1.95185
1.57902	1.96265
1.58602	1.97339
1.59269	1.98407
1.59934	1.99467
1.60574	2.00519
1.61279	2.01566
1.61892	2.02604
1.62589	2.03635
1.63235	2.04653
1.63886	2.05671
1.64554	2.06685
1.65218	2.07695
1.6588	2.08697
1.66518	2.09702
1.67318	2.10949
1.68175	2.12196
1.6898	2.13439
1.69804	2.14681
1.70621	2.15922
1.71457	2.17164
1.72262	2.18406
1.73093	2.1965
1.73904	2.209
1.74563	2.21903
1.75184	2.22905
1.75841	2.23909
1.76509	2.24915
1.7717	2.25926
1.77822	2.26933
1.78492	2.27942
1.79144	2.28951
1.798	2.29963
1.80452	2.30971
1.81144	2.3198
1.81768	2.32989
1.8243	2.33993
1.83074	2.34994
1.83737	2.35994
1.84545	2.37239
1.85403	2.38479
1.8621	2.39718
1.87027	2.40952
1.87846	2.42177
1.88685	2.43392
1.89515	2.44597
1.90337	2.45797
1.91178	2.46992
1.91966	2.4818
1.92786	2.49359
1.93634	2.50528
1.94461	2.51695
1.95281	2.52858
1.96087	2.54013
1.96881	2.55165
1.97753	2.56317
1.9858	2.57459
1.99383	2.58596
2.00176	2.59729
2.01009	2.60855
2.01872	2.61985
2.02642	2.63106
2.0348	2.64223
2.04269	2.65343
2.05106	2.66465
2.05946	2.67587
2.06754	2.68711
2.07587	2.6984
2.0841	2.70967
2.09218	2.72101
2.10059	2.73233
2.10854	2.74363
2.11707	2.75495
2.12492	2.76633
2.13332	2.7777
2.14134	2.78898
2.14963	2.80031
2.15771	2.81156
2.16636	2.82278
2.17417	2.834
2.1826	2.84518
2.19065	2.85634
2.19892	2.86748
2.207	2.87851
2.21539	2.88945
2.22381	2.9004
2.23193	2.91118
2.24026	2.92193
2.24833	2.93263
2.25658	2.94321
2.26477	2.95377
2.27289	2.96417
2.28112	2.97446
2.28927	2.98468
2.29806	2.99482
2.30593	3.00486
2.31581	3.01683
2.32578	3.02865
2.33551	3.04033
2.34587	3.05186
2.35547	3.06337
2.36528	3.07479
2.37503	3.08612
2.38477	3.09747
2.39478	3.10876
2.40431	3.12015
2.41443	3.13155
2.42427	3.14302
2.43401	3.15444
2.44404	3.16581
2.45383	3.17722
2.46397	3.18859
2.47336	3.19994
2.48337	3.21121
2.49313	3.22249
2.50312	3.23368
2.51288	3.24485
2.52283	3.25601
2.53271	3.26713
2.54242	3.27817
2.55242	3.28915
2.56211	3.30001
2.57208	3.31078
2.58177	3.32148
2.59195	3.33207
2.60151	3.34255
2.61146	3.35293
2.6213	3.36322
2.63141	3.37342
2.64116	3.38345
2.65234	3.395
2.66445	3.40636
2.67557	3.41753
2.68731	3.42854
2.69885	3.43941
2.71018	3.45008
2.72178	3.46064
2.73316	3.47118
2.74493	3.48172
2.75596	3.49228
2.76754	3.50281
2.7791	3.51332
2.79055	3.52393
2.80182	3.5346
2.81314	3.54528
2.82501	3.55589
2.83632	3.56652
2.84816	3.57714
2.85921	3.58779
2.8711	3.59833
2.88253	3.6088
2.89394	3.61915
2.90554	3.6294
2.91684	3.63951
2.93024	3.6509
2.94327	3.66205
2.95665	3.67298
2.96976	3.68373
2.9831	3.69439
2.99621	3.70482
3.00914	3.71504
3.02261	3.72513
3.03717	3.73626
3.05191	3.74729
3.06678	3.75815
3.08158	3.76888
3.09651	3.77963
3.11113	3.79033
3.12588	3.80111
3.14062	3.81186
3.15532	3.82269
3.17008	3.83358
3.18501	3.84442
3.19984	3.85529
3.21452	3.86606
3.22925	3.87675
3.24398	3.88747
3.25862	3.89806
3.27356	3.90875
3.28807	3.91933
3.30303	3.92985
3.3177	3.94021
3.33263	3.95031
3.34918	3.96116
3.36576	3.97168
3.38199	3.98175
3.39878	3.99152
3.41498	4.00096
3.43175	4.0103
3.44777	4.01948
3.46437	4.02865
3.48081	4.03767
3.49745	4.04673
3.51347	4.05583
3.5298	4.06494
3.54599	4.07411
3.56269	4.08341
3.5792	4.09272
3.59544	4.10203
3.61191	4.11118
3.62862	4.12013
3.64486	4.12892
3.66116	4.13756
3.67757	4.14605
3.69411	4.15435
3.71086	4.1625
3.72699	4.1704
3.7434	4.17806
3.75976	4.18543
3.77609	4.19273
3.79266	4.19978
3.80924	4.20671
3.82556	4.21357
3.84163	4.22026
3.8584	4.22681
3.87468	4.2334
3.89129	4.24012
3.90759	4.24691
3.92387	4.25386
3.94031	4.26087
3.95675	4.26794
3.9729	4.27496
3.98922	4.28196
4.0059	4.28888
4.02241	4.29573
4.03895	4.30243
4.05519	4.3091
4.07142	4.31569
4.0881	4.32212
4.10452	4.32846
4.121	4.33463
4.13758	4.34047
4.15404	4.34597
4.17044	4.35132
4.18648	4.35632
4.2033	4.36117
4.21969	4.36596
4.23589	4.37075
4.25242	4.3755
4.26892	4.38032
4.28512	4.38534
4.30147	4.39059
4.31766	4.39595
4.33468	4.40147
4.35083	4.40719
4.36728	4.41276
4.38364	4.41831
4.39964	4.4238
4.41657	4.42928
4.43271	4.43463
4.44928	4.4399
4.46594	4.44496
4.48198	4.44989
4.49874	4.4546
4.51471	4.45916
4.53106	4.46381
4.54746	4.46835
4.56417	4.47287
4.58054	4.47725
4.59708	4.48148
4.61353	4.48546
4.62968	4.48924
4.64639	4.49283
4.66272	4.49639
4.6791	4.49991
4.69532	4.50348
4.7121	4.50716
4.72822	4.51105
4.74457	4.51503
4.76113	4.51923
4.77749	4.52351
4.79396	4.52789
4.81025	4.53217
4.82673	4.53653
4.84283	4.54086
4.85932	4.54517
4.8758	4.54945
4.8923	4.55374
4.9087	4.55772
4.92551	4.56147
4.94167	4.565
4.95799	4.5682
4.97457	4.57116
4.99079	4.57397
5.00752	4.57652
5.02389	4.57897
5.04017	4.5814
5.05682	4.58371
5.07294	4.58615
5.08925	4.58875
5.1058	4.59153
5.12226	4.59441
5.13888	4.59748
5.15489	4.60068
5.1711	4.604
5.18763	4.60729
5.20423	4.61068
5.22054	4.61418
5.23696	4.61756
5.25362	4.62091
5.26974	4.62428
5.28633	4.62758
5.30252	4.63076
5.31894	4.63388
5.33556	4.6368
5.35192	4.63952
5.36812	4.64207
5.38462	4.64443
5.4011	4.64672
5.41753	4.64899
5.43385	4.6512
5.45033	4.65333
5.46677	4.65545
5.48312	4.6576
5.49946	4.65978
5.51595	4.66203
5.53248	4.66453
5.5488	4.66711
5.56514	4.66976
5.58151	4.67248
5.59774	4.67534
5.61425	4.67821
5.63066	4.68111
5.64725	4.68408
5.66371	4.68712
5.68014	4.69005
5.69664	4.69295
5.71284	4.69586
5.72943	4.69859
5.74604	4.70106
5.76221	4.70344
5.77869	4.70531
5.79529	4.7072
5.81071	4.70899
5.82792	4.7108
5.84398	4.71257
5.86057	4.71455
5.8771	4.71627
5.89336	4.71801
5.9096	4.71966
5.9263	4.72133
5.94232	4.72312
5.95886	4.72499
5.97525	4.72696
5.99152	4.72909
6.00815	4.73121
6.02463	4.73335
6.04099	4.73552
6.05726	4.73774
6.07362	4.73993
6.09034	4.74222
6.10653	4.74453
6.12302	4.74673
6.13955	4.74881
6.1556	4.75079
6.17221	4.75257
6.18872	4.75418
6.20505	4.75572
6.22159	4.75706
6.23815	4.75817
6.2547	4.75915
6.27088	4.75991
6.28761	4.76058
6.30368	4.76122
6.32011	4.76191
6.33681	4.76269
6.35303	4.76364
6.3694	4.76473
6.3858	4.766
6.40237	4.76748
6.41856	4.7691
6.43455	4.77085
6.45125	4.77263
6.4675	4.77441
6.48376	4.77627
6.50028	4.77805
6.51682	4.77984
6.53302	4.78163
6.54974	4.7834
6.56615	4.785
6.58251	4.78653
6.59881	4.78794
6.61528	4.78924
6.63168	4.7904
6.64799	4.79144
6.6647	4.79253
6.68072	4.79342
6.69745	4.79421
6.71365	4.79495
6.72993	4.79572
6.74627	4.79646
6.76265	4.79726
6.77939	4.79815
6.7955	4.79918
6.81215	4.80031
6.82846	4.8015
6.8449	4.80292
6.86111	4.80446
6.87766	4.80603
6.89422	4.80774
6.91049	4.80951
6.92707	4.8113
6.94331	4.81316
6.95945	4.81509
6.9762	4.81687
6.9927	4.81851
7.00907	4.82002
7.02519	4.82129
7.04183	4.82227
7.05822	4.82309
7.07434	4.82365
7.0911	4.82411
7.10736	4.82437
7.12399	4.82453
7.14031	4.82455
7.15686	4.82467
7.17312	4.82477
7.18935	4.82497
7.20589	4.82537
7.22213	4.82603
7.23849	4.82685
7.25511	4.82777
7.27118	4.82885
7.28739	4.83005
7.304	4.83117
7.32092	4.83234
7.33714	4.83355
7.35354	4.83472
7.37017	4.83571
7.38652	4.83675
7.40252	4.83764
7.41919	4.83844
7.43561	4.8391
7.45218	4.83967
7.46881	4.83996
7.48513	4.84019
7.50105	4.8403
7.51778	4.84031
7.53429	4.84023
7.55057	4.84031
7.56673	4.8403
7.58358	4.84028
7.59983	4.84031
7.61623	4.84045
7.63256	4.84058
7.64938	4.84087
7.66531	4.84131
7.68164	4.8419
7.69827	4.84255
7.7144	4.84333
7.73097	4.84407
7.74758	4.84483
7.76368	4.84563
7.78016	4.84663
7.79627	4.84767
7.8129	4.84878
7.82928	4.84989
7.84541	4.85092
7.86207	4.8517
7.87852	4.85229
7.89492	4.85273
7.9115	4.85296
7.92773	4.85308
7.94406	4.85311
7.9607	4.85308
7.97709	4.85306
7.99313	4.85306
8.00997	4.85308
8.02629	4.85313
8.04244	4.85331
8.0589	4.85355
8.07536	4.854
8.09146	4.85465
8.10804	4.85548
8.12458	4.85639
8.14075	4.8574
8.15734	4.85833
8.17386	4.85922
8.19009	4.86014
8.20655	4.86105
8.22308	4.86195
8.23931	4.86293
8.2557	4.86389
8.27225	4.8646
8.28873	4.8651
8.3049	4.86546
8.32143	4.86555
8.33811	4.86533
8.35461	4.86516
8.37052	4.86489
8.3874	4.86435
8.40377	4.86384
8.41984	4.86333
8.43665	4.86262
8.45282	4.86211
8.46886	4.86177
8.48565	4.86147
8.50197	4.86147
8.51858	4.86177
8.53492	4.86211
8.55111	4.86265
8.56736	4.86339
8.58386	4.86426
8.6003	4.86514
8.61693	4.86621
8.6328	4.8672
8.64951	4.86823
8.66559	4.86918
8.68236	4.87009
8.69884	4.87079
8.71538	4.87143
8.73169	4.87187
8.74796	4.87217
8.76432	4.87233
8.781	4.87234
8.79728	4.87224
8.8139	4.87202
8.83013	4.87158
8.84692	4.871
8.86285	4.87048
8.87932	4.87001
8.89579	4.86965
8.91208	4.86951
8.92856	4.86974
8.94478	4.87013
8.96145	4.87067
8.97801	4.8713
8.99415	4.8721
9.01043	4.87282
9.02689	4.87367
9.04333	4.87462
9.05974	4.87557
9.07636	4.87641
9.09259	4.87723
9.10898	4.87798
9.12523	4.87865
9.14188	4.87939
9.15792	4.88016
9.17471	4.88076
9.19106	4.88135
9.20724	4.88175
9.22392	4.88199
9.24018	4.88211
9.25665	4.88221
9.27315	4.8822
9.28953	4.88223
9.30583	4.8822
9.32236	4.8823
9.33852	4.88255
9.35496	4.8829
9.37156	4.88333
9.38777	4.88401
9.40388	4.88472
9.42048	4.88542
9.43682	4.88624
9.45299	4.88717
9.46976	4.8881
9.48596	4.88906
9.50241	4.89002
9.51881	4.89084
9.53545	4.89162
9.55177	4.89218
9.56831	4.89258
9.58449	4.8928
9.60115	4.89286
9.61758	4.89275
9.63425	4.89253
9.65049	4.8922
9.66691	4.89181
9.68337	4.8915
9.69938	4.89117
9.71608	4.89083
9.73268	4.89056
9.74886	4.89041
9.76517	4.89029
9.78151	4.89028
9.79793	4.8905
9.81428	4.89089
9.83078	4.8913
9.84739	4.8918
9.8636	4.89234
9.87986	4.89291
9.89635	4.89354
9.91254	4.89425
9.92904	4.89509
9.94535	4.89598
9.96187	4.89681
9.97835	4.89744
9.99476	4.89795
10.0015	4.89806
10.0179	4.89807
10.0344	4.89798
10.0506	4.89805
10.0605	4.90832
10.0631	4.91908
10.0651	4.93442
10.0657	4.94737
10.0659	4.96256
10.066	4.97997
10.0655	4.99958
10.0658	5.01018
10.0676	5.02127
10.0711	5.03284
10.0764	5.0449
10.0831	5.05742
10.0909	5.07039
10.0999	5.08381
10.11	5.09764
10.1209	5.11186
10.1327	5.12647
10.1452	5.14146
10.1583	5.15683
10.1718	5.17256
10.1859	5.18863
10.2003	5.20503
10.2152	5.22174
10.2307	5.23874
10.2466	5.25601
10.263	5.27349
10.2795	5.29115
10.2961	5.30899
10.313	5.327
10.3301	5.34513
10.3476	5.36337
10.3651	5.3817
10.3823	5.40011
10.3995	5.41854
10.417	5.43693
10.4345	5.45521
10.4521	5.47326
10.4697	5.49104
10.4873	5.50849
10.5047	5.52558
10.5223	5.54226
10.5401	5.55848
10.5578	5.57421
10.5755	5.58941
10.5931	5.60407
10.6108	5.61815
10.6286	5.63164
10.6466	5.64454
10.6644	5.6568
10.6822	5.66842
10.7	5.67937
10.7179	5.68964
10.7539	5.70816
10.789	5.72405
10.8241	5.73731
10.8592	5.7481
10.9105	5.7598
11.0287	5.76881
11.1448	5.75713
11.2106	5.74455
11.2597	5.7334
11.3084	5.72129
11.3569	5.70864
11.4055	5.69577
11.4542	5.68307
11.5025	5.67082
11.5517	5.65925
11.6006	5.64848
11.6662	5.63535
11.731	5.6237
11.796	5.61339
11.877	5.60211
11.9749	5.59079
12.0893	5.5801
12.2038	5.57106
12.3188	5.56316
12.4347	5.55623
12.5484	5.55052
12.6626	5.54552
12.777	5.54053
12.8929	5.53541
13.0086	5.53085
13.1241	5.52629
13.2379	5.52148
13.352	5.51667
13.4661	5.5117
13.5809	5.50648
13.6969	5.50145
13.812	5.49695
13.9264	5.49275
14.0406	5.48855
14.1562	5.4841
14.2716	5.47993
14.3863	5.47621
14.5011	5.47249
14.6148	5.46869
14.7297	5.46559
14.8441	5.46289
14.9582	5.46042
15.0737	5.45848
15.189	5.45665
15.3039	5.4545
15.4189	5.45213
15.5343	5.44946
15.649	5.44635
15.7638	5.44254
15.8788	5.43822
15.9936	5.43426
16.1077	5.43115
16.2215	5.42824
16.3362	5.42543
16.452	5.42304
16.5678	5.42105
16.6826	5.41909
16.7966	5.41737
16.9115	5.41527
17.0258	5.41275
17.1415	5.4103
17.2565	5.40857
17.3705	5.4078
17.484	5.40789
17.5984	5.40873
17.714	5.41055
17.8289	5.41346
17.9438	5.41693
18.0583	5.42031
18.1736	5.42347
18.2883	5.42608
18.4032	5.42808
18.5186	5.43016
18.6332	5.43232
18.7475	5.43444
18.8621	5.4371
18.9768	5.44057
19.0914	5.44457
19.2064	5.44891
19.3218	5.4535
19.4357	5.45852
19.55	5.46363
19.6648	5.46854
19.7806	5.47313
19.8966	5.47779
20.0113	5.48182
20.1255	5.48531
20.2402	5.48846
20.3552	5.49111
20.4698	5.49299
20.5853	5.49456
20.7003	5.49616
20.8143	5.49792
20.9291	5.49971
21.0447	5.50141
21.1599	5.50338
21.2751	5.50567
21.3894	5.50786
21.5038	5.51009
21.6185	5.51253
21.7328	5.51461
21.8476	5.51639
21.9632	5.5182
22.0781	5.51994
22.193	5.52151
22.308	5.52319
22.423	5.52483
22.5376	5.52628
22.6531	5.52744
22.7681	5.52879
22.8824	5.53066
22.9956	5.53289
23.11	5.53495
23.2255	5.53724
23.3412	5.5401
23.4559	5.54332
23.5704	5.54705
23.6855	5.55084
23.8002	5.55413
23.916	5.55716
24.0312	5.56047
24.1452	5.564
24.2589	5.56728
24.3732	5.57015
24.489	5.57286
24.6042	5.57609
24.719	5.57953
24.8336	5.58273
24.9486	5.58584
25.0638	5.58883
25.1785	5.59147
25.2937	5.59413
25.4085	5.59671
25.5226	5.59916
25.637	5.60138
25.7518	5.60384
25.8668	5.60643
25.9817	5.60914
26.0975	5.61197
26.2116	5.61507
26.3262	5.61837
26.4406	5.62151
26.5559	5.62427
26.6716	5.62727
26.7869	5.63011
26.9009	5.63288
27.0152	5.63629
27.1292	5.64011
27.2437	5.64403
27.3593	5.64822
27.4745	5.65305
27.5895	5.65843
27.7033	5.66405
27.8189	5.66908
27.934	5.67378
28.0495	5.6787
28.164	5.6839
28.278	5.68942
28.3927	5.69529
28.507	5.70076
28.6223	5.70603
28.7381	5.71162
28.853	5.71713
28.9675	5.72168
29.0824	5.72544
29.1978	5.72873
29.3123	5.73182
29.4276	5.7347
29.5425	5.73774
29.6571	5.74137
29.7708	5.74577
29.8846	5.75023
30.0004	5.75479
30.1162	5.7596
30.2313	5.7644
30.3453	5.7688
30.46	5.77312
30.575	5.77733
30.6897	5.78183
30.8057	5.78711
30.9196	5.79359
31.0336	5.80081
31.1475	5.8088
31.263	5.81718
31.3784	5.82599
31.4931	5.83488
31.6077	5.84391
31.7223	5.85353
31.8368	5.86417
31.9509	5.87569
32.0491	5.88648
32.1481	5.8981
32.2297	5.90828
32.3113	5.91874
32.3939	5.92935
32.4759	5.94014
32.5577	5.95087
32.6397	5.96127
32.7218	5.97138
32.8202	5.98313
32.9193	5.99481
33.017	6.0068
33.0985	6.0169
33.1806	6.02693
33.2793	6.03859
33.3781	6.04986
33.478	6.061
33.5769	6.07163
33.6747	6.08185
33.7891	6.0934
33.9029	6.10428
34.0176	6.1145
34.1333	6.1248
34.2482	6.13579
34.3629	6.14722
34.4769	6.15864
34.593	6.16954
34.7081	6.18043
34.8237	6.19143
34.9379	6.20202
35.0523	6.2123
35.1668	6.22243
35.2809	6.23239
35.396	6.24266
35.5112	6.25337
35.6264	6.26402
35.7411	6.2745
35.8564	6.28484
35.9716	6.29497
36.0862	6.30475
36.2017	6.31378
36.3164	6.3226
36.4308	6.33156
36.5442	6.34079
36.6587	6.34999
36.7745	6.3596
36.8901	6.36989
37.0048	6.38027
37.1191	6.39105
37.2345	6.40175
37.3489	6.4117
37.4646	6.42102
37.58	6.43035
37.6938	6.43998
37.8075	6.44999
37.9216	6.46054
38.0373	6.47189
38.1355	6.48255
38.2339	6.49373
38.3327	6.50513
38.431	6.51663
38.5299	6.52826
38.6281	6.53956
38.7258	6.55045
38.8248	6.56137
38.9236	6.57235
39.0214	6.58344
39.1197	6.59454
39.2179	6.60637
39.2997	6.61642
39.3818	6.62652
39.4637	6.63681
39.5461	6.64715
39.629	6.65763
39.7102	6.66834
39.792	6.67924
39.8733	6.69021
39.955	6.70111
40.0375	6.71165
40.1202	6.72229
40.2032	6.73317
40.2855	6.74398
40.3666	6.75476
40.4483	6.76554
40.5302	6.77571
40.6283	6.7872
40.7268	6.79806
40.8266	6.80894
40.9257	6.82021
41.0233	6.83177
41.1201	6.84362
41.218	6.85535
41.3172	6.86714
41.3999	6.8776
41.4825	6.8885
41.5647	6.89961
41.6464	6.91058
41.728	6.92138
41.81	6.93191
41.8922	6.94233
41.9737	6.95245
42.0554	6.9625
42.1382	6.97263
42.2203	6.98283
42.3023	6.99299
42.4008	7.00495
42.4826	7.01501
42.5646	7.02533
42.6467	7.03607
42.7285	7.04695
42.8106	7.05791
42.8925	7.06876
42.9748	7.07974
43.0572	7.09099
43.1391	7.1027
43.2202	7.11484
43.3013	7.1269
43.3831	7.1387
43.4659	7.1503
43.5485	7.16186
43.6308	7.17344
43.7129	7.18515
43.7944	7.19733
43.8599	7.20737
43.9421	7.21981
44.0237	7.23202
44.1052	7.2441
44.1882	7.25646
44.2546	7.26676
44.3199	7.27756
44.385	7.28859
44.4497	7.29987
44.5143	7.31158
44.5797	7.32331
44.645	7.33519
44.7112	7.34741
44.7769	7.36015
44.8421	7.37326
44.8916	7.38329
44.9408	7.39353
44.9899	7.40393
45.0392	7.41447
45.0881	7.42512
45.1377	7.43573
45.1872	7.44642
45.2366	7.45703
45.2857	7.4676
45.3349	7.47795
45.3838	7.48825
45.4332	7.4985
45.4829	7.50864
45.5495	7.52187
45.615	7.53473
45.6807	7.54724
45.7456	7.55955
45.8111	7.57161
45.8768	7.58352
45.9424	7.5951
46.0085	7.60625
46.0738	7.61744
46.1393	7.62851
46.2052	7.6396
46.2714	7.65077
46.337	7.66216
46.4021	7.67379
46.4673	7.68548
46.5323	7.69723
46.5974	7.70893
46.6634	7.72035
46.7297	7.73163
46.7965	7.74314
46.8629	7.75458
46.9286	7.76573
46.994	7.77668
47.0589	7.7878
47.1242	7.79906
47.1896	7.81054
47.2545	7.82207
47.3195	7.83381
47.3843	7.84589
47.4504	7.85832
47.5161	7.87134
47.5655	7.88152
47.6147	7.892
47.6638	7.90277
47.7124	7.91396
47.7612	7.92535
47.8098	7.93693
47.8591	7.94849
47.9086	7.95982
47.9585	7.97092
48.0084	7.98179
48.0581	7.99254
48.1081	8.00319
48.1575	8.01382
48.207	8.02428
48.2562	8.03469
48.3049	8.04491
48.3538	8.05515
48.4028	8.06549
48.452	8.0759
48.5007	8.08636
48.5497	8.09675
48.5983	8.10725
48.6471	8.11788
48.6956	8.12872
48.7449	8.13984
48.7945	8.15124
48.8441	8.16279
48.8936	8.1744
48.9428	8.18598
48.9923	8.19738
49.0416	8.20877
49.0911	8.22002
49.1405	8.23122
49.1905	8.24212
49.2399	8.25268
49.2896	8.26286
49.3554	8.27592
49.4214	8.28842
49.4871	8.30033
49.5533	8.3118
49.6191	8.32313
49.6847	8.33472
49.75	8.34681
49.8147	8.35955
49.8791	8.37245
49.944	8.38543
50.0094	8.39855
50.0592	8.40857
50.109	8.41875
50.159	8.42915
50.2256	8.44055
50.3285	8.43058
50.3637	8.41968
50.3994	8.40534
50.4359	8.38785
50.4727	8.36742
50.4911	8.35615
50.5097	8.34418
50.5286	8.33155
50.5473	8.31827
50.5664	8.30439
50.5854	8.28991
50.6043	8.27485
50.6215	8.2592
50.635	8.24299
50.6439	8.22625

## Sheet: cube PLA_30_Z 2
cube PLA_30_Z 2	cube PLA_30_Z 2
Stauchung	Standardkraft
%	MPa
0	0.11647
0.000175031	0.115725
0.00029506	0.115125
0.000396301	0.11462
0.000505182	0.114185
0.000496525	0.114256
0.000181846	0.115674
0.00644274	0.118361
0.0182601	0.120903
0.0297608	0.123991
0.0400989	0.127085
0.0515001	0.131022
0.0627393	0.134849
0.0745465	0.138616
0.0862782	0.142344
0.0965905	0.146089
0.106995	0.149345
0.117324	0.152621
0.128528	0.156447
0.140162	0.16035
0.151681	0.164332
0.163087	0.16844
0.174439	0.172775
0.185677	0.177283
0.196926	0.182
0.208581	0.186979
0.219846	0.192207
0.231285	0.197648
0.242866	0.203271
0.254103	0.209048
0.265382	0.214985
0.2767	0.221061
0.288457	0.227232
0.29987	0.233533
0.311282	0.239945
0.322656	0.246478
0.334158	0.253062
0.345394	0.259713
0.357268	0.266433
0.368512	0.273235
0.37985	0.280059
0.391494	0.286964
0.403112	0.293943
0.414112	0.301063
0.425792	0.30832
0.437026	0.315738
0.448364	0.323301
0.459858	0.331052
0.471536	0.338979
0.482869	0.347038
0.49428	0.355235
0.505787	0.363587
0.517072	0.372051
0.528432	0.380708
0.53989	0.389514
0.551196	0.398467
0.562981	0.407609
0.574358	0.416913
0.58561	0.426348
0.596973	0.435974
0.608459	0.445752
0.619749	0.455651
0.631436	0.465705
0.642861	0.475875
0.654171	0.486203
0.665562	0.496627
0.677053	0.507184
0.688287	0.517915
0.69954	0.528833
0.710984	0.539885
0.722412	0.551107
0.733959	0.562491
0.745204	0.574096
0.75497	0.584202
0.764691	0.594381
0.774464	0.604655
0.784582	0.615075
0.793995	0.625618
0.803917	0.636265
0.813427	0.646973
0.82366	0.657734
0.833211	0.668549
0.843181	0.679412
0.852651	0.69029
0.862846	0.701186
0.872659	0.712075
0.882249	0.723044
0.892023	0.734055
0.901693	0.74522
0.911366	0.756403
0.921515	0.767709
0.931323	0.779214
0.941146	0.790891
0.950569	0.802763
0.958786	0.812795
0.966982	0.822948
0.975173	0.833203
0.983052	0.843583
0.991404	0.854084
0.999576	0.864719
1.00772	0.875369
1.01598	0.886103
1.02425	0.896892
1.03253	0.907702
1.0407	0.918509
1.04884	0.929342
1.05723	0.940228
1.06525	0.951118
1.07328	0.961986
1.0813	0.972866
1.08969	0.983788
1.09794	0.994701
1.10602	1.00563
1.11412	1.01661
1.12239	1.02764
1.13031	1.03869
1.13856	1.04975
1.14671	1.06085
1.15512	1.07197
1.16319	1.08311
1.1713	1.09429
1.17948	1.10549
1.18766	1.1167
1.19568	1.12791
1.20422	1.13912
1.21245	1.15038
1.22043	1.16162
1.2288	1.17286
1.23659	1.18417
1.24497	1.19548
1.25328	1.2068
1.26148	1.21813
1.26995	1.22954
1.2779	1.24101
1.28628	1.25252
1.29429	1.26404
1.30238	1.27566
1.31075	1.2873
1.31884	1.29901
1.32697	1.31077
1.33519	1.32256
1.34342	1.3344
1.35162	1.34632
1.35989	1.35823
1.36815	1.37017
1.37593	1.38218
1.38444	1.39413
1.39259	1.40618
1.40051	1.4182
1.40902	1.43024
1.41696	1.44229
1.42521	1.45434
1.43359	1.46629
1.44162	1.47826
1.44984	1.49023
1.45833	1.5021
1.46632	1.51393
1.47311	1.52338
1.48129	1.53509
1.48965	1.54679
1.49724	1.55841
1.50576	1.56999
1.51393	1.58152
1.52223	1.59305
1.53022	1.6045
1.53864	1.61593
1.54643	1.62738
1.55486	1.63875
1.56324	1.6501
1.57123	1.66143
1.57967	1.67279
1.58765	1.68415
1.59591	1.69557
1.60392	1.70694
1.61236	1.71835
1.62029	1.72977
1.6285	1.74122
1.63673	1.7527
1.64504	1.76418
1.65304	1.77571
1.66133	1.7872
1.66986	1.79871
1.67759	1.81016
1.68603	1.82164
1.69403	1.8331
1.70224	1.8446
1.71011	1.85608
1.71832	1.86756
1.72652	1.879
1.73488	1.8904
1.74318	1.90181
1.75128	1.91317
1.75936	1.92453
1.76744	1.93582
1.77578	1.94702
1.78392	1.95812
1.79237	1.96909
1.80081	1.97999
1.80915	1.99083
1.81715	2.00158
1.82546	2.01221
1.83373	2.02277
1.84196	2.03323
1.85009	2.0436
1.85842	2.05394
1.86652	2.06422
1.87471	2.07449
1.88275	2.08469
1.89122	2.09488
1.8993	2.10503
1.90728	2.11519
1.91566	2.12532
1.92365	2.13545
1.93192	2.1456
1.94005	2.15576
1.94839	2.16593
1.95643	2.17613
1.96447	2.18636
1.9727	2.19656
1.98094	2.20679
1.9893	2.21703
1.99763	2.22723
2.00548	2.23743
2.01383	2.24762
2.02208	2.25777
2.03031	2.26794
2.03843	2.27806
2.04648	2.28816
2.05466	2.29822
2.06278	2.30826
2.07283	2.32025
2.08264	2.33224
2.09261	2.3442
2.10231	2.35603
2.1123	2.36769
2.12226	2.37924
2.13237	2.39074
2.14169	2.40214
2.15158	2.4134
2.16135	2.42451
2.17163	2.43559
2.18124	2.44657
2.19088	2.45746
2.20099	2.46827
2.21104	2.479
2.22078	2.48959
2.23046	2.50016
2.24042	2.5107
2.24997	2.52116
2.25988	2.53157
2.26959	2.54205
2.27946	2.55257
2.28947	2.56308
2.29917	2.57368
2.30885	2.58431
2.31887	2.59494
2.32896	2.60558
2.33858	2.61619
2.34851	2.62681
2.35811	2.63747
2.36812	2.64812
2.37765	2.65867
2.38753	2.66923
2.39774	2.67975
2.40719	2.69023
2.41721	2.70068
2.42683	2.71112
2.43658	2.7215
2.44662	2.73174
2.45651	2.74199
2.46643	2.75214
2.47638	2.76225
2.48601	2.77232
2.49758	2.78396
2.50889	2.79548
2.52026	2.80686
2.53176	2.81818
2.5436	2.82926
2.55501	2.84028
2.56665	2.85111
2.57788	2.86177
2.58981	2.87228
2.60095	2.88277
2.61213	2.89314
2.6237	2.90355
2.63529	2.91389
2.64657	2.92434
2.65836	2.93482
2.66958	2.94538
2.68134	2.95585
2.69269	2.96631
2.70431	2.97673
2.71559	2.98718
2.72704	2.99752
2.73836	3.0079
2.75004	3.01819
2.76123	3.02845
2.77296	3.03868
2.78476	3.04883
2.79602	3.05883
2.80897	3.07016
2.82222	3.08125
2.83508	3.09225
2.84817	3.10311
2.8613	3.11383
2.87439	3.12438
2.88774	3.13485
2.90067	3.14515
2.91412	3.15525
2.92867	3.16641
2.94345	3.1774
2.95825	3.18821
2.97297	3.19879
2.98776	3.20931
3.00241	3.2198
3.01704	3.23025
3.03206	3.24065
3.04654	3.25111
3.06124	3.2616
3.07607	3.27206
3.09076	3.28246
3.10571	3.29287
3.12017	3.30327
3.13498	3.31359
3.14977	3.32381
3.16455	3.33389
3.18096	3.34491
3.19709	3.35564
3.21383	3.36608
3.23032	3.37626
3.24687	3.38617
3.26319	3.39581
3.27971	3.40518
3.29611	3.41432
3.31231	3.42326
3.32878	3.43215
3.34517	3.44089
3.36181	3.44958
3.37792	3.45826
3.39426	3.46698
3.41054	3.47567
3.42708	3.48448
3.44354	3.49334
3.45985	3.50217
3.47627	3.51096
3.49235	3.51961
3.50909	3.52817
3.52527	3.53664
3.54147	3.54507
3.55788	3.55343
3.57428	3.56176
3.59079	3.56989
3.6072	3.57783
3.62357	3.58544
3.6399	3.5929
3.6564	3.60002
3.673	3.60705
3.68911	3.61383
3.70587	3.62057
3.72216	3.6271
3.73848	3.63363
3.75495	3.63994
3.77128	3.64621
3.78736	3.65249
3.80379	3.65873
3.82035	3.665
3.83655	3.67148
3.85282	3.67794
3.86961	3.68444
3.88566	3.69101
3.9023	3.69752
3.91864	3.70395
3.93498	3.71043
3.95153	3.71678
3.96778	3.72308
3.98416	3.72919
4.0007	3.73508
4.01696	3.74077
4.03327	3.74627
4.04956	3.75156
4.066	3.7568
4.08245	3.76185
4.09894	3.76676
4.11527	3.77156
4.13146	3.77618
4.1481	3.78068
4.16427	3.78518
4.1808	3.78982
4.19707	3.79456
4.21337	3.79947
4.22975	3.80447
4.24603	3.80953
4.26231	3.81453
4.27855	3.81951
4.29525	3.82446
4.31163	3.82936
4.32805	3.83414
4.34437	3.83884
4.36056	3.84347
4.37697	3.84795
4.3936	3.85239
4.40966	3.85675
4.42645	3.86095
4.44273	3.8649
4.45929	3.86881
4.47555	3.87253
4.49215	3.87612
4.50839	3.8797
4.52461	3.88327
4.54121	3.88674
4.55761	3.8901
4.57412	3.89357
4.58995	3.89718
4.60641	3.90098
4.62296	3.90492
4.63911	3.9091
4.65547	3.91331
4.6721	3.9175
4.68835	3.92167
4.70468	3.92584
4.72072	3.93007
4.73742	3.93428
4.75395	3.93843
4.77021	3.94251
4.78665	3.94643
4.80289	3.95015
4.81915	3.95378
4.83566	3.95732
4.85194	3.96075
4.86869	3.96404
4.88511	3.96719
4.90139	3.97023
4.91764	3.97303
4.93444	3.97568
4.95048	3.97824
4.96702	3.98065
4.98324	3.98309
4.99948	3.98559
5.01601	3.9882
5.03221	3.99099
5.04848	3.99397
5.06477	3.99706
5.081	4.0002
5.09795	4.00337
5.11398	4.0065
5.13045	4.00966
5.1466	4.0128
5.16291	4.01595
5.17948	4.01909
5.19612	4.02219
5.21227	4.0251
5.22895	4.02781
5.24504	4.0303
5.2615	4.03251
5.27797	4.03449
5.29414	4.03631
5.31086	4.03791
5.3271	4.03946
5.34348	4.04097
5.36005	4.0424
5.37617	4.04392
5.39255	4.04551
5.40899	4.04718
5.42544	4.04889
5.44203	4.05073
5.45803	4.05264
5.47417	4.05468
5.49062	4.05671
5.50718	4.05885
5.52333	4.06109
5.53971	4.06327
5.55643	4.06537
5.57276	4.06751
5.58892	4.06954
5.60513	4.07146
5.62167	4.07329
5.63811	4.075
5.65449	4.07663
5.67068	4.07819
5.68715	4.07967
5.70333	4.08111
5.71993	4.0826
5.73642	4.08404
5.75299	4.08542
5.76942	4.08672
5.78544	4.08804
5.8018	4.08936
5.81821	4.0907
5.83444	4.09221
5.85082	4.09392
5.86737	4.09573
5.88368	4.0976
5.90006	4.09964
5.91615	4.10178
5.93268	4.10395
5.94913	4.10621
5.96553	4.10863
5.98192	4.11097
5.99828	4.11323
6.0145	4.11548
6.03098	4.1176
6.04735	4.11938
6.06421	4.1211
6.08002	4.12248
6.09682	4.12366
6.11258	4.12483
6.12892	4.12603
6.14571	4.12715
6.16214	4.12829
6.17875	4.12938
6.19458	4.13029
6.21108	4.13119
6.22744	4.13195
6.24378	4.13289
6.26013	4.13384
6.27668	4.13479
6.29291	4.13583
6.30907	4.13703
6.3258	4.13809
6.34223	4.13926
6.35816	4.14055
6.37483	4.14187
6.39124	4.14325
6.40737	4.14478
6.42381	4.14638
6.44037	4.14788
6.45699	4.14935
6.47283	4.15076
6.4894	4.15202
6.50572	4.15317
6.52214	4.15425
6.5387	4.15521
6.55513	4.15597
6.57159	4.15667
6.58785	4.15715
6.60429	4.15762
6.62055	4.15802
6.6374	4.1585
6.65334	4.15909
6.6696	4.15985
6.68613	4.1608
6.70237	4.16197
6.71873	4.1633
6.73507	4.16479
6.75119	4.16648
6.76744	4.16816
6.78411	4.17001
6.80008	4.17201
6.81658	4.17399
6.83326	4.17597
6.84949	4.17797
6.86582	4.17991
6.88227	4.18163
6.89895	4.1833
6.91494	4.18495
6.93135	4.18649
6.94785	4.18787
6.96422	4.18927
6.98052	4.1906
6.99701	4.19171
7.01332	4.1928
7.02963	4.19388
7.04575	4.19499
7.06224	4.19625
7.07867	4.19759
7.0952	4.19915
7.11125	4.20078
7.12765	4.20251
7.144	4.20426
7.16053	4.2062
7.17691	4.20818
7.19346	4.21024
7.20978	4.21241
7.22579	4.21462
7.2425	4.21682
7.25868	4.21911
7.27498	4.2214
7.29136	4.22361
7.30768	4.2257
7.32436	4.22773
7.34054	4.22954
7.35698	4.23118
7.37334	4.23261
7.38977	4.23394
7.40617	4.23515
7.42252	4.2362
7.43905	4.23713
7.45549	4.23804
7.4716	4.23891
7.48799	4.23984
7.50426	4.24087
7.52073	4.24205
7.53695	4.24342
7.55315	4.24495
7.56976	4.24653
7.58615	4.24822
7.60252	4.24999
7.6189	4.2516
7.63548	4.25336
7.65137	4.25504
7.66815	4.25671
7.68434	4.2583
7.70071	4.25999
7.71706	4.26147
7.73343	4.26292
7.75023	4.26423
7.76653	4.26537
7.78297	4.26628
7.79934	4.26708
7.81563	4.26775
7.83177	4.26827
7.84823	4.26881
7.8647	4.26939
7.88121	4.26993
7.89761	4.27046
7.91404	4.27105
7.93023	4.27167
7.94645	4.27235
7.96293	4.27312
7.97937	4.27401
7.9958	4.27505
8.01208	4.27614
8.0286	4.27732
8.04475	4.27856
8.06109	4.27986
8.07719	4.28127
8.09346	4.28279
8.11012	4.28436
8.12632	4.28594
8.14271	4.28746
8.1592	4.28882
8.17545	4.29
8.192	4.29099
8.20832	4.29183
8.22459	4.29256
8.24125	4.29317
8.2576	4.29368
8.27402	4.2942
8.29033	4.29465
8.30673	4.29512
8.32292	4.29561
8.33915	4.29619
8.35569	4.2968
8.37206	4.29758
8.38851	4.29846
8.40462	4.29944
8.42117	4.30048
8.43754	4.30157
8.45383	4.30257
8.47048	4.30356
8.48663	4.30458
8.50299	4.30561
8.51949	4.30661
8.53575	4.30768
8.55206	4.30875
8.56859	4.30969
8.58495	4.31045
8.6014	4.31122
8.61743	4.31184
8.63401	4.31219
8.6506	4.31249
8.66681	4.31273
8.68349	4.31261
8.69971	4.31249
8.71602	4.31235
8.73265	4.31212
8.74879	4.31195
8.76486	4.31196
8.78147	4.31193
8.7978	4.31212
8.81414	4.31249
8.83054	4.31298
8.84683	4.31361
8.86311	4.31445
8.87967	4.31545
8.89586	4.31646
8.91255	4.31756
8.92854	4.31862
8.94521	4.31968
8.96118	4.32062
8.97782	4.32154
8.99429	4.32228
9.01083	4.3229
9.02702	4.32331
9.04336	4.32356
9.05984	4.32366
9.07607	4.32363
9.09259	4.32319
9.10916	4.32256
9.1254	4.3217
9.14212	4.32067
9.15807	4.3195
9.17453	4.3185
9.19098	4.31763
9.20737	4.317
9.20887	4.31694
9.22518	4.31672
9.24132	4.31689
9.2578	4.3184
9.26556	4.32856
9.26852	4.33913
9.27099	4.35383
9.27189	4.36597
9.2726	4.37999
9.27256	4.39587
9.27277	4.41359
9.27562	4.43308
9.27964	4.44348
9.28545	4.4543
9.29265	4.46554
9.30119	4.47719
9.3108	4.48924
9.32125	4.50169
9.33282	4.5145
9.34504	4.52767
9.35779	4.54119
9.37103	4.55504
9.38489	4.56919
9.39917	4.58364
9.4139	4.59836
9.42909	4.61333
9.44462	4.62853
9.46009	4.64393
9.47619	4.65953
9.49247	4.67531
9.509	4.69126
9.52559	4.70734
9.54232	4.72355
9.55904	4.73988
9.57598	4.75631
9.5931	4.77283
9.61014	4.78937
9.62704	4.80589
9.64418	4.82229
9.6614	4.8385
9.67878	4.85446
9.69612	4.87013
9.7136	4.88545
9.73099	4.90038
9.74848	4.91487
9.76616	4.9289
9.78382	4.94244
9.80176	4.95547
9.81967	4.96798
9.83757	4.97996
9.85528	4.99139
9.87298	5.00226
9.8908	5.01257
9.92647	5.0315
9.96157	5.04815
9.99655	5.06256
10.0314	5.0748
10.0657	5.08491
10.1167	5.09634
10.2178	5.10673
10.3339	5.10177
10.4149	5.09059
10.4806	5.07891
10.5458	5.06608
10.6112	5.05312
10.6754	5.04082
10.7397	5.02954
10.8041	5.01946
10.8848	5.00861
10.9821	4.99791
11.0968	4.98848
11.2116	4.98187
11.326	4.97719
11.4403	4.97376
11.5549	4.97132
11.6692	4.96953
11.7838	4.96785
11.8985	4.96661
12.0136	4.96577
12.1276	4.96504
12.2417	4.96406
12.356	4.9632
12.4706	4.96213
12.5851	4.96105
12.7008	4.96003
12.8148	4.95933
12.929	4.95879
13.0433	4.95799
13.1587	4.95671
13.2743	4.95542
13.3896	4.95392
13.5033	4.9518
13.6172	4.9495
13.7315	4.94709
13.8455	4.94448
13.961	4.94178
14.0762	4.93946
14.1905	4.9375
14.3042	4.9356
14.4195	4.93336
14.5353	4.93015
14.6501	4.92695
14.7647	4.92374
14.8784	4.9207
14.9921	4.9186
15.1059	4.91752
15.2197	4.91735
15.3344	4.91908
15.4492	4.92239
15.5638	4.92644
15.6784	4.93087
15.7933	4.93553
15.908	4.94007
16.0226	4.94402
16.1376	4.94739
16.2524	4.95057
16.3664	4.954
16.4797	4.95739
16.5946	4.96044
16.71	4.96329
16.8255	4.96611
16.9401	4.96877
17.0542	4.97147
17.1688	4.97375
17.2829	4.97538
17.3985	4.97673
17.5131	4.97859
17.627	4.98091
17.7408	4.98319
17.8553	4.98519
17.971	4.98706
18.0861	4.98887
18.2007	4.9902
18.315	4.99109
18.43	4.99166
18.5442	4.99192
18.6585	4.99156
18.7738	4.9914
18.8885	4.9916
19.0025	4.99213
19.1167	4.99288
19.2311	4.9938
19.3459	4.99471
19.4608	4.99572
19.576	4.99688
19.6897	4.99838
19.8035	4.99994
19.918	5.00132
20.0334	5.0027
20.1491	5.00461
20.2636	5.00643
20.3775	5.00808
20.4919	5.00968
20.6063	5.01103
20.7208	5.0119
20.8362	5.01261
20.9506	5.01339
21.0646	5.01428
21.1789	5.01509
21.2946	5.01581
21.4097	5.01671
21.5243	5.01797
21.6384	5.01922
21.7526	5.0205
21.867	5.02213
21.9811	5.02383
22.0954	5.02555
22.2103	5.02772
22.3251	5.0302
22.4397	5.03286
22.5543	5.03628
22.6691	5.04032
22.7833	5.04464
22.8983	5.04908
23.0132	5.05394
23.1271	5.05935
23.2406	5.06505
23.3544	5.07058
23.4697	5.07636
23.5851	5.08261
23.6996	5.0893
23.8138	5.09655
23.9284	5.10397
24.043	5.11119
24.1587	5.11815
24.2739	5.12519
24.3874	5.13259
24.5008	5.13992
24.6146	5.14707
24.7298	5.1547
24.8448	5.16322
24.9594	5.17224
25.0739	5.18144
25.1886	5.19061
25.3034	5.19961
25.418	5.20813
25.533	5.21614
25.6481	5.2233
25.7618	5.22987
25.8765	5.23615
25.9907	5.2428
26.1052	5.2495
26.2195	5.25627
26.3354	5.26309
26.4495	5.27042
26.5639	5.2777
26.6783	5.28428
26.7936	5.29
26.9092	5.29562
27.0239	5.30102
27.1372	5.30644
27.2515	5.31229
27.3653	5.31847
27.4801	5.32468
27.5956	5.33094
27.7106	5.33755
27.8251	5.34419
27.9389	5.35056
28.0542	5.35613
28.1689	5.36152
28.2841	5.36727
28.3982	5.37331
28.5122	5.37974
28.6266	5.38668
28.7406	5.39326
28.8553	5.39995
28.9706	5.40701
29.0857	5.41414
29.1998	5.42089
29.3143	5.42745
29.4296	5.43387
29.5436	5.44044
29.6589	5.44696
29.7736	5.45361
29.8881	5.46048
30.0012	5.46749
30.1157	5.47409
30.2313	5.4804
30.3465	5.48658
30.4611	5.49234
30.5749	5.49803
30.6897	5.50375
30.8039	5.50913
30.9192	5.51447
31.0346	5.52035
31.1485	5.52682
31.2621	5.53337
31.3763	5.53975
31.4919	5.54594
31.6064	5.55206
31.7208	5.55794
31.8356	5.56342
31.9504	5.56886
32.0649	5.57427
32.1791	5.5795
32.2943	5.58492
32.4092	5.59071
32.5228	5.59681
32.6377	5.60313
32.7519	5.6099
32.8662	5.6167
32.9805	5.62332
33.096	5.62994
33.2103	5.63706
33.3243	5.64453
33.4387	5.65183
33.5539	5.65857
33.6697	5.66561
33.7846	5.67289
33.8983	5.68037
34.0124	5.68838
34.1258	5.69668
34.2403	5.70523
34.3554	5.71452
34.4703	5.72453
34.5846	5.73492
34.6989	5.74504
34.8148	5.75429
34.9299	5.76275
35.0454	5.77053
35.1595	5.77752
35.2734	5.78417
35.3875	5.79083
35.5012	5.79747
35.6158	5.8048
35.7307	5.81365
35.8455	5.8233
35.9595	5.83345
36.0745	5.84449
36.1731	5.85453
36.2706	5.86493
36.369	5.87542
36.4676	5.8858
36.5655	5.89634
36.6632	5.90731
36.7604	5.9184
36.8585	5.9292
36.9575	5.93995
37.0567	5.95077
37.1551	5.96155
37.253	5.97237
37.351	5.98326
37.4496	5.99395
37.5476	6.00416
37.6463	6.01417
37.7618	6.02584
37.8592	6.03637
37.9564	6.04692
38.0537	6.05761
38.1518	6.06829
38.2514	6.07888
38.3496	6.08956
38.448	6.10003
38.5468	6.11064
38.6449	6.12165
38.743	6.13291
38.84	6.14415
38.9374	6.15517
39.0366	6.16642
39.1355	6.17794
39.2333	6.18987
39.3316	6.20182
39.4297	6.21341
39.5281	6.22407
39.6264	6.23408
39.7417	6.24498
39.8575	6.25558
39.971	6.2662
40.0845	6.27642
40.1992	6.28591
40.3144	6.29519
40.4304	6.30505
40.5446	6.315
40.6584	6.32531
40.7725	6.33548
40.8867	6.34517
41.0022	6.35436
41.1174	6.36373
41.2322	6.3729
41.3454	6.38155
41.4603	6.38913
41.5762	6.39624
41.6913	6.40345
41.8058	6.41091
41.9193	6.41792
42.0339	6.42488
42.1487	6.4317
42.2628	6.43822
42.3782	6.44477
42.4928	6.45144
42.6072	6.45768
42.7212	6.46405
42.8362	6.47114
42.9506	6.47896
43.0651	6.48692
43.1801	6.49499
43.2949	6.50348
43.409	6.51272
43.5223	6.5219
43.6368	6.53065
43.7524	6.53945
43.8673	6.54873
43.9813	6.55848
44.0956	6.56906
44.2102	6.58
44.3243	6.59096
44.4399	6.60216
44.5384	6.61236
44.6361	6.6228
44.7334	6.63331
44.8311	6.64372
44.9302	6.65397
45.0284	6.66461
45.1264	6.67558
45.2246	6.68727
45.3062	6.69787
45.3878	6.70923
45.4695	6.72148
45.5343	6.73182
45.5995	6.74249
45.6644	6.75371
45.7303	6.7654
45.7964	6.77753
45.8615	6.78997
45.9272	6.80264
45.9919	6.81554
46.0574	6.82841
46.1229	6.84131
46.1886	6.85404
46.2543	6.86642
46.3196	6.87873
46.385	6.89084
46.4508	6.90288
46.5169	6.91487
46.5825	6.92692
46.6474	6.9391
46.7124	6.95129
46.7774	6.96354
46.8426	6.97585
46.9084	6.98803
46.9742	7.00006
47.0408	7.01228
47.107	7.02458
47.1724	7.03676
47.2375	7.0489
47.3024	7.06143
47.3674	7.07421
47.4325	7.08711
47.4975	7.10011
47.5626	7.11322
47.6274	7.12649
47.6769	7.13655
47.7261	7.1468
47.7756	7.15723
47.825	7.16794
47.8741	7.17875
47.9231	7.1897
47.9718	7.20098
48.0205	7.21236
48.0695	7.22383
48.1188	7.23501
48.1682	7.24597
48.218	7.25672
48.2672	7.26728
48.3165	7.27769
48.3663	7.28797
48.4156	7.29808
48.4816	7.31123
48.5467	7.3241
48.612	7.33687
48.6775	7.34954
48.7426	7.36227
48.8078	7.37467
48.8727	7.38696
48.9375	7.39934
49.0034	7.41196
49.0692	7.4248
49.1352	7.43778
49.2005	7.45086
49.2662	7.464
49.3318	7.47711
49.3974	7.49019
49.463	7.50318
49.5288	7.51595
49.5942	7.52827
49.6599	7.5403
49.7253	7.55201
49.7911	7.56352
49.8568	7.57511
49.9225	7.58711
49.9877	7.59958
50.0038	7.6028
50.0682	7.61587
50.1324	7.62911
50.1809	7.63917
50.2297	7.64929
50.2791	7.65947
50.3459	7.67139
50.4501	7.66614
50.5038	7.65184
50.5403	7.63845
50.5772	7.62217
50.6144	7.60318
50.6331	7.5927
50.6521	7.58157
50.6713	7.56984
50.6904	7.55752
50.7097	7.54463
50.7291	7.53117
50.7478	7.51716
50.7637	7.50259
50.775	7.48749
50.7821	7.47187

## Sheet: cube PLA_30_Z 3
cube PLA_30_Z 3	cube PLA_30_Z 3
Stauchung	Standardkraft
%	MPa
0	0.112474
0.000118092	0.111965
0.000215948	0.111549
0.000314312	0.111204
0.000366201	0.110901
0.000384573	0.110821
0.000149522	0.111902
0.00264494	0.114296
0.0134797	0.116691
0.025444	0.119714
0.0371802	0.12334
0.0484354	0.12746
0.0603619	0.131631
0.071828	0.135729
0.0834877	0.139751
0.0947579	0.143793
0.10647	0.147829
0.118007	0.151868
0.129645	0.155928
0.14107	0.160102
0.152477	0.164389
0.163818	0.168821
0.175563	0.173426
0.186876	0.17819
0.198278	0.183134
0.210024	0.18828
0.221464	0.193583
0.232853	0.19904
0.244275	0.204651
0.255829	0.210384
0.267335	0.216239
0.278812	0.2222
0.290109	0.228274
0.301697	0.234454
0.312973	0.240707
0.32469	0.247047
0.336004	0.253492
0.347644	0.260085
0.358783	0.266813
0.370188	0.273693
0.381831	0.280811
0.393166	0.288186
0.404231	0.295862
0.41585	0.303825
0.427403	0.312017
0.438588	0.320536
0.450309	0.329383
0.461395	0.338446
0.47301	0.34775
0.484456	0.3573
0.495804	0.367173
0.507222	0.377361
0.518331	0.38789
0.530214	0.398832
0.541509	0.410276
0.550994	0.420552
0.560599	0.431259
0.570161	0.442392
0.580033	0.453857
0.589766	0.465753
0.598099	0.475942
0.606307	0.486355
0.614451	0.49697
0.622479	0.507782
0.630848	0.518741
0.638961	0.529825
0.646846	0.541027
0.655226	0.552359
0.663344	0.563835
0.671644	0.575363
0.679649	0.587047
0.688162	0.598848
0.696388	0.610732
0.704542	0.622688
0.712596	0.634751
0.721029	0.646967
0.728998	0.659301
0.737108	0.671701
0.743444	0.681728
0.749993	0.691852
0.756755	0.702026
0.763656	0.712245
0.769769	0.722551
0.776279	0.732966
0.783008	0.743429
0.789293	0.753953
0.795923	0.764554
0.802447	0.775193
0.809063	0.785858
0.815777	0.79659
0.822156	0.80738
0.828386	0.818201
0.835359	0.829085
0.841811	0.83998
0.848188	0.850911
0.85461	0.861839
0.861615	0.8728
0.868224	0.88383
0.874613	0.894896
0.881209	0.905983
0.887942	0.917139
0.894094	0.928359
0.900739	0.939648
0.9073	0.950975
0.913669	0.962366
0.920248	0.973903
0.926916	0.985544
0.933233	0.997251
0.939896	1.0091
0.94633	1.02102
0.952636	1.03305
0.959501	1.04517
0.966055	1.05742
0.972367	1.06975
0.978988	1.08218
0.985572	1.09466
0.992077	1.10728
0.998595	1.11998
1.00551	1.1327
1.01194	1.14549
1.01816	1.15835
1.02468	1.1712
1.03169	1.18408
1.03803	1.19702
1.04469	1.20994
1.05165	1.22282
1.05819	1.23572
1.06472	1.24864
1.07166	1.26156
1.07817	1.27439
1.085	1.28721
1.09141	1.30002
1.09817	1.31273
1.10464	1.32549
1.1114	1.33826
1.11788	1.35099
1.12444	1.36373
1.13087	1.37646
1.13715	1.3892
1.14406	1.40192
1.15037	1.4147
1.15729	1.42749
1.16351	1.44031
1.17036	1.45316
1.17675	1.46606
1.18317	1.47898
1.19014	1.49191
1.1966	1.50489
1.20307	1.5179
1.20983	1.53093
1.21624	1.544
1.22281	1.55714
1.22942	1.57032
1.23589	1.58352
1.2425	1.59677
1.2489	1.61006
1.25385	1.62009
1.25889	1.63013
1.26366	1.6402
1.26866	1.65031
1.27367	1.66044
1.2784	1.6706
1.28337	1.68077
1.28855	1.69099
1.29349	1.70125
1.2981	1.71151
1.30319	1.72179
1.3082	1.73213
1.31283	1.7425
1.3179	1.75288
1.32262	1.76329
1.32739	1.77372
1.33246	1.78416
1.33703	1.79459
1.3422	1.80506
1.34709	1.81553
1.35207	1.826
1.35716	1.83648
1.36195	1.84696
1.36693	1.85747
1.37184	1.86795
1.37657	1.8784
1.38154	1.88884
1.38655	1.89926
1.39156	1.90964
1.39628	1.91995
1.4016	1.93025
1.40661	1.94049
1.41122	1.9507
1.41648	1.96085
1.42126	1.97096
1.42667	1.98101
1.43154	1.99101
1.43834	2.00426
1.44501	2.01739
1.45179	2.03042
1.45828	2.04342
1.46488	2.05636
1.47158	2.06921
1.47809	2.08203
1.48438	2.09479
1.4912	2.10756
1.49772	2.12028
1.50423	2.13305
1.51085	2.14579
1.51724	2.15855
1.52409	2.17134
1.53057	2.18417
1.5371	2.19702
1.54373	2.20991
1.55014	2.22284
1.55658	2.23577
1.56325	2.24877
1.5699	2.26175
1.5764	2.2748
1.58294	2.28783
1.58963	2.3009
1.59614	2.31396
1.60264	2.32708
1.60926	2.3402
1.61599	2.35335
1.62238	2.36648
1.62891	2.3796
1.63541	2.39273
1.64206	2.40585
1.6489	2.419
1.65534	2.43212
1.66192	2.44524
1.66846	2.45835
1.67502	2.47138
1.68184	2.48435
1.68833	2.49727
1.69521	2.51011
1.70188	2.52293
1.70844	2.5357
1.71475	2.54837
1.72124	2.56097
1.72789	2.57347
1.73451	2.58597
1.74134	2.59838
1.74807	2.61072
1.75431	2.62296
1.76075	2.63518
1.76745	2.64741
1.77455	2.65955
1.78121	2.67163
1.78757	2.68366
1.794	2.69562
1.80045	2.70762
1.80751	2.71962
1.81359	2.73157
1.82038	2.74345
1.827	2.7553
1.83318	2.7672
1.84013	2.77912
1.84664	2.79107
1.85321	2.80294
1.86012	2.81492
1.8662	2.82685
1.87295	2.83878
1.87956	2.85077
1.88615	2.8627
1.89263	2.87466
1.89949	2.88661
1.9057	2.89862
1.91228	2.91069
1.91897	2.9227
1.92537	2.93475
1.93209	2.94678
1.9384	2.95882
1.94545	2.97083
1.95189	2.98291
1.95821	2.99499
1.9652	3.0071
1.97129	3.01921
1.97798	3.03133
1.98442	3.04343
1.99127	3.05542
1.99765	3.06743
2.00448	3.07939
2.0111	3.09126
2.01786	3.10312
2.02437	3.11492
2.0308	3.12672
2.03748	3.13841
2.04392	3.15002
2.05053	3.16154
2.05712	3.173
2.06354	3.18437
2.07079	3.19566
2.07704	3.20692
2.08385	3.2181
2.09028	3.22922
2.09716	3.24025
2.10332	3.25122
2.1102	3.26213
2.11702	3.27295
2.1235	3.28378
2.12986	3.29453
2.13631	3.30525
2.14295	3.31594
2.14954	3.32664
2.15614	3.33732
2.16279	3.34804
2.16908	3.35877
2.17572	3.36952
2.18246	3.38034
2.18889	3.39114
2.19526	3.40191
2.20231	3.41269
2.20879	3.4235
2.21543	3.43434
2.22217	3.44518
2.22844	3.45601
2.23483	3.4668
2.24163	3.47761
2.24822	3.4884
2.25481	3.4992
2.26146	3.50993
2.26802	3.52065
2.27433	3.53134
2.28122	3.54203
2.28785	3.55266
2.2944	3.56322
2.30111	3.57372
2.30771	3.58419
2.31403	3.5946
2.32085	3.60496
2.32746	3.61525
2.33381	3.62543
2.34048	3.6356
2.34695	3.64568
2.3536	3.65569
2.36196	3.66809
2.3703	3.68042
2.37859	3.69271
2.38676	3.70486
2.39481	3.71691
2.40306	3.72885
2.41169	3.74061
2.41978	3.75231
2.42785	3.76386
2.43622	3.77534
2.44445	3.78676
2.45265	3.79803
2.46102	3.80915
2.46941	3.82026
2.47739	3.83134
2.48582	3.84242
2.49362	3.85348
2.50194	3.86456
2.51001	3.8756
2.51851	3.88668
2.52668	3.89781
2.53492	3.90896
2.54289	3.9202
2.55091	3.93143
2.55935	3.94266
2.56749	3.95389
2.57569	3.96512
2.58414	3.97632
2.59206	3.98758
2.60038	3.99881
2.60878	4.00996
2.61698	4.02108
2.62519	4.03208
2.63351	4.04304
2.64186	4.05395
2.64994	4.06474
2.65843	4.07546
2.66629	4.08607
2.6747	4.0966
2.68306	4.10698
2.69128	4.11727
2.69936	4.12748
2.70805	4.13761
2.7161	4.14764
2.72608	4.15947
2.73617	4.1711
2.7461	4.18262
2.75598	4.19391
2.76589	4.20509
2.77557	4.21623
2.78537	4.22719
2.79536	4.23803
2.80533	4.2488
2.81544	4.25956
2.82508	4.27026
2.83496	4.28102
2.84466	4.29176
2.85481	4.30247
2.86446	4.3132
2.87442	4.324
2.88411	4.33484
2.89395	4.34566
2.90392	4.35646
2.91386	4.36727
2.92358	4.378
2.93339	4.38873
2.94343	4.39939
2.9533	4.41008
2.96296	4.42065
2.97275	4.43126
2.98279	4.44184
2.99258	4.45231
3.00231	4.46272
3.01256	4.47297
3.02251	4.48311
3.03403	4.49464
3.04578	4.50594
3.05718	4.51699
3.06844	4.52785
3.07986	4.53845
3.09156	4.54888
3.10346	4.55918
3.11479	4.56929
3.12662	4.5793
3.13952	4.59057
3.15277	4.6017
3.16594	4.61271
3.17912	4.62353
3.19235	4.63435
3.20533	4.64517
3.21839	4.65599
3.23158	4.66677
3.24452	4.67766
3.25797	4.68858
3.27101	4.69954
3.28456	4.71051
3.29734	4.72147
3.31066	4.73236
3.32387	4.74314
3.33712	4.75384
3.35006	4.76448
3.36354	4.77499
3.37643	4.78531
3.38983	4.79541
3.40483	4.80641
3.41954	4.81708
3.43422	4.82739
3.4506	4.83845
3.46706	4.84937
3.48361	4.86001
3.50043	4.87052
3.5166	4.88088
3.53315	4.89101
3.54951	4.90093
3.56584	4.91082
3.58214	4.92078
3.59836	4.93085
3.61513	4.94109
3.63147	4.95136
3.64791	4.96169
3.6645	4.9719
3.68084	4.98195
3.69725	4.99191
3.71371	5.00164
3.73042	5.01119
3.74672	5.02059
3.7631	5.02972
3.77995	5.03856
3.79617	5.0471
3.81293	5.05531
3.82945	5.06309
3.84591	5.07067
3.86199	5.07787
3.87882	5.08489
3.89531	5.09175
3.91162	5.09857
3.92819	5.10512
3.94482	5.11165
3.96082	5.11832
3.9773	5.12526
3.99356	5.13234
4.01037	5.13981
4.02671	5.14748
4.04304	5.15502
4.05948	5.16244
4.07575	5.16972
4.09238	5.17684
4.10874	5.18381
4.12553	5.19072
4.14181	5.19741
4.15831	5.20392
4.17466	5.21014
4.19105	5.21616
4.20755	5.22209
4.22401	5.22781
4.24064	5.23324
4.25735	5.23832
4.27357	5.24312
4.28989	5.24745
4.30685	5.25151
4.32292	5.25555
4.33947	5.25946
4.35598	5.26339
4.37222	5.26742
4.38876	5.27169
4.40482	5.27606
4.42166	5.28069
4.43785	5.28551
4.45418	5.29046
4.47085	5.29536
4.48736	5.30032
4.50346	5.30534
4.52017	5.3103
4.53645	5.31527
4.553	5.3202
4.56949	5.32484
4.58617	5.32918
4.60237	5.33323
4.61907	5.33694
4.63572	5.34029
4.65202	5.34355
4.66837	5.34647
4.68519	5.34918
4.70133	5.35185
4.71755	5.35447
4.73423	5.35701
4.75048	5.35979
4.7668	5.36278
4.78327	5.36584
4.79972	5.36914
4.81583	5.37271
4.83241	5.37642
4.84903	5.3802
4.86539	5.3841
4.88168	5.38799
4.89851	5.39182
4.91496	5.39555
4.93121	5.39931
4.94744	5.40303
4.96393	5.40676
4.98041	5.41045
4.99698	5.41408
5.01348	5.41751
5.0298	5.42072
5.04633	5.4237
5.06262	5.42639
5.07933	5.42895
5.09587	5.43135
5.11238	5.43362
5.12893	5.43578
5.14515	5.43797
5.16148	5.44016
5.17787	5.44239
5.19427	5.44484
5.21063	5.44749
5.22732	5.45026
5.24357	5.45316
5.26008	5.45619
5.27642	5.45933
5.29289	5.46248
5.30962	5.46569
5.32589	5.46896
5.34241	5.47216
5.35888	5.47524
5.37522	5.47825
5.39149	5.48112
5.40825	5.48363
5.4248	5.48602
5.44105	5.4878
5.45793	5.48939
5.47319	5.49076
5.49026	5.49204
5.50685	5.49319
5.52328	5.49449
5.54001	5.49567
5.55614	5.49691
5.57268	5.49818
5.58893	5.49949
5.6053	5.50113
5.62166	5.5029
5.63851	5.50475
5.65464	5.50682
5.67094	5.50894
5.68747	5.51089
5.7042	5.51283
5.72041	5.51488
5.73664	5.51681
5.75348	5.51876
5.76986	5.52082
5.78627	5.52287
5.8027	5.52476
5.81909	5.52666
5.83561	5.52843
5.85207	5.53004
5.86852	5.53149
5.88501	5.53276
5.90147	5.53376
5.91796	5.53457
5.93443	5.53517
5.95094	5.53562
5.96748	5.53603
5.98391	5.53639
6.00048	5.53677
6.01675	5.53732
6.03312	5.538
6.04956	5.53889
6.06544	5.54007
6.08217	5.54154
6.09856	5.54314
6.11505	5.54498
6.13154	5.54681
6.14801	5.54868
6.16412	5.55056
6.18067	5.55237
6.19727	5.55411
6.21352	5.55583
6.23004	5.55747
6.24651	5.55885
6.26326	5.56016
6.27939	5.56133
6.29578	5.5623
6.31266	5.56293
6.32875	5.56364
6.34486	5.56409
6.36214	5.56405
6.37885	5.56099
6.39581	5.55724
6.41208	5.55305
6.42753	5.54901
6.44398	5.54531
6.46041	5.54485
6.47648	5.54542
6.47979	5.54561
6.49616	5.54687
6.51259	5.54846
6.52864	5.55268
6.53469	5.56554
6.53701	5.57985
6.53789	5.5924
6.5384	5.60746
6.53838	5.62503
6.53808	5.64508
6.53782	5.65602
6.53751	5.66755
6.53715	5.67969
6.53744	5.69241
6.53915	5.7057
6.54281	5.71954
6.54828	5.73395
6.55514	5.74889
6.56315	5.76436
6.57257	5.78034
6.58272	5.7968
6.59365	5.8137
6.60549	5.83102
6.61838	5.84873
6.63169	5.8668
6.64554	5.88519
6.65977	5.90387
6.67468	5.92282
6.68999	5.942
6.70574	5.96141
6.72174	5.981
6.73822	6.00073
6.75504	6.02062
6.77176	6.04061
6.78877	6.06071
6.8059	6.08087
6.82329	6.10107
6.84076	6.12131
6.85839	6.14154
6.87607	6.16171
6.89399	6.18174
6.91222	6.20153
6.93045	6.22099
6.94875	6.24003
6.96701	6.25857
6.9853	6.27657
7.00375	6.29398
7.02231	6.31076
7.04089	6.32689
7.05912	6.3423
7.07749	6.357
7.09581	6.37098
7.11397	6.38422
7.13248	6.3967
7.15074	6.40843
7.16875	6.41938
7.18689	6.42959
7.2228	6.44773
7.25836	6.46297
7.29298	6.47538
7.344	6.48892
7.4278	6.49901
7.5434	6.49223
7.60814	6.48104
7.65648	6.47055
7.70511	6.4591
7.75342	6.44738
7.8023	6.43592
7.8512	6.42508
7.91612	6.41203
7.9815	6.40075
8.06271	6.38909
8.16066	6.37813
8.27549	6.36911
8.39088	6.36342
8.50545	6.35967
8.62105	6.35653
8.73616	6.35407
8.85113	6.35248
8.9649	6.35149
9.0792	6.3505
9.19466	6.3495
9.31061	6.34875
9.42591	6.34827
9.54049	6.3481
9.65541	6.3484
9.77043	6.34869
9.88565	6.34861
10.0019	6.34855
10.1167	6.34884
10.2308	6.34895
10.3452	6.34863
10.4607	6.34758
10.5763	6.34629
10.6915	6.34477
10.8066	6.34301
10.9218	6.34128
11.0365	6.33972
11.1516	6.3378
11.2668	6.33571
11.3826	6.33387
11.4971	6.33214
11.6117	6.33013
11.7264	6.32809
11.8416	6.32579
11.9566	6.32326
12.0725	6.32049
12.1874	6.31794
12.302	6.31562
12.4166	6.31302
12.5322	6.31004
12.648	6.3073
12.7641	6.30513
12.8779	6.30311
12.992	6.30168
13.1066	6.3013
13.2207	6.30179
13.3362	6.30288
13.4518	6.30474
13.5672	6.30721
13.6815	6.30994
13.7969	6.31222
13.913	6.31375
14.0283	6.31489
14.1435	6.31559
14.2578	6.31556
14.3726	6.3154
14.4877	6.31517
14.6024	6.31468
14.7177	6.31446
14.8329	6.31476
14.9479	6.31515
15.0628	6.31552
15.1783	6.31598
15.2934	6.31657
15.4085	6.31682
15.5238	6.31646
15.6389	6.31619
15.7534	6.31663
15.8672	6.31763
15.9818	6.31887
16.0976	6.32054
16.2136	6.32286
16.3287	6.3256
16.4432	6.32872
16.5583	6.3317
16.6727	6.33387
16.7889	6.3355
16.9045	6.3375
17.0188	6.34024
17.1326	6.34313
17.247	6.34598
17.3632	6.34889
17.4787	6.35224
17.5941	6.35564
17.7088	6.35884
17.824	6.36157
17.9388	6.36383
18.0537	6.36533
18.1695	6.36673
18.2849	6.36818
18.3996	6.3696
18.5143	6.37085
18.6292	6.3723
18.7443	6.37345
18.8594	6.37436
18.9756	6.37512
19.0899	6.37549
19.2046	6.3758
19.3192	6.3758
19.4348	6.37563
19.5506	6.37639
19.6656	6.37769
19.7797	6.37915
19.8944	6.38164
20.0091	6.38452
20.1239	6.38722
20.2399	6.38975
20.3553	6.39241
20.4698	6.39515
20.5842	6.39804
20.6998	6.40073
20.8154	6.40355
20.9311	6.40676
21.0457	6.41005
21.1604	6.41348
21.2754	6.4173
21.3896	6.42085
21.5043	6.42414
21.6201	6.42767
21.7355	6.43139
21.8503	6.43509
21.9657	6.43915
22.0809	6.44349
22.1956	6.44781
22.3109	6.4518
22.4266	6.45589
22.5414	6.46046
22.6553	6.4654
22.7694	6.46986
22.8848	6.47401
23.001	6.47835
23.1166	6.48295
23.2312	6.48775
23.3463	6.49255
23.4612	6.49674
23.5769	6.50015
23.6929	6.50355
23.8075	6.50732
23.9213	6.51096
24.0356	6.51413
24.1514	6.51708
24.2672	6.52035
24.3824	6.52385
24.4973	6.52727
24.6122	6.53049
24.7274	6.5338
24.8425	6.53704
24.9576	6.54063
25.0725	6.54492
25.1866	6.54976
25.3013	6.55475
25.4161	6.56055
25.5313	6.56667
25.6462	6.57297
25.7624	6.57903
25.8771	6.5851
25.992	6.59124
26.1066	6.59734
26.2221	6.60289
26.3375	6.60865
26.4534	6.61456
26.5674	6.62052
26.682	6.62712
26.7966	6.6343
26.9111	6.64138
27.0267	6.64855
27.1424	6.6562
27.2577	6.66415
27.3717	6.67211
27.4875	6.67922
27.6031	6.68565
27.7187	6.69209
27.8338	6.69847
27.9479	6.70477
28.0629	6.71161
28.1773	6.71873
28.292	6.72618
28.4075	6.73447
28.5228	6.74338
28.6375	6.75224
28.7525	6.76128
28.8683	6.7702
28.9829	6.77907
29.0984	6.78782
29.2134	6.79669
29.3285	6.80607
29.4425	6.81603
29.5565	6.8259
29.6726	6.83581
29.7887	6.84577
29.9038	6.85576
30.018	6.86571
30.133	6.87581
30.248	6.88576
30.3632	6.89576
30.4795	6.90652
30.5774	6.91675
30.6747	6.92762
30.7725	6.9391
30.8708	6.95093
30.9537	6.96105
31.0365	6.9716
31.1184	6.98236
31.2004	6.99311
31.2826	7.00382
31.3648	7.01463
31.447	7.02561
31.5291	7.03672
31.611	7.04776
31.6929	7.05893
31.7758	7.07022
31.8582	7.08145
31.9402	7.09276
32.0222	7.10408
32.1045	7.11555
32.1864	7.12694
32.2688	7.13773
32.3509	7.14807
32.4495	7.15986
32.5492	7.17149
32.6471	7.18328
32.7453	7.19517
32.8436	7.20674
32.9427	7.21754
33.0419	7.22775
33.1423	7.23804
33.2411	7.24806
33.3553	7.25933
33.4697	7.2705
33.5837	7.28139
33.6986	7.29215
33.7976	7.30221
33.8965	7.31336
33.9948	7.32528
34.076	7.33555
34.1583	7.34587
34.2413	7.35603
34.3241	7.36607
34.4069	7.37616
34.4894	7.38628
34.5876	7.39804
34.6857	7.40942
34.7842	7.4207
34.882	7.4319
34.9801	7.44331
35.079	7.45537
35.1611	7.46624
35.2434	7.47765
35.3255	7.48922
35.4075	7.50109
35.4897	7.51327
35.5723	7.52552
35.6546	7.53779
35.737	7.54992
35.8194	7.56171
35.9019	7.57321
35.984	7.58459
36.0661	7.59605
36.1474	7.60795
36.2281	7.62001
36.3102	7.63218
36.3928	7.64462
36.459	7.65481
36.5253	7.66522
36.5913	7.6757
36.657	7.68631
36.7225	7.69708
36.7884	7.70795
36.8546	7.71853
36.9205	7.72884
37.0021	7.74106
37.085	7.75281
37.1683	7.76439
37.2498	7.77625
37.3313	7.7883
37.4126	7.80046
37.4937	7.81294
37.5593	7.82314
37.6258	7.83355
37.6918	7.84435
37.7579	7.85551
37.8231	7.86703
37.8887	7.87864
37.9549	7.89033
38.0205	7.90212
38.0864	7.91393
38.1525	7.9259
38.2182	7.93791
38.2837	7.94988
38.3485	7.96183
38.4145	7.97369
38.4806	7.9857
38.5465	7.9978
38.6119	8.01014
38.6769	8.02271
38.7429	8.03554
38.8083	8.04882
38.8576	8.05889
38.9231	8.07205
38.989	8.08513
39.0549	8.09808
39.1207	8.11094
39.1875	8.12374
39.254	8.13666
39.3191	8.14951
39.3848	8.16227
39.45	8.1749
39.5151	8.18735
39.5805	8.19938
39.6469	8.21088
39.7131	8.22213
39.7799	8.23345
39.8467	8.24456
39.9124	8.25565
39.9775	8.26672
40.0431	8.27792
40.1087	8.28908
40.1745	8.30018
40.2394	8.31115
40.3052	8.32182
40.3711	8.33246
40.4374	8.3433
40.5036	8.35432
40.5694	8.36553
40.6354	8.37685
40.7004	8.38828
40.7654	8.39958
40.8314	8.4105
40.8975	8.42105
40.9641	8.4314
41.03	8.44167
41.0965	8.45202
41.1624	8.4625
41.228	8.47301
41.2931	8.48346
41.3582	8.49399
41.4238	8.50445
41.4895	8.51492
41.555	8.52516
41.6206	8.5353
41.6866	8.54541
41.7531	8.5555
41.8191	8.56579
41.8849	8.57614
41.9506	8.58628
42.0323	8.59855
42.1141	8.6106
42.1966	8.62265
42.2793	8.63482
42.3613	8.64685
42.4439	8.65854
42.5265	8.6699
42.6087	8.68139
42.6912	8.6927
42.7732	8.70425
42.8541	8.71601
42.9354	8.72766
43.0173	8.73937
43.1005	8.75118
43.183	8.76341
43.2488	8.77354
43.3143	8.78401
43.3796	8.79493
43.4454	8.80627
43.5111	8.81793
43.5769	8.82957
43.6423	8.84099
43.7077	8.85216
43.7743	8.86314
43.8409	8.87405
43.907	8.88501
43.9727	8.89599
44.0379	8.90682
44.1031	8.91751
44.168	8.92803
44.2336	8.93809
44.3168	8.95031
44.3989	8.96263
44.4645	8.97268
44.5307	8.98282
44.5961	8.99332
44.662	9.00405
44.7273	9.0152
44.7931	9.02674
44.8591	9.03856
44.9244	9.05049
44.9899	9.06226
45.0552	9.07417
45.1217	9.08612
45.1884	9.09816
45.2543	9.11026
45.3201	9.12224
45.385	9.13419
45.4506	9.14607
45.5161	9.1579
45.5818	9.16936
45.6479	9.18029
45.7133	9.19128
45.779	9.20207
45.8452	9.21287
45.9117	9.22379
45.9778	9.23501
46.0426	9.24639
46.1082	9.25779
46.1733	9.26921
46.2387	9.28049
46.3046	9.29141
46.3708	9.30212
46.4377	9.3131
46.5041	9.3242
46.5701	9.33511
46.6355	9.346
46.7006	9.35707
46.7657	9.36841
46.8309	9.38
46.8964	9.39162
46.9618	9.40347
47.0269	9.41549
47.093	9.4278
47.159	9.44058
47.2252	9.45373
47.2909	9.46699
47.3564	9.48029
47.4216	9.49354
47.4876	9.50665
47.5538	9.51926
47.6204	9.5314
47.6869	9.54305
47.7532	9.55438
47.8188	9.56551
47.8846	9.57615
47.9497	9.58628
48.0316	9.59862
48.114	9.61107
48.1798	9.62129
48.2454	9.63148
48.3109	9.6417
48.3764	9.65216
48.4427	9.66287
48.5085	9.6739
48.5746	9.68496
48.6404	9.69604
48.7062	9.70705
48.7721	9.71806
48.8379	9.72919
48.9038	9.74036
48.9698	9.75154
49.0352	9.76257
49.1008	9.77352
49.1664	9.78424
49.2326	9.79481
49.2983	9.80561
49.3642	9.81695
49.4298	9.82902
49.4948	9.84185
49.5596	9.85491
49.6248	9.8681
49.6902	9.88133
49.7397	9.89149
49.7899	9.9018
49.8396	9.91238
49.8898	9.92318
49.9391	9.93425
49.9884	9.94542
50.0047	9.94919
50.0535	9.96067
50.1025	9.97234
50.1685	9.9829
50.254	9.97075
50.2891	9.9581
50.3248	9.94144
50.3606	9.92111
50.3784	9.90965
50.3964	9.89735
50.4148	9.88422
50.4332	9.8703
50.452	9.8556
50.4709	9.84012
50.4897	9.82389
50.5085	9.80693
50.5274	9.78926
50.5452	9.77086
50.5598	9.75177
50.5697	9.73204
50.5753	9.71167

## Sheet: cube PLA_30_Z 4
cube PLA_30_Z 4	cube PLA_30_Z 4
Stauchung	Standardkraft
%	MPa
0	0.110832
0.000192825	0.109853
0.000340447	0.109146
0.00049476	0.108584
0.000611205	0.10811
0.000605335	0.108087
0.000387258	0.109308
0.00657066	0.11186
0.0174212	0.114357
0.0276788	0.116952
0.0381232	0.119955
0.0495507	0.123799
0.0613973	0.127642
0.0732729	0.131307
0.0844445	0.13477
0.0961954	0.138084
0.107709	0.141234
0.119068	0.144246
0.130723	0.147163
0.142053	0.149986
0.153674	0.152735
0.165226	0.15545
0.17652	0.158147
0.188026	0.160844
0.199297	0.163536
0.211176	0.166217
0.222549	0.168924
0.234098	0.171638
0.245175	0.174404
0.256995	0.177208
0.267977	0.180074
0.279923	0.183
0.291134	0.186015
0.302704	0.189107
0.314206	0.192254
0.325681	0.195428
0.337384	0.198615
0.348346	0.201814
0.360108	0.205
0.371469	0.208166
0.382994	0.211223
0.394405	0.21426
0.406045	0.217317
0.417254	0.220457
0.428822	0.223686
0.440089	0.227055
0.451678	0.230548
0.46295	0.234224
0.474725	0.238093
0.486031	0.242068
0.497482	0.246065
0.509057	0.250112
0.520628	0.254255
0.531808	0.258499
0.543253	0.262864
0.554642	0.267353
0.566229	0.272012
0.577149	0.276898
0.588734	0.282078
0.600331	0.287514
0.611469	0.293296
0.622951	0.299471
0.634239	0.306092
0.645625	0.313246
0.65658	0.32096
0.667933	0.329168
0.679339	0.337958
0.690744	0.347276
0.701834	0.357161
0.71341	0.367578
0.724355	0.378409
0.735887	0.389684
0.745982	0.399716
0.755325	0.410036
0.765162	0.420638
0.774743	0.431514
0.784883	0.442612
0.794365	0.453961
0.804167	0.465544
0.813678	0.477308
0.823857	0.489275
0.832	0.49936
0.839915	0.509613
0.848087	0.51998
0.856241	0.530478
0.864072	0.541104
0.872325	0.551762
0.880688	0.562541
0.888868	0.573446
0.897126	0.58448
0.905317	0.595606
0.913231	0.606884
0.921541	0.618265
0.929609	0.629759
0.937534	0.641366
0.945718	0.653111
0.953853	0.665021
0.962116	0.677035
0.970162	0.689184
0.978612	0.701472
0.98682	0.713857
0.99499	0.72631
1.00127	0.736337
1.00803	0.746433
1.01478	0.756603
1.02104	0.76679
1.02748	0.777008
1.03383	0.787283
1.04043	0.797597
1.04718	0.807966
1.05399	0.818358
1.06007	0.828792
1.06671	0.839307
1.07325	0.849852
1.07969	0.860439
1.08621	0.871063
1.09276	0.881716
1.09941	0.892375
1.10599	0.90307
1.11242	0.9138
1.11886	0.924574
1.12569	0.935394
1.13216	0.946205
1.13852	0.957051
1.14499	0.967884
1.15177	0.978761
1.15834	0.989684
1.16483	1.00064
1.17147	1.01161
1.17795	1.02265
1.18424	1.03374
1.19081	1.04488
1.19751	1.05606
1.20371	1.06727
1.21033	1.07859
1.21695	1.08999
1.22337	1.10145
1.22995	1.113
1.23638	1.12461
1.24265	1.13628
1.24947	1.14804
1.25618	1.15987
1.26243	1.17172
1.26898	1.1836
1.27564	1.19545
1.2822	1.20735
1.28914	1.2193
1.29608	1.23117
1.30275	1.24301
1.30921	1.25487
1.31544	1.26669
1.32242	1.27848
1.32897	1.29028
1.33528	1.30206
1.34181	1.31381
1.34849	1.32556
1.35489	1.33734
1.36153	1.34913
1.36816	1.36087
1.37466	1.37261
1.38134	1.38437
1.38814	1.39607
1.39453	1.40773
1.40114	1.41941
1.40779	1.43103
1.41426	1.44263
1.42095	1.45421
1.42703	1.46576
1.43357	1.47728
1.44047	1.48878
1.44675	1.5003
1.45361	1.51183
1.45984	1.52335
1.46663	1.53487
1.47305	1.54647
1.47939	1.55803
1.48637	1.56958
1.49292	1.58115
1.49934	1.59272
1.50599	1.60429
1.51258	1.61584
1.51905	1.62746
1.52556	1.63909
1.53195	1.65071
1.53898	1.66233
1.54514	1.67399
1.55159	1.68569
1.55834	1.69742
1.56472	1.70914
1.57146	1.72093
1.57784	1.73273
1.5845	1.74454
1.59134	1.7564
1.59761	1.76828
1.60425	1.78013
1.61086	1.79203
1.61717	1.80396
1.62378	1.81592
1.63008	1.82785
1.63656	1.83978
1.6432	1.85175
1.64978	1.86368
1.65633	1.87562
1.66295	1.88754
1.66947	1.89946
1.67605	1.91134
1.68246	1.92321
1.68914	1.93498
1.6957	1.94672
1.70226	1.95834
1.70913	1.96992
1.71569	1.9814
1.72254	1.9928
1.72893	2.00415
1.73588	2.01541
1.74201	2.02661
1.74908	2.03773
1.75538	2.04875
1.76202	2.05976
1.76876	2.07072
1.7752	2.08164
1.78187	2.09252
1.78839	2.10341
1.79471	2.11426
1.80146	2.12512
1.80798	2.13597
1.81441	2.14684
1.82117	2.15768
1.82746	2.16853
1.83433	2.17938
1.84068	2.19026
1.84724	2.20114
1.85397	2.21205
1.86021	2.22299
1.86675	2.23392
1.87346	2.2449
1.87985	2.25588
1.88629	2.2669
1.89302	2.27794
1.89973	2.28898
1.90591	2.30005
1.91266	2.31113
1.91924	2.32221
1.92582	2.33328
1.93227	2.34437
1.93898	2.35543
1.94546	2.36645
1.95199	2.37747
1.95855	2.38843
1.9653	2.39939
1.97187	2.4103
1.97846	2.4212
1.9848	2.43207
1.99152	2.44289
1.99799	2.45365
2.00467	2.46436
2.01122	2.475
2.01784	2.48562
2.02475	2.4962
2.03086	2.50676
2.03742	2.51726
2.04401	2.52769
2.05081	2.53808
2.05743	2.54847
2.06393	2.5588
2.07056	2.56905
2.07703	2.57926
2.08324	2.58944
2.0903	2.59962
2.09698	2.60972
2.10348	2.61975
2.10995	2.62976
2.11808	2.64218
2.12651	2.65462
2.13444	2.66702
2.14274	2.67934
2.15096	2.69167
2.15872	2.70402
2.16726	2.7164
2.1756	2.72878
2.18381	2.7412
2.1917	2.75364
2.19989	2.76611
2.20849	2.77859
2.21643	2.79101
2.2249	2.80347
2.23275	2.81596
2.23927	2.82598
2.24742	2.83841
2.25563	2.85083
2.26381	2.86322
2.2724	2.87554
2.28044	2.88785
2.28841	2.90012
2.29705	2.91241
2.305	2.92461
2.31284	2.93675
2.32144	2.94877
2.32957	2.96081
2.33803	2.9727
2.34625	2.98452
2.35432	2.99628
2.36259	3.00796
2.37072	3.01962
2.37882	3.03112
2.38715	3.04255
2.39531	3.05393
2.4038	3.0652
2.4119	3.07639
2.42025	3.08753
2.42838	3.09857
2.43685	3.10953
2.4447	3.12039
2.45333	3.13112
2.46139	3.14182
2.46939	3.15246
2.47753	3.16299
2.48571	3.17352
2.49396	3.18399
2.50227	3.19448
2.51021	3.205
2.51856	3.21549
2.52667	3.22604
2.53482	3.23656
2.54342	3.24702
2.55138	3.25749
2.55978	3.26797
2.56795	3.27844
2.57588	3.28889
2.58418	3.29928
2.59229	3.30969
2.60057	3.32011
2.60858	3.33043
2.61663	3.34075
2.62522	3.35107
2.63344	3.36133
2.64156	3.37156
2.65003	3.38169
2.65808	3.3918
2.66626	3.40181
2.67621	3.4137
2.68582	3.42548
2.6956	3.43721
2.70531	3.44879
2.71562	3.46021
2.72543	3.47159
2.73532	3.48278
2.74499	3.49384
2.75472	3.50478
2.76516	3.51553
2.77454	3.52612
2.78456	3.5366
2.79445	3.54699
2.80416	3.55725
2.81427	3.56735
2.82409	3.57747
2.83376	3.58753
2.8437	3.59762
2.85323	3.60769
2.86303	3.61772
2.8749	3.62937
2.88461	3.63942
2.89445	3.64951
2.90394	3.65957
2.91379	3.66962
2.92539	3.68127
2.93514	3.69128
2.94514	3.70132
2.95467	3.71139
2.96468	3.72141
2.97621	3.73299
2.98772	3.74449
2.99944	3.75588
3.01063	3.7671
3.02243	3.77815
3.03375	3.78898
3.04537	3.7996
3.05683	3.81008
3.0683	3.82036
3.07985	3.83051
3.09318	3.84184
3.10655	3.85293
3.11944	3.86383
3.13265	3.87452
3.14564	3.88512
3.15879	3.89562
3.17196	3.90603
3.18535	3.91642
3.19831	3.92682
3.21134	3.93726
3.22427	3.94766
3.23752	3.95803
3.25066	3.96846
3.26369	3.9789
3.27696	3.98927
3.28999	3.99962
3.30317	4.00991
3.31617	4.02018
3.32956	4.03038
3.34213	4.04051
3.35546	4.05063
3.36891	4.06072
3.38316	4.07192
3.39829	4.08294
3.41308	4.09372
3.42792	4.10423
3.44251	4.11443
3.45904	4.12545
3.4752	4.1361
3.49193	4.14646
3.50858	4.15654
3.52481	4.16638
3.54126	4.17605
3.55755	4.18554
3.57407	4.19491
3.59044	4.20432
3.60672	4.2137
3.62305	4.22312
3.63931	4.23272
3.65565	4.24233
3.67246	4.25198
3.68865	4.26163
3.70526	4.27119
3.72152	4.28052
3.73808	4.28979
3.75445	4.29886
3.77083	4.30784
3.78726	4.31654
3.80379	4.32499
3.82011	4.33321
3.83641	4.34113
3.85291	4.34881
3.86909	4.35634
3.88575	4.36371
3.90222	4.3709
3.91842	4.37808
3.93489	4.38508
3.95112	4.39208
3.96746	4.39921
3.98392	4.40651
4.00002	4.41391
4.01647	4.42146
4.03292	4.42906
4.04944	4.43661
4.06588	4.44407
4.08206	4.45154
4.09843	4.45907
4.11489	4.46648
4.13171	4.47384
4.14783	4.48116
4.16421	4.48821
4.18064	4.49501
4.19708	4.50165
4.2136	4.50811
4.23013	4.51416
4.24669	4.52007
4.26261	4.52579
4.27923	4.53128
4.29559	4.53666
4.31194	4.5421
4.32852	4.54746
4.34485	4.55267
4.36125	4.55804
4.37732	4.56354
4.39398	4.56926
4.41017	4.57523
4.42642	4.58156
4.44289	4.58791
4.4594	4.5943
4.47576	4.60058
4.49212	4.60677
4.50827	4.61291
4.52497	4.619
4.54156	4.62498
4.55761	4.63085
4.57429	4.63653
4.59047	4.64189
4.60695	4.64718
4.62317	4.65232
4.63959	4.65735
4.65599	4.66219
4.67269	4.66687
4.68881	4.67138
4.70541	4.67558
4.72185	4.67958
4.73803	4.68351
4.75447	4.6874
4.77128	4.6913
4.78707	4.6953
4.80385	4.6996
4.81972	4.70404
4.83655	4.70859
4.85292	4.71326
4.86914	4.718
4.88556	4.72265
4.90176	4.72741
4.91801	4.73226
4.93466	4.73716
4.95105	4.74209
4.96726	4.74702
4.98381	4.75159
5.0005	4.75596
5.01659	4.76006
5.03308	4.76389
5.04969	4.76747
5.06611	4.77103
5.08261	4.77426
5.09905	4.77727
5.1152	4.78018
5.13153	4.7829
5.14794	4.7856
5.16421	4.78849
5.18065	4.79156
5.19698	4.79475
5.21343	4.79818
5.22968	4.80177
5.24605	4.80549
5.26251	4.80916
5.27896	4.81285
5.29528	4.81654
5.31158	4.82012
5.32825	4.82362
5.34458	4.82722
5.36075	4.83081
5.37702	4.83435
5.39365	4.83786
5.41009	4.8413
5.42645	4.84455
5.44254	4.84768
5.45906	4.85066
5.47547	4.85348
5.49208	4.85627
5.50849	4.85899
5.52493	4.86156
5.54136	4.86403
5.55773	4.86653
5.57385	4.86895
5.59026	4.87136
5.60697	4.87401
5.62297	4.87678
5.63959	4.8797
5.65586	4.88278
5.67202	4.88606
5.68851	4.8894
5.70491	4.8928
5.72153	4.89623
5.73783	4.89963
5.75432	4.90285
5.7708	4.90598
5.78701	4.90906
5.80354	4.91189
5.82009	4.91444
5.83632	4.91693
5.85277	4.91884
5.86943	4.92073
5.88482	4.92253
5.90191	4.92434
5.91797	4.92606
5.93454	4.928
5.95117	4.92973
5.96739	4.93144
5.98355	4.93311
6.00029	4.93485
6.01637	4.93675
6.03277	4.93874
6.04902	4.94086
6.06545	4.94318
6.08167	4.94551
6.09839	4.94787
6.11478	4.95023
6.13099	4.95269
6.14726	4.95509
6.16411	4.95753
6.18037	4.96002
6.19671	4.96244
6.21314	4.96471
6.22923	4.96687
6.24586	4.96882
6.2623	4.9706
6.27865	4.97227
6.29514	4.97376
6.31173	4.97498
6.32833	4.97612
6.34435	4.97702
6.3612	4.97783
6.3772	4.97857
6.39344	4.97938
6.41005	4.98023
6.42646	4.98125
6.44288	4.98239
6.45933	4.98375
6.47565	4.98529
6.49192	4.98702
6.50798	4.98893
6.52453	4.99099
6.5408	4.99304
6.55707	4.99526
6.57335	4.99751
6.58999	4.99972
6.60618	5.00194
6.62278	5.00419
6.63922	5.00622
6.65564	5.0081
6.67192	5.00988
6.68834	5.01153
6.70482	5.01296
6.7211	5.01425
6.73776	5.01553
6.75374	5.01655
6.77041	5.01742
6.78666	5.01822
6.80289	5.01905
6.81918	5.01992
6.83553	5.02089
6.85217	5.02205
6.86833	5.02343
6.88496	5.02494
6.9013	5.02652
6.91772	5.02829
6.93409	5.03014
6.95044	5.032
6.96701	5.03394
6.98332	5.03582
6.99996	5.03767
7.01589	5.03953
7.03213	5.04141
7.04876	5.04323
7.06522	5.04501
7.08164	5.04674
7.09777	5.04829
7.11432	5.04955
7.13075	5.05063
7.14703	5.05147
7.16373	5.0522
7.17993	5.0527
7.19658	5.05309
7.21281	5.05333
7.22921	5.05364
7.24554	5.05396
7.26163	5.05441
7.27829	5.05507
7.29455	5.05598
7.31071	5.0571
7.32726	5.05825
7.34358	5.05958
7.35977	5.06106
7.37619	5.06248
7.39298	5.06399
7.40898	5.06555
7.42591	5.06708
7.44212	5.06848
7.45852	5.06997
7.47467	5.0713
7.49143	5.07249
7.50756	5.0735
7.52399	5.07439
7.54067	5.07489
7.55706	5.0753
7.57296	5.07569
7.58978	5.07601
7.6063	5.07622
7.6226	5.07667
7.63862	5.07703
7.65536	5.07733
7.67183	5.0776
7.68804	5.078
7.70439	5.07832
7.72095	5.07875
7.73717	5.0793
7.75351	5.08006
7.76971	5.08084
7.78651	5.08178
7.80242	5.08279
7.81903	5.08387
7.83528	5.08509
7.85149	5.08648
7.86789	5.0879
7.88457	5.08928
7.90082	5.09064
7.91713	5.09183
7.93359	5.09276
7.9502	5.09356
7.96653	5.0942
7.98313	5.0947
7.99947	5.09509
8.01579	5.09549
8.03201	5.09582
8.04857	5.09619
8.06479	5.09663
8.08112	5.0971
8.09753	5.09762
8.11411	5.09823
8.1303	5.0989
8.1466	5.09967
8.16287	5.10058
8.17934	5.10154
8.19564	5.1026
8.21215	5.10375
8.22845	5.10487
8.24494	5.10603
8.2612	5.10729
8.27756	5.10851
8.29412	5.10972
8.31025	5.111
8.32669	5.1122
8.34318	5.11314
8.35976	5.11395
8.37608	5.11465
8.39234	5.11509
8.40909	5.11527
8.42509	5.11553
8.44149	5.11555
8.45831	5.11534
8.47442	5.11505
8.49085	5.11476
8.50709	5.11428
8.52381	5.11402
8.53993	5.11386
8.55661	5.11388
8.57274	5.11412
8.58901	5.11458
8.60543	5.11505
8.62207	5.11565
8.6381	5.11631
8.65438	5.11707
8.67077	5.11787
8.68763	5.11877
8.70366	5.11968
8.72007	5.12072
8.73639	5.12166
8.75285	5.12254
8.76931	5.12332
8.7858	5.12391
8.80237	5.12424
8.81843	5.12449
8.83498	5.12454
8.8516	5.12449
8.86802	5.12433
8.88432	5.12409
8.90057	5.1236
8.91708	5.12309
8.93344	5.12257
8.94952	5.1221
8.96614	5.12176
8.98219	5.12167
8.99873	5.12186
9.01499	5.12228
9.03162	5.12284
9.04811	5.12349
9.06401	5.12426
9.08079	5.12503
9.09719	5.12588
9.11332	5.12682
9.13008	5.12767
9.14628	5.12846
9.16267	5.12918
9.17907	5.12975
9.19527	5.13029
9.21163	5.13075
9.22823	5.13109
9.24455	5.13124
9.26104	5.13133
9.27704	5.13119
9.294	5.13092
9.31014	5.13053
9.32663	5.13014
9.34296	5.12954
9.35943	5.12894
9.37563	5.12836
9.39198	5.12785
9.40846	5.12734
9.4251	5.12692
9.44106	5.12661
9.4575	5.12646
9.47377	5.12643
9.49021	5.12649
9.50684	5.12674
9.52287	5.12713
9.53926	5.1276
9.55558	5.12801
9.57212	5.12848
9.5884	5.12892
9.6049	5.12929
9.62129	5.12949
9.63783	5.12966
9.65392	5.12971
9.67061	5.12962
9.68705	5.12941
9.70332	5.12913
9.71992	5.12878
9.73623	5.12837
9.75276	5.12802
9.76889	5.12767
9.78558	5.12735
9.80187	5.1271
9.81814	5.12689
9.83442	5.12671
9.85083	5.12666
9.86721	5.12681
9.88359	5.12711
9.89988	5.12755
9.9165	5.12807
9.93267	5.1286
9.94916	5.12913
9.96534	5.12972
9.98168	5.13033
9.99825	5.13104
10.0017	5.13118
10.0175	5.13193
10.0343	5.13268
10.0498	5.13729
10.0545	5.14747
10.057	5.16022
10.0583	5.17135
10.0592	5.18466
10.0594	5.20023
10.059	5.2181
10.0585	5.23825
10.0588	5.24917
10.0601	5.26064
10.0631	5.27265
10.0679	5.28517
10.0741	5.29819
10.0815	5.31168
10.0901	5.32564
10.1001	5.34005
10.1106	5.35487
10.1223	5.3701
10.1346	5.38573
10.1474	5.40173
10.1608	5.41809
10.1749	5.4348
10.1895	5.45185
10.2044	5.46923
10.2197	5.48692
10.2352	5.50489
10.2509	5.52314
10.2672	5.54166
10.2838	5.56041
10.3006	5.57938
10.3178	5.59856
10.335	5.61791
10.3522	5.63741
10.3696	5.65705
10.3876	5.67675
10.4056	5.69646
10.4232	5.71608
10.4407	5.73552
10.4583	5.75471
10.4761	5.77358
10.4937	5.79208
10.5114	5.81014
10.5291	5.82773
10.5466	5.8448
10.564	5.86135
10.5816	5.87734
10.5994	5.89275
10.617	5.90754
10.6347	5.92169
10.6522	5.9352
10.6698	5.94804
10.6876	5.96022
10.7055	5.97172
10.723	5.98252
10.7407	5.99262
10.7762	6.01065
10.8119	6.02584
10.847	6.03828
10.8996	6.05203
10.9854	6.06316
11.1026	6.0582
11.1687	6.04687
11.2174	6.03544
11.2666	6.02221
11.3152	6.00783
11.3637	5.99284
11.396	5.9827
11.4282	5.97255
11.4606	5.96248
11.5093	5.94778
11.5573	5.93373
11.6063	5.92064
11.6551	5.90857
11.7042	5.89752
11.753	5.88745
11.8178	5.87542
11.8825	5.86471
11.9638	5.85288
12.0452	5.84267
12.1432	5.83225
12.2577	5.82153
12.3724	5.81176
12.4882	5.80259
12.6021	5.79424
12.7164	5.78633
12.8306	5.77824
12.9463	5.76961
13.0619	5.76128
13.1772	5.7531
13.2907	5.74473
13.4046	5.73646
13.5186	5.72819
13.6332	5.71978
13.7489	5.71182
13.8641	5.70474
13.9783	5.69838
14.092	5.69232
14.2071	5.68619
14.3228	5.68052
14.4375	5.67547
14.5521	5.67038
14.6658	5.66508
14.7805	5.66001
14.8951	5.65522
15.0092	5.65051
15.1241	5.6461
15.2392	5.64178
15.3541	5.63704
15.4692	5.63191
15.5843	5.62674
15.6988	5.62132
15.8132	5.6154
15.9282	5.60914
16.0428	5.60354
16.1566	5.59912
16.27	5.59566
16.3845	5.59277
16.5	5.59071
16.6154	5.5894
16.73	5.58829
16.8444	5.58763
16.959	5.58698
17.0732	5.58573
17.1888	5.58408
17.3039	5.5827
17.4179	5.58193
17.5315	5.58139
17.6457	5.58057
17.7614	5.57978
17.8767	5.57928
17.9915	5.57866
18.1059	5.57783
18.2205	5.57675
18.3349	5.57533
18.4494	5.57341
18.565	5.57159
18.68	5.56984
18.794	5.56826
18.9087	5.56674
19.0231	5.5656
19.1377	5.56453
19.2521	5.5635
19.3679	5.56246
19.4819	5.56178
19.5963	5.56136
19.7103	5.56086
19.8257	5.56009
19.9411	5.55997
20.0562	5.5603
20.1699	5.56102
20.2841	5.56242
20.398	5.5644
20.5124	5.56657
20.6277	5.56927
20.7426	5.57259
20.8568	5.57638
20.9709	5.58032
21.0862	5.58423
21.2018	5.58815
21.3167	5.59224
21.4314	5.59621
21.5456	5.60015
21.6601	5.60435
21.7741	5.60846
21.8884	5.61244
22.0038	5.61678
22.1185	5.62163
22.2331	5.62661
22.348	5.63185
22.4629	5.63721
22.5775	5.64254
22.6925	5.64743
22.8078	5.65194
22.9225	5.65634
23.0363	5.66065
23.1499	5.66429
23.2648	5.66766
23.3808	5.67111
23.4958	5.67471
23.6101	5.67871
23.7246	5.68315
23.8391	5.68748
23.9541	5.69165
24.0698	5.69599
24.1838	5.70066
24.2976	5.70517
24.4119	5.70933
24.5271	5.71335
24.6422	5.71803
24.7569	5.7231
24.871	5.7283
24.9858	5.73375
25.1008	5.73956
25.2156	5.74535
25.3307	5.75095
25.4454	5.75635
25.5596	5.76191
25.6737	5.76789
25.7875	5.77479
25.902	5.78258
26.0165	5.79123
26.1318	5.80059
26.2462	5.81101
26.3606	5.82203
26.4752	5.83304
26.5901	5.84359
26.7055	5.85395
26.821	5.86404
26.9348	5.87386
27.0492	5.88382
27.1633	5.89377
27.2777	5.90341
27.3933	5.91272
27.5083	5.92215
27.6232	5.9315
27.7371	5.9403
27.8529	5.94773
27.9682	5.9542
28.0834	5.96014
28.198	5.96583
28.3117	5.9714
28.4263	5.97741
28.5403	5.98359
28.6548	5.99034
28.7703	5.9979
28.8849	6.00599
28.9994	6.01385
29.1141	6.02154
29.2295	6.02893
29.3438	6.03599
29.459	6.04255
29.5739	6.04909
29.6886	6.05599
29.802	6.06327
29.9159	6.07031
30.0315	6.07741
30.147	6.085
30.2618	6.09294
30.3755	6.10096
30.4901	6.10917
30.605	6.11718
30.7198	6.1252
30.836	6.13365
30.9499	6.14267
31.0637	6.15182
31.1776	6.16123
31.293	6.17099
31.4077	6.18155
31.522	6.19239
31.6366	6.20325
31.7513	6.2143
31.8663	6.22571
31.9807	6.23709
32.0954	6.24842
32.2108	6.25962
32.3247	6.27087
32.4395	6.28227
32.5378	6.29241
32.636	6.30242
32.7339	6.31257
32.832	6.32287
32.9312	6.33352
33.0284	6.34487
33.1262	6.35668
33.2243	6.36861
33.3232	6.38008
33.4223	6.39139
33.5221	6.40234
33.6204	6.41277
33.718	6.42304
33.8159	6.43326
33.9294	6.44488
34.0437	6.45607
34.1591	6.46764
34.2576	6.47843
34.3558	6.4899
34.4531	6.50157
34.5521	6.51291
34.6515	6.52356
34.7505	6.5337
34.8661	6.54522
34.9803	6.55621
35.0943	6.56669
35.2082	6.57683
35.3225	6.58641
35.4375	6.59609
35.5528	6.60633
35.6679	6.61633
35.7823	6.62567
35.8977	6.63453
36.0127	6.64264
36.1273	6.65014
36.2427	6.65676
36.3571	6.66309
36.4711	6.66964
36.5845	6.67643
36.6991	6.68297
36.8148	6.68983
36.9303	6.69694
37.0449	6.70378
37.1596	6.71065
37.2748	6.71691
37.389	6.72186
37.5047	6.72626
37.6195	6.73093
37.7329	6.73621
37.8463	6.74207
37.9606	6.74853
38.0764	6.75625
38.1907	6.7655
38.3051	6.77529
38.4199	6.78515
38.5353	6.79489
38.6502	6.80409
38.7643	6.81243
38.88	6.82036
38.9944	6.82776
39.1083	6.83491
39.2231	6.84203
39.3376	6.84929
39.4525	6.85639
39.5676	6.86336
39.6834	6.87045
39.7972	6.87809
39.9108	6.8858
40.0254	6.89314
40.1408	6.89998
40.2571	6.90736
40.3715	6.91506
40.4849	6.92321
40.5992	6.93183
40.7132	6.94051
40.8282	6.94932
40.9438	6.95925
41.0585	6.97027
41.1554	6.98035
41.2529	6.99057
41.352	7.00099
41.4507	7.01195
41.5493	7.02375
41.6312	7.03398
41.7125	7.04432
41.794	7.05473
41.8762	7.06512
41.9583	7.07521
42.0563	7.08681
42.1549	7.09797
42.2541	7.10897
42.3522	7.11977
42.4504	7.12999
42.5644	7.14166
42.6632	7.15171
42.7621	7.16181
42.8767	7.17328
42.992	7.18418
43.1071	7.19491
43.2213	7.20599
43.3344	7.21754
43.4485	7.22877
43.5638	7.24031
43.6627	7.25085
43.7607	7.26204
43.8587	7.27402
43.9407	7.28445
44.0226	7.29467
44.1204	7.30612
44.2197	7.31699
44.3194	7.3277
44.4176	7.33847
44.5148	7.34887
44.612	7.35907
44.7271	7.37065
44.8255	7.38083
44.9235	7.39148
45.0217	7.40256
45.1203	7.41424
45.2025	7.42432
45.2847	7.43467
45.3663	7.44496
45.4641	7.45679
45.5631	7.46851
45.6623	7.48006
45.7604	7.49133
45.8581	7.5022
45.9564	7.51267
46.0713	7.52391
46.1861	7.53468
46.3013	7.54524
46.4163	7.5562
46.5134	7.56627
46.6108	7.57668
46.7087	7.58678
46.8243	7.59813
46.9245	7.60844
47.0397	7.62005
47.1533	7.63134
47.2673	7.64289
47.3812	7.65448
47.4787	7.66461
47.5774	7.67533
47.6765	7.68697
47.7583	7.69703
47.8397	7.7073
47.921	7.71742
48.0201	7.72901
48.1199	7.7402
48.2187	7.7514
48.3166	7.76301
48.4137	7.77479
48.4948	7.78521
48.5763	7.79653
48.6579	7.80881
48.7229	7.81913
48.7879	7.8299
48.8533	7.84131
48.9193	7.85318
48.9857	7.8654
49.0511	7.87783
49.1166	7.8902
49.1819	7.90275
49.2475	7.91536
49.3135	7.928
49.379	7.94058
49.4447	7.95289
49.5098	7.96506
49.5754	7.97717
49.6412	7.98916
49.7068	8.00126
49.7728	8.01354
49.8382	8.02625
49.9029	8.03941
49.9515	8.04943
50.0159	8.06264
50.0814	8.07561
50.1471	8.08821
50.2503	8.08849
50.3045	8.07613
50.3408	8.0638
50.3776	8.04836
50.4149	8.03001
50.4336	8.01979
50.4524	8.00888
50.4712	7.99732
50.4901	7.98509
50.5093	7.97223
50.5286	7.95874
50.5482	7.94466
50.5675	7.93
50.5849	7.91478
50.5981	7.89902
50.607	7.88273

## Sheet: cube PLA_30_Z 5
cube PLA_30_Z 5	cube PLA_30_Z 5
Stauchung	Standardkraft
%	MPa
0	0.0967931
0.000161744	0.0958741
0.000333975	0.0951595
0.000475715	0.0945657
0.000613997	0.0940608
0.00066685	0.0937221
0.00062329	0.0939167
0.00389158	0.0947136
0.0147085	0.095626
0.0251545	0.0966275
0.0363228	0.098033
0.0465616	0.0994178
0.0579312	0.101087
0.0691896	0.10269
0.0809326	0.104225
0.0922757	0.105694
0.103922	0.107071
0.115261	0.108382
0.126713	0.109609
0.138209	0.110768
0.149424	0.111861
0.160702	0.112896
0.172425	0.113872
0.183662	0.114811
0.194939	0.115711
0.206401	0.116583
0.217887	0.117439
0.229382	0.118271
0.241025	0.119082
0.252241	0.119884
0.263528	0.120672
0.274743	0.121453
0.286315	0.12224
0.297585	0.123017
0.309037	0.123793
0.320395	0.124575
0.331991	0.125363
0.343287	0.126148
0.354922	0.126943
0.366365	0.127721
0.37757	0.128508
0.389115	0.129292
0.400291	0.13008
0.411837	0.130862
0.423162	0.131638
0.434789	0.132405
0.446139	0.133182
0.457424	0.133944
0.468769	0.134698
0.480509	0.135431
0.49174	0.136166
0.503081	0.136924
0.514338	0.137719
0.525903	0.138523
0.536929	0.139356
0.548704	0.14022
0.559981	0.14117
0.571054	0.142187
0.582712	0.143329
0.594205	0.144611
0.605792	0.146269
0.616104	0.147666
0.626522	0.149212
0.637689	0.151214
0.649119	0.153432
0.660279	0.155839
0.671961	0.158408
0.682937	0.161159
0.694135	0.164075
0.705631	0.167157
0.717058	0.170378
0.728544	0.173748
0.739681	0.177268
0.751148	0.180965
0.762839	0.184851
0.773835	0.18897
0.785004	0.193334
0.796225	0.197912
0.807821	0.202754
0.81928	0.20782
0.830576	0.213129
0.841811	0.218656
0.853122	0.22435
0.864796	0.230213
0.876151	0.23625
0.887507	0.24247
0.898827	0.248858
0.910093	0.255413
0.921769	0.262131
0.932569	0.269012
0.944206	0.276039
0.955507	0.28323
0.966728	0.290549
0.978138	0.298062
0.989817	0.305717
1.00085	0.313489
1.0125	0.321411
1.02388	0.329463
1.03513	0.337624
1.04669	0.345907
1.05794	0.354209
1.06935	0.362549
1.08099	0.370981
1.09217	0.379522
1.10355	0.388176
1.1148	0.397035
1.12622	0.406069
1.13722	0.415316
1.14894	0.424819
1.16019	0.434614
1.17131	0.444772
1.18257	0.4553
1.19387	0.466211
1.20512	0.477581
1.21458	0.487674
1.22416	0.498054
1.23399	0.508779
1.2438	0.519748
1.25334	0.530953
1.2629	0.542486
1.27279	0.55424
1.28254	0.566221
1.29035	0.576401
1.29882	0.586815
1.30656	0.597408
1.31455	0.608165
1.32266	0.619148
1.33074	0.630287
1.33902	0.641674
1.34706	0.653233
1.35505	0.664986
1.3628	0.676889
1.37122	0.688968
1.37926	0.701194
1.38722	0.71364
1.39365	0.723703
1.4	0.73388
1.40645	0.744166
1.41276	0.754521
1.4195	0.764873
1.42613	0.77534
1.43254	0.785912
1.43941	0.796579
1.44577	0.807336
1.45203	0.818214
1.45828	0.829204
1.46492	0.840288
1.47127	0.851468
1.4776	0.862764
1.48402	0.874154
1.49067	0.885691
1.49707	0.897383
1.50365	0.909159
1.51007	0.921065
1.51688	0.933073
1.52321	0.945169
1.52988	0.957339
1.53633	0.969532
1.54266	0.981813
1.54941	0.994185
1.55567	1.00663
1.56206	1.01906
1.56855	1.03156
1.57494	1.04408
1.58157	1.05666
1.58837	1.06926
1.59463	1.08185
1.60102	1.0945
1.60765	1.10719
1.61408	1.1199
1.62059	1.13265
1.62709	1.1454
1.63373	1.15807
1.64011	1.17077
1.64661	1.18347
1.65314	1.19614
1.65988	1.20875
1.66661	1.22133
1.67311	1.23386
1.67986	1.24629
1.68654	1.25871
1.69325	1.27111
1.69952	1.28343
1.70614	1.29572
1.71259	1.30801
1.71901	1.32031
1.72551	1.33262
1.73202	1.3449
1.73831	1.35724
1.74516	1.36968
1.7514	1.38216
1.75793	1.39472
1.7644	1.40733
1.77058	1.42003
1.7773	1.4328
1.78389	1.44568
1.79026	1.45863
1.79669	1.4717
1.80302	1.48479
1.80976	1.49795
1.81601	1.51126
1.82283	1.5246
1.82453	1.52793
1.82934	1.53794
1.83434	1.54801
1.83885	1.5581
1.84368	1.56822
1.84875	1.57835
1.85386	1.58849
1.85868	1.59868
1.86338	1.60885
1.86824	1.61901
1.87327	1.62917
1.87801	1.63934
1.8828	1.64951
1.88792	1.65968
1.89281	1.66982
1.89785	1.67994
1.90262	1.69004
1.90749	1.70017
1.91257	1.71024
1.91755	1.72025
1.92224	1.7303
1.92722	1.74036
1.93215	1.75037
1.93711	1.76039
1.94207	1.7704
1.94862	1.78373
1.9529	1.79377
1.95972	1.80708
1.96467	1.8171
1.96924	1.82718
1.9743	1.83726
1.97928	1.84734
1.98394	1.85744
1.98905	1.86754
1.99383	1.87767
1.99841	1.88785
2.00354	1.89802
2.00865	1.90816
2.01348	1.91833
2.01837	1.92853
2.02337	1.93868
2.02831	1.94886
2.03297	1.959
2.03793	1.96917
2.04291	1.97936
2.04783	1.98954
2.05275	1.99969
2.05822	2.00983
2.06256	2.01998
2.06753	2.03014
2.07247	2.04032
2.07748	2.05049
2.08225	2.06065
2.08741	2.07085
2.09219	2.08106
2.09705	2.09126
2.10182	2.10142
2.10702	2.11163
2.11185	2.12186
2.11642	2.13207
2.12156	2.14228
2.12651	2.15253
2.13125	2.16276
2.13613	2.17302
2.1408	2.18328
2.14555	2.19354
2.15062	2.20378
2.15509	2.21401
2.16019	2.22425
2.16515	2.23448
2.17013	2.2447
2.17521	2.25492
2.17979	2.2651
2.18469	2.27531
2.18971	2.28552
2.19445	2.29568
2.19935	2.30585
2.20418	2.31597
2.20922	2.32607
2.21401	2.3361
2.22064	2.34942
2.22568	2.35943
2.23196	2.37268
2.23873	2.38591
2.24522	2.3991
2.25163	2.41222
2.25814	2.42529
2.26489	2.43832
2.2713	2.45129
2.27787	2.46424
2.28439	2.47715
2.2911	2.49001
2.29741	2.50288
2.3038	2.5157
2.31055	2.52851
2.31701	2.54133
2.32348	2.55415
2.33005	2.56695
2.33642	2.57972
2.34314	2.59253
2.34942	2.60537
2.35613	2.61823
2.36258	2.63111
2.36893	2.64406
2.37525	2.65701
2.38194	2.67001
2.38851	2.68303
2.39481	2.6961
2.40137	2.70915
2.40805	2.72223
2.41453	2.73533
2.42096	2.74846
2.42747	2.7616
2.43428	2.77475
2.44051	2.78789
2.447	2.801
2.45339	2.81409
2.46005	2.82714
2.46665	2.84021
2.47323	2.85325
2.47972	2.86628
2.48612	2.8793
2.49272	2.89225
2.49924	2.90516
2.50587	2.91799
2.51252	2.93077
2.51912	2.9435
2.5259	2.95619
2.53187	2.96882
2.53853	2.98137
2.54501	2.99382
2.55167	3.00625
2.5584	3.0186
2.56495	3.03087
2.57118	3.04302
2.57777	3.05514
2.58418	3.06725
2.59107	3.07929
2.59792	3.09121
2.60425	3.10306
2.61039	3.11484
2.61696	3.12659
2.62402	3.13834
2.63014	3.15004
2.63681	3.16164
2.64333	3.17323
2.64952	3.18482
2.65621	3.19644
2.66282	3.20808
2.66942	3.21967
2.67585	3.23136
2.68218	3.24305
2.68879	3.25473
2.69518	3.26647
2.7021	3.2782
2.7084	3.28992
2.71522	3.30167
2.72125	3.31342
2.72795	3.32524
2.73457	3.33697
2.74083	3.34871
2.74754	3.36044
2.7538	3.37211
2.76072	3.38369
2.76729	3.39533
2.77342	3.40693
2.78021	3.4185
2.78663	3.43007
2.79317	3.44161
2.79936	3.4531
2.80618	3.46447
2.81263	3.47582
2.81947	3.48715
2.82593	3.49832
2.83262	3.50947
2.83888	3.52057
2.84555	3.5316
2.8522	3.54259
2.85855	3.55346
2.86501	3.56423
2.87169	3.5749
2.87827	3.5855
2.88476	3.59601
2.89155	3.60642
2.89778	3.61678
2.90448	3.62706
2.91111	3.63724
2.91793	3.64734
2.92409	3.65736
2.93262	3.66977
2.9406	3.68212
2.94848	3.6944
2.95651	3.70658
2.96471	3.71877
2.97308	3.73097
2.9812	3.74313
2.98903	3.75538
2.99749	3.76767
3.00548	3.78004
3.01342	3.79238
3.02205	3.8047
3.03008	3.81706
3.03842	3.82946
3.04638	3.84183
3.05428	3.85419
3.06257	3.86655
3.07063	3.87887
3.07903	3.89118
3.08702	3.90342
3.09495	3.91567
3.10334	3.92788
3.11194	3.94001
3.11967	3.95206
3.12803	3.96406
3.13597	3.97598
3.14425	3.9878
3.15225	3.99954
3.16051	4.01118
3.16852	4.02274
3.17662	4.03415
3.1851	4.04547
3.1931	4.05674
3.20145	4.06791
3.20951	4.0789
3.21762	4.08979
3.22586	4.10054
3.23439	4.11114
3.24232	4.12161
3.25036	4.13194
3.25849	4.14222
3.26686	4.15241
3.27499	4.16245
3.28473	4.17437
3.29461	4.18629
3.30436	4.19819
3.31397	4.21011
3.32377	4.22202
3.33338	4.23389
3.34335	4.2458
3.35299	4.25775
3.3613	4.26776
3.36911	4.2778
3.37727	4.2878
3.38722	4.29979
3.39674	4.31177
3.40696	4.32373
3.4147	4.33374
3.42459	4.34573
3.43435	4.35764
3.44417	4.3695
3.4541	4.38121
3.46419	4.39289
3.47369	4.40441
3.48372	4.41577
3.49323	4.42692
3.50339	4.43791
3.51324	4.44868
3.52289	4.45928
3.5328	4.46977
3.54253	4.48013
3.55236	4.4903
3.56223	4.50035
3.57215	4.51036
3.58341	4.52186
3.59489	4.53328
3.60652	4.54468
3.61758	4.55593
3.62913	4.56709
3.6408	4.57822
3.65204	4.58926
3.66342	4.60034
3.67475	4.61137
3.68606	4.62237
3.69768	4.63345
3.7089	4.64459
3.72028	4.65571
3.73173	4.66684
3.74331	4.67796
3.75459	4.68903
3.76588	4.70006
3.77745	4.71104
3.78857	4.72197
3.79997	4.73286
3.81155	4.74377
3.82285	4.75456
3.8343	4.76532
3.84598	4.77583
3.85726	4.78617
3.86879	4.79622
3.88163	4.80739
3.89516	4.81831
3.90796	4.82884
3.92074	4.83916
3.93438	4.84929
3.9489	4.86042
3.96384	4.87142
3.97832	4.88222
3.99305	4.89299
4.0078	4.90355
4.02244	4.91411
4.03683	4.9247
4.05135	4.93526
4.06617	4.94574
4.08082	4.95637
4.09529	4.96697
4.11028	4.97761
4.12462	4.98826
4.13955	4.99886
4.15447	5.00926
4.16912	5.01953
4.18355	5.02965
4.20017	5.04066
4.21626	5.05136
4.233	5.0618
4.2491	5.07179
4.26546	5.08147
4.28138	5.09076
4.29776	5.09989
4.31422	5.10866
4.33065	5.11732
4.34686	5.1258
4.36298	5.13408
4.3796	5.14222
4.39566	5.1504
4.41222	5.15874
4.42839	5.16719
4.44451	5.17581
4.4608	5.18445
4.47708	5.19314
4.49327	5.20175
4.5096	5.21028
4.52582	5.21883
4.54222	5.22724
4.55879	5.23551
4.57501	5.24367
4.59118	5.25163
4.60753	5.25934
4.62393	5.26682
4.64036	5.27408
4.65696	5.28091
4.67315	5.28748
4.68903	5.29382
4.70544	5.29988
4.72196	5.30579
4.73818	5.31165
4.75475	5.31741
4.77086	5.32288
4.78726	5.32847
4.80319	5.33424
4.81969	5.34024
4.83595	5.34653
4.85197	5.35326
4.86833	5.36003
4.88487	5.36683
4.90102	5.37358
4.91735	5.38027
4.9333	5.38693
4.94987	5.39359
4.96628	5.40012
4.98244	5.4065
4.99892	5.41262
5.01515	5.41843
5.03141	5.4241
5.0476	5.4296
5.06385	5.43492
5.08026	5.43995
5.09691	5.44467
5.11297	5.44916
5.12942	5.4532
5.14574	5.45701
5.16177	5.46078
5.17821	5.46449
5.19492	5.46818
5.21063	5.47198
5.22718	5.47599
5.243	5.48009
5.25966	5.48443
5.27598	5.48893
5.29216	5.4936
5.30849	5.49823
5.3246	5.503
5.34072	5.5078
5.35724	5.51259
5.37364	5.51742
5.38958	5.52223
5.40609	5.52666
5.42265	5.5308
5.43872	5.53466
5.45517	5.53815
5.4717	5.54127
5.4879	5.54428
5.50436	5.54694
5.52065	5.54935
5.53675	5.55167
5.553	5.55389
5.56929	5.55612
5.58552	5.55857
5.60183	5.56121
5.61798	5.56395
5.63431	5.56688
5.65044	5.57005
5.66666	5.5734
5.68309	5.57689
5.69933	5.58059
5.71551	5.58441
5.73199	5.58815
5.74861	5.5918
5.76465	5.59539
5.78077	5.59878
5.79709	5.60207
5.81336	5.60525
5.8298	5.60829
5.84606	5.61121
5.86224	5.61397
5.87867	5.61649
5.89486	5.6188
5.91138	5.621
5.92778	5.62298
5.94418	5.62481
5.96048	5.62656
5.97656	5.62835
5.99285	5.63018
6.00894	5.6321
6.02521	5.63429
6.04148	5.63672
6.05796	5.63931
6.07416	5.64207
6.09035	5.64504
6.10649	5.6482
6.12285	5.65138
6.13945	5.65467
6.15552	5.65807
6.17187	5.66134
6.18831	5.66447
6.20449	5.66745
6.22079	5.67021
6.23725	5.6725
6.25379	5.67459
6.26968	5.67605
6.28635	5.6774
6.30143	5.67864
6.3184	5.67997
6.33481	5.68126
6.3513	5.68275
6.36775	5.68409
6.38384	5.68536
6.40021	5.68655
6.41622	5.68767
6.43256	5.68905
6.44883	5.69051
6.46539	5.69206
6.48141	5.69386
6.49746	5.69581
6.51392	5.69763
6.53045	5.69954
6.5464	5.7016
6.56261	5.70354
6.57931	5.70551
6.5955	5.70756
6.61179	5.70961
6.62798	5.71143
6.64439	5.71318
6.66066	5.71473
6.67702	5.71619
6.69313	5.71747
6.70958	5.71865
6.72589	5.71961
6.74229	5.72036
6.75867	5.7209
6.77481	5.72124
6.79133	5.72155
6.80746	5.72184
6.82387	5.72219
6.84021	5.72265
6.85642	5.72326
6.87257	5.72407
6.8883	5.72519
6.90484	5.72655
6.92127	5.7281
6.9377	5.72993
6.95389	5.73172
6.97018	5.73354
6.98626	5.73546
7.00243	5.73735
7.01887	5.73917
7.03511	5.74098
7.0515	5.74274
7.06775	5.74418
7.08449	5.7455
7.10025	5.74664
7.11659	5.74758
7.13342	5.74821
7.14933	5.74894
7.16532	5.74952
7.18225	5.74997
7.19809	5.7504
7.21429	5.75096
7.23046	5.75147
7.24683	5.75215
7.26331	5.75286
7.27977	5.75377
7.29577	5.75471
7.31197	5.7558
7.32817	5.757
7.34455	5.75848
7.36089	5.76004
7.37741	5.76166
7.39371	5.76336
7.40968	5.76498
7.42637	5.76651
7.44235	5.76806
7.45852	5.76956
7.47513	5.77091
7.49121	5.77213
7.50766	5.77324
7.52389	5.77403
7.54032	5.77466
7.55653	5.77504
7.57294	5.77527
7.5892	5.77532
7.60537	5.77513
7.62205	5.77476
7.63821	5.77433
7.65416	5.77386
7.67051	5.77351
7.68661	5.77342
7.70312	5.7736
7.71927	5.77412
7.73522	5.77488
7.75184	5.7758
7.76796	5.77686
7.7844	5.77816
7.8006	5.7793
7.81691	5.78063
7.83308	5.78183
7.84974	5.78299
7.86577	5.78394
7.88231	5.78498
7.8984	5.78582
7.91471	5.78661
7.93111	5.78723
7.94743	5.78766
7.96385	5.78765
7.98042	5.78746
7.99606	5.78712
8.01255	5.7866
8.02909	5.786
8.0454	5.78559
8.06152	5.78515
8.07789	5.78469
8.09428	5.7843
8.11036	5.78412
8.12665	5.784
8.14304	5.78402
8.15927	5.78425
8.17545	5.78468
8.19164	5.78511
8.20834	5.7857
8.22405	5.78638
8.24059	5.78715
8.25664	5.78811
8.27274	5.78938
8.28909	5.79072
8.3057	5.79205
8.32196	5.79335
8.3381	5.79444
8.35449	5.79516
8.37094	5.79566
8.38724	5.79595
8.4037	5.79603
8.41995	5.79596
8.43616	5.79584
8.4523	5.79559
8.4687	5.79536
8.48499	5.79516
8.5012	5.79493
8.5175	5.79478
8.53394	5.79479
8.54994	5.79491
8.56614	5.79527
8.58216	5.79591
8.59878	5.79667
8.61488	5.79753
8.6313	5.79845
8.6476	5.79925
8.66391	5.79999
8.68007	5.80081
8.69636	5.8016
8.71285	5.80241
8.7289	5.80332
8.74516	5.80419
8.76182	5.80474
8.77816	5.80512
8.79429	5.80531
8.81046	5.80514
8.82716	5.80464
8.84316	5.80428
8.85921	5.80368
8.87614	5.8029
8.89231	5.80213
8.90825	5.80139
8.92471	5.8004
8.94094	5.79971
8.95697	5.79915
8.97367	5.79877
8.97529	5.79875
8.99145	5.79873
9.00759	5.799
9.02394	5.79939
9.03655	5.81205
9.03913	5.82504
9.03999	5.83679
9.04081	5.8511
9.04101	5.86804
9.041	5.88759
9.04069	5.89833
9.04022	5.90971
9.03981	5.92171
9.03975	5.93435
9.04051	5.94763
9.04269	5.96154
9.04684	5.97605
9.05261	5.99116
9.05952	6.00686
9.06798	6.02315
9.07721	6.03999
9.08746	6.05735
9.0985	6.07521
9.11018	6.09353
9.12286	6.11231
9.13637	6.13151
9.15016	6.1511
9.16455	6.17105
9.17913	6.19135
9.19422	6.21196
9.20999	6.23285
9.22597	6.25398
9.24219	6.27533
9.25891	6.2969
9.27544	6.31863
9.29234	6.34051
9.30937	6.36252
9.32668	6.38464
9.34413	6.40682
9.36186	6.42903
9.37936	6.4512
9.39713	6.47322
9.41494	6.49498
9.43313	6.51638
9.45117	6.53735
9.46911	6.5578
9.48702	6.57769
9.50514	6.59695
9.52324	6.61555
9.5415	6.63344
9.55949	6.65058
9.57772	6.66693
9.59584	6.6825
9.61402	6.69727
9.63226	6.71123
9.6503	6.72435
9.66811	6.73661
9.68612	6.74804
9.70403	6.75862
9.73946	6.77728
9.77467	6.79268
9.80969	6.80483
9.86193	6.81717
9.96463	6.82252
10.0477	6.81075
10.0965	6.79845
10.1448	6.78325
10.177	6.77192
10.209	6.75992
10.2405	6.74751
10.2723	6.73494
10.3042	6.72244
10.336	6.71016
10.3678	6.69826
10.3997	6.68686
10.4318	6.67598
10.4636	6.66566
10.5117	6.65135
10.5596	6.63842
10.6074	6.62681
10.6563	6.61662
10.7212	6.60513
10.8028	6.59404
10.9157	6.58348
11.0282	6.5768
11.1413	6.57228
11.2555	6.56907
11.3703	6.56694
11.4844	6.56536
11.5982	6.56394
11.7124	6.56275
11.8263	6.56165
11.9401	6.56028
12.0541	6.55903
12.1685	6.55827
12.2818	6.55804
12.3955	6.55794
12.5092	6.55801
12.6232	6.55795
12.7372	6.55788
12.8523	6.55727
12.9658	6.55652
13.0798	6.55577
13.1935	6.55469
13.3078	6.55319
13.4225	6.55192
13.5372	6.55078
13.6502	6.54979
13.7633	6.54944
13.877	6.54957
13.9904	6.5499
14.1053	6.55064
14.2196	6.55228
14.3333	6.55474
14.4464	6.55784
14.5608	6.56105
14.6755	6.56452
14.7896	6.56834
14.9037	6.57197
15.0169	6.57531
15.1311	6.57892
15.2448	6.58232
15.3581	6.58548
15.4726	6.5889
15.5871	6.59243
15.7011	6.59559
15.8152	6.59848
15.9298	6.6012
16.0436	6.60382
16.1573	6.60584
16.2717	6.60725
16.3856	6.6089
16.4992	6.6115
16.6119	6.61429
16.7259	6.61675
16.841	6.61922
16.9561	6.62179
17.0699	6.62436
17.1833	6.62717
17.2972	6.62952
17.4107	6.63126
17.5257	6.63332
17.6396	6.6364
17.7526	6.64027
17.8658	6.64424
17.9797	6.64809
18.0951	6.65208
18.2093	6.6561
18.3236	6.65962
18.4371	6.6625
18.5515	6.66487
18.665	6.66695
18.7788	6.66858
18.8935	6.67046
19.0074	6.67267
19.121	6.67486
19.2352	6.67703
19.3492	6.67926
19.4632	6.68126
19.5775	6.68305
19.6921	6.68475
19.8049	6.68688
19.9183	6.68928
20.0321	6.69161
20.147	6.69396
20.2624	6.69676
20.3761	6.69927
20.4893	6.70165
20.6031	6.70412
20.7167	6.70632
20.8308	6.70805
20.9453	6.70988
21.0595	6.71216
21.1725	6.71484
21.2865	6.71743
21.4014	6.71987
21.5159	6.72238
21.6302	6.72506
21.7436	6.72762
21.8572	6.73036
21.971	6.73352
22.0844	6.73658
22.1983	6.73988
22.3129	6.74379
22.4269	6.74806
22.5408	6.75266
22.6549	6.75771
22.7691	6.76291
22.8831	6.76819
22.9975	6.77324
23.1115	6.77866
23.2249	6.78491
23.3372	6.79145
23.4506	6.79778
23.5656	6.80457
23.6805	6.81242
23.794	6.82202
23.9069	6.83383
24.0041	6.84517
24.0851	6.85519
24.166	6.86573
24.2485	6.87687
24.3307	6.88871
24.4118	6.90121
24.4764	6.91136
24.557	6.92371
24.6378	6.9355
24.7194	6.94657
24.8019	6.95725
24.8844	6.96764
24.9657	6.97766
25.0635	6.98904
25.161	6.99944
25.276	7.01019
25.3905	7.01931
25.5047	7.0267
25.6195	7.03289
25.7334	7.03763
25.8467	7.04147
25.9607	7.04502
26.0742	7.04898
26.188	7.05333
26.3022	7.05805
26.4173	7.0632
26.5305	7.06952
26.6438	7.07654
26.7576	7.08348
26.8719	7.08989
26.9874	7.0965
27.1012	7.10286
27.2145	7.10949
27.3281	7.11635
27.4415	7.12294
27.5558	7.12897
27.6704	7.13508
27.7853	7.14129
27.8985	7.14741
28.0125	7.15259
28.1274	7.15665
28.2418	7.16024
28.3563	7.16353
28.4692	7.16661
28.5832	7.17016
28.6967	7.1743
28.8101	7.17852
28.9242	7.18329
29.039	7.18867
29.1532	7.19405
29.2667	7.19881
29.3813	7.20323
29.4957	7.20722
29.6095	7.21082
29.7239	7.21404
29.8373	7.21773
29.9511	7.22248
30.0633	7.22808
30.1769	7.23376
30.2925	7.2396
30.4072	7.24559
30.5211	7.2513
30.6346	7.25679
30.7488	7.26175
30.8624	7.26565
30.9775	7.26901
31.0923	7.27261
31.2055	7.27659
31.3185	7.28038
31.432	7.28392
31.5473	7.28733
31.6609	7.2911
31.7748	7.29466
31.8888	7.29796
32.0032	7.3014
32.1172	7.30514
32.2305	7.30871
32.3452	7.31279
32.4592	7.31737
32.5724	7.32252
32.6866	7.32827
32.8002	7.33486
32.9139	7.3416
33.0275	7.34836
33.1427	7.35547
33.256	7.36369
33.3693	7.37261
33.4828	7.38117
33.5976	7.3888
33.7137	7.3965
33.8279	7.40369
33.941	7.41045
34.0547	7.41664
34.1679	7.42216
34.2816	7.42745
34.396	7.43388
34.5102	7.44205
34.6227	7.45187
34.7361	7.46242
34.8513	7.47297
34.9662	7.48372
35.0811	7.49453
35.1947	7.50459
35.3083	7.51387
35.4218	7.52262
35.5352	7.53072
35.6492	7.53912
35.7639	7.54833
35.8779	7.55777
35.9917	7.56739
36.106	7.57728
36.2203	7.58706
36.3343	7.59657
36.4488	7.60539
36.5624	7.61451
36.6757	7.62465
36.7879	7.63574
36.9014	7.64731
36.9999	7.65792
37.0985	7.6693
37.1963	7.68111
37.2774	7.69137
37.3589	7.70179
37.4408	7.71184
37.5384	7.72303
37.6364	7.73342
37.7353	7.74354
37.8326	7.75388
37.9292	7.76431
38.0258	7.77471
38.1231	7.78514
38.222	7.79553
38.3204	7.8064
38.4178	7.81756
38.5159	7.82871
38.6132	7.83979
38.7112	7.8506
38.8088	7.86115
38.922	7.87276
39.0369	7.88428
39.135	7.89429
39.232	7.90475
39.3295	7.91549
39.4268	7.92679
39.5242	7.93834
39.6217	7.95012
39.7195	7.96216
39.802	7.97271
39.8831	7.98384
39.9643	7.99537
40.0447	8.00708
40.1255	8.01888
40.2073	8.03049
40.289	8.04209
40.3713	8.05429
40.4538	8.06659
40.5348	8.07896
40.5992	8.08899
40.664	8.09906
40.729	8.1092
40.7937	8.11927
40.875	8.13155
40.9566	8.14357
41.0389	8.15571
41.1207	8.16812
41.1861	8.17815
41.2505	8.18841
41.315	8.19868
41.3794	8.20884
41.4613	8.22117
41.5434	8.23334
41.6255	8.24547
41.7072	8.25789
41.7725	8.26789
41.8374	8.278
41.9021	8.28812
41.9674	8.29821
42.0328	8.30832
42.0977	8.31839
42.1623	8.3284
42.2272	8.33847
42.2928	8.34865
42.3583	8.35913
42.4235	8.36976
42.4885	8.3805
42.5537	8.39111
42.6185	8.40171
42.6835	8.41225
42.7491	8.4229
42.8143	8.43371
42.8797	8.44452
42.9448	8.45521
43.0101	8.4657
43.0756	8.47614
43.1406	8.4867
43.2058	8.49745
43.2711	8.50855
43.3356	8.52012
43.3999	8.53191
43.4639	8.5438
43.5289	8.55571
43.5943	8.5678
43.66	8.57985
43.7259	8.59201
43.7912	8.60436
43.8562	8.61678
43.921	8.62941
43.9863	8.64205
44.0517	8.65459
44.1168	8.66677
44.1819	8.67835
44.2468	8.68953
44.3124	8.70042
44.3785	8.71127
44.4438	8.7223
44.5089	8.73334
44.5732	8.74425
44.6377	8.75497
44.702	8.76543
44.7673	8.77552
44.85	8.78765
44.9316	8.79984
45.013	8.81206
45.0946	8.8243
45.176	8.83676
45.2406	8.84685
45.3061	8.85698
45.3713	8.86731
45.436	8.87775
45.5012	8.88805
45.5659	8.89833
45.6317	8.90878
45.6974	8.91953
45.7629	8.93034
45.8279	8.94132
45.8923	8.95233
45.9575	8.9633
46.0219	8.97432
46.0872	8.98532
46.1523	8.99607
46.2174	9.00698
46.2826	9.01788
46.3477	9.02902
46.4133	9.04037
46.479	9.05219
46.5431	9.06433
46.608	9.07664
46.6728	9.08909
46.7376	9.10145
46.8024	9.11351
46.8682	9.12517
46.9346	9.13677
47.0005	9.14859
47.0664	9.16012
47.1313	9.17148
47.1957	9.18269
47.2602	9.19388
47.325	9.20498
47.3902	9.21586
47.4547	9.22677
47.5198	9.23756
47.5849	9.24849
47.6502	9.25981
47.716	9.27164
47.781	9.28384
47.8459	9.29622
47.9103	9.30888
47.9751	9.32133
48.0406	9.33338
48.1062	9.34499
48.1722	9.35615
48.2378	9.36716
48.3039	9.37812
48.3691	9.38898
48.4339	9.39965
48.4984	9.41005
48.563	9.42034
48.6282	9.43071
48.693	9.44117
48.7577	9.45159
48.8227	9.46217
48.8875	9.47318
48.9531	9.48459
49.0185	9.49636
49.0841	9.50822
49.1493	9.51999
49.2141	9.53182
49.2794	9.54375
49.3448	9.55604
49.4099	9.56838
49.4752	9.58044
49.5398	9.59228
49.6049	9.60388
49.6699	9.61529
49.736	9.62664
49.8019	9.63814
49.8671	9.65028
49.932	9.66313
49.9803	9.67318
50.0122	9.67991
50.0605	9.69002
50.1089	9.70016
50.1574	9.71024
50.2063	9.72048
50.2562	9.73079
50.3055	9.74141
50.3718	9.75282
50.4736	9.74014
50.508	9.72744
50.543	9.71086
50.5784	9.69068
50.5963	9.67933
50.6144	9.66716
50.6323	9.65419
50.6506	9.64046
50.6687	9.62596
50.6874	9.6107
50.7064	9.59471
50.7256	9.57802
50.7446	9.56066
50.7619	9.54265
50.7749	9.52398
50.7832	9.50468

## Sheet: cube PLA_30_XY 1
cube PLA_30_XY 1	cube PLA_30_XY 1
Stauchung	Standardkraft
%	MPa
0	0.0955546
0.00013429	0.0947483
0.000267295	0.0940906
0.00037281	0.0935419
0.000477097	0.0930639
0.000563059	0.092717
0.000534801	0.0928131
0.00308688	0.0933524
0.0136705	0.0939711
0.0231723	0.0946518
0.033383	0.095618
0.0428749	0.0965636
0.0534852	0.0976796
0.0641502	0.0987276
0.0745688	0.0997447
0.0852643	0.100721
0.0956568	0.101653
0.106453	0.102548
0.116821	0.103416
0.127508	0.104261
0.138058	0.105084
0.148732	0.105881
0.159044	0.106658
0.169913	0.107428
0.180223	0.108184
0.190849	0.108937
0.201177	0.109679
0.211786	0.110398
0.222548	0.111115
0.232902	0.111823
0.243404	0.112515
0.254306	0.113194
0.264823	0.113863
0.275121	0.114553
0.285902	0.115289
0.296086	0.116058
0.306613	0.116856
0.31731	0.117705
0.32793	0.118585
0.338401	0.119519
0.348829	0.120475
0.3594	0.12146
0.369881	0.122485
0.38054	0.123561
0.390973	0.124704
0.401461	0.125918
0.411778	0.127212
0.422544	0.128568
0.432724	0.129965
0.442415	0.131186
0.452832	0.132642
0.463146	0.134123
0.473801	0.135635
0.484283	0.137184
0.495032	0.138782
0.50526	0.140434
0.515563	0.142149
0.526424	0.143936
0.53675	0.145769
0.54715	0.147648
0.557831	0.149545
0.568631	0.151471
0.57883	0.153408
0.589318	0.15535
0.600187	0.157286
0.610539	0.159218
0.620927	0.161169
0.631647	0.163145
0.642046	0.165127
0.652535	0.167135
0.663409	0.169178
0.673663	0.171243
0.684523	0.17333
0.694995	0.175441
0.705312	0.177543
0.715703	0.179637
0.726413	0.181732
0.736982	0.18381
0.747438	0.185903
0.758063	0.187994
0.76849	0.190097
0.779176	0.192226
0.789569	0.194374
0.800218	0.196536
0.81086	0.198753
0.821112	0.200986
0.831635	0.203285
0.842368	0.205637
0.852692	0.208044
0.863148	0.210519
0.874039	0.213074
0.884441	0.215674
0.894789	0.21836
0.905499	0.221098
0.915676	0.223891
0.926356	0.226731
0.936761	0.229632
0.947686	0.232573
0.958081	0.235572
0.968731	0.238593
0.979059	0.241626
0.989836	0.244672
1.00023	0.247731
1.01062	0.250761
1.02133	0.253776
1.03206	0.25675
1.04235	0.259721
1.05288	0.262662
1.06333	0.265578
1.07415	0.268464
1.08445	0.271375
1.09491	0.274266
1.10531	0.277179
1.1161	0.280113
1.12658	0.283108
1.13704	0.286191
1.14741	0.289354
1.15818	0.2926
1.16852	0.295956
1.17912	0.299387
1.18986	0.302889
1.20019	0.30644
1.21061	0.310041
1.22102	0.313652
1.23176	0.317315
1.24232	0.321028
1.25255	0.324876
1.26346	0.328834
1.27368	0.332905
1.28447	0.337128
1.29473	0.341496
1.30504	0.345963
1.31594	0.350539
1.32606	0.355146
1.3367	0.359761
1.3474	0.364399
1.35802	0.368999
1.36852	0.373588
1.37899	0.378135
1.38965	0.382687
1.40002	0.387186
1.41038	0.391679
1.42129	0.396181
1.43182	0.40069
1.44238	0.405213
1.45302	0.409741
1.46327	0.414279
1.47383	0.41887
1.48438	0.423525
1.49472	0.428203
1.5053	0.432959
1.51587	0.437799
1.52632	0.442776
1.53691	0.447859
1.54728	0.453064
1.558	0.458358
1.56848	0.463774
1.57911	0.469271
1.58944	0.474849
1.60007	0.480468
1.61062	0.48614
1.6212	0.491876
1.63181	0.49769
1.64218	0.50355
1.65274	0.509459
1.66323	0.515438
1.67395	0.521453
1.68427	0.527551
1.69493	0.533627
1.70513	0.539679
1.71612	0.545758
1.72643	0.551797
1.73689	0.557797
1.74763	0.563908
1.75767	0.570018
1.7678	0.576204
1.77738	0.581582
1.78793	0.587895
1.79851	0.594248
1.80899	0.600746
1.81979	0.607211
1.83015	0.613721
1.84053	0.620258
1.85109	0.626827
1.86187	0.633442
1.8722	0.640139
1.88277	0.646882
1.89337	0.653681
1.90384	0.660568
1.91411	0.667585
1.92467	0.674708
1.93527	0.681953
1.94582	0.689324
1.95626	0.696913
1.96667	0.704678
1.97708	0.712566
1.98781	0.720602
1.9982	0.728777
2.00885	0.737091
2.01958	0.745455
2.02976	0.753875
2.04054	0.762318
2.0508	0.770777
2.06133	0.779223
2.07196	0.787653
2.08247	0.796047
2.09301	0.804462
2.10349	0.812793
2.11429	0.821048
2.1247	0.829256
2.13538	0.837381
2.1458	0.845471
2.15644	0.853554
2.16683	0.86161
2.17741	0.86968
2.18815	0.877835
2.19856	0.886048
2.20901	0.894341
2.21969	0.902758
2.23015	0.91128
2.24024	0.919938
2.25075	0.928769
2.26146	0.937749
2.2719	0.946901
2.28249	0.956246
2.29312	0.965758
2.30347	0.975475
2.3138	0.985356
2.32416	0.995347
2.33488	1.00551
2.34542	1.01577
2.35585	1.02618
2.36639	1.03665
2.37691	1.04712
2.38748	1.05762
2.39787	1.06822
2.40835	1.0788
2.41866	1.08944
2.42825	1.09854
2.4386	1.10922
2.44927	1.11994
2.45944	1.13068
2.46896	1.13985
2.47921	1.15057
2.48979	1.16135
2.50014	1.17225
2.51055	1.18311
2.52133	1.19395
2.53193	1.20486
2.54287	1.21585
2.55298	1.22693
2.56374	1.23805
2.5741	1.24921
2.58442	1.26047
2.59505	1.27189
2.60572	1.28341
2.61649	1.29503
2.62531	1.3051
2.63458	1.31517
2.64323	1.32529
2.6527	1.3355
2.66141	1.34576
2.67048	1.35604
2.67939	1.36634
2.68856	1.37665
2.69787	1.38689
2.70647	1.39716
2.71575	1.40739
2.72471	1.41758
2.73371	1.42768
2.74269	1.43774
2.75192	1.44778
2.76225	1.45943
2.77299	1.47108
2.78344	1.48268
2.79381	1.49423
2.80472	1.50576
2.81501	1.51725
2.82118	1.52378
2.83138	1.53528
2.84207	1.54676
2.85255	1.5583
2.86314	1.56988
2.87204	1.57995
2.88124	1.5901
2.88995	1.60027
2.89915	1.61055
2.90816	1.62083
2.9172	1.63123
2.926	1.64163
2.93533	1.65205
2.94427	1.66248
2.95359	1.67293
2.96259	1.68335
2.97123	1.69379
2.98083	1.70418
2.98971	1.71456
2.99847	1.72491
3.00771	1.73525
3.01643	1.74558
3.02577	1.75577
3.03464	1.76596
3.04372	1.77611
3.0529	1.78621
3.06191	1.79624
3.07099	1.80625
3.08165	1.81791
3.09173	1.82953
3.10267	1.84115
3.11312	1.85274
3.12355	1.86433
3.1343	1.87599
3.14474	1.88755
3.15532	1.89912
3.16589	1.91068
3.17633	1.92223
3.18691	1.93385
3.19711	1.94546
3.20773	1.9571
3.21849	1.96875
3.22758	1.97878
3.23685	1.98882
3.24575	1.99885
3.25491	2.00889
3.26542	2.02055
3.27452	2.03055
3.28342	2.0406
3.29226	2.05073
3.30125	2.06083
3.31016	2.071
3.3194	2.08111
3.32855	2.09127
3.3374	2.10144
3.34657	2.11158
3.35538	2.12167
3.36611	2.1333
3.37657	2.14486
3.38733	2.15628
3.39795	2.16762
3.40859	2.17881
3.41874	2.18993
3.42938	2.20092
3.44005	2.21186
3.45058	2.22272
3.46114	2.23356
3.47156	2.24435
3.48227	2.25513
3.49273	2.2659
3.50332	2.27668
3.51383	2.28749
3.52439	2.29831
3.53484	2.3092
3.54523	2.3201
3.55588	2.33099
3.56647	2.34188
3.57701	2.35278
3.58757	2.36364
3.59804	2.37446
3.60885	2.38522
3.61916	2.39597
3.62961	2.40669
3.64008	2.41737
3.65095	2.42797
3.66136	2.43859
3.67186	2.44918
3.68248	2.45966
3.69307	2.47
3.70379	2.4803
3.71418	2.49053
3.7247	2.50061
3.73686	2.51187
3.74908	2.52304
3.76103	2.53402
3.77306	2.54472
3.78558	2.55524
3.79706	2.56556
3.80929	2.57578
3.82132	2.58582
3.83341	2.59583
3.84519	2.6059
3.85752	2.61597
3.86958	2.62618
3.88155	2.63646
3.89368	2.64676
3.90574	2.65708
3.91759	2.66741
3.92964	2.67772
3.94166	2.68793
3.95374	2.69804
3.96616	2.70805
3.97928	2.71917
3.99294	2.73022
4.00634	2.74118
4.02004	2.75207
4.03374	2.76287
4.04713	2.77367
4.06096	2.78436
4.07419	2.79499
4.08793	2.80552
4.10165	2.81593
4.11518	2.82627
4.12896	2.83641
4.144	2.84742
4.15878	2.85835
4.17381	2.86916
4.1889	2.87999
4.20377	2.8909
4.21907	2.90191
4.23402	2.9129
4.24916	2.92381
4.26433	2.93473
4.2792	2.94557
4.29433	2.95635
4.3095	2.96707
4.3246	2.97775
4.33947	2.98826
4.35477	2.99862
4.36974	3.00879
4.38478	3.01885
4.39979	3.02876
4.41515	3.03846
4.43011	3.04804
4.44504	3.05736
4.46039	3.06646
4.47507	3.07536
4.49038	3.08413
4.50533	3.09272
4.52051	3.10126
4.53552	3.10976
4.5502	3.11834
4.56533	3.12695
4.58076	3.13555
4.59561	3.14427
4.61049	3.15294
4.62571	3.16149
4.64095	3.17004
4.65578	3.17858
4.67068	3.18701
4.686	3.1953
4.70134	3.20344
4.71608	3.21144
4.73103	3.21919
4.74646	3.22671
4.76141	3.23403
4.77663	3.24117
4.79177	3.248
4.80681	3.25459
4.822	3.26096
4.83686	3.26717
4.852	3.27334
4.86716	3.27941
4.88243	3.28547
4.89732	3.29152
4.91252	3.29758
4.9273	3.30357
4.94235	3.30968
4.95724	3.31583
4.9725	3.32194
4.98769	3.32807
5.00258	3.33415
5.01768	3.34016
5.03246	3.34621
5.04757	3.35219
5.06308	3.35814
5.07757	3.36397
5.09301	3.3696
5.10804	3.3749
5.12336	3.37999
5.13826	3.38477
5.15332	3.38932
5.16804	3.39366
5.18339	3.39787
5.19847	3.40192
5.21369	3.40588
5.22844	3.40979
5.24377	3.41369
5.25886	3.41751
5.27378	3.42141
5.28881	3.42537
5.30382	3.42938
5.31906	3.4334
5.33384	3.43755
5.34893	3.44165
5.36441	3.44575
5.37913	3.44981
5.39441	3.45387
5.40943	3.45786
5.42454	3.46185
5.43965	3.46576
5.45462	3.46962
5.46973	3.47331
5.48484	3.47682
5.49975	3.48013
5.51466	3.48328
5.52967	3.48625
5.54479	3.48922
5.55988	3.49206
5.57525	3.49485
5.59004	3.49757
5.6051	3.50018
5.6202	3.50261
5.63529	3.50501
5.65006	3.50743
5.66498	3.50985
5.68021	3.51233
5.69554	3.51489
5.71045	3.51749
5.72562	3.52004
5.7407	3.52258
5.75555	3.52519
5.77055	3.52789
5.78578	3.53059
5.80089	3.53329
5.81589	3.53594
5.83075	3.53849
5.84607	3.5408
5.86112	3.54301
5.87615	3.54501
5.89142	3.54682
5.90648	3.54836
5.92156	3.54984
5.93649	3.55112
5.95186	3.55228
5.9668	3.55346
5.98161	3.55473
5.99687	3.55594
6.01191	3.55715
6.02702	3.55855
6.04175	3.56004
6.05695	3.56169
6.07204	3.56335
6.08702	3.56514
6.10204	3.56688
6.11711	3.56851
6.13212	3.57007
6.14698	3.57165
6.1623	3.57332
6.17706	3.57503
6.19244	3.57671
6.20753	3.57834
6.22237	3.57988
6.23764	3.58127
6.25253	3.58254
6.26753	3.58381
6.28255	3.58495
6.29789	3.58604
6.3128	3.58694
6.32818	3.58765
6.34297	3.5882
6.35812	3.58853
6.37332	3.58872
6.3881	3.58894
6.40326	3.58913
6.41844	3.58935
6.43325	3.58964
6.44853	3.59003
6.46333	3.59046
6.47862	3.59097
6.49338	3.59155
6.50835	3.59217
6.52397	3.59277
6.53857	3.59336
6.55384	3.59399
6.56852	3.59459
6.58367	3.59519
6.59889	3.59568
6.61412	3.59606
6.62907	3.59617
6.64455	3.59607
6.65911	3.59585
6.67425	3.59551
6.68952	3.59512
6.70448	3.59485
6.71954	3.59448
6.73476	3.59409
6.74957	3.59378
6.76453	3.59345
6.77975	3.59312
6.79462	3.59295
6.80977	3.59289
6.82483	3.59288
6.8399	3.59291
6.85497	3.59296
6.86991	3.59299
6.88479	3.59301
6.89995	3.59303
6.91533	3.59304
6.93051	3.59309
6.94515	3.59307
6.96038	3.59309
6.97521	3.59302
6.9906	3.59296
7.00549	3.59282
7.02047	3.59264
7.03574	3.59228
7.0432	3.59208
7.05817	3.59152
7.07341	3.59085
7.08833	3.59013
7.10153	3.60056
7.10516	3.61311
7.1075	3.62612
7.10859	3.63652
7.10931	3.64823
7.11036	3.66117
7.1146	3.67522
7.12556	3.69024
7.14153	3.70616
7.16103	3.72285
7.18364	3.74017
7.20881	3.75801
7.23584	3.77628
7.264	3.79489
7.29354	3.81369
7.32393	3.83262
7.35503	3.85157
7.38658	3.87044
7.41829	3.88912
7.44925	3.90741
7.48126	3.92487
7.51324	3.94111
7.54513	3.95593
7.577	3.9692
7.60872	3.98075
7.6563	3.99478
7.70376	4.00493
7.813	4.01446
7.92016	4.00793
7.99532	3.99637
8.05442	3.98451
8.11342	3.97144
8.15804	3.96134
8.20252	3.95127
8.26229	3.93814
8.32161	3.92566
8.38178	3.91402
8.44195	3.90331
8.51781	3.89094
8.59339	3.87953
8.66845	3.86859
8.74331	3.85771
8.8184	3.84647
8.89433	3.83445
8.95514	3.82439
9.01642	3.81419
9.07687	3.80385
9.13739	3.79338
9.19764	3.78265
9.25797	3.77161
9.31734	3.76026
9.37692	3.74882
9.43675	3.73745
9.49685	3.72617
9.55695	3.71497
9.61683	3.70398
9.67696	3.69327
9.73706	3.68279
9.79762	3.67254
9.85789	3.66252
9.93329	3.65019
10.0086	3.63802
10.0838	3.62599
10.1589	3.61418
10.2343	3.60267
10.3099	3.5916
10.3847	3.58095
10.4598	3.57067
10.5502	3.55891
10.6399	3.54799
10.7447	3.53645
10.8489	3.52575
10.9541	3.51559
11.0602	3.50622
11.1664	3.49722
11.2716	3.48811
11.3768	3.47872
11.4825	3.46817
11.5883	3.45656
11.679	3.44629
11.7702	3.43599
11.8747	3.42439
11.9782	3.41336
12.0826	3.40312
12.1881	3.39422
12.2938	3.38761
12.3994	3.3824
12.5045	3.37784
12.6098	3.37384
12.7152	3.37051
12.8204	3.36766
12.9251	3.36507
13.0308	3.3629
13.136	3.361
13.241	3.35953
13.3465	3.35888
13.4515	3.35921
13.5564	3.36025
13.6618	3.36196
13.7678	3.36443
13.8724	3.36783
13.9769	3.37201
14.0824	3.37643
14.1882	3.38078
14.2947	3.3851
14.4001	3.38921
14.5049	3.3933
14.61	3.39748
14.7148	3.40157
14.8205	3.4055
14.9263	3.4095
15.0312	3.41388
15.1359	3.41773
15.2418	3.42051
15.3482	3.42284
15.4546	3.42521
15.5598	3.4277
15.6641	3.42995
15.7689	3.43173
15.8745	3.43336
15.9799	3.43537
16.0857	3.43773
16.1909	3.44065
16.2958	3.44369
16.4008	3.44667
16.5063	3.44986
16.6124	3.45386
16.7177	3.45847
16.8236	3.46312
16.9286	3.46795
17.0336	3.47319
17.1379	3.47929
17.2425	3.48656
17.3481	3.49485
17.4536	3.50407
17.559	3.51411
17.6641	3.52534
17.7546	3.53605
17.8445	3.54758
17.9193	3.5576
17.9948	3.56798
18.0705	3.57879
18.1453	3.59008
18.2198	3.60178
18.2949	3.61382
18.37	3.62586
18.4454	3.6377
18.521	3.64929
18.5965	3.66053
18.6721	3.6714
18.7473	3.68192
18.8226	3.69213
18.9133	3.70406
19.0037	3.71555
19.0941	3.72664
19.1845	3.73757
19.2753	3.74842
19.3652	3.75924
19.4547	3.77011
19.5449	3.78126
19.6351	3.79259
19.7253	3.80384
19.8157	3.81511
19.9068	3.8264
19.9974	3.83789
20.0871	3.84949
20.177	3.86092
20.2673	3.87164
20.3737	3.88316
20.4802	3.89436
20.5858	3.90522
20.69	3.91574
20.7947	3.92608
20.8996	3.93647
21.005	3.94753
21.0959	3.95813
21.186	3.9698
21.2609	3.9802
21.3355	3.99122
21.4103	4.00272
21.486	4.01461
21.562	4.02691
21.622	4.03693
21.6824	4.04708
21.7428	4.05729
21.8027	4.06748
21.8626	4.0776
21.9225	4.08774
21.9827	4.09785
22.0581	4.11031
22.133	4.12254
22.2081	4.13463
22.2838	4.14659
22.3598	4.1584
22.4349	4.16995
22.5104	4.18121
22.5858	4.19216
22.6616	4.20271
22.7369	4.21284
22.827	4.22444
22.9175	4.23537
23.0082	4.24564
23.1136	4.25706
23.2188	4.26811
23.3233	4.27832
23.4291	4.28751
23.5355	4.29585
23.6418	4.30385
23.7471	4.31166
23.8514	4.31962
23.9567	4.32727
24.0617	4.33451
24.1683	4.34197
24.2737	4.35002
24.3783	4.35797
24.4832	4.36535
24.589	4.37181
24.6952	4.37773
24.801	4.38316
24.9067	4.38788
25.0117	4.39189
25.117	4.39537
25.2223	4.39833
25.3276	4.40091
25.4336	4.40356
25.5388	4.40649
25.6438	4.40959
25.7491	4.41297
25.8544	4.4164
25.9597	4.41976
26.0656	4.42292
26.1715	4.42588
26.276	4.42842
26.3811	4.43011
26.4871	4.4308
26.5933	4.43085
26.6996	4.43054
26.8048	4.42953
26.9093	4.42837
27.0145	4.42733
27.1191	4.42639
27.2246	4.4255
27.3303	4.42519
27.4356	4.42553
27.5403	4.42641
27.6457	4.42733
27.7521	4.4283
27.8578	4.42943
27.9633	4.43053
28.0683	4.43127
28.1734	4.43188
28.2787	4.43219
28.3835	4.43194
28.4893	4.43141
28.5949	4.43106
28.7003	4.43067
28.8056	4.43023
28.9111	4.43009
29.0168	4.43051
29.1219	4.43115
29.2274	4.43189
29.3329	4.4332
29.4377	4.43534
29.5416	4.43803
29.6463	4.44086
29.7526	4.44425
29.8586	4.44836
29.9639	4.45301
30.069	4.45792
30.1746	4.46274
30.2799	4.46716
30.3861	4.47122
30.4919	4.47492
30.5965	4.47835
30.7011	4.48133
30.8062	4.48406
30.912	4.48681
31.0175	4.48994
31.123	4.49311
31.2283	4.49617
31.3341	4.49911
31.4396	4.50183
31.5451	4.50402
31.6507	4.50611
31.7558	4.50823
31.8604	4.51065
31.9655	4.51364
32.0703	4.51759
32.1756	4.52204
32.2811	4.52732
32.3874	4.53348
32.4919	4.54036
32.5969	4.54748
32.7021	4.55446
32.8079	4.56097
32.9141	4.56765
33.0201	4.57383
33.1245	4.5795
33.2299	4.58486
33.3347	4.58994
33.44	4.59467
33.5462	4.59938
33.6518	4.60418
33.7569	4.60883
33.862	4.6129
33.9683	4.6164
34.0738	4.61963
34.1795	4.6226
34.2844	4.62542
34.3894	4.62845
34.4946	4.63193
34.5993	4.63548
34.7048	4.63928
34.8107	4.64363
34.9163	4.64827
35.0212	4.65252
35.1268	4.65641
35.2329	4.66017
35.3378	4.664
35.4438	4.66795
35.549	4.6724
35.6536	4.67748
35.7577	4.68306
35.8628	4.68868
35.9694	4.69433
36.0756	4.69998
36.1811	4.70514
36.2859	4.71007
36.3912	4.7149
36.4961	4.7197
36.6017	4.725
36.7079	4.73127
36.8124	4.73884
36.9167	4.74728
37.0215	4.75623
37.1277	4.76569
37.2331	4.77582
37.3381	4.786
37.4435	4.7961
37.5489	4.80624
37.6545	4.81649
37.7596	4.8264
37.8653	4.83596
37.9714	4.84519
38.0763	4.85425
38.1818	4.86331
38.2866	4.87263
38.3916	4.88171
38.4967	4.89056
38.603	4.89953
38.708	4.90907
38.8131	4.91894
38.9185	4.9283
39.0241	4.93666
39.131	4.9445
39.237	4.95177
39.3415	4.95874
39.4466	4.96543
39.5511	4.97174
39.6561	4.97782
39.762	4.98434
39.8677	4.9917
39.9727	4.9998
40.0775	5.00818
40.1837	5.01666
40.2893	5.02511
40.3951	5.03375
40.5001	5.04231
40.6051	5.0512
40.71	5.06051
40.8143	5.0698
40.92	5.07929
41.026	5.08942
41.1318	5.09964
41.2372	5.10948
41.343	5.11879
41.449	5.1274
41.5542	5.13525
41.6601	5.14219
41.7652	5.14871
41.8702	5.15531
41.9741	5.1621
42.0793	5.16903
42.1855	5.17636
42.2913	5.18445
42.3967	5.19294
42.5016	5.2021
42.6071	5.21168
42.7119	5.22131
42.8177	5.23114
42.9235	5.24165
43.0279	5.25301
43.1174	5.26313
43.2071	5.27359
43.2982	5.28417
43.389	5.295
43.4794	5.3059
43.5698	5.31626
43.6754	5.3275
43.7815	5.33788
43.8869	5.3474
43.9917	5.35578
44.0978	5.3638
44.2028	5.37198
44.3076	5.3808
44.4124	5.39079
44.5174	5.40133
44.6227	5.41232
44.7134	5.42243
44.8046	5.43351
44.8939	5.44551
44.9685	5.45587
45.043	5.46646
45.118	5.47723
45.1938	5.48832
45.2697	5.50012
45.3457	5.51243
45.4057	5.52262
45.4654	5.53302
45.525	5.54375
45.5849	5.55458
45.6451	5.56546
45.7048	5.57637
45.7649	5.58725
45.825	5.5982
45.8861	5.60929
45.9468	5.62056
46.007	5.63203
46.067	5.64357
46.1266	5.65525
46.1862	5.66693
46.2465	5.67857
46.307	5.69022
46.3681	5.70207
46.4283	5.71419
46.4887	5.7266
46.5488	5.7393
46.6089	5.75213
46.6685	5.76503
46.7284	5.77808
46.7884	5.79128
46.8337	5.80131
46.8789	5.81133
46.9237	5.82139
46.9688	5.83153
47.0137	5.84169
47.0591	5.85189
47.1047	5.86214
47.15	5.87236
47.1952	5.88261
47.2401	5.89277
47.2853	5.90281
47.3307	5.91281
47.3907	5.92613
47.4358	5.93624
47.4812	5.94636
47.5266	5.95656
47.5722	5.96665
47.6171	5.97666
47.6773	5.98984
47.7375	6.00275
47.7983	6.01551
47.8586	6.02822
47.9189	6.04092
47.9791	6.05369
48.0388	6.06664
48.098	6.07958
48.1577	6.0924
48.2178	6.105
48.2785	6.11746
48.3392	6.12993
48.4	6.14252
48.4601	6.15516
48.5201	6.16791
48.5802	6.18081
48.6405	6.19373
48.7009	6.20645
48.7612	6.21892
48.8208	6.23113
48.8815	6.24316
48.9423	6.25523
49.0031	6.26732
49.0632	6.27944
49.1231	6.29135
49.1825	6.3031
49.2419	6.31492
49.3021	6.3265
49.3625	6.33791
49.4233	6.34932
49.4836	6.36087
49.5436	6.3724
49.6042	6.38383
49.6641	6.3953
49.7246	6.40665
49.7848	6.41803
49.8454	6.42949
49.9058	6.44094
49.9657	6.45221
50.011	6.46034
50.0708	6.471
50.1798	6.47466
50.2444	6.46035
50.2772	6.44937
50.3103	6.43609
50.3437	6.42065
50.377	6.40317
50.4109	6.38369
50.428	6.37322
50.4453	6.3623
50.4625	6.35093
50.4782	6.33912
50.4909	6.32688
50.4991	6.3142
50.5042	6.30111

## Sheet: cube PLA_30_XY 2
cube PLA_30_XY 2	cube PLA_30_XY 2
Stauchung	Standardkraft
%	MPa
0	0.0934849
0.000198925	0.0925843
0.000312683	0.0918656
0.000459834	0.0912616
0.000555009	0.0907311
0.000669702	0.0902875
0.000676785	0.0901551
0.00142631	0.0904632
0.0109562	0.0910032
0.0205486	0.0915696
0.0315093	0.0924086
0.0414878	0.0934006
0.0510572	0.0942882
0.0617584	0.0952767
0.0723882	0.0961921
0.0829194	0.0970584
0.0935591	0.0978574
0.104054	0.0986051
0.114593	0.0993086
0.125025	0.0999753
0.135728	0.100603
0.146226	0.101209
0.156949	0.101787
0.167372	0.102342
0.178136	0.102884
0.188453	0.103406
0.199122	0.103928
0.209345	0.104446
0.220023	0.104975
0.230732	0.105518
0.240942	0.106059
0.251619	0.106599
0.262445	0.10713
0.272973	0.107662
0.283316	0.108198
0.294173	0.108731
0.304307	0.109245
0.314984	0.10976
0.325545	0.110277
0.336204	0.110786
0.346656	0.111287
0.357073	0.111787
0.367711	0.112286
0.37817	0.112771
0.388895	0.113253
0.399475	0.113735
0.410001	0.114207
0.420314	0.1147
0.430931	0.115193
0.441258	0.115681
0.452158	0.116174
0.462863	0.116676
0.473176	0.117179
0.483638	0.11769
0.49423	0.118183
0.503698	0.118603
0.513876	0.119105
0.524058	0.119585
0.533466	0.120005
0.543699	0.120493
0.554298	0.120985
0.564918	0.121467
0.575549	0.121948
0.586127	0.122436
0.596445	0.122932
0.606862	0.123429
0.6163	0.123854
0.626622	0.124362
0.637013	0.124875
0.64763	0.125396
0.658073	0.125905
0.668684	0.126427
0.679464	0.126948
0.689748	0.127457
0.700459	0.127969
0.711123	0.128479
0.721324	0.128985
0.731869	0.129489
0.742456	0.129976
0.753102	0.130471
0.763624	0.130965
0.774092	0.131437
0.784475	0.131917
0.79388	0.132329
0.804233	0.132815
0.814532	0.133299
0.825325	0.133796
0.83577	0.134293
0.846197	0.134794
0.856977	0.135294
0.867596	0.135793
0.878112	0.136289
0.888134	0.136793
0.897768	0.137216
0.908178	0.13771
0.918506	0.138211
0.929214	0.138709
0.939503	0.139202
0.950125	0.139694
0.960681	0.140189
0.971307	0.140674
0.981959	0.141164
0.992395	0.141651
1.00292	0.142127
1.01366	0.142602
1.02428	0.143061
1.0344	0.143523
1.04508	0.14398
1.05552	0.144428
1.06629	0.14486
1.07678	0.145307
1.08698	0.14574
1.09785	0.146178
1.10852	0.146601
1.11872	0.147029
1.12937	0.147446
1.13965	0.147862
1.15046	0.148266
1.16101	0.148681
1.17142	0.149095
1.18176	0.14951
1.19269	0.149921
1.20305	0.15032
1.21372	0.150722
1.2245	0.151124
1.23438	0.15153
1.24509	0.151929
1.25571	0.152326
1.2664	0.152726
1.27674	0.153135
1.28745	0.153537
1.29778	0.153945
1.30856	0.154336
1.31896	0.154719
1.32979	0.155107
1.34009	0.155485
1.35042	0.155861
1.36104	0.156243
1.37171	0.156617
1.3823	0.156991
1.39269	0.157364
1.40328	0.157731
1.41372	0.158089
1.42433	0.158439
1.43488	0.158769
1.44551	0.159098
1.45584	0.159432
1.46627	0.159752
1.47712	0.160068
1.48761	0.160379
1.49812	0.160693
1.50854	0.161
1.51907	0.161301
1.5299	0.161588
1.54021	0.161873
1.55064	0.16216
1.5613	0.162427
1.57191	0.162687
1.58257	0.16295
1.59302	0.163201
1.60354	0.163439
1.61393	0.163678
1.62466	0.163904
1.63522	0.164134
1.64551	0.164375
1.65598	0.16463
1.66661	0.164896
1.67728	0.165188
1.68779	0.165487
1.69847	0.165812
1.70897	0.166166
1.71951	0.166524
1.73007	0.166877
1.74063	0.167229
1.75133	0.167583
1.76157	0.167936
1.77223	0.168274
1.78281	0.168591
1.79334	0.1689
1.80395	0.169203
1.8142	0.169507
1.82466	0.169803
1.83541	0.170149
1.84583	0.170527
1.85556	0.170937
1.86498	0.171322
1.87457	0.171717
1.88478	0.172217
1.89549	0.172733
1.90593	0.173232
1.91536	0.173641
1.92533	0.174112
1.93591	0.174588
1.94663	0.175045
1.95705	0.175501
1.9678	0.175962
1.97819	0.176418
1.98879	0.176878
1.99946	0.177336
2.00983	0.177798
2.02034	0.178256
2.03066	0.178717
2.04151	0.179161
2.05191	0.179605
2.06259	0.180035
2.07294	0.180457
2.08352	0.180862
2.09408	0.181247
2.10464	0.181612
2.11548	0.181975
2.12572	0.182331
2.13636	0.182674
2.14697	0.183019
2.15737	0.183387
2.16812	0.183803
2.17813	0.184264
2.18758	0.184697
2.19786	0.18525
2.20848	0.185857
2.219	0.186525
2.22948	0.187215
2.24002	0.187938
2.25051	0.188673
2.26136	0.189433
2.27184	0.190228
2.28215	0.19104
2.29263	0.191896
2.30337	0.192789
2.31358	0.193716
2.32431	0.19468
2.335	0.19567
2.34556	0.196694
2.35602	0.197764
2.36654	0.198859
2.37701	0.199994
2.38772	0.201161
2.39774	0.202374
2.40723	0.203469
2.41774	0.204802
2.42803	0.206233
2.43861	0.207767
2.44905	0.209388
2.45955	0.211122
2.47011	0.21298
2.48035	0.214936
2.49098	0.216959
2.50164	0.219033
2.51219	0.221158
2.52252	0.223337
2.53305	0.225547
2.54359	0.227779
2.55424	0.230012
2.5647	0.232289
2.57539	0.234575
2.58563	0.236873
2.59628	0.239178
2.60684	0.241506
2.61763	0.243821
2.62796	0.24618
2.63857	0.248533
2.64863	0.250886
2.6583	0.252897
2.66873	0.25526
2.67901	0.257616
2.68941	0.260011
2.69997	0.262429
2.71045	0.264894
2.72123	0.267415
2.73173	0.270002
2.74233	0.272651
2.75274	0.275366
2.76317	0.278115
2.77371	0.280927
2.78422	0.283776
2.79449	0.286697
2.80523	0.289685
2.81588	0.292715
2.82634	0.295791
2.83701	0.298941
2.84758	0.302128
2.85799	0.305346
2.86873	0.3086
2.8793	0.311889
2.88961	0.315228
2.89998	0.318579
2.91069	0.32196
2.92151	0.325346
2.93163	0.328773
2.94242	0.332209
2.95275	0.335641
2.96332	0.33906
2.97384	0.342514
2.98451	0.345962
2.99489	0.349426
3.00547	0.352915
3.01597	0.35643
3.02639	0.359943
3.03709	0.363482
3.04771	0.367038
3.05802	0.370633
3.06864	0.374244
3.07895	0.377892
3.08959	0.381555
3.09998	0.385274
3.11081	0.389031
3.12116	0.392852
3.13177	0.396702
3.14213	0.400575
3.15299	0.404474
3.16349	0.408397
3.17392	0.412355
3.18427	0.416337
3.19493	0.420312
3.20569	0.424305
3.21614	0.428351
3.22644	0.432404
3.2371	0.436497
3.24787	0.440577
3.25801	0.444696
3.26869	0.448837
3.2791	0.452994
3.28973	0.457144
3.3003	0.461307
3.31075	0.465457
3.32151	0.469614
3.33209	0.473733
3.34255	0.47784
3.3532	0.481939
3.36334	0.486032
3.37412	0.490121
3.38453	0.494205
3.39528	0.498309
3.4057	0.502446
3.41623	0.506603
3.42672	0.510782
3.43741	0.514978
3.4478	0.519194
3.45845	0.523448
3.46894	0.527729
3.47934	0.532019
3.4902	0.536353
3.50045	0.540709
3.51109	0.545076
3.52146	0.549485
3.53213	0.553878
3.54272	0.558287
3.55346	0.562704
3.56348	0.567101
3.57437	0.571513
3.58484	0.575948
3.5951	0.580385
3.60571	0.584859
3.61622	0.589336
3.62679	0.593813
3.63723	0.598306
3.64796	0.602773
3.6582	0.607247
3.66896	0.611675
3.67929	0.616077
3.69025	0.62045
3.70054	0.624818
3.71096	0.629138
3.72163	0.633442
3.73238	0.637707
3.74264	0.641961
3.75329	0.646202
3.76372	0.650432
3.77439	0.654641
3.78469	0.658843
3.79563	0.663028
3.80606	0.667202
3.81659	0.671381
3.8271	0.675549
3.83761	0.679708
3.84828	0.683891
3.85855	0.688101
3.86898	0.692354
3.87965	0.696616
3.89015	0.700888
3.90085	0.705192
3.91125	0.709495
3.92185	0.713788
3.93247	0.718072
3.94286	0.722363
3.95325	0.726665
3.96397	0.730972
3.97461	0.735279
3.98506	0.739607
3.99556	0.743973
4.00608	0.748348
4.01676	0.75271
4.02723	0.757068
4.03797	0.761448
4.04822	0.76584
4.05866	0.770226
4.06949	0.774579
4.0801	0.778927
4.09072	0.783293
4.10104	0.787643
4.1114	0.791942
4.12089	0.79562
4.13125	0.799887
4.14148	0.804146
4.15224	0.808402
4.16269	0.812638
4.17323	0.816892
4.18355	0.821164
4.19433	0.825429
4.20505	0.829707
4.21554	0.834032
4.22588	0.838376
4.23635	0.842725
4.24578	0.846452
4.25595	0.85082
4.26647	0.855227
4.27702	0.859648
4.28748	0.864065
4.2981	0.868477
4.30879	0.872888
4.31938	0.87728
4.32958	0.881671
4.339	0.885422
4.34939	0.889791
4.35976	0.894124
4.37038	0.898449
4.38097	0.902747
4.39158	0.907018
4.40199	0.911262
4.41261	0.91544
4.42308	0.919608
4.43362	0.92373
4.4442	0.927826
4.45501	0.931894
4.46519	0.935931
4.47568	0.939971
4.48509	0.943412
4.49541	0.947389
4.50636	0.951348
4.51657	0.955286
4.52708	0.959222
4.53756	0.96315
4.54808	0.96708
4.55872	0.971016
4.56908	0.974992
4.57978	0.978966
4.5902	0.98297
4.60104	0.986943
4.6114	0.990919
4.62204	0.9949
4.63236	0.998888
4.6428	1.00284
4.6535	1.00679
4.66415	1.01078
4.67452	1.01476
4.68505	1.01876
4.69579	1.02273
4.70619	1.02671
4.71691	1.03067
4.7272	1.03464
4.73793	1.03855
4.74831	1.04246
4.7591	1.04633
4.76937	1.05019
4.77995	1.05399
4.79044	1.05774
4.80127	1.06148
4.81161	1.06517
4.8218	1.06882
4.83133	1.07191
4.84162	1.07549
4.85219	1.07903
4.86277	1.08259
4.87334	1.08606
4.88391	1.08955
4.89457	1.09298
4.90489	1.09642
4.91429	1.09937
4.92418	1.10284
4.93495	1.10633
4.94558	1.10982
4.95613	1.11333
4.96669	1.11691
4.97714	1.12048
4.9875	1.12409
4.99817	1.12767
5.00859	1.13126
5.01951	1.13487
5.02959	1.1385
5.04028	1.14211
5.05079	1.14572
5.06139	1.14928
5.07193	1.15283
5.08264	1.15637
5.09286	1.15988
5.10344	1.16335
5.11405	1.16677
5.12478	1.17016
5.13514	1.17354
5.14565	1.17688
5.15643	1.18021
5.16702	1.18346
5.17737	1.18669
5.18804	1.18989
5.19862	1.19306
5.20917	1.19619
5.2196	1.1993
5.23043	1.20237
5.2407	1.20543
5.25142	1.20846
5.26219	1.21147
5.27259	1.21445
5.28307	1.21744
5.29368	1.22042
5.30414	1.22337
5.31467	1.22632
5.32519	1.2293
5.33567	1.23227
5.34625	1.23525
5.35677	1.23821
5.36727	1.24117
5.37785	1.24415
5.38829	1.24713
5.39895	1.25011
5.40946	1.25309
5.41969	1.25606
5.4304	1.25902
5.44106	1.26198
5.45149	1.2649
5.46182	1.26781
5.47269	1.27067
5.48335	1.27347
5.49379	1.27624
5.50439	1.27898
5.5146	1.28168
5.52559	1.28435
5.53599	1.287
5.5464	1.28961
5.55725	1.29224
5.56756	1.29484
5.57789	1.29743
5.58872	1.30001
5.59924	1.30256
5.6097	1.30511
5.62002	1.30766
5.63083	1.31017
5.64145	1.31266
5.65199	1.31516
5.66268	1.31766
5.67276	1.32015
5.68339	1.32264
5.69407	1.32511
5.70466	1.3276
5.71502	1.33011
5.72549	1.33262
5.7361	1.33509
5.74685	1.33758
5.75719	1.34006
5.76774	1.34252
5.77857	1.34495
5.78907	1.34733
5.79951	1.34973
5.81021	1.35209
5.82039	1.35442
5.83131	1.35672
5.84163	1.35901
5.85209	1.36127
5.86288	1.36354
5.87334	1.36572
5.88376	1.36789
5.89466	1.37005
5.90492	1.37215
5.91526	1.37425
5.92595	1.37636
5.93644	1.37842
5.94701	1.38048
5.95772	1.38254
5.96826	1.38457
5.97845	1.3866
5.9891	1.38859
5.99984	1.39057
6.01035	1.39256
6.02066	1.39452
6.03129	1.39649
6.04209	1.39847
6.05183	1.40048
6.06127	1.4022
6.07189	1.40421
6.0825	1.40621
6.09282	1.40824
6.10351	1.41024
6.11397	1.41223
6.12458	1.41421
6.13489	1.41618
6.14557	1.41815
6.15607	1.42013
6.1667	1.42208
6.17715	1.42402
6.18811	1.42595
6.19831	1.42786
6.20882	1.42975
6.21946	1.43159
6.22997	1.43339
6.24062	1.4352
6.25109	1.43696
6.26163	1.43869
6.27223	1.44037
6.28293	1.44198
6.29337	1.44359
6.30391	1.44519
6.31419	1.44673
6.32473	1.44824
6.33419	1.44952
6.34452	1.45101
6.35508	1.45251
6.36533	1.45402
6.37624	1.45548
6.38663	1.45694
6.39734	1.45842
6.40768	1.45994
6.41803	1.46147
6.42845	1.46305
6.43793	1.4644
6.44811	1.46598
6.45891	1.46759
6.46937	1.46923
6.48012	1.47084
6.49055	1.47243
6.50109	1.47401
6.51134	1.47556
6.52177	1.4771
6.53118	1.47843
6.54175	1.47996
6.55198	1.48148
6.56263	1.48299
6.57331	1.48448
6.58393	1.48596
6.59426	1.48741
6.60465	1.48882
6.61555	1.49021
6.62592	1.49158
6.63635	1.49292
6.64698	1.49425
6.65747	1.49552
6.66796	1.49679
6.6787	1.49804
6.68901	1.49924
6.69991	1.5004
6.71041	1.50153
6.72068	1.50265
6.73582	1.5042
6.75096	1.50572
6.76588	1.50726
6.781	1.50879
6.79624	1.51033
6.81101	1.51187
6.82627	1.51348
6.841	1.51509
6.85646	1.51674
6.87118	1.51842
6.88619	1.52011
6.90176	1.5218
6.91649	1.5235
6.93174	1.52521
6.9465	1.5269
6.96141	1.52858
6.97671	1.5302
6.99192	1.53176
7.00683	1.53323
7.02206	1.53464
7.03695	1.53598
7.05195	1.53727
7.06707	1.53852
7.08199	1.53974
7.09734	1.5409
7.11228	1.54203
7.12732	1.54313
7.14258	1.54418
7.15739	1.54527
7.17239	1.5464
7.18753	1.54755
7.20266	1.54871
7.21789	1.5499
7.23267	1.55109
7.24762	1.55228
7.2628	1.55345
7.2778	1.55463
7.29269	1.5558
7.3078	1.55693
7.3232	1.55801
7.3382	1.55906
7.35286	1.56008
7.36795	1.56105
7.38302	1.56196
7.39831	1.56285
7.41334	1.56365
7.42842	1.56436
7.44354	1.56503
7.45829	1.56566
7.47342	1.56627
7.48848	1.56685
7.5039	1.56743
7.51888	1.56798
7.53362	1.56852
7.54873	1.56909
7.5638	1.56966
7.57882	1.57028
7.59406	1.57095
7.60905	1.57163
7.62412	1.57231
7.63898	1.57301
7.65411	1.5737
7.66933	1.5744
7.6845	1.57506
7.69938	1.57575
7.71425	1.57642
7.72978	1.57704
7.74472	1.5776
7.7595	1.57814
7.77489	1.57859
7.78984	1.57894
7.80477	1.57925
7.81988	1.5794
7.83512	1.57956
7.84932	1.57969
7.86517	1.57979
7.87977	1.57987
7.89497	1.57999
7.91028	1.58003
7.92528	1.58002
7.94022	1.57986
7.95552	1.57963
7.97031	1.57941
7.98528	1.57916
8.00058	1.57895
8.01544	1.57892
8.03041	1.57893
8.04554	1.57894
8.06078	1.57899
8.07565	1.57908
8.09051	1.57912
8.1061	1.57913
8.12082	1.57913
8.13596	1.57908
8.15108	1.57893
8.16614	1.57876
8.18117	1.57854
8.19623	1.57829
8.21114	1.578
8.21865	1.57788
8.234	1.57759
8.2489	1.5773
8.26415	1.57704
8.27876	1.5782
8.29179	1.58894
8.29853	1.60096
8.31798	1.61362
8.35709	1.62515
8.40633	1.63764
8.46087	1.65093
8.50391	1.66131
8.54791	1.67189
8.59272	1.68258
8.63821	1.69328
8.68359	1.70353
8.74437	1.71586
8.80514	1.72628
8.88224	1.73651
8.98867	1.74601
9.09449	1.75081
9.19948	1.75216
9.30523	1.75119
9.41145	1.7491
9.51715	1.74643
9.62278	1.74349
9.72714	1.74046
9.83209	1.73748
9.93714	1.73453
10.0423	1.73157
10.1479	1.72865
10.2537	1.72568
10.3594	1.72278
10.4649	1.71994
10.57	1.71714
10.6754	1.71436
10.781	1.71148
10.8865	1.70848
10.9918	1.70553
11.0966	1.70238
11.2013	1.69886
11.3067	1.69496
11.413	1.69074
11.519	1.68634
11.6244	1.68181
11.7291	1.67736
11.8347	1.67312
11.9395	1.66907
12.0454	1.66533
12.1508	1.66209
12.2555	1.65933
12.3601	1.65696
12.4654	1.65501
12.5711	1.65343
12.6766	1.65229
12.7821	1.65147
12.8875	1.65079
12.9926	1.65001
13.0981	1.64911
13.2036	1.64779
13.3091	1.64607
13.4147	1.6438
13.52	1.64084
13.6255	1.63742
13.7306	1.63392
13.8359	1.63018
13.9413	1.62621
14.0473	1.62213
14.1522	1.61832
14.2569	1.61485
14.3621	1.61168
14.4677	1.60871
14.5734	1.60612
14.6798	1.60388
14.7843	1.60184
14.8894	1.59949
14.9944	1.59764
15.0995	1.59616
15.2054	1.59509
15.3098	1.59443
15.415	1.59406
15.52	1.59378
15.6261	1.59418
15.7322	1.59415
15.8379	1.59406
15.9438	1.59394
16.0477	1.59418
16.1525	1.59567
16.2571	1.5985
16.3616	1.60267
16.4667	1.60868
16.5722	1.61629
16.6776	1.62477
16.7826	1.63422
16.8885	1.64384
16.9939	1.65348
17.0998	1.66299
17.2054	1.6721
17.3107	1.68079
17.4158	1.68937
17.5202	1.6977
17.6258	1.70568
17.7319	1.71335
17.8376	1.72096
17.9427	1.72875
18.0477	1.7368
18.1534	1.74482
18.2587	1.75262
18.3652	1.76041
18.4703	1.76813
18.5749	1.77486
18.6804	1.78055
18.7863	1.78538
18.8921	1.7893
18.9975	1.7925
19.1027	1.79484
19.2083	1.79647
19.3141	1.79768
19.4196	1.79835
19.5254	1.79841
19.6313	1.79812
19.7362	1.79748
19.8409	1.79667
19.9459	1.79599
20.051	1.79577
20.1562	1.7962
20.2621	1.79701
20.3671	1.79827
20.4724	1.79991
20.5774	1.80169
20.6835	1.80374
20.7891	1.80662
20.8945	1.81044
20.9988	1.8151
21.1029	1.82099
21.2078	1.82838
21.3126	1.83716
21.4187	1.84702
21.5241	1.8575
21.6294	1.86821
21.7342	1.87908
21.8403	1.88976
21.9463	1.90011
22.0517	1.91008
22.1575	1.91957
22.2618	1.92899
22.367	1.9386
22.4722	1.94829
22.5769	1.9581
22.6828	1.96804
22.7886	1.97838
22.8943	1.98924
22.9994	2.00018
23.1048	2.01104
23.21	2.02172
23.3156	2.03207
23.4214	2.04216
23.5267	2.05172
23.632	2.06054
23.7368	2.06822
23.8428	2.07501
23.9492	2.08132
24.0547	2.08738
24.1596	2.09322
24.2645	2.09904
24.3698	2.10493
24.475	2.11105
24.5813	2.1176
24.6863	2.12443
24.7909	2.13127
24.896	2.13819
25.0017	2.14527
25.1075	2.15252
25.2129	2.15976
25.3185	2.16683
25.4235	2.1737
25.5288	2.1804
25.6344	2.18674
25.7398	2.19272
25.8456	2.19848
25.9508	2.20425
26.056	2.21018
26.1609	2.2165
26.2662	2.223
26.3717	2.22958
26.4775	2.23608
26.5822	2.24269
26.6874	2.24905
26.7927	2.25474
26.8988	2.25983
27.005	2.26469
27.1108	2.26934
27.2155	2.27374
27.3202	2.2779
27.4256	2.28185
27.5305	2.2858
27.6367	2.28971
27.742	2.29361
27.847	2.2974
27.952	2.30112
28.0578	2.30471
28.1641	2.30832
28.2696	2.31193
28.3752	2.31555
28.4798	2.31929
28.5846	2.32336
28.6896	2.32769
28.7943	2.33225
28.9002	2.33724
29.0057	2.34263
29.1114	2.34814
29.2166	2.35376
29.3222	2.35949
29.4276	2.36523
29.5333	2.37099
29.6389	2.37688
29.7438	2.38291
29.8486	2.38891
29.9532	2.39442
30.0589	2.39956
30.1653	2.40468
30.271	2.40965
30.3761	2.41429
30.4814	2.41869
30.587	2.42277
30.6924	2.42677
30.7988	2.43095
30.9037	2.43447
31.0081	2.43717
31.1132	2.4393
31.2194	2.44099
31.3249	2.44275
31.4302	2.44461
31.5353	2.44656
31.6404	2.44918
31.7458	2.4529
31.8511	2.45726
31.9562	2.46237
32.0619	2.4682
32.1666	2.47447
32.2717	2.48092
32.3769	2.48764
32.4823	2.49433
32.5879	2.50098
32.694	2.5076
32.7993	2.51413
32.904	2.52059
33.0092	2.52677
33.1149	2.53233
33.2207	2.53732
33.3272	2.54161
33.4323	2.5445
33.5376	2.54641
33.643	2.54764
33.7479	2.5484
33.8538	2.54895
33.9589	2.5497
34.0643	2.55068
34.169	2.55232
34.2746	2.55426
34.3805	2.55622
34.4862	2.55806
34.5919	2.55971
34.6964	2.56077
34.8021	2.56175
34.9071	2.56292
35.0121	2.56438
35.1174	2.56656
35.2227	2.56959
35.3278	2.57344
35.4328	2.57843
35.5379	2.58457
35.6432	2.59128
35.7489	2.59824
35.8549	2.60544
35.96	2.61305
36.0647	2.62081
36.1691	2.62834
36.2749	2.63555
36.3811	2.64252
36.4868	2.64925
36.592	2.65545
36.6969	2.66124
36.8031	2.66606
36.9083	2.66968
37.0149	2.67319
37.1203	2.67723
37.2244	2.68173
37.3285	2.68674
37.4337	2.69223
37.5397	2.69868
37.6449	2.70652
37.7501	2.71483
37.8553	2.72322
37.961	2.73167
38.0663	2.74016
38.1716	2.74861
38.2777	2.75725
38.3826	2.76599
38.4877	2.77456
38.5931	2.78296
38.6984	2.79119
38.804	2.79904
38.9095	2.80645
39.0154	2.81373
39.12	2.82097
39.2249	2.82818
39.3307	2.83534
39.4363	2.84261
39.5427	2.85007
39.6478	2.85745
39.7528	2.86466
39.8577	2.87168
39.9626	2.87844
40.0686	2.88478
40.1742	2.89031
40.2798	2.89572
40.3847	2.90114
40.4904	2.90656
40.596	2.91191
40.7015	2.91708
40.8074	2.92225
40.9121	2.92757
41.0172	2.93293
41.1222	2.93805
41.2272	2.94288
41.3329	2.94776
41.4383	2.95297
41.5441	2.9578
41.6495	2.96259
41.7551	2.96746
41.8606	2.97248
41.966	2.97747
42.0714	2.98245
42.1763	2.98784
42.2809	2.99385
42.3851	3.00054
42.4907	3.00776
42.5968	3.01538
42.7027	3.02303
42.8083	3.03048
42.9135	3.03769
43.0191	3.04444
43.1244	3.05052
43.2306	3.056
43.3358	3.06123
43.4402	3.06624
43.5451	3.07083
43.6508	3.07498
43.7572	3.07895
43.8626	3.08276
43.968	3.08631
44.0732	3.0896
44.1787	3.09282
44.2838	3.09598
44.3887	3.09902
44.4949	3.10222
44.5999	3.10571
44.7049	3.10942
44.8098	3.11371
44.9149	3.11846
45.0202	3.12354
45.1259	3.12926
45.2321	3.13589
45.3364	3.14344
45.4407	3.15183
45.5459	3.16091
45.6516	3.17078
45.7577	3.18166
45.863	3.19311
45.9527	3.20333
46.0427	3.21373
46.1325	3.22402
46.2228	3.23417
46.314	3.24432
46.4047	3.25461
46.4947	3.26487
46.5844	3.27503
46.6895	3.28648
46.7961	3.29783
46.902	3.30932
47.0073	3.32077
47.1118	3.33201
47.2169	3.3432
47.3224	3.35437
47.4273	3.36529
47.5332	3.37608
47.6388	3.38664
47.7442	3.39664
47.8496	3.40613
47.9551	3.41526
48.061	3.42398
48.1665	3.43219
48.2723	3.43994
48.3776	3.4476
48.4824	3.45536
48.5868	3.46291
48.692	3.47011
48.798	3.47725
48.904	3.48452
49.0092	3.49191
49.1142	3.49956
49.2197	3.50703
49.3248	3.51424
49.4311	3.52148
49.5367	3.52915
49.6409	3.53683
49.7453	3.54444
49.851	3.55178
49.9569	3.55943
50.0023	3.56284
50.1075	3.571
50.2129	3.57928
50.319	3.58437
50.4281	3.57245
50.4754	3.56234
50.5235	3.54966
50.5716	3.53466
50.6043	3.52347
50.6363	3.51141
50.6564	3.49851
50.6608	3.49176

## Sheet: cube PLA_30_XY 3
cube PLA_30_XY 3	cube PLA_30_XY 3
Stauchung	Standardkraft
%	MPa
0	0.0951878
0.000153756	0.0943504
0.000287058	0.0936753
0.000397606	0.0931007
0.00050079	0.0926028
0.000585889	0.0921645
0.000619883	0.0920296
0.000731862	0.0924655
0.0111238	0.0934328
0.0211041	0.094249
0.0306557	0.095235
0.0412573	0.0965771
0.0507965	0.0978103
0.0615041	0.09921
0.0724989	0.100533
0.0827498	0.101793
0.093605	0.10298
0.104229	0.104125
0.113795	0.105055
0.123943	0.106108
0.13483	0.107119
0.14549	0.108074
0.156236	0.10899
0.166787	0.109875
0.177311	0.110719
0.187884	0.111532
0.198841	0.112324
0.209202	0.113092
0.219868	0.113843
0.230364	0.114576
0.241217	0.115302
0.251792	0.116007
0.262643	0.116701
0.27338	0.117385
0.283496	0.118061
0.29438	0.118723
0.30487	0.119383
0.315748	0.120037
0.326222	0.120687
0.336999	0.121322
0.347407	0.121973
0.356987	0.122514
0.367212	0.123156
0.378096	0.123846
0.388661	0.124624
0.399189	0.125511
0.409399	0.126536
0.420301	0.127696
0.430758	0.129001
0.441393	0.130455
0.452184	0.132026
0.462712	0.133658
0.473431	0.135332
0.484083	0.137032
0.494768	0.138758
0.50518	0.140522
0.515612	0.142361
0.526632	0.144269
0.537184	0.146254
0.547716	0.148328
0.558487	0.150483
0.56876	0.152695
0.578303	0.154639
0.58864	0.156924
0.599191	0.159197
0.609911	0.161479
0.620748	0.163742
0.631455	0.16602
0.642129	0.16832
0.652445	0.170642
0.663381	0.172994
0.673984	0.17537
0.684512	0.177784
0.695207	0.180236
0.705707	0.182713
0.716473	0.185189
0.727193	0.187663
0.737832	0.190152
0.748376	0.192662
0.758917	0.195166
0.769743	0.197653
0.780547	0.200152
0.791107	0.202671
0.801438	0.205211
0.812107	0.207763
0.822948	0.210291
0.833574	0.212847
0.844331	0.215437
0.854639	0.218031
0.865285	0.220634
0.875965	0.223309
0.886283	0.226017
0.896591	0.228797
0.907811	0.231636
0.91838	0.234527
0.92901	0.237458
0.939645	0.240473
0.949145	0.243087
0.959059	0.246181
0.969904	0.249332
0.980556	0.25252
0.991218	0.255757
1.00177	0.259061
1.01232	0.262384
1.02306	0.265708
1.03381	0.269055
1.04429	0.272428
1.05491	0.275826
1.06548	0.279239
1.07639	0.282663
1.08694	0.28615
1.09754	0.289689
1.10802	0.293294
1.11872	0.296923
1.12925	0.300599
1.14017	0.304313
1.15059	0.308071
1.16127	0.31184
1.17206	0.315607
1.18265	0.319357
1.19337	0.323108
1.20385	0.32686
1.21451	0.330612
1.22514	0.3344
1.23565	0.338208
1.24636	0.342068
1.2572	0.345976
1.26764	0.349918
1.27828	0.353916
1.28916	0.358003
1.29953	0.362123
1.31012	0.366328
1.32081	0.370628
1.33124	0.374996
1.34209	0.379479
1.35277	0.384064
1.36321	0.388712
1.37392	0.393449
1.3848	0.398259
1.39522	0.403133
1.40561	0.408096
1.41511	0.41241
1.42549	0.417498
1.43608	0.422678
1.44665	0.427922
1.45734	0.433229
1.46795	0.438595
1.4787	0.444029
1.48905	0.449502
1.4996	0.455018
1.51053	0.460587
1.52098	0.466182
1.53142	0.471807
1.54225	0.477471
1.55275	0.483097
1.5634	0.48876
1.57433	0.494452
1.58459	0.50015
1.5953	0.505848
1.60601	0.51159
1.61695	0.517311
1.62737	0.523121
1.63813	0.528934
1.64837	0.534768
1.65794	0.539769
1.66832	0.545646
1.67886	0.551566
1.68948	0.557562
1.69989	0.563598
1.71076	0.569663
1.72117	0.575776
1.73096	0.58107
1.74133	0.587301
1.75167	0.593578
1.76244	0.599901
1.77291	0.606256
1.78336	0.612675
1.79411	0.619183
1.80493	0.625725
1.81548	0.632299
1.82622	0.63897
1.83709	0.645663
1.84729	0.652396
1.85685	0.658196
1.86725	0.665002
1.87788	0.671848
1.88839	0.67872
1.89917	0.68559
1.90991	0.692445
1.92041	0.699327
1.93122	0.706217
1.94176	0.713038
1.95232	0.719835
1.96315	0.726639
1.97369	0.733381
1.98423	0.740145
1.9949	0.746876
2.00539	0.753562
2.01627	0.760252
2.02701	0.766937
2.03761	0.773609
2.04806	0.780296
2.05864	0.787016
2.06941	0.79375
2.07978	0.80054
2.09059	0.807384
2.10122	0.814299
2.11179	0.821239
2.12241	0.828233
2.13309	0.835235
2.14361	0.842302
2.15403	0.849417
2.16491	0.856545
2.17566	0.863709
2.18633	0.870937
2.19665	0.87819
2.20745	0.885475
2.21813	0.892766
2.22861	0.900069
2.2394	0.907397
2.24987	0.914727
2.26058	0.922024
2.27145	0.929364
2.28217	0.936705
2.29256	0.944018
2.30334	0.951322
2.31409	0.958648
2.32444	0.965989
2.33528	0.973325
2.34577	0.980641
2.35662	0.98795
2.36715	0.995294
2.37766	1.00265
2.38842	1.00997
2.3991	1.01728
2.40982	1.0246
2.42025	1.03194
2.43106	1.0393
2.44132	1.04669
2.45084	1.05306
2.46107	1.06051
2.47183	1.06802
2.48268	1.07555
2.49311	1.08311
2.50403	1.0907
2.5144	1.09826
2.52525	1.10581
2.53571	1.11337
2.54632	1.12095
2.55685	1.12856
2.56746	1.13616
2.57822	1.14374
2.58886	1.15133
2.59961	1.15891
2.61004	1.16649
2.62087	1.17399
2.63132	1.18144
2.64216	1.18884
2.65277	1.19622
2.6635	1.20353
2.67395	1.2108
2.68488	1.21801
2.69543	1.22516
2.70611	1.2323
2.71679	1.23941
2.72717	1.24651
2.73801	1.25359
2.74874	1.26069
2.75928	1.26779
2.76996	1.27494
2.78057	1.28209
2.79148	1.28928
2.80176	1.29653
2.81231	1.30382
2.82315	1.31114
2.83382	1.3185
2.84454	1.3259
2.85508	1.33332
2.86565	1.34072
2.87645	1.34814
2.88689	1.35557
2.89742	1.363
2.90807	1.37042
2.9189	1.3778
2.92942	1.3852
2.94028	1.39257
2.95081	1.39988
2.96156	1.40709
2.97224	1.41424
2.9829	1.42135
2.99331	1.42836
3.00403	1.43527
3.01495	1.44211
3.02565	1.44895
3.03606	1.45574
3.04666	1.46247
3.05759	1.46916
3.06815	1.47582
3.07864	1.48247
3.08963	1.48907
3.0998	1.49561
3.1106	1.50215
3.12087	1.5087
3.13046	1.5143
3.14108	1.52085
3.15598	1.53023
3.17147	1.53963
3.18656	1.54905
3.20164	1.55852
3.2169	1.56806
3.2321	1.57758
3.24764	1.58709
3.26256	1.59657
3.27779	1.60604
3.29293	1.61539
3.30831	1.62465
3.32342	1.63378
3.33861	1.64279
3.35365	1.65166
3.36885	1.66036
3.38442	1.66898
3.39967	1.67753
3.41502	1.68594
3.43012	1.69419
3.44514	1.7024
3.46022	1.71052
3.47551	1.71865
3.49061	1.72683
3.50602	1.7351
3.52096	1.74338
3.53647	1.75162
3.55179	1.75982
3.56653	1.768
3.5818	1.77611
3.59701	1.78415
3.6126	1.79212
3.62798	1.79996
3.64294	1.80763
3.65808	1.81513
3.67322	1.82244
3.68838	1.82966
3.70363	1.83676
3.71901	1.84376
3.73406	1.85074
3.74911	1.85767
3.76427	1.86454
3.77972	1.87137
3.79495	1.87818
3.81025	1.8849
3.82525	1.89159
3.84053	1.89831
3.85572	1.90503
3.87103	1.91173
3.88586	1.91848
3.90112	1.92524
3.91643	1.93198
3.93132	1.93872
3.94664	1.94548
3.96188	1.95217
3.97723	1.95879
3.99246	1.96526
4.00774	1.9716
4.023	1.97782
4.0382	1.98384
4.05364	1.9897
4.0685	1.99544
4.08395	2.00105
4.09926	2.0065
4.11444	2.01184
4.12956	2.01708
4.14461	2.02226
4.15996	2.02739
4.17528	2.03242
4.1906	2.03745
4.20573	2.04243
4.22101	2.04737
4.23596	2.0523
4.25126	2.05728
4.26635	2.0623
4.2816	2.06729
4.29706	2.07229
4.31202	2.0772
4.32724	2.08206
4.34231	2.08691
4.35749	2.09174
4.37304	2.09657
4.38772	2.1014
4.40324	2.10616
4.41846	2.11078
4.43377	2.11528
4.44878	2.11961
4.46402	2.12385
4.47892	2.12797
4.49454	2.13201
4.50962	2.13596
4.52517	2.13985
4.54001	2.14367
4.55538	2.14748
4.57064	2.15119
4.58565	2.15494
4.60081	2.1587
4.6161	2.16244
4.63147	2.1662
4.64643	2.17006
4.66155	2.17385
4.67729	2.17765
4.69218	2.18144
4.70752	2.18518
4.72263	2.18881
4.73788	2.19246
4.75306	2.19601
4.76815	2.19951
4.78344	2.20288
4.79879	2.20614
4.81379	2.20924
4.82913	2.21226
4.84405	2.21514
4.85924	2.21801
4.8745	2.22082
4.89003	2.22359
4.90483	2.22627
4.92024	2.22884
4.93546	2.23127
4.95066	2.23369
4.96578	2.23612
4.98087	2.23858
4.99595	2.24113
5.01129	2.24375
5.02652	2.24639
5.04187	2.24901
5.05696	2.25163
5.07197	2.25427
5.0872	2.25692
5.10261	2.25952
5.11798	2.26211
5.13297	2.26463
5.14799	2.26705
5.16345	2.26932
5.17877	2.27151
5.19374	2.27358
5.20922	2.27555
5.22422	2.2774
5.23967	2.27927
5.25478	2.28109
5.27012	2.28285
5.28514	2.28458
5.30038	2.28631
5.31565	2.28799
5.33076	2.2896
5.34594	2.29127
5.361	2.29298
5.37639	2.29477
5.39162	2.29658
5.40673	2.2985
5.42202	2.30041
5.43709	2.30225
5.4521	2.30405
5.46732	2.30576
5.48288	2.30745
5.49777	2.30907
5.51313	2.31062
5.52838	2.31211
5.54351	2.31356
5.55895	2.31488
5.57398	2.31613
5.58911	2.31735
5.60425	2.31845
5.6196	2.31949
5.63459	2.32039
5.65015	2.32117
5.66499	2.32184
5.68024	2.32236
5.69573	2.32279
5.71074	2.32322
5.72608	2.3236
5.74122	2.32401
5.75637	2.32448
5.77158	2.32503
5.78668	2.3256
5.80204	2.32623
5.81701	2.32688
5.8321	2.32748
5.84792	2.32805
5.86269	2.32857
5.878	2.3291
5.893	2.32959
5.90816	2.3301
5.92352	2.33058
5.93878	2.33105
5.954	2.33142
5.96938	2.33173
5.98421	2.332
5.99955	2.33222
6.01491	2.33237
6.03013	2.33255
6.0453	2.33264
6.06068	2.33266
6.07567	2.33267
6.09067	2.33265
6.10611	2.33259
6.12116	2.33258
6.13647	2.33263
6.15156	2.3327
6.16682	2.3328
6.182	2.33291
6.19699	2.33305
6.21214	2.33321
6.22746	2.3334
6.2431	2.33358
6.25822	2.33376
6.27317	2.33384
6.28855	2.33389
6.30349	2.33387
6.31897	2.33382
6.33407	2.33373
6.34917	2.33363
6.36448	2.33343
6.3797	2.33318
6.39463	2.33288
6.40993	2.33253
6.42506	2.33211
6.44048	2.33167
6.45576	2.33118
6.47106	2.33062
6.47247	2.33055
6.48771	2.32992
6.50289	2.32928
6.51786	2.32861
6.53281	2.32906
6.54422	2.34072
6.54884	2.35104
6.55244	2.36428
6.55684	2.37592
6.5744	2.38885
6.60272	2.40286
6.63779	2.41776
6.66401	2.42806
6.69181	2.4386
6.7203	2.44933
6.74972	2.46018
6.77967	2.47106
6.80925	2.48194
6.84004	2.49275
6.87145	2.50309
6.91832	2.51711
6.96555	2.52963
7.0128	2.5403
7.07608	2.55139
7.1859	2.56209
7.29444	2.56308
7.39856	2.55646
7.50338	2.5451
7.59434	2.5337
7.70015	2.5226
7.80653	2.51339
7.91358	2.50477
8.01968	2.49657
8.12605	2.48863
8.23229	2.48073
8.33935	2.47274
8.44604	2.46463
8.55286	2.45646
8.65915	2.44808
8.76468	2.43961
8.87094	2.43106
8.97676	2.42238
9.08298	2.41369
9.19	2.40523
9.29643	2.39702
9.40304	2.3887
9.50937	2.37972
9.6162	2.37059
9.7229	2.36114
9.82961	2.35162
9.9356	2.34235
10.0413	2.3336
10.1468	2.3255
10.2522	2.31838
10.3586	2.31204
10.4659	2.30693
10.5726	2.30306
10.6784	2.30002
10.7843	2.29765
10.8908	2.29568
10.9968	2.2939
11.1045	2.29122
11.211	2.28789
11.3174	2.28366
11.4235	2.27864
11.5295	2.27301
11.6362	2.26725
11.7422	2.26177
11.8485	2.25737
11.9546	2.25415
12.0611	2.25243
12.167	2.25224
12.2725	2.25339
12.3788	2.25605
12.4848	2.25972
12.5908	2.2643
12.6974	2.26992
12.8036	2.2757
12.9103	2.28095
13.0172	2.28575
13.1246	2.2902
13.2299	2.29479
13.3354	2.29982
13.4413	2.30529
13.5477	2.31166
13.6548	2.31934
13.7613	2.32778
13.8669	2.33698
13.9731	2.34715
14.0789	2.35824
14.1696	2.36855
14.2612	2.37964
14.3515	2.39167
14.4272	2.40231
14.5024	2.41368
14.5783	2.4254
14.6548	2.43744
14.7317	2.44976
14.7923	2.45982
14.8537	2.47002
14.9149	2.4803
14.9754	2.49061
15.0354	2.50086
15.0957	2.51103
15.1566	2.52111
15.2174	2.53113
15.2933	2.54354
15.3695	2.55572
15.4462	2.56758
15.5219	2.57919
15.5982	2.59046
15.6746	2.60122
15.7506	2.61156
15.8417	2.62317
15.9335	2.63341
16.0402	2.64389
16.1478	2.65329
16.2548	2.66211
16.3604	2.67042
16.4656	2.67822
16.5714	2.68553
16.6782	2.69346
16.7852	2.70216
16.8917	2.71131
16.9977	2.72077
17.1041	2.7302
17.2107	2.73933
17.3176	2.74824
17.4247	2.75711
17.5306	2.76609
17.636	2.77495
17.7418	2.78356
17.8485	2.79202
17.9553	2.80059
18.0618	2.80906
18.1682	2.81739
18.2747	2.82552
18.3811	2.83338
18.4877	2.84075
18.5942	2.84775
18.7011	2.85402
18.807	2.85966
18.9136	2.86467
19.0198	2.86923
19.1262	2.87303
19.2325	2.87628
19.34	2.8791
19.4456	2.88207
19.5519	2.8853
19.6578	2.88844
19.765	2.89151
19.8719	2.89493
19.9787	2.8986
20.0841	2.90262
20.1897	2.90729
20.2954	2.91259
20.4013	2.91881
20.5085	2.92637
20.6143	2.93572
20.72	2.94695
20.8104	2.95801
20.8866	2.96822
20.963	2.97931
21.0385	2.99126
21.0993	3.00136
21.1599	3.01188
21.2208	3.02274
21.281	3.0338
21.3413	3.04506
21.402	3.05647
21.463	3.06789
21.5238	3.07922
21.5847	3.09043
21.6453	3.10152
21.7066	3.11245
21.7677	3.12317
21.8288	3.13359
21.8896	3.14364
21.9657	3.15579
22.0421	3.16756
22.1183	3.17908
22.1946	3.19036
22.2699	3.20164
22.3457	3.21293
22.4219	3.22427
22.4976	3.23579
22.5735	3.24768
22.649	3.26001
22.7092	3.27002
22.785	3.28247
22.8612	3.29475
22.938	3.3068
23.0149	3.31853
23.0914	3.32987
23.1673	3.34081
23.2432	3.35132
23.3342	3.36318
23.4254	3.37404
23.5165	3.38416
23.6242	3.39548
23.7303	3.40659
23.8361	3.41739
23.9421	3.42789
24.0488	3.43804
24.1558	3.44813
24.2624	3.45804
24.3687	3.46767
24.475	3.47703
24.5812	3.4861
24.6876	3.49453
24.7943	3.50266
24.9012	3.5107
25.0074	3.51865
25.1136	3.52636
25.2196	3.53402
25.3263	3.54138
25.4325	3.54869
25.5394	3.55598
25.6449	3.56346
25.751	3.57101
25.857	3.57845
25.9642	3.58558
26.0716	3.59253
26.1787	3.59915
26.2846	3.60535
26.3903	3.6114
26.4962	3.61756
26.6021	3.62377
26.7087	3.63029
26.8154	3.63763
26.9213	3.64572
27.0272	3.65418
27.1342	3.66259
27.2415	3.67065
27.3483	3.67842
27.455	3.68568
27.5608	3.69234
27.6671	3.69854
27.7729	3.70407
27.8789	3.70905
27.9862	3.71375
28.0927	3.71815
28.1993	3.72212
28.306	3.72577
28.4126	3.72883
28.519	3.73124
28.6257	3.73318
28.7328	3.73501
28.8386	3.73707
28.9439	3.73937
29.0494	3.74152
29.1558	3.74407
29.2635	3.74745
29.3699	3.75121
29.4761	3.75508
29.5824	3.7589
29.6892	3.76228
29.7958	3.76523
29.9032	3.76786
30.0089	3.77013
30.1144	3.77194
30.2203	3.77318
30.3271	3.77396
30.4343	3.77463
30.5408	3.775
30.6472	3.77507
30.7536	3.77519
30.8601	3.77519
30.9665	3.77474
31.0727	3.77421
31.1798	3.77361
31.2857	3.77294
31.3915	3.77253
31.4977	3.7726
31.6038	3.7731
31.7101	3.774
31.8171	3.77501
31.9238	3.77644
32.0297	3.77845
32.1357	3.78019
32.2424	3.78148
32.349	3.78253
32.4561	3.78368
32.562	3.78464
32.6679	3.78561
32.7742	3.78665
32.8801	3.78766
32.9871	3.78831
33.0937	3.7891
33.2005	3.78998
33.306	3.79094
33.4124	3.79155
33.5193	3.79201
33.6259	3.79264
33.7326	3.79343
33.8382	3.79422
33.9447	3.79526
34.0508	3.79622
34.157	3.79698
34.264	3.79775
34.3706	3.79836
34.4771	3.79781
34.5836	3.79569
34.6907	3.79284
34.7974	3.78963
34.9036	3.78614
35.0099	3.78235
35.1158	3.77895
35.2219	3.77659
35.3268	3.77562
35.4332	3.7752
35.5403	3.7753
35.6469	3.77582
35.7534	3.77632
35.8592	3.77686
35.966	3.77725
36.0721	3.77727
36.1794	3.77732
36.2863	3.77765
36.3917	3.7783
36.4975	3.77899
36.6034	3.77984
36.7106	3.78133
36.8164	3.78371
36.9226	3.78631
37.0287	3.78922
37.1351	3.79258
37.2416	3.79642
37.3478	3.80018
37.4549	3.80379
37.5616	3.80708
37.6675	3.81016
37.7741	3.81311
37.8802	3.81619
37.9861	3.81958
38.092	3.82373
38.1986	3.82891
38.3039	3.83545
38.4098	3.84341
38.5162	3.85235
38.6228	3.86196
38.7303	3.87216
38.8372	3.88239
38.9429	3.89247
39.049	3.90259
39.1544	3.91243
39.2609	3.92184
39.3678	3.9313
39.4744	3.94094
39.5805	3.95066
39.6867	3.96005
39.7943	3.96889
39.901	3.97736
40.008	3.98539
40.1137	3.99282
40.2198	3.99987
40.3258	4.0066
40.4316	4.01286
40.5384	4.01897
40.6454	4.02524
40.7521	4.03177
40.8583	4.0383
40.9647	4.04487
41.0714	4.05137
41.1776	4.05786
41.2848	4.0641
41.3908	4.07039
41.4969	4.07653
41.602	4.08235
41.7083	4.08782
41.8158	4.09328
41.9227	4.09887
42.0291	4.10428
42.1349	4.10971
42.2417	4.11517
42.3477	4.12049
42.4546	4.12557
42.5614	4.13087
42.6671	4.13658
42.7725	4.14239
42.8785	4.14815
42.9857	4.15409
43.0925	4.16026
43.1988	4.16628
43.3053	4.17225
43.4117	4.17838
43.5179	4.18472
43.6236	4.19146
43.7302	4.19833
43.8366	4.20483
43.9427	4.21187
44.0494	4.22001
44.1551	4.22943
44.2605	4.23981
44.3665	4.25098
44.4584	4.26155
44.5336	4.27172
44.6096	4.2828
44.6851	4.29441
44.7605	4.30618
44.8371	4.31787
44.9133	4.32954
44.9901	4.34131
45.0667	4.35294
45.1425	4.36455
45.2179	4.37606
45.2939	4.3874
45.3694	4.39845
45.4451	4.40921
45.5213	4.41987
45.5979	4.43064
45.6743	4.44149
45.7501	4.45238
45.8254	4.46319
45.9008	4.47371
45.9773	4.48387
46.0696	4.49577
46.1613	4.50761
46.2526	4.51939
46.3434	4.53085
46.4341	4.54213
46.5252	4.55325
46.6162	4.56406
46.7071	4.57469
46.799	4.58542
46.8907	4.59616
46.9814	4.6068
47.0724	4.61728
47.1634	4.62791
47.2547	4.63883
47.346	4.6501
47.4373	4.66137
47.5289	4.6725
47.6201	4.68376
47.7115	4.695
47.8018	4.70636
47.8924	4.71719
47.9837	4.72738
48.091	4.73851
48.198	4.74905
48.3042	4.75941
48.4106	4.76976
48.5169	4.77978
48.6229	4.7892
48.7303	4.79848
48.837	4.80819
48.9421	4.81809
49.0477	4.82756
49.1548	4.8364
49.2617	4.84525
49.368	4.8544
49.4744	4.86396
49.5802	4.87432
49.6867	4.88566
49.7771	4.89611
49.868	4.90723
49.9596	4.91929
50.0057	4.92554
50.0813	4.93626
50.1883	4.94474
50.268	4.93463
50.3169	4.9225
50.3498	4.91223
50.383	4.90036
50.4167	4.88698
50.4504	4.87222
50.4844	4.85615
50.5136	4.83881
50.5229	4.82967
50.5284	4.82023

## Sheet: cube PLA_30_XY 4
cube PLA_30_XY 4	cube PLA_30_XY 4
Stauchung	Standardkraft
%	MPa
0	0.0980512
0.000176241	0.0970906
0.000293017	0.0963541
0.000394089	0.0957419
0.000504294	0.0952389
0.000585322	0.094874
0.000592934	0.0949798
0.00481447	0.0955582
0.0145638	0.0961208
0.025409	0.0969632
0.0349002	0.0978454
0.0456263	0.0990364
0.0559909	0.100261
0.0666708	0.101442
0.0773212	0.102584
0.0882404	0.10371
0.0990056	0.104807
0.109174	0.105881
0.119798	0.106918
0.13051	0.10791
0.141421	0.108876
0.151625	0.109811
0.161979	0.110705
0.171439	0.111454
0.181673	0.112296
0.19233	0.113115
0.203044	0.113907
0.213781	0.114675
0.224384	0.115428
0.234675	0.11615
0.24521	0.116839
0.256025	0.117519
0.266548	0.118177
0.276903	0.118837
0.287483	0.119484
0.298117	0.120116
0.308669	0.120749
0.319461	0.121371
0.329843	0.121977
0.340719	0.122583
0.351141	0.123173
0.361646	0.12376
0.37209	0.124335
0.38272	0.124894
0.393478	0.125453
0.403933	0.126017
0.414613	0.126582
0.425021	0.127146
0.435689	0.127714
0.446176	0.128288
0.456961	0.128869
0.467432	0.129466
0.478058	0.130047
0.488433	0.130628
0.499403	0.131214
0.509532	0.131798
0.520404	0.132367
0.530927	0.132942
0.541796	0.133514
0.552004	0.134075
0.562632	0.134645
0.573463	0.135191
0.583622	0.135736
0.594521	0.136284
0.604833	0.136823
0.615538	0.137344
0.626045	0.137874
0.636752	0.138374
0.647353	0.138878
0.657998	0.139378
0.668336	0.139876
0.678792	0.140379
0.689709	0.140897
0.70044	0.141421
0.710617	0.141965
0.721316	0.142526
0.731784	0.143089
0.742488	0.143669
0.753001	0.144252
0.763496	0.144829
0.773993	0.145407
0.784726	0.145997
0.795333	0.146587
0.805714	0.14718
0.816266	0.147773
0.82697	0.148364
0.837674	0.148958
0.84828	0.14956
0.858674	0.150154
0.869314	0.150747
0.879821	0.151344
0.890421	0.151944
0.90078	0.152544
0.911611	0.153141
0.922022	0.153728
0.932631	0.154311
0.943492	0.154897
0.953699	0.155482
0.964518	0.156048
0.975128	0.15662
0.985564	0.157197
0.995708	0.157769
1.00526	0.158272
1.0155	0.158868
1.02608	0.159496
1.03683	0.160188
1.04745	0.160923
1.05807	0.161733
1.06839	0.162605
1.07891	0.163538
1.08977	0.164524
1.10024	0.165538
1.11083	0.166565
1.12128	0.167595
1.13173	0.16862
1.14233	0.16963
1.15182	0.170501
1.1623	0.171499
1.17274	0.172504
1.18332	0.173505
1.19378	0.174515
1.20447	0.175531
1.21491	0.176565
1.22542	0.177624
1.23622	0.178704
1.24679	0.17979
1.25751	0.180902
1.26801	0.182029
1.27848	0.183195
1.28911	0.184394
1.29947	0.185626
1.31023	0.186905
1.3208	0.188226
1.33136	0.189599
1.34195	0.19103
1.35245	0.192488
1.36309	0.193976
1.3739	0.195489
1.38435	0.19703
1.39463	0.198588
1.40531	0.200152
1.41609	0.201699
1.42658	0.203237
1.43732	0.204773
1.44758	0.206285
1.45814	0.207742
1.469	0.209219
1.4793	0.210686
1.48924	0.21214
1.50027	0.213579
1.51104	0.215016
1.52158	0.216456
1.53213	0.217929
1.54299	0.219391
1.55334	0.220864
1.56404	0.222396
1.57453	0.223997
1.58491	0.225665
1.59572	0.227428
1.60598	0.229285
1.61657	0.231249
1.62735	0.233317
1.6377	0.235538
1.64825	0.237918
1.65854	0.240473
1.66926	0.243178
1.6797	0.246065
1.69045	0.249122
1.70061	0.252374
1.71135	0.255755
1.7218	0.259257
1.73267	0.26286
1.74317	0.266582
1.75359	0.270404
1.76412	0.274307
1.77493	0.278291
1.78554	0.282352
1.79579	0.286492
1.80643	0.290687
1.81691	0.294928
1.82757	0.29921
1.83802	0.303538
1.84867	0.307891
1.85927	0.312252
1.86995	0.316584
1.88041	0.320932
1.89108	0.325271
1.90152	0.329598
1.91239	0.333943
1.92272	0.338273
1.93325	0.342604
1.94427	0.346957
1.95456	0.351324
1.96517	0.355721
1.97569	0.360145
1.98636	0.364589
1.99695	0.369107
2.00731	0.373677
2.01772	0.37832
2.02852	0.382992
2.03881	0.387733
2.0495	0.392531
2.06021	0.397403
2.0707	0.402327
2.08104	0.40733
2.09163	0.412391
2.10219	0.417554
2.1129	0.422798
2.12315	0.428164
2.13367	0.433649
2.14425	0.439255
2.15486	0.444999
2.16544	0.450917
2.17591	0.457002
2.1863	0.463197
2.19691	0.469503
2.20772	0.475866
2.21812	0.482323
2.22876	0.488853
2.2391	0.49541
2.25005	0.502011
2.26062	0.508677
2.27095	0.515433
2.28143	0.522322
2.29185	0.529316
2.30255	0.53637
2.31292	0.543508
2.32259	0.549732
2.3329	0.557121
2.34312	0.564638
2.35385	0.572284
2.36427	0.580007
2.37471	0.587889
2.38534	0.595921
2.39601	0.604046
2.40656	0.61224
2.41717	0.620559
2.42799	0.628897
2.43823	0.637314
2.44768	0.644605
2.45796	0.653174
2.46843	0.661817
2.4789	0.670563
2.48945	0.679307
2.50002	0.688133
2.51076	0.697025
2.52122	0.705945
2.53172	0.714837
2.54254	0.723733
2.553	0.73261
2.56335	0.741498
2.57397	0.750401
2.58442	0.75926
2.59523	0.76813
2.60592	0.776984
2.61628	0.785847
2.62721	0.794711
2.63737	0.803638
2.64819	0.81258
2.65853	0.821581
2.66925	0.830643
2.67973	0.839831
2.69027	0.849071
2.70077	0.85841
2.71147	0.867776
2.72191	0.877268
2.73247	0.886804
2.74289	0.896366
2.75235	0.90463
2.76292	0.914339
2.77304	0.924106
2.78409	0.933895
2.79462	0.943708
2.8051	0.95353
2.81544	0.963389
2.82609	0.973209
2.83676	0.982994
2.84714	0.992791
2.85803	1.00256
2.86848	1.0123
2.87924	1.02205
2.88992	1.03184
2.89996	1.04161
2.90945	1.05002
2.91993	1.05983
2.93024	1.06972
2.94088	1.07969
2.95146	1.08966
2.96216	1.09967
2.97274	1.1097
2.98325	1.1198
2.99395	1.12994
3.00411	1.14007
3.01489	1.15025
3.02542	1.16044
3.03599	1.17068
3.04673	1.18095
3.05729	1.19118
3.06801	1.20141
3.07862	1.2116
3.08929	1.22175
3.09976	1.23192
3.11023	1.24206
3.12071	1.25222
3.13154	1.26229
3.14205	1.2724
3.15269	1.28246
3.16293	1.29253
3.17379	1.30247
3.18418	1.31237
3.19366	1.32077
3.20402	1.33057
3.21454	1.34032
3.22499	1.35
3.23591	1.35964
3.24635	1.36927
3.25694	1.37891
3.26751	1.38853
3.27796	1.39814
3.28873	1.40777
3.29925	1.4174
3.30986	1.42705
3.32049	1.43675
3.33091	1.44645
3.34147	1.45623
3.35203	1.46606
3.36264	1.47593
3.37323	1.48587
3.3838	1.49587
3.38993	1.5016
3.40039	1.51164
3.41085	1.5217
3.42158	1.53177
3.43203	1.54188
3.4425	1.552
3.45298	1.5621
3.46388	1.57221
3.47438	1.58235
3.48486	1.5925
3.49561	1.60257
3.50805	1.614
3.51863	1.62401
3.52874	1.63401
3.54071	1.64531
3.55323	1.65654
3.56531	1.66776
3.57699	1.67888
3.58951	1.68995
3.60154	1.70088
3.61343	1.71177
3.62592	1.72262
3.63773	1.73344
3.64951	1.74432
3.66185	1.75523
3.67393	1.76622
3.68586	1.77729
3.69799	1.78841
3.71025	1.79953
3.72252	1.81071
3.73425	1.82196
3.74626	1.83322
3.75841	1.84449
3.77078	1.85571
3.78253	1.86686
3.79477	1.87799
3.80672	1.88903
3.81898	1.89989
3.83123	1.91069
3.8433	1.92135
3.85527	1.93196
3.86744	1.94247
3.87934	1.95289
3.89151	1.96321
3.90404	1.97342
3.91615	1.98352
3.92966	1.99476
3.94319	2.00581
3.95693	2.01675
3.97041	2.0277
3.98385	2.03864
3.99771	2.04965
4.01102	2.0608
4.02473	2.07202
4.0385	2.08327
4.05198	2.09451
4.06578	2.10571
4.0791	2.11687
4.09268	2.12796
4.10643	2.13901
4.11998	2.15005
4.13392	2.16102
4.14745	2.17195
4.1608	2.18284
4.17464	2.19356
4.18817	2.20422
4.20168	2.21475
4.21555	2.22509
4.22905	2.23534
4.2425	2.24544
4.25776	2.25647
4.27266	2.26735
4.28773	2.27816
4.30292	2.28883
4.31816	2.29941
4.3333	2.30995
4.34809	2.3205
4.36325	2.33102
4.37861	2.34152
4.39354	2.35213
4.40857	2.36272
4.42384	2.37325
4.43914	2.38378
4.45404	2.39428
4.46912	2.40466
4.48433	2.41492
4.49957	2.42504
4.51466	2.43506
4.52962	2.44484
4.545	2.45443
4.55981	2.46384
4.57521	2.47311
4.59019	2.48215
4.60559	2.49105
4.62066	2.49979
4.63563	2.50847
4.65076	2.51705
4.66613	2.52549
4.68136	2.53393
4.69627	2.54231
4.71142	2.5506
4.72642	2.55889
4.74147	2.5672
4.75659	2.57548
4.77172	2.58375
4.78678	2.59204
4.80192	2.60025
4.81715	2.60845
4.83201	2.61658
4.84734	2.62469
4.86223	2.63264
4.87771	2.64043
4.89272	2.64795
4.90794	2.65525
4.92298	2.6623
4.93808	2.66918
4.95286	2.67589
4.9684	2.68247
4.98355	2.68893
4.99873	2.69527
5.01365	2.70152
5.02885	2.70774
5.04392	2.71386
5.05924	2.72001
5.07416	2.7262
5.08925	2.73245
5.10423	2.73873
5.11939	2.74513
5.1345	2.75152
5.14991	2.75793
5.16496	2.76423
5.18041	2.77044
5.19516	2.77658
5.21012	2.78266
5.22551	2.78862
5.24058	2.7945
5.25568	2.80026
5.27094	2.80581
5.286	2.81125
5.30095	2.81651
5.31622	2.82172
5.33114	2.8268
5.34639	2.83181
5.36155	2.83668
5.37651	2.8415
5.39172	2.84619
5.40667	2.85088
5.42177	2.85561
5.43697	2.86043
5.45194	2.86528
5.46709	2.87021
5.48215	2.87514
5.4974	2.88004
5.51243	2.88492
5.52744	2.88979
5.5426	2.89468
5.55775	2.89952
5.57301	2.90432
5.58798	2.90902
5.60293	2.91362
5.6183	2.91804
5.63335	2.92236
5.6486	2.92651
5.66376	2.93044
5.67899	2.93419
5.69401	2.93786
5.70888	2.94134
5.72437	2.94469
5.73954	2.94797
5.75428	2.95121
5.76955	2.95431
5.78483	2.95736
5.79986	2.96049
5.81457	2.96373
5.82971	2.96697
5.84511	2.97032
5.8601	2.9738
5.87523	2.97722
5.89081	2.98063
5.90531	2.98402
5.92078	2.98736
5.93562	2.99069
5.95084	2.994
5.9661	2.99718
5.981	3.00033
5.99624	3.00337
6.01121	3.00629
6.02612	3.00919
6.04129	3.01207
6.05648	3.01489
6.07176	3.01759
6.08701	3.02014
6.102	3.02257
6.11695	3.02479
6.13259	3.0269
6.14735	3.02896
6.16274	3.03098
6.17757	3.03304
6.19271	3.03512
6.20786	3.03726
6.22288	3.03946
6.23795	3.04168
6.25298	3.04398
6.26794	3.04629
6.28352	3.04862
6.29837	3.05096
6.31361	3.05337
6.32846	3.05571
6.34358	3.05804
6.3588	3.06027
6.37412	3.06244
6.38911	3.06438
6.40451	3.06618
6.41927	3.06786
6.43438	3.06944
6.44965	3.07091
6.46472	3.07234
6.4801	3.07366
6.49511	3.07491
6.51007	3.0761
6.52522	3.07722
6.54029	3.07839
6.55534	3.0796
6.57045	3.08088
6.58557	3.08214
6.60083	3.08342
6.61575	3.08471
6.63086	3.08598
6.64599	3.08723
6.66101	3.08853
6.67599	3.08983
6.6915	3.09108
6.70668	3.09222
6.72161	3.09335
6.73642	3.09442
6.75184	3.09541
6.76683	3.09632
6.78206	3.09718
6.79724	3.09792
6.8123	3.09856
6.82749	3.09918
6.84244	3.09974
6.85772	3.10026
6.87258	3.1007
6.88783	3.10106
6.90304	3.1013
6.91824	3.10148
6.93303	3.10164
6.9482	3.10183
6.96357	3.10202
6.97846	3.10232
6.99343	3.10265
7.00895	3.10304
7.02377	3.10348
7.0387	3.10399
7.05398	3.10451
7.06895	3.10503
7.08425	3.10558
7.09939	3.10609
7.11467	3.10651
7.12988	3.10686
7.14477	3.10715
7.15996	3.10729
7.1752	3.10723
7.19017	3.1071
7.2051	3.10647
7.22054	3.10549
7.23467	3.10441
7.25036	3.10333
7.26558	3.10221
7.28087	3.1014
7.29616	3.10079
7.31088	3.10022
7.31249	3.10017
7.32766	3.09962
7.3426	3.09906
7.35771	3.09862
7.37286	3.09837
7.386	3.10945
7.38982	3.12116
7.39227	3.13285
7.39443	3.14693
7.39576	3.15754
7.40029	3.16905
7.4116	3.18138
7.42817	3.19447
7.4483	3.20825
7.47125	3.22263
7.49672	3.23753
7.52402	3.25286
7.55214	3.2685
7.58122	3.2844
7.61148	3.30047
7.6424	3.31661
7.67342	3.33277
7.70513	3.34888
7.73668	3.36482
7.76825	3.38021
7.79953	3.39477
7.83075	3.40835
7.86214	3.42082
7.89315	3.43204
7.9398	3.44647
7.9865	3.45796
8.04803	3.4688
8.15492	3.47686
8.26224	3.47416
8.3682	3.46474
8.45861	3.45375
8.53344	3.44373
8.6089	3.43352
8.68471	3.42339
8.77604	3.41178
8.8668	3.4009
8.95752	3.39059
9.06265	3.37896
9.16734	3.36797
9.27281	3.35787
9.3781	3.34825
9.48369	3.33932
9.58991	3.33119
9.69555	3.32355
9.80147	3.31599
9.90736	3.30851
10.0134	3.30104
10.1191	3.29337
10.2253	3.28509
10.3312	3.27631
10.4367	3.26716
10.5419	3.25788
10.6469	3.24841
10.7528	3.2392
10.8594	3.23053
10.9652	3.22247
11.0705	3.21484
11.1759	3.20794
11.282	3.20136
11.3873	3.19478
11.4941	3.18822
11.5997	3.18184
11.7043	3.1754
11.8096	3.16884
11.9155	3.16218
12.0219	3.15561
12.128	3.14903
12.2337	3.14216
12.3395	3.13498
12.4454	3.12763
12.5511	3.12002
12.6564	3.11219
12.7626	3.10486
12.8679	3.09835
12.9731	3.09223
13.0787	3.08695
13.184	3.08285
13.2898	3.07977
13.3955	3.07751
13.5019	3.07568
13.6069	3.07408
13.7122	3.0727
13.8181	3.0711
13.9241	3.06905
14.031	3.06706
14.1371	3.06495
14.2416	3.06283
14.3471	3.06088
14.4521	3.05899
14.5582	3.05698
14.6649	3.05476
14.7704	3.05201
14.8761	3.0483
14.9821	3.04313
15.0889	3.03634
15.1808	3.02622
15.2728	3.015
15.3644	3.00337
15.4549	2.99184
15.5439	2.98082
15.6324	2.97047
15.7368	2.95921
15.8428	2.94914
15.9489	2.94442
16.0545	2.94119
16.1602	2.93823
16.2659	2.9352
16.3721	2.93225
16.4777	2.9294
16.584	2.92654
16.6895	2.9238
16.7951	2.92146
16.9003	2.91975
17.0048	2.91859
17.1107	2.91806
17.217	2.91839
17.3229	2.91965
17.4281	2.92164
17.5337	2.92447
17.6397	2.92778
17.7451	2.93145
17.852	2.93577
17.9572	2.94088
18.0616	2.94658
18.1667	2.95303
18.2724	2.96042
18.3783	2.96879
18.484	2.9778
18.5898	2.98718
18.6956	2.99666
18.8019	3.00587
18.9078	3.01447
19.0138	3.02245
19.1201	3.02982
19.2252	3.03652
19.3307	3.0425
19.4362	3.04849
19.5421	3.05456
19.6475	3.06074
19.754	3.06675
19.8591	3.07287
19.965	3.07922
20.0706	3.08575
20.1769	3.09205
20.2832	3.09871
20.3892	3.10592
20.4939	3.11369
20.5984	3.12219
20.7039	3.13137
20.8093	3.14099
20.9159	3.15102
21.0222	3.16101
21.1281	3.17051
21.2335	3.17948
21.3399	3.18786
21.4461	3.19582
21.5518	3.20343
21.6576	3.21064
21.7626	3.21777
21.868	3.22532
21.9737	3.23308
22.0792	3.24092
22.1853	3.24922
22.291	3.25867
22.3964	3.26956
22.4865	3.28005
22.5766	3.29153
22.6523	3.30178
22.7272	3.31265
22.803	3.32408
22.8788	3.3361
22.9545	3.3485
23.0146	3.35855
23.0748	3.36858
23.1349	3.37859
23.21	3.3909
23.2858	3.40297
23.3617	3.41482
23.438	3.42637
23.514	3.43764
23.5897	3.44868
23.6647	3.4596
23.7403	3.47039
23.8157	3.48089
23.8909	3.49109
23.9668	3.50112
24.0582	3.51312
24.1335	3.52324
24.2086	3.53343
24.2838	3.54349
24.374	3.55529
24.4651	3.56658
24.5565	3.57763
24.6474	3.58844
24.7384	3.59884
24.8288	3.60888
24.9343	3.62015
25.04	3.63105
25.1456	3.64168
25.2519	3.65256
25.3577	3.6635
25.4629	3.67439
25.5688	3.68517
25.6744	3.69581
25.7803	3.70616
25.8863	3.71628
25.9928	3.72603
26.0977	3.73557
26.203	3.7449
26.3086	3.754
26.415	3.76275
26.5219	3.77156
26.6278	3.77988
26.733	3.78768
26.8386	3.79493
26.9443	3.80153
27.05	3.80734
27.1566	3.81224
27.2622	3.81646
27.3678	3.82012
27.4737	3.8232
27.5803	3.82602
27.6863	3.82877
27.7921	3.83145
27.8974	3.83421
28.0026	3.83722
28.1084	3.84034
28.2138	3.84318
28.3196	3.84574
28.4259	3.84817
28.5316	3.85024
28.6377	3.85173
28.7436	3.85279
28.8501	3.85335
28.9557	3.85338
29.062	3.85289
29.1679	3.85226
29.2728	3.85171
29.3774	3.85128
29.4828	3.85067
29.5892	3.85023
29.6957	3.85023
29.8015	3.85051
29.9071	3.85104
30.0126	3.85184
30.1183	3.8527
30.2246	3.85372
30.3307	3.85526
30.4354	3.85739
30.5404	3.85958
30.6456	3.86184
30.7522	3.86427
30.8582	3.86718
30.9639	3.87022
31.0696	3.87321
31.1753	3.87625
31.2814	3.87925
31.3872	3.88176
31.4931	3.88409
31.5989	3.88615
31.704	3.88791
31.8097	3.88947
31.9152	3.89104
32.0209	3.89258
32.1269	3.89421
32.2335	3.89574
32.3387	3.89755
32.4441	3.89975
32.5496	3.90199
32.6555	3.90426
32.7616	3.90729
32.8676	3.91114
32.9724	3.91584
33.0773	3.92154
33.1826	3.92781
33.2882	3.93422
33.395	3.9407
33.5013	3.94717
33.6072	3.95331
33.7121	3.95903
33.8183	3.96421
33.9244	3.96919
34.0302	3.97435
34.136	3.97959
34.2411	3.98503
34.347	3.99076
34.4524	3.99619
34.5582	4.0013
34.6648	4.00647
34.7703	4.01175
34.8759	4.01708
34.9811	4.02261
35.0872	4.02856
35.1925	4.0352
35.2986	4.04224
35.4045	4.04988
35.51	4.05817
35.615	4.06693
35.72	4.07562
35.8264	4.08414
35.9331	4.09244
36.0392	4.10034
36.1443	4.10774
36.2499	4.11483
36.356	4.12147
36.4618	4.12809
36.5684	4.1353
36.6734	4.14344
36.7781	4.15226
36.8833	4.16193
36.9895	4.17248
37.0953	4.18401
37.1856	4.19436
37.2761	4.20487
37.3663	4.21558
37.4573	4.22663
37.5479	4.23792
37.6385	4.24924
37.7293	4.26069
37.8206	4.2722
37.9106	4.28374
38.0011	4.29537
38.0917	4.30725
38.1671	4.31726
38.2573	4.32917
38.3327	4.33918
38.4083	4.34931
38.4846	4.35977
38.5593	4.37069
38.6344	4.38205
38.7095	4.39365
38.7851	4.40535
38.8611	4.41693
38.937	4.42854
39.0137	4.44022
39.0895	4.45167
39.1646	4.4628
39.2401	4.47363
39.3154	4.48407
39.4053	4.49602
39.4959	4.50735
39.5871	4.51834
39.6781	4.5293
39.7691	4.54004
39.8591	4.55081
39.9499	4.5613
40.0411	4.57151
40.1472	4.58309
40.2535	4.59424
40.3591	4.60464
40.4644	4.61464
40.5701	4.62431
40.6751	4.63353
40.781	4.64256
40.8873	4.65171
40.9933	4.66089
41.0991	4.66987
41.2051	4.67869
41.3114	4.6874
41.4169	4.6957
41.5231	4.70322
41.6286	4.71067
41.7341	4.7183
41.8385	4.72643
41.9437	4.73487
42.0502	4.74382
42.1564	4.75343
42.2623	4.76331
42.3678	4.77341
42.474	4.78313
42.5796	4.79196
42.6862	4.79993
42.7923	4.80762
42.8972	4.81502
43.0021	4.82209
43.1077	4.82913
43.2144	4.8356
43.3202	4.84254
43.4261	4.84955
43.5319	4.85675
43.6374	4.86451
43.7426	4.8728
43.8477	4.88143
43.9538	4.89149
44.0593	4.9023
44.1644	4.91382
44.2553	4.92407
44.3458	4.93485
44.4366	4.9457
44.5273	4.95674
44.6182	4.96772
44.7093	4.97875
44.7992	4.98984
44.8895	5.00076
44.9798	5.01136
45.0712	5.02138
45.1778	5.03292
45.2842	5.04409
45.3891	5.05489
45.4943	5.06582
45.5995	5.0764
45.7052	5.08652
45.8123	5.09654
45.9183	5.10679
46.0236	5.11705
46.1285	5.127
46.2347	5.13631
46.3412	5.14554
46.4476	5.155
46.553	5.1644
46.6582	5.17354
46.764	5.18254
46.8694	5.19092
46.9753	5.19899
47.0818	5.20717
47.1873	5.2153
47.2927	5.22315
47.3984	5.23139
47.5045	5.24018
47.6098	5.24959
47.7158	5.25925
47.8218	5.26957
47.9274	5.28074
48.0168	5.29121
48.1066	5.30177
48.1971	5.31245
48.2884	5.32342
48.3798	5.33471
48.4701	5.34646
48.5455	5.35674
48.6209	5.36736
48.6963	5.37792
48.7714	5.38823
48.8474	5.39843
48.9236	5.40866
48.9995	5.41901
49.0751	5.4293
49.1649	5.44127
49.2547	5.45279
49.346	5.46366
49.4369	5.47434
49.5276	5.48485
49.6182	5.4954
49.7088	5.50616
49.7995	5.5175
49.875	5.52752
49.95	5.53796
50.01	5.54654
50.0857	5.55787
50.1615	5.56921
50.2707	5.56601
50.3189	5.55559
50.3678	5.54048
50.4013	5.52798
50.4347	5.51369
50.4687	5.49766
50.5031	5.47997
50.5366	5.46077
50.5496	5.45063
50.5585	5.44014
50.5639	5.42932

[truncated: 1 more sheets: cube PLA_30_XY 5]
