# Supplementary material for: Biomechanical validation of additively manufactured artificial femoral bones
Source: BMC Biomed Eng. 2022 Aug 4;4:6. doi: 10.1186/s42490-022-00063-1 (PMC9354338; doi:10.1186/s42490-022-00063-1)
Supplement: Supplementary file 1 — Additional file 1. [file 42490_2022_63_MOESM1_ESM.zip › compressive test cube PLA 40.xlsx]

## Sheet: Legend
Naming sheme (specimen geometry, material, infill, testing direction, specimen number)
Each sheet shows the data and graph of one specimen (stress in MPa over strain in %)
	Modulus	0.2% compressive offset strength	plateau stress
	MPa	MPa	MPa
cube PLA_40_Z 1	481.78	7.97172	12.2126
cube PLA_40_Z 2	334.074	6.21955	9.72198
cube PLA_40_Z 3	472.888	7.61179	11.685
cube PLA_40_Z 4	375.853	6.79528	10.3336
cube PLA_40_Z 5	296.286	5.82092	8.80092
cube PLA_40_XY 1	156.991	5.46696	7.96847
cube PLA_40_XY 2	166.053	5.1238	6.75084
cube PLA_40_XY 3	199.568	5.94648	8.0826
cube PLA_40_XY 4	203.233	5.57481	8.09507
cube PLA_40_XY 5	212.921	6.30956	8.4975

## Sheet: cube PLA_40_Z 1
cube PLA_40_Z 1	cube PLA_40_Z 1
Stauchung	Standardkraft
%	MPa
0	0.118144
0.000163254	0.11733
0.000295938	0.11669
0.000448411	0.11614
0.000543298	0.115669
0.000560599	0.115635
0.000190633	0.117245
0.00419778	0.120576
0.0158584	0.123871
0.0274592	0.127897
0.0389835	0.132581
0.0492129	0.136971
0.0609177	0.142043
0.0723796	0.146894
0.0836212	0.151556
0.0953663	0.156095
0.107115	0.160654
0.118985	0.16586
0.129224	0.169859
0.139489	0.173924
0.150663	0.178732
0.162346	0.183742
0.174013	0.188944
0.18509	0.194369
0.196416	0.200109
0.207713	0.206212
0.218858	0.212675
0.230335	0.219599
0.241584	0.226892
0.253025	0.234583
0.26474	0.242677
0.275814	0.251078
0.287053	0.259844
0.298467	0.268878
0.309984	0.2783
0.321478	0.288088
0.33244	0.29834
0.34402	0.308959
0.355031	0.320068
0.36677	0.331649
0.376162	0.342012
0.385975	0.352727
0.39567	0.363837
0.405439	0.375317
0.415172	0.387186
0.422992	0.397351
0.431275	0.407804
0.439235	0.418462
0.447431	0.429356
0.455548	0.440478
0.463514	0.451833
0.471808	0.463367
0.479881	0.475127
0.488073	0.487165
0.496306	0.499422
0.50405	0.511955
0.510501	0.522167
0.516866	0.532553
0.523465	0.543096
0.530021	0.55381
0.536249	0.564689
0.542975	0.575747
0.549565	0.587009
0.556087	0.598475
0.562278	0.61005
0.568759	0.621825
0.575271	0.633772
0.581662	0.645944
0.588125	0.658296
0.594713	0.670867
0.600888	0.683669
0.607313	0.69674
0.613924	0.71006
0.618542	0.720227
0.623361	0.730516
0.627999	0.740981
0.633048	0.751596
0.637748	0.76239
0.642595	0.773431
0.647194	0.784584
0.652072	0.795921
0.656739	0.807384
0.661341	0.819025
0.666278	0.83085
0.670914	0.84282
0.675889	0.854942
0.681035	0.867205
0.685545	0.879648
0.690157	0.892271
0.694951	0.904978
0.699953	0.917809
0.704858	0.930807
0.709405	0.943889
0.714513	0.957113
0.71907	0.970436
0.724414	0.983794
0.729317	0.997287
0.733922	1.01089
0.738674	1.02454
0.743632	1.03827
0.748325	1.05213
0.753355	1.0661
0.758349	1.08014
0.763036	1.09428
0.767813	1.10849
0.77281	1.12279
0.77719	1.1372
0.782139	1.1517
0.787451	1.16628
0.792072	1.18095
0.796839	1.19569
0.801895	1.21056
0.806959	1.22554
0.810341	1.23558
0.813642	1.24562
0.81678	1.25573
0.820105	1.26592
0.823367	1.27618
0.826704	1.28646
0.830026	1.29678
0.832999	1.30715
0.83649	1.31756
0.840024	1.32802
0.843049	1.33858
0.846443	1.34918
0.849489	1.35984
0.852332	1.37057
0.855646	1.38138
0.858912	1.39227
0.862209	1.40323
0.865166	1.41429
0.868551	1.42543
0.871594	1.43665
0.874616	1.44799
0.87768	1.4594
0.881248	1.47086
0.884236	1.48241
0.887512	1.49405
0.890768	1.50582
0.893979	1.51771
0.897126	1.52967
0.900338	1.54171
0.903793	1.55383
0.906888	1.56602
0.910268	1.5783
0.913513	1.59067
0.916705	1.60315
0.919718	1.61575
0.92292	1.62841
0.926253	1.64114
0.929655	1.65392
0.932793	1.66681
0.935933	1.67979
0.93899	1.69285
0.942289	1.70596
0.945154	1.71913
0.948516	1.73239
0.951733	1.74571
0.955029	1.75908
0.958399	1.77253
0.961671	1.78606
0.964598	1.79965
0.967627	1.81327
0.971246	1.82693
0.974484	1.84068
0.97768	1.85445
0.980714	1.86828
0.984033	1.88211
0.987264	1.89597
0.990592	1.90986
0.993842	1.92377
0.997229	1.93769
1.0005	1.9516
1.0037	1.96549
1.00696	1.97939
1.01067	1.99331
1.01435	2.00719
1.01764	2.02103
1.02116	2.03485
1.02431	2.04869
1.02756	2.06251
1.03106	2.07631
1.03461	2.09005
1.03807	2.10379
1.0413	2.11751
1.04448	2.13123
1.04781	2.14492
1.05106	2.15861
1.05445	2.17229
1.05742	2.18595
1.06069	2.19962
1.06406	2.21328
1.06721	2.22701
1.07052	2.24078
1.0734	2.25459
1.07675	2.26843
1.08013	2.28228
1.08338	2.29619
1.08627	2.31014
1.08942	2.32417
1.0929	2.33828
1.09603	2.35241
1.09913	2.36664
1.10217	2.38098
1.10553	2.39538
1.10882	2.40985
1.11199	2.4244
1.11529	2.43903
1.11836	2.45374
1.12164	2.46852
1.12455	2.48341
1.12809	2.49839
1.13134	2.51346
1.1342	2.52855
1.13764	2.54373
1.14103	2.55898
1.14434	2.57433
1.14761	2.58971
1.15082	2.60514
1.15382	2.62064
1.157	2.63619
1.16037	2.6518
1.16383	2.66748
1.16694	2.6832
1.17019	2.69897
1.17325	2.71477
1.17666	2.73063
1.17987	2.74653
1.18309	2.76244
1.18611	2.77837
1.18954	2.79433
1.19297	2.81032
1.19624	2.82634
1.19943	2.84233
1.20286	2.85834
1.20596	2.87434
1.20952	2.89034
1.21274	2.90636
1.21607	2.92243
1.21943	2.93847
1.22276	2.95451
1.22603	2.97057
1.2294	2.98665
1.2328	3.00269
1.23558	3.01874
1.23864	3.03481
1.24216	3.0509
1.24547	3.06697
1.24857	3.08306
1.25192	3.09914
1.2553	3.11523
1.25831	3.13133
1.26165	3.14742
1.26505	3.16352
1.26822	3.17962
1.27122	3.19571
1.27477	3.21183
1.27821	3.22796
1.28143	3.24413
1.28469	3.26031
1.28788	3.27651
1.29127	3.29272
1.29443	3.30896
1.29768	3.32521
1.30112	3.3415
1.30423	3.35783
1.30739	3.37417
1.31058	3.39056
1.31416	3.40703
1.31703	3.42347
1.3203	3.43992
1.32352	3.45643
1.32688	3.47297
1.32994	3.48954
1.33319	3.50612
1.33653	3.52273
1.33968	3.53938
1.34302	3.55606
1.34626	3.57275
1.34976	3.5895
1.35312	3.60631
1.35599	3.62315
1.35942	3.64006
1.36277	3.65701
1.36592	3.674
1.36904	3.69102
1.37222	3.70807
1.37531	3.72515
1.37853	3.74223
1.38169	3.75935
1.38476	3.77647
1.38813	3.79359
1.39138	3.81073
1.39481	3.82789
1.39813	3.84506
1.40133	3.86225
1.40461	3.87938
1.40796	3.89654
1.4111	3.91371
1.41435	3.93083
1.41764	3.94798
1.421	3.96513
1.42411	3.98225
1.42744	3.99936
1.43096	4.01644
1.43436	4.03349
1.43746	4.05047
1.44102	4.06741
1.44404	4.08431
1.4477	4.10116
1.45085	4.11795
1.45392	4.13472
1.45761	4.15146
1.46087	4.16814
1.46423	4.18478
1.46747	4.20141
1.47081	4.21802
1.47417	4.23454
1.47748	4.25102
1.48078	4.26749
1.48404	4.28392
1.48714	4.30036
1.49051	4.31675
1.49383	4.3331
1.49715	4.34948
1.50037	4.3658
1.50355	4.38211
1.50699	4.39842
1.51018	4.41475
1.51319	4.43108
1.51674	4.44742
1.51989	4.4638
1.52311	4.48019
1.5265	4.49659
1.52968	4.51302
1.53271	4.52948
1.53613	4.54594
1.53908	4.56244
1.54247	4.57898
1.54558	4.59553
1.54894	4.61208
1.55213	4.62865
1.55548	4.64527
1.55872	4.6619
1.56203	4.67855
1.56515	4.69524
1.56842	4.71194
1.57172	4.72866
1.575	4.74542
1.57846	4.76217
1.58167	4.77897
1.58486	4.79575
1.58818	4.81254
1.59131	4.82933
1.59459	4.8461
1.59787	4.86287
1.60102	4.87961
1.60463	4.89635
1.60789	4.91304
1.61121	4.92968
1.61457	4.94628
1.61782	4.96284
1.6212	4.97934
1.62449	4.9958
1.628	5.01226
1.63123	5.02867
1.63459	5.04507
1.63806	5.06137
1.6415	5.07762
1.64506	5.09379
1.64792	5.10989
1.65126	5.12598
1.65456	5.14202
1.65773	5.15801
1.66118	5.17391
1.66444	5.18969
1.66811	5.20543
1.67135	5.22107
1.67485	5.23669
1.67782	5.25223
1.68116	5.26766
1.68419	5.28304
1.68776	5.29833
1.69134	5.31363
1.69479	5.32886
1.6982	5.34403
1.70143	5.3592
1.7043	5.37434
1.70782	5.38946
1.71094	5.40447
1.71469	5.4195
1.71775	5.43445
1.72085	5.44941
1.72425	5.46435
1.72746	5.4793
1.73082	5.49424
1.73367	5.50914
1.73695	5.524
1.74047	5.53884
1.74388	5.55371
1.74721	5.56857
1.7503	5.5834
1.75393	5.59822
1.75686	5.61298
1.76019	5.62773
1.76348	5.64249
1.7668	5.65723
1.77054	5.67194
1.77396	5.6866
1.77729	5.70133
1.7808	5.71606
1.78428	5.73073
1.7874	5.74531
1.7907	5.75988
1.79395	5.77448
1.7974	5.78898
1.80064	5.80348
1.8039	5.81795
1.80724	5.83236
1.81045	5.84675
1.81371	5.8611
1.81734	5.87538
1.82068	5.88966
1.82372	5.90392
1.82681	5.91812
1.83026	5.93233
1.83392	5.94652
1.83672	5.96067
1.84019	5.97479
1.84336	5.98888
1.84648	6.00296
1.84995	6.01699
1.85339	6.03097
1.85652	6.04492
1.86004	6.0588
1.86345	6.07261
1.86675	6.08639
1.87014	6.10016
1.87348	6.11391
1.87665	6.12755
1.87999	6.14118
1.88325	6.15474
1.88678	6.16827
1.88989	6.18176
1.89314	6.19519
1.89642	6.20855
1.89991	6.22185
1.90299	6.23507
1.90638	6.24822
1.90961	6.26132
1.9133	6.27434
1.91647	6.28728
1.91971	6.30015
1.92307	6.31297
1.9265	6.3257
1.92979	6.33835
1.93323	6.35095
1.93673	6.36349
1.93976	6.376
1.94318	6.38845
1.94667	6.40086
1.95019	6.41323
1.95315	6.42551
1.95652	6.43771
1.95967	6.44991
1.96303	6.46208
1.9661	6.4742
1.96944	6.48628
1.97264	6.49834
1.97595	6.51039
1.97929	6.52242
1.9826	6.53445
1.98595	6.54646
1.98921	6.55845
1.99213	6.57045
1.99553	6.58248
1.99899	6.5945
2.00224	6.60651
2.00532	6.61849
2.00857	6.63051
2.01179	6.64253
2.01527	6.65458
2.01867	6.66663
2.02188	6.67868
2.025	6.69073
2.02838	6.70277
2.03185	6.71482
2.0352	6.7269
2.03834	6.73899
2.04134	6.75107
2.04465	6.76315
2.04806	6.77527
2.05131	6.78734
2.05462	6.79939
2.05783	6.81141
2.06124	6.8234
2.06442	6.83536
2.06774	6.84728
2.07116	6.85919
2.07421	6.87104
2.07783	6.88287
2.08107	6.89466
2.08449	6.90644
2.08806	6.91821
2.09101	6.92995
2.09428	6.94164
2.09766	6.95328
2.10102	6.96488
2.10422	6.97645
2.10726	6.988
2.11074	6.99952
2.11406	7.01096
2.11746	7.02241
2.12058	7.0338
2.12369	7.0451
2.12724	7.05636
2.13064	7.06752
2.13368	7.07864
2.13704	7.0897
2.14028	7.10072
2.14372	7.1117
2.14726	7.12264
2.15059	7.1335
2.15372	7.14431
2.15738	7.15502
2.16066	7.16566
2.16382	7.17626
2.16722	7.1868
2.17041	7.19728
2.17368	7.20766
2.17677	7.21799
2.1804	7.22825
2.18399	7.23845
2.18723	7.24856
2.19021	7.25859
2.19525	7.27351
2.20021	7.28826
2.20523	7.30287
2.21038	7.31737
2.2154	7.33172
2.22028	7.34603
2.22536	7.36021
2.23018	7.37424
2.2351	7.38829
2.23994	7.40229
2.24506	7.41622
2.24986	7.43014
2.2544	7.44399
2.25959	7.45779
2.26441	7.4716
2.26938	7.48543
2.27435	7.49927
2.27927	7.51311
2.28388	7.52696
2.28916	7.54085
2.29371	7.55476
2.29826	7.56869
2.30337	7.58263
2.30837	7.59663
2.31324	7.6106
2.31801	7.62458
2.32296	7.63853
2.32826	7.65249
2.3328	7.66641
2.33774	7.68035
2.34276	7.69426
2.34795	7.70808
2.35274	7.72185
2.35778	7.73549
2.36282	7.74907
2.36777	7.76257
2.37291	7.77592
2.3779	7.78924
2.38271	7.80243
2.38772	7.81544
2.39279	7.82831
2.39749	7.84112
2.40264	7.85377
2.40757	7.8663
2.41273	7.87869
2.41762	7.89091
2.42282	7.90302
2.42735	7.91503
2.43268	7.92689
2.43764	7.93862
2.44262	7.95027
2.4477	7.96176
2.45255	7.9731
2.45764	7.98433
2.46245	7.99543
2.46754	8.0064
2.47261	8.01736
2.47746	8.02812
2.48252	8.03884
2.48725	8.04948
2.49214	8.06004
2.49728	8.07053
2.50198	8.08091
2.50694	8.09122
2.51199	8.10147
2.51682	8.11164
2.52209	8.1218
2.52707	8.13188
2.53203	8.14195
2.53671	8.152
2.54336	8.16533
2.54989	8.17865
2.55625	8.1919
2.5631	8.20508
2.5695	8.21816
2.57614	8.23112
2.58254	8.24398
2.58929	8.25665
2.59596	8.26914
2.60306	8.28147
2.61006	8.2936
2.6169	8.30557
2.62353	8.31726
2.63003	8.32882
2.63652	8.34016
2.64319	8.35133
2.64975	8.36243
2.6562	8.37337
2.66242	8.38417
2.66919	8.39503
2.67562	8.40592
2.68215	8.41679
2.68915	8.42761
2.69531	8.43842
2.70164	8.44924
2.70851	8.46002
2.71525	8.47069
2.72182	8.48133
2.72839	8.49182
2.73501	8.50215
2.74166	8.51236
2.74813	8.52239
2.75648	8.53475
2.7646	8.54681
2.77305	8.5586
2.78118	8.57016
2.78952	8.58149
2.79784	8.59261
2.80589	8.60346
2.81413	8.6141
2.82254	8.62463
2.83093	8.635
2.839	8.64514
2.84714	8.65522
2.8553	8.66524
2.86487	8.67707
2.8749	8.68874
2.88481	8.70041
2.89474	8.71217
2.90449	8.72385
2.91385	8.73564
2.92387	8.74741
2.93381	8.75931
2.94169	8.76932
2.95159	8.7813
2.95964	8.79138
2.96805	8.80151
2.97644	8.81163
2.98428	8.82174
2.99257	8.83174
3.00268	8.84363
3.01275	8.85533
3.02238	8.86678
3.03225	8.87811
3.04197	8.8892
3.05201	8.90007
3.0617	8.91067
3.07174	8.92099
3.08165	8.93111
3.09326	8.9425
3.10482	8.95347
3.11624	8.96414
3.1276	8.97444
3.14049	8.98581
3.15358	8.99706
3.16663	9.00794
3.18006	9.01867
3.19332	9.02916
3.20651	9.03949
3.22106	9.05063
3.23607	9.06131
3.25052	9.07178
3.26531	9.08224
3.27973	9.09274
3.29466	9.10335
3.30949	9.11408
3.32403	9.12501
3.33878	9.13592
3.35377	9.14671
3.36827	9.15749
3.38296	9.16831
3.39788	9.17892
3.41276	9.1894
3.42734	9.19974
3.44199	9.20991
3.45858	9.2208
3.47486	9.23136
3.49151	9.24137
3.5082	9.25071
3.52455	9.25926
3.54088	9.26732
3.55704	9.27471
3.5738	9.28176
3.59004	9.28875
3.60636	9.29583
3.62273	9.30279
3.63923	9.30989
3.65527	9.3174
3.67155	9.32545
3.68781	9.33391
3.70451	9.34292
3.72087	9.35235
3.73697	9.36182
3.75326	9.37121
3.76954	9.38041
3.78618	9.38949
3.80242	9.39822
3.81929	9.40663
3.83551	9.41461
3.85173	9.42227
3.86803	9.42952
3.88444	9.4366
3.90091	9.44374
3.91723	9.45069
3.93398	9.4573
3.95042	9.46337
3.96674	9.46899
3.98299	9.47383
3.99984	9.47813
4.01599	9.48222
4.03245	9.48613
4.04858	9.49017
4.06503	9.49433
4.08129	9.49887
4.09746	9.5038
4.11389	9.50916
4.13003	9.51493
4.14612	9.52109
4.16311	9.5274
4.17936	9.53383
4.19563	9.54047
4.21179	9.54699
4.22813	9.55361
4.24472	9.56016
4.26117	9.56627
4.2779	9.57188
4.29403	9.57698
4.3106	9.58143
4.32729	9.58516
4.34357	9.58865
4.35976	9.59166
4.37642	9.59416
4.39267	9.59658
4.40867	9.59891
4.42529	9.60108
4.44162	9.60361
4.4576	9.60659
4.47422	9.60987
4.49057	9.61343
4.50701	9.61731
4.52314	9.62124
4.53948	9.62513
4.55601	9.62899
4.5727	9.63285
4.58915	9.63674
4.60531	9.64043
4.62174	9.6444
4.63758	9.64832
4.65429	9.65248
4.67072	9.6567
4.68696	9.66112
4.70335	9.66527
4.7197	9.66924
4.73625	9.67288
4.75252	9.67615
4.76903	9.67917
4.78525	9.68199
4.80136	9.68458
4.81806	9.6868
4.83467	9.68891
4.85056	9.69095
4.86719	9.69303
4.8837	9.69526
4.89991	9.69806
4.91615	9.70113
4.93272	9.70452
4.94883	9.70828
4.96498	9.71249
4.98158	9.71681
4.99785	9.72131
5.01433	9.72608
5.03079	9.73082
5.04742	9.73525
5.06379	9.73955
5.07983	9.74369
5.0965	9.74722
5.11293	9.75015
5.12929	9.75281
5.14572	9.75436
5.16231	9.75589
5.17772	9.75732
5.1947	9.75889
5.21066	9.76048
5.22728	9.76253
5.24389	9.76422
5.26015	9.7659
5.27629	9.76739
5.2929	9.76895
5.3089	9.77083
5.32528	9.7728
5.34175	9.77497
5.35805	9.7775
5.37434	9.78
5.39097	9.78242
5.40732	9.7848
5.42349	9.78735
5.43961	9.78982
5.4564	9.79252
5.47271	9.7955
5.48931	9.79865
5.50556	9.80165
5.52171	9.80466
5.53817	9.80725
5.55478	9.80949
5.57086	9.81151
5.5876	9.81313
5.60383	9.81427
5.62027	9.81513
5.63675	9.81555
5.65319	9.81558
5.66961	9.81553
5.68594	9.81541
5.70255	9.81546
5.71864	9.8159
5.73489	9.81669
5.75125	9.81786
5.76733	9.81958
5.78367	9.82176
5.80018	9.82416
5.81645	9.82693
5.83282	9.82974
5.84928	9.83273
5.86538	9.83568
5.88184	9.83861
5.89826	9.84142
5.91448	9.84418
5.9309	9.84672
5.94735	9.84893
5.96396	9.85094
5.98009	9.85286
5.99643	9.8546
6.01286	9.85597
6.02911	9.85759
6.04525	9.85893
6.06219	9.85992
6.07843	9.86066
6.09458	9.86158
6.1108	9.86229
6.12747	9.86316
6.14403	9.86416
6.16022	9.86551
6.1764	9.86689
6.19295	9.86847
6.20903	9.87035
6.2255	9.87271
6.24185	9.87536
6.25837	9.87825
6.27503	9.88136
6.29116	9.88445
6.30753	9.88747
6.32369	9.89059
6.33995	9.89367
6.35681	9.89653
6.37291	9.89924
6.38929	9.90156
6.40566	9.90318
6.42212	9.90443
6.43858	9.90509
6.45509	9.90537
6.47117	9.90541
6.48766	9.90522
6.50431	9.90473
6.52039	9.90443
6.53646	9.90419
6.55317	9.90421
6.5691	9.90457
6.58555	9.90536
6.60205	9.90648
6.6183	9.90786
6.6348	9.90941
6.65096	9.91107
6.66757	9.91279
6.68396	9.91424
6.70035	9.91604
6.71639	9.91763
6.73323	9.91925
6.74927	9.92093
6.76556	9.92288
6.78201	9.92443
6.79853	9.92589
6.81516	9.92711
6.83142	9.92789
6.84793	9.92815
6.86432	9.9282
6.88053	9.92809
6.89674	9.92775
6.91313	9.92742
6.92963	9.92708
6.94623	9.92661
6.96258	9.92599
6.97902	9.9254
6.99524	9.92483
7.01142	9.92449
7.02768	9.92445
7.04433	9.9248
7.06067	9.9256
7.07684	9.92661
7.09337	9.92784
7.10959	9.92927
7.12576	9.93095
7.1421	9.93274
7.15815	9.93484
7.17482	9.93696
7.19113	9.93906
7.20747	9.94095
7.22385	9.94257
7.24016	9.94364
7.25688	9.94436
7.27315	9.94473
7.28961	9.94484
7.30609	9.94463
7.32241	9.94431
7.33866	9.94401
7.35508	9.94369
7.37147	9.94344
7.38784	9.94336
7.40412	9.94358
7.42044	9.94395
7.43685	9.9446
7.45299	9.94563
7.46951	9.94688
7.48571	9.94816
7.50239	9.94959
7.5186	9.95098
7.53503	9.95218
7.55131	9.95342
7.56759	9.95493
7.58382	9.95647
7.6004	9.95817
7.61682	9.96011
7.63313	9.96192
7.64977	9.96317
7.66634	9.96418
7.68219	9.96495
7.69887	9.96509
7.71517	9.96482
7.73154	9.96463
7.74782	9.96383
7.76473	9.96269
7.7804	9.96129
7.79726	9.95977
7.81335	9.95798
7.82994	9.95658
7.84617	9.95528
7.86265	9.95439
7.86907	9.95424
7.88534	9.95414
7.90173	9.95437
7.91774	9.95501
7.93417	9.95702
7.941	9.96902
7.94325	9.97922
7.94522	9.99321
7.94639	10.0113
7.94687	10.0218
7.94722	10.0335
7.94746	10.0463
7.94755	10.0602
7.94759	10.0751
7.94755	10.0912
7.94733	10.1084
7.94708	10.1267
7.94667	10.1461
7.94612	10.1666
7.94612	10.1882
7.94722	10.211
7.95024	10.2348
7.95522	10.2597
7.96159	10.2857
7.96877	10.3128
7.97756	10.3408
7.98713	10.3698
7.99745	10.3998
8.00885	10.4306
8.02098	10.4624
8.03393	10.4949
8.04737	10.5283
8.06119	10.5623
8.07529	10.5971
8.09016	10.6326
8.10607	10.6687
8.12237	10.7054
8.13912	10.7426
8.15595	10.7803
8.1729	10.8185
8.19011	10.8571
8.20742	10.8962
8.22484	10.9355
8.24269	10.9752
8.26043	11.0151
8.27795	11.0552
8.29566	11.0953
8.31339	11.1352
8.33135	11.1748
8.3491	11.2138
8.36681	11.2522
8.38456	11.2899
8.40229	11.3267
8.42022	11.3625
8.4379	11.3974
8.45566	11.4311
8.47353	11.4636
8.49146	11.4949
8.50945	11.5249
8.52743	11.5537
8.54529	11.581
8.56297	11.607
8.58075	11.6317
8.59856	11.6549
8.61611	11.6767
8.63379	11.697
8.65145	11.716
8.66904	11.7335
8.68673	11.7496
8.70432	11.7642
8.72199	11.7774
8.73948	11.7892
8.75681	11.7997
8.79165	11.8164
8.82665	11.8279
8.9296	11.8337
8.98006	11.8229
9.0133	11.8116
9.04628	11.7974
9.07909	11.7807
9.11146	11.7619
9.12745	11.7519
9.14361	11.7416
9.15959	11.7309
9.17582	11.7201
9.19191	11.7091
9.20794	11.6979
9.22409	11.6866
9.24018	11.6753
9.25605	11.6639
9.27217	11.6526
9.28833	11.6413
9.30445	11.6301
9.32067	11.6189
9.33667	11.6079
9.3527	11.597
9.36868	11.5863
9.38485	11.5758
9.40103	11.5655
9.41701	11.5554
9.44901	11.5358
9.48086	11.5171
9.51326	11.4995
9.54608	11.483
9.57881	11.4675
9.61142	11.4532
9.6444	11.4401
9.67722	11.4281
9.70936	11.4171
9.75789	11.4026
9.8063	11.3899
9.85466	11.3787
9.91952	11.3658
9.98402	11.3546
10.0656	11.3424
10.1481	11.332
10.2466	11.3215
10.3611	11.3108
10.4756	11.3007
10.5901	11.2916
10.7047	11.2833
10.8192	11.2753
10.9336	11.2673
11.0487	11.2601
11.163	11.2533
11.2769	11.2465
11.3913	11.24
11.5058	11.2336
11.6204	11.2269
11.7353	11.2202
11.8507	11.2141
11.964	11.2091
12.0781	11.2043
12.1931	11.1992
12.3082	11.1941
12.4239	11.1896
12.5379	11.1847
12.6516	11.1794
12.7659	11.1747
12.8798	11.17
12.9948	11.165
13.11	11.1608
13.2249	11.1574
13.3384	11.1546
13.4535	11.1513
13.569	11.1471
13.6836	11.1431
13.7983	11.1391
13.9119	11.1343
14.026	11.13
14.1406	11.1261
14.2548	11.1223
14.3694	11.1193
14.4845	11.1174
14.5988	11.1154
14.7135	11.1131
14.8286	11.111
14.9434	11.1089
15.0573	11.1062
15.1724	11.1026
15.2872	11.0987
15.4012	11.096
15.5146	11.0943
15.6288	11.0922
15.7439	11.0902
15.8596	11.0888
15.9747	11.0874
16.0884	11.0863
16.2029	11.0853
16.317	11.0829
16.4322	11.0792
16.5478	11.0758
16.6618	11.0735
16.7752	11.0714
16.8891	11.0692
17.0046	11.0666
17.1196	11.065
17.2344	11.0639
17.3486	11.0627
17.4628	11.0611
17.5774	11.0596
17.6918	11.0572
17.8065	11.055
17.9215	11.0536
18.0358	11.0527
18.1501	11.0516
18.2643	11.0512
18.3791	11.0509
18.4936	11.0507
18.6089	11.0501
18.7226	11.0496
18.837	11.0496
18.951	11.0496
19.0659	11.0491
19.1815	11.0491
19.2968	11.0497
19.4107	11.05
19.5243	11.0505
19.639	11.0511
19.7531	11.0509
19.8683	11.0501
19.9833	11.0497
20.0974	11.0496
20.2111	11.0499
20.326	11.0503
20.4415	11.0509
20.5565	11.0522
20.6714	11.0537
20.7851	11.0551
20.8994	11.0571
21.0135	11.0595
21.1274	11.0615
21.2423	11.0641
21.3576	11.0676
21.472	11.0712
21.5863	11.0754
21.7012	11.0801
21.8157	11.0848
21.9305	11.0887
22.0459	11.0917
22.1604	11.095
22.2739	11.0993
22.3869	11.1034
22.5012	11.1071
22.6169	11.1115
22.7324	11.1175
22.8465	11.1247
22.9607	11.1332
23.0753	11.1419
23.1896	11.15
23.3055	11.1584
23.4201	11.1676
23.5334	11.1773
23.6469	11.1866
23.7614	11.1953
23.877	11.2043
23.992	11.2144
24.1062	11.2246
24.2205	11.2346
24.3357	11.2441
24.4505	11.253
24.5649	11.2612
24.6799	11.2694
24.794	11.2772
24.9079	11.2846
25.0223	11.2926
25.1368	11.3017
25.2511	11.3114
25.3661	11.3216
25.4817	11.3326
25.5791	11.3429
25.6766	11.3541
25.7743	11.3653
25.873	11.3759
25.9718	11.3868
26.071	11.3981
26.1688	11.4093
26.2661	11.4213
26.3476	11.432
26.4291	11.4429
26.5104	11.4539
26.5921	11.4647
26.6746	11.4757
26.7571	11.4872
26.8394	11.4989
26.9207	11.5109
27.0018	11.5226
27.0841	11.5336
27.1663	11.5438
27.2645	11.5557
27.3469	11.5659
27.429	11.5762
27.5098	11.5865
27.5914	11.5972
27.6733	11.6085
27.7549	11.62
27.8363	11.6315
27.9181	11.6432
28.0005	11.6552
28.0826	11.6675
28.1646	11.6797
28.2466	11.6913
28.3281	11.7027
28.41	11.714
28.492	11.7249
28.5736	11.7356
28.6555	11.7462
28.7379	11.7566
28.8199	11.7673
28.9014	11.7784
28.9833	11.7902
29.0479	11.8002
29.1124	11.8102
29.1939	11.8225
29.2762	11.8348
29.359	11.8472
29.425	11.8572
29.4906	11.8674
29.5725	11.8799
29.637	11.8899
29.7021	11.9001
29.7842	11.9124
29.8659	11.9242
29.9475	11.9355
30.0306	11.9469
30.1137	11.9588
30.1785	11.9689
30.2435	11.979
30.3084	11.9892
30.3735	11.9993
30.455	12.0117
30.5373	12.0239
30.6197	12.0364
30.6854	12.0467
30.7505	12.057
30.8159	12.0671
30.8979	12.0795
30.979	12.0917
31.0614	12.1041
31.127	12.1141
31.1923	12.1243
31.2738	12.1366
31.3393	12.1466
31.4052	12.1568
31.4872	12.1693
31.5525	12.1794
31.6176	12.1895
31.7002	12.2017
31.7652	12.2119
31.8303	12.2221
31.9122	12.2343
31.9938	12.246
32.0752	12.257
32.1581	12.2677
32.2407	12.2789
32.3216	12.2908
32.4027	12.3032
32.4845	12.3157
32.5661	12.3278
32.6481	12.3394
32.7309	12.3514
32.8142	12.3637
32.8795	12.3738
32.9443	12.384
33.0092	12.3945
33.0741	12.4051
33.1392	12.4156
33.2038	12.4258
33.2858	12.4382
33.3684	12.4506
33.4341	12.461
33.4998	12.4722
33.5651	12.4838
33.6307	12.4958
33.6954	12.5079
33.7601	12.52
33.8263	12.5317
33.8924	12.5429
33.9581	12.554
34.0239	12.5652
34.0898	12.5765
34.1559	12.5877
34.2211	12.5985
34.2859	12.6088
34.351	12.6189
34.4163	12.6289
34.498	12.6412
34.5793	12.6529
34.6609	12.6647
34.7432	12.6768
34.8089	12.6869
34.8745	12.6974
34.9402	12.7079
35.0056	12.7183
35.0708	12.7289
35.1361	12.7396
35.2019	12.7504
35.2675	12.7613
35.3328	12.7724
35.3984	12.7834
35.4643	12.7942
35.5301	12.8047
35.5951	12.8153
35.6603	12.8261
35.7258	12.837
35.7908	12.8483
35.8554	12.8596
35.9203	12.8709
35.9859	12.8824
36.0517	12.8941
36.1177	12.906
36.1839	12.9181
36.2496	12.9302
36.315	12.9424
36.3801	12.9549
36.4454	12.9678
36.511	12.9808
36.5766	12.9935
36.6419	13.0054
36.7071	13.0168
36.7733	13.0278
36.8399	13.0389
36.9049	13.0504
36.97	13.0623
37.0347	13.0744
37.0995	13.0865
37.1643	13.0988
37.2296	13.1109
37.2956	13.1229
37.3618	13.1352
37.4277	13.1481
37.4929	13.1614
37.5423	13.1714
37.5912	13.1815
37.6405	13.1916
37.6892	13.2016
37.7547	13.2148
37.8203	13.2279
37.886	13.2407
37.951	13.253
38.0163	13.2648
38.0817	13.2764
38.1479	13.288
38.2139	13.2994
38.2789	13.3109
38.344	13.3223
38.4094	13.3335
38.4748	13.3447
38.54	13.3561
38.6052	13.3676
38.6711	13.3787
38.7362	13.39
38.8017	13.401
38.8678	13.4119
38.9339	13.423
38.9995	13.4343
39.0644	13.4459
39.1295	13.4574
39.1942	13.469
39.2593	13.4805
39.3252	13.4916
39.3907	13.5024
39.457	13.5137
39.5231	13.5254
39.589	13.5373
39.654	13.5494
39.719	13.5618
39.7841	13.5747
39.849	13.588
39.9143	13.6011
39.9795	13.6143
40.0446	13.627
40.1108	13.6397
40.177	13.6526
40.2264	13.6627
40.2757	13.673
40.3246	13.6834
40.3734	13.694
40.4218	13.7047
40.4703	13.7152
40.519	13.7257
40.5684	13.7358
40.6342	13.7489
40.7002	13.762
40.7661	13.7753
40.8158	13.7855
40.8649	13.796
40.9145	13.8066
40.9631	13.8174
41.0117	13.828
41.0602	13.8388
41.1092	13.8496
41.1582	13.8604
41.2072	13.871
41.2563	13.8814
41.305	13.8917
41.3543	13.9018
41.4034	13.912
41.4529	13.9222
41.5022	13.9325
41.5516	13.943
41.6009	13.9534
41.6498	13.9637
41.7155	13.9768
41.7805	13.9896
41.8458	14.0024
41.9116	14.0155
41.977	14.0287
42.0428	14.0419
42.0915	14.0519
42.1574	14.065
42.2227	14.0781
42.2887	14.0913
42.3377	14.1014
42.3867	14.1117
42.4358	14.1223
42.485	14.1332
42.5334	14.1445
42.5818	14.1558
42.6301	14.167
42.6791	14.178
42.7282	14.1889
42.7774	14.2
42.8271	14.2111
42.8765	14.2224
42.9263	14.234
42.9754	14.2456
43.0247	14.2573
43.0731	14.2694
43.122	14.2816
43.171	14.2942
43.2199	14.3069
43.2693	14.3194
43.3184	14.3318
43.3672	14.3438
43.4159	14.3557
43.4656	14.3675
43.5152	14.3794
43.5651	14.3914
43.6144	14.4035
43.6633	14.4159
43.7122	14.4282
43.7606	14.4406
43.8094	14.4529
43.8578	14.4655
43.9063	14.4778
43.9555	14.49
44.0048	14.5021
44.0544	14.5143
44.1035	14.5268
44.1527	14.5393
44.2015	14.552
44.2511	14.5646
44.3002	14.5774
44.3495	14.5905
44.3984	14.6036
44.4471	14.617
44.4968	14.6304
44.546	14.644
44.5951	14.6576
44.6439	14.6712
44.6928	14.6845
44.7417	14.6976
44.7909	14.7108
44.8405	14.7239
44.8899	14.7371
44.9394	14.7502
44.9882	14.7634
45.0374	14.7764
45.0861	14.7894
45.1351	14.8023
45.1838	14.8151
45.2326	14.8279
45.2819	14.8406
45.3311	14.853
45.3805	14.8652
45.4291	14.8775
45.4783	14.8896
45.5273	14.9018
45.5768	14.914
45.6265	14.9265
45.676	14.9392
45.7242	14.9519
45.773	14.965
45.822	14.9782
45.8707	14.9917
45.9195	15.005
45.9685	15.0183
46.0176	15.0311
46.0672	15.0437
46.1165	15.0562
46.1668	15.0688
46.2164	15.0815
46.266	15.0941
46.3151	15.1065
46.3641	15.1188
46.4124	15.131
46.4613	15.1434
46.5099	15.1559
46.5584	15.1687
46.6073	15.1813
46.6559	15.194
46.7051	15.2067
46.7537	15.2196
46.8029	15.2326
46.8526	15.2461
46.902	15.2599
46.9515	15.2743
47.0005	15.2891
47.0495	15.3041
47.0818	15.3143
47.1141	15.3245
47.1465	15.3347
47.1793	15.3449
47.2119	15.3551
47.2448	15.3651
47.2943	15.3798
47.3437	15.3942
47.3935	15.4083
47.4427	15.4223
47.4924	15.4362
47.5416	15.4501
47.5908	15.4637
47.64	15.4769
47.6885	15.4899
47.7373	15.5026
47.7861	15.5156
47.8353	15.5287
47.8844	15.542
47.9334	15.5554
47.9822	15.5689
48.0309	15.5825
48.0797	15.5964
48.1284	15.6107
48.1778	15.6253
48.2271	15.6403
48.2766	15.6553
48.3093	15.6654
48.3421	15.6755
48.3912	15.6904
48.4239	15.7005
48.4565	15.7106
48.4893	15.7206
48.5226	15.7306
48.5553	15.7408
48.5884	15.7509
48.6212	15.761
48.6701	15.7759
48.7196	15.7904
48.7681	15.8047
48.8172	15.8186
48.8667	15.832
48.9157	15.8449
48.9652	15.8576
49.0144	15.8706
49.0639	15.8838
49.1126	15.8976
49.1616	15.9118
49.2099	15.9268
49.2424	15.937
49.2742	15.9472
49.3064	15.9576
49.3388	15.968
49.3715	15.9784
49.4042	15.9888
49.4369	15.9994
49.4698	16.0102
49.5031	16.021
49.5361	16.032
49.5692	16.0432
49.6025	16.0547
49.6356	16.0664
49.6683	16.0783
49.7011	16.0904
49.7336	16.1028
49.766	16.1153
49.7985	16.128
49.831	16.1408
49.8637	16.1537
49.8964	16.1666
49.929	16.1793
49.9617	16.1919
49.9943	16.2042
50.0106	16.2103
50.0432	16.2221
50.0758	16.2337
50.1082	16.2451
50.1586	16.2568
50.2445	16.2433
50.28	16.2259
50.2978	16.2149
50.3153	16.2023
50.333	16.1884
50.3509	16.1731
50.3691	16.1564
50.3872	16.1385
50.4054	16.1192
50.4236	16.0988
50.4417	16.0771
50.4597	16.0542
50.4779	16.0301
50.4962	16.0049
50.5148	15.9785
50.5329	15.951
50.5488	15.9225
50.5603	15.8929
50.5677	15.8622

## Sheet: cube PLA_40_Z 2
cube PLA_40_Z 2	cube PLA_40_Z 2
Stauchung	Standardkraft
%	MPa
0	0.119671
0.000120914	0.119091
0.000235402	0.11862
0.000285909	0.118215
0.000391555	0.117856
0.000391323	0.117888
3.92277e-05	0.119476
0.00420006	0.122854
0.0153235	0.126252
0.0267422	0.130496
0.038385	0.135553
0.0497677	0.141229
0.0601587	0.146184
0.0716546	0.151916
0.0833434	0.157614
0.0944717	0.163383
0.106233	0.169212
0.117404	0.175167
0.129192	0.181319
0.140344	0.187701
0.151844	0.194331
0.163337	0.201262
0.174737	0.20844
0.186071	0.215881
0.197385	0.223563
0.208907	0.231495
0.220474	0.239634
0.231669	0.247977
0.243329	0.256501
0.254788	0.265164
0.266257	0.27401
0.277876	0.283086
0.288992	0.292335
0.300357	0.301841
0.311868	0.311592
0.323106	0.321574
0.334794	0.331844
0.346422	0.342393
0.357638	0.353196
0.368988	0.364364
0.380491	0.375846
0.390241	0.385927
0.399872	0.396286
0.409641	0.406896
0.419479	0.417717
0.428995	0.428776
0.438918	0.440039
0.448909	0.451462
0.458598	0.463129
0.468145	0.474986
0.476218	0.485004
0.484284	0.495153
0.492573	0.505433
0.500747	0.515858
0.508845	0.526403
0.516935	0.53714
0.525148	0.547971
0.533413	0.558907
0.541332	0.569942
0.549922	0.581177
0.557741	0.592553
0.565729	0.604081
0.573808	0.615791
0.582191	0.627628
0.59047	0.639699
0.598464	0.6519
0.606597	0.664303
0.612833	0.674342
0.619365	0.684497
0.626277	0.694717
0.632834	0.705026
0.639056	0.715471
0.645568	0.725978
0.651896	0.736596
0.658493	0.747327
0.664903	0.758104
0.671599	0.768901
0.678287	0.779821
0.684751	0.790873
0.691488	0.802015
0.698062	0.813251
0.704119	0.824613
0.710635	0.836083
0.717355	0.847633
0.723917	0.859268
0.730116	0.871042
0.73656	0.882895
0.743247	0.894876
0.74975	0.906984
0.756234	0.919186
0.762797	0.931516
0.769612	0.943889
0.776202	0.956377
0.7829	0.968959
0.788968	0.981624
0.795646	0.994438
0.802304	1.0074
0.808606	1.02044
0.815124	1.03362
0.821277	1.04696
0.826175	1.05701
0.831215	1.06719
0.836072	1.07746
0.841166	1.08779
0.845674	1.09822
0.850555	1.10876
0.855539	1.11942
0.860475	1.13014
0.86512	1.141
0.870085	1.15194
0.87491	1.16294
0.879766	1.17398
0.884866	1.18506
0.889545	1.19626
0.894589	1.20753
0.899475	1.21883
0.904896	1.23016
0.909732	1.24157
0.914771	1.253
0.919393	1.26445
0.924435	1.27593
0.929598	1.28744
0.934702	1.29902
0.939592	1.31061
0.944275	1.32223
0.949265	1.3339
0.954296	1.34563
0.958797	1.35741
0.963712	1.3693
0.968591	1.38124
0.973548	1.39323
0.978139	1.40533
0.98294	1.41756
0.988141	1.4299
0.992764	1.44232
0.997771	1.45484
1.00249	1.46747
1.00728	1.48024
1.01203	1.49307
1.01715	1.50599
1.02199	1.51909
1.02362	1.52347
1.02838	1.53666
1.03331	1.54993
1.03809	1.56327
1.04315	1.5767
1.04794	1.59029
1.05267	1.60395
1.05791	1.61766
1.06283	1.63141
1.06766	1.64521
1.07244	1.65909
1.07723	1.67303
1.08228	1.68707
1.08731	1.70115
1.09222	1.7153
1.09678	1.72953
1.10192	1.7438
1.10673	1.75812
1.11151	1.77248
1.11656	1.78692
1.1214	1.80142
1.1263	1.81595
1.13134	1.83052
1.13605	1.8451
1.14127	1.85977
1.14594	1.87451
1.15092	1.88929
1.15593	1.90414
1.16078	1.91903
1.16576	1.93393
1.17062	1.94888
1.1751	1.96381
1.18041	1.97878
1.18393	1.98878
1.18729	1.99879
1.19049	2.00882
1.19404	2.01885
1.19745	2.02889
1.2005	2.03895
1.20385	2.04904
1.20732	2.05911
1.21061	2.06918
1.2137	2.07927
1.21678	2.0894
1.22026	2.09954
1.22382	2.10965
1.22707	2.11978
1.23014	2.12993
1.23339	2.14009
1.2367	2.15026
1.24001	2.16043
1.24333	2.17065
1.24643	2.1809
1.24966	2.19116
1.25314	2.20143
1.25627	2.21177
1.25942	2.22215
1.26251	2.23255
1.26612	2.24296
1.26939	2.25339
1.27234	2.26389
1.2757	2.27443
1.27894	2.28499
1.28242	2.29555
1.28559	2.30614
1.28879	2.31679
1.29191	2.32747
1.29531	2.33815
1.29863	2.34887
1.30177	2.35963
1.30521	2.37042
1.30833	2.38122
1.31189	2.39205
1.31519	2.40291
1.31828	2.41381
1.3213	2.42473
1.32475	2.43569
1.32816	2.44667
1.33124	2.4577
1.33441	2.46875
1.33766	2.47982
1.34084	2.4909
1.34397	2.50202
1.34727	2.51314
1.35052	2.52428
1.35352	2.53542
1.35696	2.54658
1.36023	2.55776
1.36374	2.56897
1.36686	2.58018
1.37036	2.5914
1.37342	2.60265
1.3767	2.6139
1.38014	2.62515
1.38326	2.63641
1.38656	2.64767
1.38974	2.65894
1.39305	2.67022
1.39637	2.68149
1.39966	2.69275
1.40289	2.70402
1.40614	2.71525
1.4097	2.72648
1.41298	2.73768
1.41609	2.74889
1.41949	2.76008
1.42278	2.77125
1.42573	2.78241
1.42942	2.79358
1.43275	2.80473
1.43574	2.81585
1.43914	2.82693
1.44267	2.83801
1.44586	2.84909
1.44899	2.86017
1.45248	2.87121
1.45578	2.88223
1.45911	2.89324
1.46227	2.90426
1.46576	2.91527
1.46906	2.92628
1.47231	2.93729
1.47557	2.94826
1.47845	2.95925
1.48212	2.97024
1.48532	2.98122
1.48868	2.9922
1.49188	3.00318
1.49508	3.01414
1.49837	3.02511
1.50164	3.03607
1.50503	3.04706
1.50802	3.05805
1.51167	3.06906
1.51473	3.08008
1.51802	3.09113
1.52124	3.10223
1.52468	3.11335
1.52787	3.12449
1.53094	3.13563
1.53412	3.14683
1.53749	3.15804
1.54048	3.16928
1.54397	3.18056
1.54701	3.19186
1.55042	3.2032
1.55357	3.21452
1.55692	3.22587
1.56014	3.23724
1.5635	3.24864
1.56674	3.26005
1.56982	3.27148
1.57339	3.28295
1.57654	3.29447
1.57988	3.30601
1.5832	3.31757
1.58666	3.32913
1.58966	3.3407
1.59291	3.35225
1.59622	3.36384
1.59939	3.37542
1.60266	3.38699
1.60604	3.39857
1.60922	3.41013
1.61241	3.42172
1.61612	3.43329
1.61933	3.44488
1.62263	3.45645
1.62593	3.46802
1.62918	3.47952
1.63229	3.49102
1.63584	3.5025
1.63902	3.51398
1.64246	3.52544
1.64578	3.53691
1.64902	3.54834
1.65234	3.55977
1.65589	3.57117
1.65927	3.58253
1.66262	3.59385
1.66589	3.60515
1.66882	3.61639
1.67214	3.62761
1.67538	3.63883
1.67871	3.65003
1.68215	3.66121
1.68545	3.67238
1.68896	3.68348
1.69221	3.69454
1.6954	3.70553
1.69896	3.71648
1.702	3.7274
1.70539	3.7383
1.70846	3.74918
1.71165	3.76002
1.71533	3.77083
1.71881	3.78163
1.72209	3.79239
1.72557	3.80313
1.72875	3.8138
1.7318	3.82443
1.73503	3.83505
1.73835	3.84566
1.74163	3.85624
1.74533	3.86683
1.74864	3.87739
1.75151	3.88797
1.75478	3.89853
1.75817	3.90906
1.76152	3.91957
1.76473	3.93006
1.76765	3.94057
1.77099	3.95112
1.77448	3.96168
1.77774	3.97228
1.78112	3.9829
1.7844	3.99355
1.78759	4.00416
1.79107	4.01475
1.79399	4.02541
1.79723	4.03609
1.80046	4.0468
1.80379	4.05751
1.80724	4.06824
1.81076	4.07903
1.81366	4.08984
1.81694	4.10064
1.82044	4.11151
1.8238	4.12241
1.82673	4.13332
1.82983	4.14424
1.83317	4.15515
1.83651	4.16612
1.83976	4.17713
1.84294	4.18811
1.84624	4.19912
1.8496	4.21011
1.85278	4.22105
1.85596	4.23202
1.85976	4.243
1.86311	4.25397
1.86631	4.26492
1.86936	4.27591
1.87255	4.28691
1.87616	4.2979
1.87951	4.30891
1.88245	4.31988
1.886	4.33084
1.88899	4.34177
1.89218	4.35268
1.89559	4.36359
1.89909	4.37448
1.90231	4.38529
1.90571	4.39605
1.9091	4.40679
1.91241	4.41752
1.91566	4.42825
1.91925	4.4389
1.92246	4.44951
1.92568	4.46015
1.92885	4.47074
1.9323	4.48129
1.93569	4.49184
1.93879	4.50234
1.94207	4.51278
1.94523	4.52319
1.94868	4.53359
1.95193	4.54393
1.9553	4.55422
1.9584	4.56446
1.9619	4.57468
1.96555	4.58487
1.96869	4.59501
1.97179	4.60512
1.97534	4.61517
1.97849	4.62517
1.9836	4.64009
1.98897	4.65493
1.99352	4.66968
1.99863	4.68434
2.00391	4.69896
2.00875	4.71343
2.01343	4.72783
2.01853	4.74221
2.02339	4.75652
2.02804	4.77077
2.03308	4.78493
2.03804	4.79916
2.0431	4.81333
2.04776	4.82741
2.05269	4.84157
2.05786	4.85574
2.06257	4.86988
2.06752	4.88401
2.07248	4.8982
2.07761	4.91238
2.08241	4.92658
2.08735	4.94081
2.09238	4.95507
2.09721	4.96932
2.10194	4.98359
2.1069	4.99791
2.11193	5.01226
2.11671	5.02653
2.1218	5.04079
2.12672	5.05504
2.13173	5.06924
2.13646	5.08339
2.14166	5.09751
2.14662	5.11164
2.15187	5.1257
2.15643	5.13971
2.16164	5.15365
2.16653	5.1675
2.17127	5.18128
2.17638	5.19504
2.18134	5.20872
2.18609	5.22231
2.19106	5.2358
2.19615	5.24917
2.20089	5.2625
2.20584	5.27569
2.21076	5.28884
2.21613	5.30194
2.22083	5.3149
2.22604	5.32776
2.23097	5.34054
2.23586	5.35322
2.24082	5.3658
2.24553	5.37832
2.25085	5.39071
2.25592	5.40302
2.26076	5.41518
2.26566	5.4273
2.27064	5.43927
2.27563	5.45117
2.28077	5.46301
2.28574	5.47473
2.29058	5.48636
2.29569	5.49791
2.30052	5.50938
2.3056	5.52084
2.31035	5.53228
2.31546	5.5437
2.32034	5.55504
2.32499	5.5664
2.32994	5.57773
2.33485	5.58904
2.33962	5.60034
2.34481	5.61164
2.34971	5.62294
2.35466	5.63422
2.3593	5.64544
2.36439	5.65672
2.36939	5.66801
2.37413	5.67925
2.3793	5.6905
2.38441	5.70173
2.38937	5.71289
2.39422	5.72403
2.3992	5.73512
2.40459	5.74621
2.40913	5.75723
2.41404	5.76821
2.41921	5.7792
2.42422	5.79006
2.42879	5.80084
2.4341	5.8116
2.43887	5.82227
2.44395	5.83289
2.44888	5.84342
2.45408	5.85394
2.45896	5.86443
2.46371	5.87481
2.46878	5.88512
2.47393	5.89535
2.47841	5.90553
2.48367	5.91564
2.48858	5.92566
2.49533	5.93893
2.50189	5.95198
2.50849	5.96504
2.5151	5.97793
2.52178	5.99072
2.52852	6.00337
2.53512	6.01587
2.54155	6.02816
2.54837	6.04037
2.5551	6.05246
2.56168	6.06443
2.56825	6.07629
2.5747	6.08807
2.58144	6.09977
2.58791	6.11136
2.59438	6.12284
2.60115	6.13426
2.60769	6.14561
2.61453	6.15696
2.62099	6.16827
2.62745	6.17956
2.63403	6.19086
2.64075	6.20215
2.64702	6.21342
2.65384	6.22468
2.6602	6.23593
2.66689	6.24718
2.67336	6.25847
2.67985	6.26972
2.68652	6.28092
2.69306	6.29212
2.69981	6.30331
2.70638	6.31451
2.71296	6.3256
2.71946	6.33672
2.72583	6.34777
2.73248	6.3588
2.73918	6.36985
2.74563	6.38079
2.75198	6.39165
2.75874	6.40254
2.76518	6.41339
2.77201	6.42421
2.77872	6.43495
2.78497	6.44558
2.79158	6.45619
2.79826	6.46664
2.80489	6.47703
2.81146	6.48731
2.81813	6.49739
2.82651	6.50978
2.83462	6.52193
2.84307	6.53388
2.85131	6.54555
2.85974	6.55696
2.86792	6.56817
2.8765	6.57917
2.88466	6.58998
2.89274	6.60055
2.90103	6.61098
2.90934	6.62129
2.91743	6.63154
2.9257	6.64163
2.93388	6.65166
2.94382	6.6636
2.95373	6.67539
2.96363	6.6871
2.97367	6.69884
2.98316	6.71051
2.99315	6.72225
3.00292	6.73392
3.01294	6.74568
3.02239	6.75752
3.03236	6.76933
3.04203	6.78124
3.0522	6.7932
3.06195	6.80511
3.0717	6.81697
3.08174	6.8287
3.09192	6.84033
3.10163	6.85174
3.11148	6.86311
3.12128	6.87425
3.13123	6.88522
3.14114	6.89589
3.15105	6.90626
3.1611	6.9165
3.1728	6.92802
3.18403	6.93919
3.19607	6.94998
3.20715	6.96046
3.21867	6.97074
3.23005	6.98089
3.24313	6.99217
3.25663	7.00333
3.26952	7.01439
3.28278	7.02528
3.29591	7.03595
3.30923	7.04648
3.32199	7.05704
3.335	7.06766
3.34784	7.0784
3.36126	7.08926
3.37447	7.10028
3.38764	7.11136
3.40086	7.12247
3.41389	7.13356
3.42705	7.14457
3.44008	7.15552
3.4532	7.16642
3.46653	7.17709
3.47991	7.18764
3.49292	7.19804
3.50592	7.20827
3.52075	7.21944
3.5358	7.23026
3.55033	7.24075
3.56564	7.25093
3.58198	7.26148
3.59877	7.27172
3.61491	7.28136
3.63155	7.29062
3.64801	7.29966
3.66413	7.3088
3.68074	7.31766
3.69735	7.32654
3.71328	7.33578
3.72956	7.34552
3.74581	7.35569
3.76251	7.36648
3.77734	7.37655
3.79191	7.38663
3.80833	7.39768
3.82459	7.40857
3.84122	7.41931
3.85761	7.42971
3.87442	7.43995
3.8907	7.44984
3.90711	7.45939
3.92355	7.46848
3.9398	7.47732
3.95634	7.48603
3.97274	7.49451
3.98923	7.50259
4.00612	7.51017
4.02235	7.51735
4.03882	7.52392
4.05535	7.53003
4.07162	7.53596
4.08803	7.54188
4.1047	7.54787
4.12088	7.55409
4.13716	7.5608
4.15339	7.5678
4.17012	7.57526
4.18631	7.5829
4.20281	7.59079
4.21902	7.59858
4.2355	7.60655
4.25159	7.61457
4.26802	7.62262
4.28465	7.63062
4.3013	7.63844
4.31779	7.64577
4.33426	7.65258
4.35058	7.65885
4.36746	7.6645
4.38386	7.66972
4.40031	7.67447
4.4169	7.67862
4.43319	7.68261
4.44926	7.68645
4.46607	7.69023
4.48217	7.69426
4.49858	7.69868
4.51486	7.70331
4.53129	7.70815
4.54749	7.71332
4.56382	7.71875
4.58039	7.72437
4.59673	7.73022
4.61302	7.73625
4.62996	7.74223
4.64638	7.74805
4.6625	7.75393
4.67866	7.75966
4.69515	7.76534
4.71166	7.77088
4.72819	7.77624
4.74476	7.78122
4.7609	7.7859
4.77738	7.79026
4.79387	7.7943
4.81045	7.79828
4.82695	7.8021
4.84331	7.80567
4.85986	7.80904
4.8763	7.81249
4.89232	7.81585
4.90877	7.81932
4.92551	7.82326
4.94163	7.82751
4.95798	7.83202
4.97454	7.83687
4.99048	7.84199
5.00719	7.84721
5.02352	7.85253
5.04004	7.858
5.05638	7.8634
5.07319	7.86859
5.08961	7.87363
5.10565	7.87853
5.12244	7.88287
5.13897	7.8868
5.15541	7.89035
5.17195	7.89304
5.18834	7.89564
5.20379	7.8981
5.22084	7.90051
5.23735	7.9028
5.25377	7.90534
5.27004	7.90754
5.28623	7.90987
5.30287	7.91208
5.31922	7.91462
5.33542	7.9174
5.35213	7.92031
5.36838	7.92345
5.38466	7.92694
5.4013	7.93039
5.41779	7.93393
5.4338	7.93771
5.45047	7.94142
5.46696	7.94511
5.48312	7.94894
5.49955	7.95286
5.51613	7.95658
5.53266	7.96019
5.54895	7.96356
5.56557	7.96664
5.58177	7.96929
5.5985	7.97169
5.61496	7.97366
5.63153	7.97522
5.648	7.97645
5.66425	7.97733
5.68099	7.97811
5.69718	7.97883
5.71369	7.97966
5.73006	7.9807
5.74649	7.98207
5.7627	7.98372
5.77861	7.98589
5.79509	7.98858
5.81147	7.99158
5.8281	7.99505
5.84447	7.99865
5.86093	8.00244
5.87702	8.00632
5.89358	8.01017
5.91005	8.01383
5.92634	8.01741
5.94278	8.02071
5.95917	8.02361
5.97591	8.02632
5.99215	8.02887
6.00878	8.03124
6.02499	8.03324
6.04157	8.03527
6.05772	8.03697
6.07452	8.03834
6.0908	8.03947
6.10714	8.04066
6.12348	8.04178
6.14005	8.04309
6.15665	8.04467
6.17286	8.04657
6.18911	8.04871
6.20561	8.05109
6.22169	8.05383
6.23819	8.05694
6.2546	8.06027
6.27101	8.06388
6.28761	8.06762
6.30395	8.07134
6.32043	8.07504
6.33651	8.07878
6.35317	8.08225
6.36981	8.08533
6.38621	8.08813
6.40236	8.09048
6.41899	8.09217
6.43557	8.09346
6.45182	8.09424
6.46854	8.09473
6.48476	8.09479
6.50136	8.09469
6.51763	8.09444
6.53412	8.09446
6.55028	8.09465
6.5665	8.09529
6.58315	8.0963
6.59947	8.09789
6.6157	8.09985
6.63222	8.10197
6.64852	8.10425
6.66473	8.1068
6.68113	8.10922
6.69791	8.11172
6.71401	8.11427
6.73092	8.11683
6.74711	8.11913
6.76361	8.12152
6.77986	8.12369
6.79653	8.12565
6.81275	8.12735
6.82929	8.12886
6.84592	8.12979
6.86247	8.13048
6.87844	8.13094
6.89524	8.13119
6.91172	8.13122
6.92811	8.13148
6.94436	8.13164
6.96085	8.13176
6.97733	8.13198
6.99347	8.13253
7.01002	8.13317
7.0265	8.13411
7.04276	8.13543
7.05903	8.13708
7.07543	8.13882
7.09213	8.14082
7.10805	8.14289
7.12458	8.14504
7.14083	8.1474
7.15699	8.15
7.17365	8.15269
7.19004	8.15537
7.20666	8.15793
7.2228	8.16019
7.23936	8.16196
7.25612	8.16332
7.27261	8.16436
7.28906	8.16505
7.30556	8.16542
7.32179	8.16569
7.33823	8.16577
7.35455	8.16583
7.37117	8.16598
7.38741	8.1663
7.4038	8.16688
7.42002	8.16775
7.43647	8.16895
7.45269	8.17058
7.46919	8.17247
7.4854	8.1745
7.50212	8.17666
7.51848	8.17874
7.53495	8.18067
7.55122	8.18258
7.56758	8.18467
7.58388	8.1868
7.60051	8.18909
7.61699	8.19157
7.63326	8.19395
7.65012	8.19589
7.66642	8.19759
7.68254	8.19897
7.69921	8.19969
7.71572	8.2001
7.73205	8.20044
7.74868	8.20022
7.76525	8.19982
7.78146	8.19931
7.79809	8.19862
7.81436	8.19788
7.83049	8.19753
7.84707	8.1973
7.86334	8.19751
7.87957	8.19823
7.8959	8.19933
7.91227	8.20077
7.92858	8.20262
7.94504	8.20483
7.96133	8.20727
7.97798	8.20987
7.99417	8.21244
8.0111	8.21494
8.02704	8.21726
8.04352	8.21929
8.06015	8.22093
8.07664	8.22226
8.09311	8.2232
8.10952	8.22373
8.12594	8.224
8.1422	8.22407
8.15867	8.224
8.17528	8.2238
8.19167	8.22332
8.20858	8.22255
8.22445	8.22178
8.24087	8.22105
8.25724	8.22049
8.27367	8.22032
8.29013	8.22081
8.30622	8.22158
8.32291	8.22267
8.33925	8.22394
8.35558	8.2255
8.37194	8.22706
8.38828	8.22882
8.40471	8.23076
8.42124	8.23288
8.43784	8.23489
8.45403	8.23692
8.47033	8.23891
8.48669	8.24067
8.50328	8.24238
8.51951	8.24399
8.53616	8.24518
8.5527	8.24611
8.56888	8.24663
8.58566	8.24671
8.60187	8.24639
8.61838	8.24594
8.63494	8.24522
8.65123	8.24453
8.66766	8.24371
8.68415	8.24313
8.7002	8.24297
8.71651	8.24314
8.73322	8.24364
8.74928	8.24475
8.76549	8.24615
8.78198	8.24767
8.79832	8.24943
8.81459	8.25145
8.83124	8.25357
8.84757	8.25576
8.8639	8.25789
8.88037	8.25978
8.89705	8.26144
8.91338	8.26274
8.92996	8.26376
8.94614	8.26451
8.96282	8.2651
8.97932	8.26537
8.99588	8.26539
9.0123	8.2651
9.02875	8.26466
9.04514	8.26426
9.06127	8.26387
9.07806	8.2635
9.09441	8.26326
9.11067	8.26312
9.12692	8.26301
9.14327	8.26307
9.15972	8.26344
9.17602	8.26408
9.19245	8.26489
9.2092	8.26583
9.22541	8.26684
9.24177	8.26792
9.25806	8.26909
9.27436	8.27036
9.29098	8.2718
9.30713	8.2733
9.32372	8.27472
9.34008	8.27578
9.35665	8.27664
9.37301	8.27699
9.3894	8.27708
9.40585	8.27679
9.42263	8.27647
9.43881	8.27599
9.45534	8.27544
9.47164	8.27481
9.4881	8.27439
9.5045	8.27402
9.52085	8.27368
9.53725	8.27359
9.55357	8.27375
9.56992	8.27414
9.5865	8.27483
9.60263	8.27615
9.61888	8.2776
9.63567	8.2793
9.65174	8.28118
9.66839	8.28295
9.68498	8.28442
9.70132	8.28606
9.71739	8.28752
9.73409	8.28901
9.75038	8.2904
9.76731	8.29174
9.78367	8.29274
9.79998	8.29349
9.8163	8.29381
9.83274	8.29405
9.84902	8.29413
9.86565	8.29392
9.88228	8.29344
9.89842	8.29286
9.91458	8.29199
9.93131	8.29096
9.94728	8.29005
9.96359	8.28936
9.97982	8.28889
9.9967	8.28872
10.0016	8.28873
10.0181	8.28883
10.0344	8.28962
10.0426	8.30064
10.0452	8.31536
10.0466	8.32942
10.0472	8.34715
10.0474	8.35745
10.0474	8.36871
10.0473	8.38094
10.0471	8.39415
10.0468	8.40837
10.0462	8.4236
10.0454	8.43982
10.0444	8.45704
10.0435	8.47528
10.0432	8.49453
10.0443	8.51482
10.0473	8.53609
10.0518	8.55835
10.0578	8.58158
10.065	8.60578
10.0733	8.63091
10.0827	8.65696
10.0931	8.68387
10.1041	8.71161
10.1158	8.74019
10.1283	8.76955
10.1414	8.79965
10.1553	8.83041
10.1697	8.86179
10.1846	8.89376
10.1995	8.92626
10.2151	8.95925
10.2311	8.9927
10.2474	9.02657
10.2642	9.06082
10.281	9.09542
10.2978	9.13031
10.315	9.16545
10.3325	9.2008
10.3504	9.23631
10.3682	9.27189
10.3859	9.30739
10.4037	9.34263
10.422	9.37746
10.4404	9.41177
10.4588	9.44542
10.4772	9.47833
10.4956	9.51037
10.5144	9.54148
10.5335	9.5716
10.5524	9.60066
10.5714	9.62861
10.5909	9.65542
10.6103	9.68105
10.6295	9.70547
10.6485	9.72866
10.6673	9.7506
10.6862	9.77128
10.7048	9.79067
10.7235	9.80877
10.742	9.82559
10.7602	9.84112
10.7783	9.8554
10.7964	9.86836
10.8145	9.88001
10.8327	9.89035
10.8683	9.90722
10.9037	9.91912
11.0064	9.92713
11.073	9.91295
11.1055	9.90122
11.138	9.88696
11.1707	9.87057
11.2033	9.85242
11.2354	9.83301
11.2514	9.82295
11.2675	9.81271
11.2837	9.80236
11.2998	9.79194
11.3158	9.78148
11.3317	9.77101
11.3477	9.76057
11.3637	9.7502
11.3799	9.73992
11.3961	9.72975
11.4123	9.71967
11.4445	9.70002
11.4765	9.68113
11.5087	9.66307
11.5413	9.64592
11.5733	9.6297
11.6058	9.61447
11.6388	9.60028
11.672	9.58716
11.7046	9.57511
11.7375	9.56413
11.7864	9.54958
11.8341	9.537
11.883	9.52622
11.9473	9.51419
12.0123	9.50407
12.0941	9.49329
12.193	9.48263
12.3095	9.47303
12.425	9.46467
12.5386	9.4563
12.6527	9.44805
12.7667	9.4397
12.8814	9.43128
12.9972	9.42322
13.1126	9.41633
13.227	9.4104
13.3409	9.40489
13.4565	9.39903
13.5723	9.39319
13.6875	9.38758
13.8024	9.38173
13.9161	9.37548
14.031	9.3698
14.1455	9.36426
14.2596	9.35866
14.3748	9.35385
14.4904	9.34953
14.6053	9.34492
14.7201	9.34018
14.8355	9.33553
14.9502	9.33099
15.0646	9.32601
15.1799	9.32061
15.2947	9.31607
15.4089	9.31301
15.5223	9.3107
15.6372	9.30845
15.7531	9.30663
15.869	9.30543
15.9835	9.30456
16.0979	9.30431
16.2126	9.30381
16.3268	9.30249
16.4429	9.30092
16.558	9.30039
16.6722	9.30125
16.7856	9.30266
16.8999	9.30396
17.0161	9.30575
17.1312	9.30843
17.2464	9.31126
17.3607	9.31411
17.476	9.31689
17.5902	9.31943
17.7045	9.32169
17.8203	9.32455
17.9351	9.32804
18.0495	9.33211
18.1639	9.33671
18.2789	9.34191
18.3937	9.34737
18.5086	9.35288
18.6246	9.35859
18.7385	9.36503
18.8527	9.37197
18.967	9.37881
19.0827	9.38555
19.1989	9.3929
19.3136	9.39991
19.428	9.40683
19.5425	9.41378
19.6572	9.4202
19.7717	9.42551
19.8876	9.43029
20.0028	9.43534
20.1165	9.4408
20.2312	9.44596
20.347	9.45037
20.4628	9.45472
20.5778	9.45921
20.6925	9.46303
20.8071	9.46623
20.922	9.46941
21.036	9.47181
21.1508	9.47394
21.2665	9.4766
21.3812	9.47974
21.4959	9.48313
21.611	9.48744
21.7261	9.49218
21.8405	9.49698
21.9561	9.50128
22.0716	9.50544
22.186	9.50976
22.2993	9.51429
22.4135	9.5184
22.5288	9.52265
22.6444	9.52764
22.7594	9.53342
22.8739	9.54023
22.9888	9.54763
23.1034	9.5547
23.2193	9.56142
23.3346	9.56859
23.4485	9.57677
23.562	9.58497
23.6763	9.59279
23.7921	9.60082
23.9075	9.60971
24.0226	9.61911
24.1374	9.62843
24.2524	9.63736
24.3676	9.64619
24.4824	9.65438
24.5974	9.66273
24.7125	9.6709
24.8264	9.67882
24.9413	9.68648
25.0559	9.69473
25.1708	9.70299
25.2857	9.71144
25.4017	9.71959
25.5159	9.7282
25.6307	9.73706
25.7452	9.7456
25.8603	9.75331
25.9761	9.76129
26.0915	9.76896
26.2053	9.77681
26.3198	9.78565
26.4338	9.79522
26.5486	9.80485
26.6644	9.81478
26.7796	9.82548
26.8942	9.83669
27.0086	9.84747
27.1242	9.85686
27.2393	9.8656
27.3549	9.87445
27.469	9.88338
27.5831	9.89297
27.6981	9.90351
27.8123	9.91442
27.9271	9.92571
28.0263	9.93584
28.1252	9.94625
28.24	9.9579
28.3543	9.96932
28.4697	9.98031
28.5843	9.99087
28.6997	10.001
28.815	10.0114
28.9297	10.0227
29.0275	10.0332
29.1243	10.0436
29.2229	10.0536
29.3227	10.0639
29.4217	10.0747
29.5201	10.0858
29.6176	10.097
29.7156	10.1087
29.8145	10.1201
29.9126	10.1313
30.0118	10.1429
30.095	10.153
30.1767	10.1638
30.2579	10.1747
30.3396	10.1855
30.421	10.1963
30.503	10.2067
30.5863	10.2171
30.6686	10.2276
30.7504	10.2381
30.8322	10.2483
30.9144	10.2584
30.9962	10.2688
31.0782	10.2794
31.1602	10.2903
31.2418	10.301
31.3238	10.3119
31.407	10.3231
31.489	10.3343
31.5707	10.3454
31.6527	10.3564
31.7346	10.3674
31.8167	10.3783
31.8989	10.3886
31.9972	10.4002
32.0955	10.411
32.1952	10.4218
32.2928	10.4336
32.3741	10.4442
32.4559	10.4549
32.5375	10.4656
32.6198	10.476
32.7029	10.4869
32.7862	10.4982
32.8681	10.5097
32.9495	10.5213
33.0314	10.5333
33.1127	10.5452
33.1939	10.5569
33.2756	10.5681
33.3582	10.5793
33.4407	10.5911
33.5231	10.6036
33.5891	10.6139
33.6538	10.6246
33.7187	10.6354
33.7847	10.6461
33.8511	10.6565
33.9176	10.6669
33.9831	10.6773
34.0493	10.6879
34.1151	10.6987
34.181	10.7094
34.2459	10.7198
34.311	10.7303
34.3767	10.741
34.4419	10.7518
34.5073	10.7625
34.5724	10.7733
34.638	10.7843
34.7041	10.7955
34.7698	10.8073
34.8358	10.8194
34.9015	10.8316
34.9673	10.8436
35.0326	10.8558
35.098	10.8682
35.1643	10.8806
35.2301	10.8932
35.2954	10.9056
35.3609	10.918
35.4268	10.93
35.4932	10.9417
35.5586	10.9533
35.624	10.965
35.6897	10.9768
35.7547	10.989
35.8195	11.0011
35.8845	11.0133
35.9504	11.0255
36.0163	11.038
36.0825	11.0506
36.1487	11.0634
36.2143	11.0765
36.2801	11.0896
36.3454	11.1029
36.3946	11.113
36.4438	11.1232
36.4933	11.1333
36.5591	11.1466
36.6247	11.1593
36.69	11.1717
36.7562	11.1838
36.8229	11.196
36.8881	11.2083
36.9533	11.2208
37.0181	11.2334
37.0834	11.246
37.1483	11.2588
37.214	11.2716
37.2803	11.2846
37.3298	11.2946
37.3793	11.3049
37.4284	11.3155
37.4775	11.3263
37.5269	11.3371
37.5757	11.3481
37.6253	11.359
37.6742	11.3702
37.7234	11.3814
37.7727	11.3928
37.8222	11.4042
37.8716	11.4156
37.9205	11.4269
37.9695	11.438
38.0182	11.4492
38.0679	11.4603
38.1174	11.4714
38.1673	11.4824
38.2163	11.4934
38.2651	11.5044
38.3142	11.5154
38.3631	11.5264
38.4128	11.5376
38.4616	11.549
38.5107	11.5604
38.5597	11.5719
38.6089	11.583
38.6582	11.5941
38.7074	11.6053
38.7566	11.6164
38.8061	11.6274
38.8562	11.6383
38.9058	11.6495
38.9557	11.6608
39.0039	11.6723
39.053	11.6838
39.1017	11.6954
39.1506	11.7069
39.1996	11.7184
39.2485	11.7296
39.2981	11.7404
39.3474	11.7513
39.397	11.7623
39.4469	11.7736
39.4967	11.7851
39.5464	11.7966
39.5954	11.8083
39.644	11.8201
39.6927	11.8323
39.7417	11.8445
39.7905	11.8568
39.8396	11.8691
39.8885	11.8812
39.9376	11.8933
39.987	11.905
40.0363	11.9167
40.0865	11.9283
40.1359	11.94
40.1858	11.9518
40.2352	11.9637
40.2844	11.9756
40.3333	11.9875
40.3822	11.9995
40.4308	12.0112
40.4798	12.0228
40.5292	12.0341
40.5787	12.0453
40.6285	12.0564
40.678	12.0675
40.7271	12.0789
40.7769	12.0906
40.8263	12.1024
40.8758	12.1143
40.9247	12.1263
40.9734	12.1383
41.0221	12.1504
41.0713	12.1627
41.1206	12.175
41.1697	12.1873
41.2188	12.1994
41.2678	12.2114
41.3172	12.2233
41.3661	12.2353
41.4157	12.2473
41.4651	12.2594
41.5146	12.2716
41.5642	12.2837
41.6131	12.2956
41.6624	12.3074
41.7118	12.319
41.7608	12.3305
41.8098	12.3421
41.8595	12.3537
41.9085	12.3653
41.9581	12.3769
42.0075	12.3885
42.0564	12.4002
42.106	12.4116
42.1551	12.4228
42.2047	12.4339
42.2541	12.445
42.3033	12.4562
42.3523	12.4676
42.4016	12.4792
42.4508	12.491
42.4995	12.5031
42.5481	12.5149
42.5966	12.5267
42.6458	12.5382
42.6949	12.5496
42.7446	12.5609
42.7943	12.5721
42.8438	12.5834
42.8938	12.5948
42.943	12.6062
42.9923	12.6176
43.0411	12.6292
43.0901	12.6409
43.139	12.6528
43.1884	12.6648
43.2378	12.6765
43.287	12.688
43.3359	12.6991
43.3847	12.7101
43.4346	12.7209
43.4844	12.7318
43.5343	12.7427
43.5838	12.7538
43.6328	12.7652
43.6818	12.7764
43.7303	12.7876
43.7791	12.7987
43.8277	12.8098
43.8766	12.8208
43.9259	12.8314
43.9755	12.8419
44.0254	12.8523
44.0745	12.863
44.1238	12.8739
44.1727	12.8849
44.2223	12.8959
44.2718	12.9071
44.321	12.9184
44.37	12.9299
44.4187	12.9418
44.4686	12.9538
44.5178	12.9661
44.5672	12.9786
44.6161	12.9911
44.665	13.0034
44.714	13.0157
44.7634	13.028
44.8131	13.0405
44.8628	13.0531
44.9124	13.0656
44.9614	13.0782
45.0106	13.0908
45.0593	13.1034
45.1086	13.1161
45.1574	13.1287
45.2062	13.1414
45.2555	13.1541
45.3046	13.1665
45.3541	13.1789
45.4029	13.1914
45.4524	13.2038
45.5014	13.2165
45.5511	13.2293
45.6009	13.2423
45.6506	13.2557
45.699	13.2694
45.7478	13.2835
45.7969	13.2977
45.8457	13.3121
45.8948	13.3263
45.9439	13.3405
45.993	13.3544
46.0428	13.3679
46.0922	13.3813
46.1424	13.3949
46.1923	13.4087
46.2421	13.4223
46.2913	13.4356
46.3404	13.4488
46.3891	13.4619
46.4378	13.4752
46.4867	13.4886
46.5355	13.502
46.5847	13.5153
46.6332	13.5286
46.6826	13.5419
46.7314	13.5551
46.7808	13.5684
46.8307	13.582
46.8802	13.5961
46.9296	13.6106
46.979	13.6254
47.0281	13.6402
47.0606	13.6502
47.093	13.6603
47.1255	13.6704
47.1582	13.6804
47.1907	13.6905
47.2405	13.7052
47.2899	13.7196
47.3397	13.7337
47.3893	13.7475
47.4387	13.7612
47.4885	13.7749
47.5377	13.7885
47.587	13.802
47.6362	13.8153
47.6849	13.8284
47.7338	13.8415
47.7829	13.8546
47.8321	13.868
47.881	13.8816
47.9302	13.8953
47.9792	13.9092
48.0281	13.9233
48.077	13.9376
48.1261	13.9524
48.1593	13.9625
48.192	13.9728
48.2251	13.9831
48.2583	13.9936
48.291	14.0042
48.324	14.0149
48.3568	14.0255
48.3895	14.036
48.4224	14.0466
48.4552	14.0573
48.4882	14.0679
48.521	14.0786
48.5539	14.0894
48.5871	14.1001
48.6197	14.1107
48.6525	14.1213
48.6855	14.1317
48.7187	14.142
48.751	14.1521
48.8002	14.1669
48.8498	14.1814
48.8989	14.1955
48.9487	14.2094
48.9979	14.2234
49.0474	14.2375
49.0965	14.252
49.1456	14.2668
49.178	14.277
49.2102	14.2874
49.2426	14.2979
49.2749	14.3082
49.3073	14.3187
49.3401	14.3291
49.373	14.3395
49.4055	14.35
49.4382	14.3606
49.4715	14.3711
49.5048	14.3818
49.538	14.3926
49.5715	14.4035
49.6049	14.4146
49.6378	14.4257
49.6705	14.4368
49.7035	14.448
49.7361	14.4593
49.7686	14.4707
49.8012	14.4822
49.834	14.4938
49.8667	14.5056
49.8994	14.5173
49.9323	14.5287
49.9651	14.54
49.9978	14.551
50.0142	14.5564
50.0467	14.567
50.0791	14.5774
50.1121	14.5879
50.1454	14.598
50.2644	14.5968
50.2993	14.5824
50.3342	14.5623
50.352	14.5502
50.3697	14.5368
50.3873	14.5222
50.4052	14.5063
50.4231	14.4893
50.4408	14.4712
50.4587	14.4519
50.4767	14.4315
50.495	14.4101
50.5134	14.3876
50.5318	14.3641
50.5499	14.3395
50.5674	14.3139
50.5816	14.2873
50.5913	14.2596
50.5971	14.2309

## Sheet: cube PLA_40_Z 3
cube PLA_40_Z 3	cube PLA_40_Z 3
Stauchung	Standardkraft
%	MPa
0	0.114683
0.000134479	0.114003
0.000249188	0.113475
0.000364061	0.113056
0.000475158	0.112694
0.000469021	0.11264
0.000219051	0.11372
0.00428683	0.11609
0.0153193	0.118467
0.027181	0.121418
0.0387375	0.124953
0.0505178	0.128974
0.0617276	0.133091
0.073125	0.137187
0.0847579	0.141264
0.0965417	0.145384
0.107949	0.149554
0.11923	0.153759
0.131017	0.157964
0.142445	0.162223
0.153898	0.16655
0.165111	0.170954
0.176724	0.175402
0.188109	0.17994
0.199738	0.184571
0.210883	0.189353
0.222505	0.194222
0.233645	0.199183
0.243984	0.203546
0.255189	0.208781
0.266636	0.21417
0.278211	0.219692
0.289573	0.225378
0.301173	0.231246
0.312063	0.237321
0.323818	0.243583
0.335193	0.250071
0.346459	0.256757
0.358027	0.263705
0.369491	0.270861
0.380781	0.278201
0.392396	0.28576
0.403864	0.293506
0.415063	0.301419
0.426515	0.309559
0.437996	0.317895
0.449255	0.326459
0.460935	0.335312
0.472211	0.344441
0.483617	0.353865
0.494911	0.363671
0.506458	0.373815
0.517607	0.384293
0.529214	0.395198
0.540576	0.406495
0.550124	0.416561
0.559843	0.426981
0.569406	0.43782
0.579037	0.449087
0.588853	0.460805
0.596592	0.470905
0.60471	0.481331
0.612739	0.492125
0.62096	0.503301
0.628984	0.514877
0.636653	0.526937
0.644831	0.539397
0.651052	0.549676
0.65758	0.560263
0.663787	0.571138
0.670341	0.582359
0.676925	0.593916
0.683009	0.605808
0.689473	0.618003
0.695905	0.630469
0.702364	0.64324
0.709027	0.65634
0.71523	0.669651
0.720108	0.679807
0.725031	0.690137
0.729723	0.700612
0.734159	0.711208
0.739346	0.721941
0.744365	0.732827
0.749143	0.743859
0.753703	0.755036
0.758553	0.766405
0.76327	0.777932
0.768087	0.789631
0.772733	0.801486
0.777503	0.813539
0.782336	0.825755
0.787118	0.838133
0.791769	0.850725
0.796928	0.863518
0.801564	0.876507
0.80661	0.889753
0.810962	0.903207
0.815798	0.91691
0.820689	0.930841
0.825274	0.945015
0.830063	0.959422
0.834685	0.974087
0.839423	0.988974
0.842701	0.999021
0.845723	1.00916
0.84899	1.01944
0.852293	1.02987
0.855371	1.0404
0.858531	1.05103
0.861868	1.06175
0.865109	1.07258
0.868256	1.08352
0.87154	1.09456
0.874827	1.10573
0.877969	1.11702
0.880804	1.12841
0.884095	1.13987
0.887484	1.15139
0.890795	1.16298
0.893885	1.17466
0.897	1.18641
0.900161	1.19824
0.903558	1.2101
0.906883	1.22201
0.910406	1.23398
0.913941	1.24601
0.917314	1.25807
0.920907	1.27019
0.924168	1.28238
0.927229	1.2946
0.930502	1.30685
0.933941	1.31909
0.93714	1.33139
0.940414	1.34373
0.943413	1.35609
0.946845	1.36847
0.950009	1.38086
0.953428	1.39327
0.956624	1.40569
0.959977	1.41814
0.963121	1.4306
0.966422	1.44308
0.969622	1.45559
0.972823	1.46814
0.976245	1.48069
0.979398	1.49328
0.982683	1.50587
0.985793	1.51849
0.988922	1.53114
0.992222	1.54383
0.995604	1.55652
0.999006	1.56922
1.00242	1.58194
1.0057	1.59471
1.00874	1.60753
1.01209	1.62036
1.01543	1.63325
1.01864	1.64616
1.02169	1.6591
1.0249	1.6721
1.02823	1.68516
1.0315	1.69831
1.03453	1.71153
1.03753	1.72481
1.04067	1.73813
1.04418	1.75151
1.0474	1.76497
1.05038	1.77852
1.05372	1.79217
1.05684	1.80588
1.05983	1.81967
1.06295	1.83359
1.0661	1.84761
1.06957	1.86169
1.07274	1.87586
1.07604	1.89009
1.07895	1.90439
1.08229	1.91877
1.08538	1.93323
1.08864	1.94772
1.09202	1.96228
1.0952	1.97686
1.09886	1.99149
1.10246	2.00619
1.1061	2.02093
1.10951	2.03569
1.11301	2.05046
1.11603	2.06525
1.11932	2.08007
1.12272	2.09493
1.12639	2.1098
1.12951	2.12468
1.13281	2.13958
1.13572	2.15447
1.13907	2.16939
1.1424	2.1843
1.14569	2.19919
1.14878	2.21408
1.15218	2.22897
1.15543	2.24386
1.15877	2.25879
1.16201	2.27371
1.16542	2.2886
1.16853	2.30347
1.17198	2.31839
1.17536	2.33332
1.17851	2.34827
1.18195	2.36326
1.18524	2.37823
1.18852	2.39319
1.19179	2.40818
1.19517	2.4232
1.1986	2.43819
1.20135	2.45318
1.20451	2.4682
1.20792	2.48323
1.21131	2.49828
1.21447	2.51333
1.21765	2.52838
1.22125	2.54346
1.22427	2.55852
1.22749	2.5736
1.23087	2.58869
1.23415	2.60378
1.23717	2.61886
1.24048	2.63395
1.24398	2.64912
1.24731	2.6643
1.2505	2.6795
1.25377	2.69469
1.25712	2.70992
1.26046	2.72518
1.26353	2.74042
1.26682	2.75573
1.27019	2.77107
1.27319	2.78644
1.27634	2.80182
1.2798	2.81729
1.28309	2.83279
1.2861	2.84828
1.2893	2.86378
1.29262	2.87934
1.29602	2.89494
1.29906	2.91055
1.30231	2.92617
1.30577	2.94184
1.30881	2.95755
1.3122	2.9733
1.31542	2.98908
1.31899	3.00493
1.3222	3.02081
1.32528	3.03672
1.32861	3.05269
1.33203	3.0687
1.33518	3.08473
1.33826	3.10079
1.34139	3.11689
1.34461	3.13302
1.34783	3.14914
1.35108	3.16529
1.35414	3.18145
1.35751	3.19762
1.3608	3.21377
1.36415	3.22996
1.36746	3.24616
1.37063	3.26237
1.37388	3.27857
1.37732	3.29474
1.38053	3.31095
1.38364	3.32716
1.38702	3.34333
1.39039	3.35951
1.39359	3.37567
1.39681	3.39182
1.40016	3.40794
1.40366	3.42404
1.4069	3.44011
1.41014	3.45615
1.41352	3.47216
1.41663	3.48815
1.42026	3.50407
1.42341	3.51995
1.42653	3.53583
1.43017	3.55169
1.43333	3.56748
1.4366	3.58326
1.43988	3.599
1.44335	3.61473
1.44662	3.63038
1.44995	3.64601
1.45331	3.66163
1.45661	3.6772
1.45985	3.69278
1.46305	3.70832
1.4665	3.72386
1.46983	3.73941
1.47303	3.75493
1.47618	3.77042
1.47954	3.78594
1.48289	3.80147
1.48583	3.81698
1.48935	3.83249
1.49254	3.84802
1.49566	3.86356
1.49892	3.87912
1.50236	3.8947
1.50548	3.91034
1.50865	3.92596
1.5119	3.94162
1.51492	3.95733
1.51837	3.97307
1.52163	3.98884
1.52481	4.00462
1.52803	4.02045
1.5312	4.0363
1.53462	4.0522
1.53782	4.06812
1.54109	4.0841
1.54443	4.1001
1.54765	4.11612
1.55097	4.13218
1.55438	4.14824
1.5575	4.16435
1.56075	4.18043
1.56397	4.19653
1.56718	4.21265
1.57046	4.2288
1.57379	4.24495
1.57685	4.26109
1.58039	4.27723
1.58383	4.29336
1.58712	4.30944
1.59035	4.32552
1.5936	4.34156
1.59694	4.35756
1.60016	4.37357
1.60362	4.38957
1.60689	4.40554
1.61031	4.4215
1.61376	4.43741
1.61714	4.45327
1.62058	4.46908
1.62365	4.48484
1.62684	4.50059
1.63019	4.51631
1.63338	4.53201
1.6368	4.54765
1.64012	4.56322
1.64365	4.57874
1.64688	4.5942
1.65029	4.60962
1.65335	4.62501
1.6568	4.6403
1.65979	4.65555
1.66315	4.67074
1.66688	4.68593
1.67031	4.70107
1.67372	4.71614
1.67685	4.7312
1.67995	4.74623
1.68328	4.76122
1.68643	4.77617
1.68995	4.79108
1.69356	4.80598
1.69644	4.82085
1.69971	4.83573
1.70311	4.85061
1.7065	4.86548
1.70939	4.88033
1.71257	4.89516
1.71604	4.90997
1.7194	4.92485
1.72273	4.93973
1.72588	4.95464
1.72917	4.96956
1.7324	4.9845
1.73552	4.9994
1.73888	5.01435
1.74202	5.02935
1.74534	5.04434
1.74881	5.05934
1.75197	5.07443
1.75516	5.0896
1.75874	5.10474
1.76165	5.11986
1.76487	5.13503
1.76819	5.15024
1.77169	5.16546
1.77464	5.18069
1.7779	5.19592
1.78128	5.21115
1.78443	5.22643
1.78765	5.24172
1.79126	5.25699
1.7947	5.27228
1.7976	5.28756
1.80071	5.30281
1.80428	5.31808
1.80765	5.33335
1.81077	5.34859
1.81409	5.36382
1.81711	5.37907
1.8205	5.39429
1.82397	5.40946
1.82726	5.42462
1.83073	5.43977
1.83396	5.45482
1.83727	5.4698
1.84075	5.48482
1.84399	5.49985
1.84729	5.51479
1.85053	5.52964
1.85395	5.54446
1.85733	5.55919
1.86055	5.5739
1.86382	5.58854
1.86725	5.60303
1.87054	5.61742
1.87393	5.63174
1.87709	5.64595
1.88101	5.66006
1.8846	5.67405
1.88786	5.68792
1.89151	5.70169
1.89495	5.71534
1.89841	5.72889
1.90198	5.74232
1.90562	5.75566
1.90862	5.76893
1.91201	5.78211
1.91571	5.7952
1.91893	5.8082
1.92225	5.82112
1.92545	5.83394
1.92864	5.84667
1.93186	5.85934
1.93509	5.87197
1.93836	5.88454
1.94157	5.89707
1.94478	5.9096
1.94826	5.92207
1.95161	5.93456
1.95481	5.94702
1.95783	5.95948
1.9612	5.97192
1.96457	5.98436
1.96788	5.99679
1.97103	6.00922
1.97439	6.02167
1.97765	6.03414
1.98094	6.0466
1.98446	6.05907
1.98771	6.07155
1.9909	6.08404
1.9941	6.09651
1.99775	6.10899
2.0011	6.12147
2.00409	6.13399
2.00732	6.1465
2.01042	6.15902
2.0139	6.17155
2.01714	6.18404
2.02041	6.19652
2.02359	6.20901
2.02696	6.22146
2.03044	6.23387
2.03345	6.24626
2.03688	6.25866
2.03992	6.27098
2.04357	6.2833
2.0469	6.29561
2.05023	6.30791
2.05374	6.32021
2.05669	6.33248
2.0601	6.34468
2.06346	6.35686
2.06685	6.36902
2.06986	6.38117
2.07319	6.39327
2.07661	6.40535
2.07972	6.41735
2.08322	6.42937
2.08632	6.44129
2.08955	6.45316
2.09315	6.46496
2.09635	6.4767
2.09946	6.48838
2.10285	6.50001
2.10619	6.51161
2.1097	6.52317
2.11318	6.53465
2.11633	6.54609
2.11966	6.55744
2.12315	6.56874
2.12636	6.57999
2.12967	6.59116
2.13295	6.60229
2.13624	6.61333
2.13931	6.6243
2.14279	6.63523
2.14634	6.64611
2.14989	6.65691
2.15281	6.66761
2.15627	6.67827
2.1594	6.68886
2.16282	6.69938
2.16638	6.70983
2.1695	6.72026
2.17296	6.73062
2.17625	6.74089
2.17954	6.75111
2.18279	6.76132
2.1862	6.77148
2.18943	6.78156
2.1927	6.79159
2.19631	6.80165
2.19932	6.81168
2.20245	6.82171
2.20766	6.83665
2.21239	6.85156
2.21695	6.86642
2.22212	6.88121
2.22695	6.89605
2.23197	6.9109
2.23699	6.92574
2.24196	6.94055
2.24641	6.95544
2.25167	6.97035
2.25644	6.98526
2.26092	7.00026
2.26442	7.01026
2.26789	7.02029
2.27106	7.03032
2.27424	7.04034
2.27754	7.05036
2.28244	7.06536
2.28586	7.07538
2.28932	7.08542
2.29229	7.09544
2.29548	7.10548
2.29892	7.11549
2.30222	7.1255
2.30725	7.14049
2.31202	7.15541
2.31724	7.1702
2.32213	7.18497
2.32715	7.19968
2.33227	7.21423
2.33732	7.22871
2.34204	7.24311
2.34729	7.25734
2.35222	7.27149
2.35694	7.28551
2.36208	7.29941
2.36704	7.31318
2.37213	7.3268
2.37691	7.3403
2.38203	7.35368
2.38687	7.36696
2.39219	7.38007
2.39693	7.39306
2.40204	7.40599
2.40707	7.41874
2.4118	7.43138
2.41722	7.44387
2.42222	7.45626
2.42694	7.46854
2.43209	7.48073
2.43696	7.49279
2.44208	7.50481
2.44677	7.51673
2.45197	7.52855
2.45665	7.54031
2.46151	7.55195
2.46659	7.56353
2.47146	7.57506
2.4767	7.58655
2.48168	7.59798
2.48663	7.60935
2.49141	7.62075
2.49627	7.6321
2.50127	7.64347
2.50629	7.65485
2.51098	7.66619
2.51608	7.67753
2.52076	7.6888
2.52576	7.70004
2.53076	7.71132
2.53551	7.72256
2.54061	7.73378
2.54556	7.74496
2.55043	7.75612
2.55542	7.76727
2.56043	7.77842
2.56528	7.78953
2.57048	7.80057
2.57508	7.8116
2.58011	7.8226
2.58499	7.83355
2.58989	7.84451
2.59487	7.85545
2.59988	7.86633
2.60461	7.87718
2.6094	7.88801
2.61438	7.89877
2.6193	7.90958
2.62423	7.92033
2.62943	7.93106
2.63405	7.94176
2.63899	7.95238
2.64384	7.96292
2.6489	7.97341
2.65398	7.98388
2.65897	7.99423
2.6638	8.00448
2.66907	8.01464
2.67563	8.02792
2.68242	8.04106
2.68894	8.05405
2.69573	8.06675
2.70226	8.07918
2.70878	8.09138
2.71554	8.10332
2.72231	8.11501
2.729	8.12649
2.73541	8.13773
2.74208	8.14873
2.74884	8.15961
2.75547	8.1703
2.76201	8.18089
2.76871	8.19128
2.77508	8.20158
2.78163	8.21184
2.78835	8.22197
2.79475	8.23199
2.80308	8.24432
2.81149	8.25652
2.81984	8.26856
2.82834	8.28043
2.83668	8.29214
2.84506	8.30363
2.85332	8.315
2.86123	8.32629
2.86962	8.3374
2.87775	8.34844
2.8859	8.35952
2.89428	8.37064
2.9027	8.38176
2.9106	8.39288
2.91887	8.40397
2.92742	8.41505
2.93553	8.4261
2.94378	8.43701
2.95181	8.44791
2.96	8.45874
2.96828	8.46946
2.97665	8.48007
2.98469	8.49055
2.99291	8.50086
3.00131	8.51113
3.00974	8.52122
3.01942	8.53303
3.02907	8.54468
3.03942	8.55603
3.04896	8.56711
3.05862	8.57801
3.0686	8.58879
3.07829	8.59939
3.08815	8.60974
3.09822	8.61996
3.10831	8.63012
3.11781	8.64018
3.12931	8.65178
3.1409	8.66313
3.15247	8.67436
3.16342	8.68562
3.17506	8.69689
3.18685	8.70827
3.19831	8.71966
3.2096	8.73115
3.22114	8.74259
3.23256	8.75402
3.24412	8.76546
3.25548	8.77688
3.26713	8.78821
3.27835	8.79948
3.28995	8.81083
3.30131	8.82211
3.31281	8.83326
3.32457	8.84437
3.33601	8.85537
3.3474	8.86625
3.35899	8.8769
3.37033	8.88733
3.3821	8.89754
3.39493	8.90882
3.40868	8.91968
3.42191	8.92988
3.43671	8.94082
3.45109	8.95116
3.4677	8.96187
3.48427	8.97217
3.50059	8.98229
3.51723	8.99232
3.53346	9.00216
3.54984	9.01231
3.56599	9.02291
3.58227	9.03401
3.5971	9.04434
3.61175	9.05513
3.62655	9.0659
3.64135	9.07671
3.65601	9.0873
3.67058	9.09771
3.68585	9.10807
3.70031	9.11819
3.71534	9.1282
3.73186	9.13891
3.748	9.14938
3.76448	9.15931
3.78085	9.16878
3.79727	9.17822
3.81361	9.18731
3.83054	9.19607
3.84688	9.20435
3.86327	9.21219
3.8796	9.2193
3.89631	9.22593
3.91261	9.23224
3.92904	9.23827
3.94532	9.24435
3.96164	9.25048
3.97801	9.257
3.99424	9.2639
4.01066	9.2713
4.02685	9.27915
4.04305	9.28736
4.05988	9.29568
4.07619	9.30411
4.09227	9.31264
4.10885	9.32105
4.12513	9.32948
4.14158	9.33783
4.15819	9.3456
4.17494	9.35286
4.19102	9.35959
4.20758	9.3656
4.22435	9.37097
4.24045	9.37612
4.25698	9.38076
4.27353	9.385
4.28966	9.3891
4.30601	9.393
4.32243	9.39685
4.33871	9.40101
4.35507	9.40556
4.37132	9.41036
4.38785	9.41558
4.40396	9.42116
4.42044	9.427
4.43692	9.43282
4.45338	9.43879
4.46961	9.4448
4.48607	9.45073
4.50271	9.45652
4.51903	9.46254
4.53512	9.46861
4.55147	9.47482
4.56794	9.48107
4.58454	9.48727
4.60101	9.49307
4.6172	9.49842
4.63369	9.50319
4.65024	9.50746
4.66676	9.5114
4.68305	9.51501
4.69949	9.51826
4.7159	9.52131
4.73235	9.52437
4.74844	9.52746
4.76497	9.53068
4.78164	9.53453
4.7977	9.53878
4.81413	9.54333
4.83044	9.54822
4.84651	9.55363
4.86308	9.55919
4.87948	9.56495
4.89591	9.57097
4.91232	9.57702
4.92905	9.58263
4.94555	9.58795
4.96155	9.59304
4.97822	9.59744
4.99481	9.60129
5.01115	9.6048
5.02768	9.60729
5.04426	9.60961
5.05969	9.61177
5.07667	9.61391
5.0929	9.61592
5.10931	9.61833
5.12598	9.62032
5.14203	9.62235
5.1586	9.62413
5.17508	9.62611
5.19109	9.62827
5.20778	9.63052
5.22405	9.63297
5.24034	9.63579
5.25687	9.63854
5.2733	9.64139
5.28968	9.64436
5.30598	9.64759
5.32221	9.65089
5.3389	9.65457
5.3552	9.6584
5.37155	9.66215
5.38826	9.66571
5.40417	9.66913
5.42072	9.67203
5.43729	9.67466
5.45364	9.67712
5.46999	9.67921
5.48666	9.68078
5.50327	9.68214
5.51934	9.68307
5.53608	9.68383
5.55221	9.68447
5.56855	9.68526
5.5852	9.6862
5.60144	9.6875
5.61771	9.68914
5.63413	9.69122
5.6505	9.69371
5.66688	9.69656
5.68286	9.69968
5.69955	9.70291
5.71576	9.70613
5.73206	9.70959
5.7484	9.7129
5.76507	9.71614
5.78124	9.71935
5.79784	9.7225
5.81427	9.72524
5.83067	9.72781
5.84691	9.73023
5.86337	9.73246
5.87973	9.73445
5.89607	9.73636
5.91265	9.73837
5.92882	9.74002
5.94553	9.74144
5.96166	9.74268
5.97807	9.74394
5.9942	9.74513
6.01074	9.74641
6.02737	9.7479
6.04353	9.74965
6.06019	9.75147
6.0764	9.75342
6.09288	9.75579
6.10912	9.75847
6.12556	9.76137
6.14211	9.76458
6.15841	9.76785
6.17497	9.77104
6.19109	9.77426
6.20724	9.77757
6.22385	9.78073
6.24039	9.78374
6.25684	9.78659
6.27302	9.78906
6.28949	9.7909
6.30605	9.79231
6.32206	9.79322
6.33885	9.79388
6.35523	9.79408
6.37184	9.79408
6.38794	9.79386
6.40447	9.79378
6.4207	9.79374
6.43691	9.79405
6.45352	9.7947
6.46973	9.79583
6.48606	9.79727
6.50266	9.7989
6.51881	9.80077
6.53493	9.80296
6.55144	9.80504
6.56841	9.80715
6.58452	9.80929
6.60092	9.81127
6.61762	9.81299
6.63384	9.81485
6.64983	9.81664
6.66652	9.81836
6.6829	9.81997
6.69943	9.82143
6.71598	9.82228
6.73248	9.82289
6.74835	9.82314
6.76522	9.82306
6.78165	9.82264
6.79788	9.82243
6.81409	9.82196
6.83095	9.82141
6.84722	9.82094
6.86347	9.82076
6.87972	9.82059
6.8966	9.82079
6.91246	9.82139
6.92881	9.82233
6.9454	9.8235
6.9615	9.82502
6.97804	9.82671
6.99448	9.82858
7.0107	9.8307
7.02712	9.83312
7.04327	9.83562
7.05987	9.8381
7.07622	9.84053
7.09233	9.84272
7.109	9.84449
7.1255	9.84593
7.14193	9.84702
7.15842	9.84776
7.17471	9.84818
7.1911	9.84846
7.20759	9.84858
7.22396	9.84886
7.23998	9.84917
7.25673	9.84966
7.27305	9.85031
7.2892	9.85125
7.30568	9.85222
7.32211	9.85348
7.33817	9.85499
7.35482	9.8566
7.37121	9.8582
7.38741	9.85996
7.404	9.86157
7.42041	9.86317
7.43664	9.86496
7.45312	9.86682
7.46972	9.86874
7.48593	9.87091
7.50227	9.87302
7.51889	9.87466
7.53541	9.87598
7.55138	9.87707
7.5678	9.87769
7.58462	9.87776
7.60109	9.87797
7.61698	9.87787
7.63395	9.87729
7.6502	9.87665
7.66624	9.87604
7.68294	9.87502
7.6993	9.87443
7.71543	9.87405
7.73219	9.87385
7.74856	9.87415
7.76469	9.87498
7.78132	9.87591
7.79758	9.8773
7.81367	9.87896
7.82995	9.88085
7.84647	9.88271
7.863	9.8848
7.87912	9.88669
7.89551	9.88867
7.91175	9.89041
7.92854	9.89203
7.94512	9.89328
7.9615	9.89419
7.9779	9.89459
7.99411	9.89469
8.01043	9.8946
8.02724	9.89439
8.04338	9.89415
8.05997	9.89386
8.07621	9.89322
8.09272	9.89238
8.10903	9.89149
8.1253	9.89068
8.14175	9.88996
8.15797	9.88974
8.17453	9.89006
8.19081	9.89068
8.20739	9.89142
8.22393	9.89241
8.23999	9.89356
8.2564	9.89469
8.27289	9.89618
8.28923	9.89804
8.30565	9.90001
8.32197	9.902
8.33848	9.90402
8.35472	9.90582
8.371	9.9075
8.38748	9.90915
8.40395	9.91058
8.42024	9.91161
8.43682	9.91238
8.4531	9.91261
8.46985	9.91236
8.48586	9.9118
8.50231	9.91115
8.51885	9.91018
8.53514	9.90935
8.55156	9.90854
8.56796	9.90801
8.5843	9.90783
8.60055	9.90809
8.61695	9.90866
8.63315	9.90982
8.64945	9.91126
8.6659	9.91278
8.68238	9.91451
8.6985	9.91646
8.71518	9.91833
8.73142	9.92008
8.74794	9.92176
8.7642	9.92322
8.78088	9.92459
8.79711	9.92553
8.81382	9.92629
8.82988	9.92685
8.84639	9.92722
8.86285	9.92722
8.87937	9.92708
8.89579	9.9268
8.91216	9.92636
8.92869	9.92595
8.94485	9.92545
8.96159	9.92496
8.97791	9.92447
8.99417	9.92406
9.01032	9.92367
9.02673	9.9235
9.04327	9.92371
9.05951	9.9242
9.07589	9.92486
9.09263	9.92574
9.10872	9.92674
9.12506	9.9279
9.14132	9.92934
9.15759	9.93099
9.17419	9.93288
9.19031	9.93487
9.20695	9.93678
9.22319	9.93823
9.23983	9.93942
9.25616	9.9399
9.27259	9.9401
9.28889	9.93979
9.3057	9.93934
9.32176	9.93861
9.33838	9.93783
9.3546	9.93693
9.37105	9.93626
9.3875	9.9357
9.40388	9.93535
9.42014	9.93538
9.43649	9.93575
9.45273	9.93647
9.46925	9.93751
9.48556	9.93912
9.50167	9.94079
9.51846	9.9427
9.53467	9.94473
9.55129	9.94665
9.5678	9.94827
9.58405	9.95006
9.60017	9.95165
9.61685	9.95321
9.63315	9.95475
9.64979	9.95615
9.6664	9.9572
9.68247	9.95812
9.69877	9.95869
9.71526	9.95917
9.73159	9.9596
9.74807	9.95984
9.76456	9.95975
9.78073	9.95956
9.79681	9.95898
9.81368	9.95825
9.82961	9.95753
9.84601	9.95699
9.86224	9.95661
9.87895	9.95656
9.89549	9.95676
9.91171	9.95732
9.92804	9.95802
9.94451	9.95901
9.96061	9.96036
9.97694	9.96204
9.9935	9.96381
10.0015	9.96477
10.0183	9.96658
10.0346	9.96838
10.0508	9.97139
10.0575	9.98514
10.0596	9.99616
10.0612	10.0109
10.0627	10.0297
10.0632	10.0406
10.0635	10.0526
10.0637	10.0657
10.0639	10.0799
10.0638	10.0952
10.0635	10.1117
10.0632	10.1293
10.0628	10.1481
10.0625	10.168
10.0623	10.189
10.0628	10.2111
10.065	10.2343
10.0693	10.2586
10.0752	10.2838
10.0822	10.3101
10.0904	10.3374
10.0998	10.3657
10.1099	10.3949
10.1207	10.425
10.1324	10.456
10.1451	10.4878
10.1581	10.5205
10.1719	10.554
10.1861	10.5882
10.2008	10.6232
10.2159	10.659
10.2317	10.6954
10.2483	10.7325
10.2652	10.7702
10.2822	10.8085
10.2994	10.8473
10.3165	10.8867
10.3337	10.9266
10.3511	10.9669
10.3687	11.0075
10.3861	11.0484
10.4035	11.0895
10.4208	11.1307
10.438	11.1716
10.4557	11.2121
10.4736	11.2521
10.4912	11.2915
10.5088	11.3302
10.5266	11.3681
10.5443	11.4052
10.5621	11.4413
10.5798	11.4763
10.5977	11.5103
10.6155	11.5431
10.6333	11.5747
10.651	11.6052
10.6691	11.6344
10.6868	11.6623
10.7045	11.6889
10.7222	11.7141
10.74	11.7378
10.7579	11.7602
10.776	11.7812
10.7937	11.8008
10.8116	11.819
10.8295	11.8357
10.8473	11.8511
10.8652	11.8651
10.8824	11.8778
10.8996	11.8892
10.917	11.8992
10.9513	11.9154
10.9856	11.9268
11.1034	11.9323
11.1531	11.9206
11.1863	11.909
11.2194	11.8948
11.2523	11.8784
11.2852	11.86
11.3181	11.8402
11.3345	11.8298
11.3507	11.8193
11.3669	11.8085
11.383	11.7977
11.3992	11.7867
11.4154	11.7756
11.4318	11.7646
11.4481	11.7535
11.4643	11.7424
11.4803	11.7314
11.4964	11.7204
11.5129	11.7095
11.5292	11.6988
11.5455	11.6882
11.562	11.6778
11.5784	11.6675
11.5946	11.6575
11.6269	11.6382
11.6595	11.6199
11.6917	11.6028
11.7233	11.5867
11.7556	11.5717
11.7879	11.5578
11.8201	11.545
11.8523	11.533
11.8849	11.5219
11.9169	11.5116
11.9655	11.4975
12.0146	11.4848
12.064	11.4735
12.1297	11.4607
12.1961	11.4501
12.2789	11.4391
12.3765	11.4278
12.4898	11.4165
12.6039	11.4068
12.7182	11.3977
12.833	11.3888
12.9488	11.3813
13.0638	11.3751
13.1774	11.3699
13.2921	11.3647
13.408	11.3592
13.5227	11.3542
13.6377	11.3498
13.7516	11.3452
13.8659	11.3411
13.9805	11.338
14.0947	11.3354
14.2089	11.3337
14.3243	11.3332
14.4392	11.3333
14.5538	11.3331
14.6693	11.3328
14.7842	11.3326
14.8985	11.3318
15.0134	11.3299
15.1283	11.3277
15.2429	11.3264
15.3563	11.3263
15.4705	11.3263
15.5858	11.3262
15.7017	11.3266
15.817	11.327
15.9309	11.3276
16.0456	11.3282
16.1599	11.3278
16.2751	11.3262
16.3909	11.3248
16.5051	11.3246
16.6188	11.3251
16.7327	11.3254
16.8482	11.3253
16.9636	11.3258
17.0788	11.3265
17.1932	11.3269
17.3076	11.3269
17.4221	11.3268
17.5367	11.3259
17.6516	11.3251
17.7668	11.3248
17.8812	11.3251
17.9958	11.3254
18.1099	11.3263
18.2249	11.3276
18.3394	11.329
18.4549	11.3302
18.5689	11.3321
18.6833	11.3346
18.7977	11.3373
18.9126	11.3395
19.0284	11.3421
19.1439	11.3454
19.2577	11.3487
19.3718	11.3527
19.4861	11.3572
19.6006	11.3616
19.7159	11.3657
19.8309	11.3704
19.9454	11.3757
20.0591	11.3813
20.1743	11.3865
20.2901	11.3914
20.4054	11.3966
20.5202	11.4021
20.6341	11.4073
20.7486	11.4127
20.863	11.418
20.9771	11.4228
21.0921	11.428
21.2075	11.4339
21.3222	11.4394
21.4368	11.4452
21.5517	11.4512
21.6664	11.4569
21.7816	11.4616
21.8972	11.4652
22.0119	11.4686
22.1255	11.4727
22.2388	11.4762
22.3534	11.4789
22.4693	11.4821
22.5849	11.4864
22.6989	11.491
22.8135	11.4963
22.9286	11.5012
23.0431	11.5052
23.159	11.5091
23.2736	11.5135
23.3873	11.5181
23.5011	11.5224
23.6157	11.5266
23.7314	11.5313
23.8462	11.537
23.9609	11.5427
24.0753	11.5486
24.1905	11.5545
24.3053	11.5606
24.4199	11.5664
24.5351	11.5729
24.6492	11.5797
24.7634	11.5869
24.8778	11.5946
24.9924	11.6036
25.1071	11.6132
25.2221	11.623
25.3381	11.6331
25.4518	11.6441
25.566	11.6557
25.6806	11.6667
25.7957	11.6769
25.9118	11.6875
26.0263	11.6978
26.1401	11.7086
26.2543	11.7203
26.3523	11.7304
26.4668	11.7419
26.5826	11.7536
26.6811	11.7643
26.7796	11.7754
26.877	11.786
26.9922	11.7969
27.1077	11.8067
27.2229	11.8163
27.3377	11.826
27.4512	11.8359
27.566	11.8468
27.6798	11.8581
27.7945	11.8697
27.8932	11.8807
27.9921	11.8926
28.0742	11.9027
28.1719	11.9146
28.2703	11.9265
28.3688	11.9382
28.4673	11.9496
28.5659	11.9609
28.6651	11.9719
28.7633	11.9834
28.845	11.9934
28.9263	12.0041
29.0069	12.0147
29.089	12.025
29.1714	12.0352
29.2539	12.0456
29.3367	12.0562
29.4188	12.0667
29.5	12.077
29.5815	12.0871
29.6802	12.0984
29.7947	12.11
29.9106	12.1207
30.0262	12.1317
30.1237	12.1419
30.2376	12.1535
30.3514	12.1648
30.4673	12.1761
30.5657	12.1865
30.6639	12.1971
30.7622	12.2075
30.86	12.2177
30.9587	12.2282
31.0571	12.2392
31.1553	12.2499
31.2537	12.2608
31.3529	12.2718
31.4506	12.2828
31.5487	12.2937
31.6475	12.3048
31.7453	12.3159
31.8434	12.326
31.9579	12.3371
32.0733	12.3481
32.1711	12.3585
32.2694	12.37
32.3674	12.3816
32.4657	12.3928
32.5645	12.4038
32.6641	12.4156
32.7629	12.4274
32.8603	12.4392
32.9422	12.4495
33.0232	12.4603
33.1042	12.4711
33.1862	12.4819
33.2686	12.4928
33.3509	12.5045
33.4167	12.5147
33.4825	12.5255
33.5477	12.537
33.6126	12.5487
33.6777	12.5604
33.7439	12.5718
33.8098	12.583
33.8757	12.594
33.9416	12.605
34.0077	12.6161
34.0736	12.6271
34.1386	12.6379
34.2037	12.6484
34.2691	12.6589
34.3344	12.6692
34.3997	12.6792
34.481	12.6913
34.563	12.7032
34.6455	12.7153
34.7112	12.7255
34.7771	12.736
34.8427	12.7466
34.9085	12.7571
34.9737	12.7676
35.0391	12.7783
35.1049	12.789
35.1705	12.7997
35.2357	12.8104
35.3016	12.821
35.3676	12.8313
35.4498	12.8438
35.5318	12.8562
35.5969	12.8663
35.6622	12.8767
35.7271	12.8871
35.7918	12.8973
35.8572	12.9074
35.9229	12.9176
35.9893	12.9278
36.0555	12.9382
36.1214	12.9489
36.1872	12.9595
36.2523	12.9703
36.3176	12.9815
36.3829	12.9929
36.4489	13.004
36.5145	13.0146
36.5796	13.0248
36.6624	13.0372
36.7453	13.0496
36.8104	13.0599
36.8755	13.0706
36.9402	13.0815
37.0054	13.0925
37.0702	13.1038
37.1357	13.1148
37.2017	13.1257
37.268	13.1369
37.334	13.1486
37.3992	13.1605
37.4651	13.1724
37.5307	13.1842
37.5958	13.1958
37.6613	13.2074
37.7271	13.219
37.7928	13.2302
37.8582	13.2412
37.9234	13.2516
37.9887	13.2621
38.0549	13.2727
38.121	13.2831
38.186	13.2938
38.2515	13.3045
38.317	13.3152
38.3826	13.3263
38.4478	13.3378
38.5129	13.3496
38.5789	13.361
38.6441	13.3725
38.7096	13.3837
38.7757	13.3946
38.8421	13.4058
38.9081	13.4174
38.9729	13.4292
39.0381	13.441
39.103	13.4528
39.1681	13.4642
39.2338	13.4749
39.2996	13.4852
39.366	13.4958
39.4323	13.5066
39.4985	13.5175
39.5638	13.5285
39.6288	13.5397
39.6938	13.5511
39.759	13.5627
39.8243	13.5739
39.8894	13.585
39.9549	13.5958
40.0212	13.6066
40.0873	13.6178
40.1532	13.6293
40.2185	13.6413
40.2837	13.6533
40.3485	13.6654
40.4135	13.6773
40.4795	13.689
40.5453	13.7004
40.6116	13.712
40.6773	13.7238
40.7433	13.7361
40.809	13.7485
40.8744	13.7608
40.9394	13.7731
41.0043	13.7857
41.07	13.7986
41.1355	13.8118
41.2007	13.8252
41.2496	13.8353
41.2987	13.8456
41.3478	13.8562
41.3973	13.8672
41.4465	13.8786
41.4959	13.89
41.545	13.9018
41.594	13.9134
41.6431	13.9249
41.6922	13.9366
41.7413	13.9484
41.7905	13.9606
41.8399	13.9729
41.8891	13.9854
41.9389	13.9979
41.9876	14.0106
42.0367	14.0231
42.0861	14.0354
42.1352	14.0476
42.1849	14.0598
42.2338	14.0721
42.2832	14.0846
42.3322	14.0975
42.3814	14.1109
42.4301	14.1248
42.4786	14.1391
42.5268	14.1535
42.5756	14.1679
42.6246	14.1823
42.6736	14.197
42.7234	14.212
42.7563	14.2221
42.7893	14.2324
42.8226	14.2427
42.8555	14.2533
42.8884	14.264
42.9212	14.2748
42.9539	14.2857
42.9863	14.2969
43.0187	14.3082
43.0515	14.3197
43.0841	14.3314
43.117	14.3433
43.1499	14.355
43.1829	14.3668
43.2155	14.3786
43.2483	14.3903
43.2806	14.4018
43.3131	14.4133
43.3459	14.4248
43.379	14.4364
43.4123	14.448
43.4453	14.4598
43.4786	14.4717
43.5116	14.4837
43.5441	14.4959
43.5768	14.5082
43.6096	14.5205
43.6421	14.5329
43.6743	14.5454
43.7066	14.5578
43.7391	14.5703
43.7712	14.583
43.8037	14.5954
43.8366	14.6078
43.8693	14.6201
43.9024	14.6323
43.9356	14.6445
43.9687	14.6568
44.0015	14.6691
44.0344	14.6815
44.0674	14.694
44.0998	14.7067
44.1328	14.7194
44.166	14.7322
44.1984	14.7451
44.2312	14.7581
44.2643	14.771
44.2969	14.7839
44.3292	14.7969
44.3618	14.8099
44.395	14.8229
44.4276	14.836
44.4605	14.8491
44.4937	14.8622
44.5265	14.8753
44.5589	14.8883
44.5914	14.9011
44.6243	14.9138
44.6569	14.9266
44.6897	14.9393
44.7231	14.952
44.756	14.9648
44.7894	14.9775
44.8228	14.9901
44.8553	15.0028
44.888	15.0154
44.9206	15.0278
44.9534	15.0402
44.9857	15.0527
45.0182	15.0651
45.0511	15.0774
45.0836	15.0898
45.116	15.1024
45.1488	15.1148
45.1814	15.1272
45.2141	15.1396
45.2469	15.1517
45.28	15.1639
45.3125	15.1762
45.3452	15.1886
45.378	15.2009
45.4106	15.2134
45.4434	15.2261
45.4766	15.2388
45.5099	15.2517
45.5428	15.2647
45.5759	15.2779
45.6086	15.2912
45.6405	15.3047
45.6733	15.3183
45.7058	15.332
45.7384	15.3458
45.771	15.3597
45.8036	15.3735
45.8363	15.3874
45.8689	15.4012
45.9016	15.4148
45.9347	15.4282
45.9677	15.4415
46.0006	15.4548
46.0339	15.4681
46.0673	15.4818
46.1005	15.4954
46.1336	15.509
46.1667	15.5225
46.1994	15.536
46.2321	15.5494
46.2647	15.5627
46.2971	15.5761
46.3295	15.5897
46.3618	15.6032
46.3945	15.6167
46.4266	15.6304
46.4594	15.6439
46.4922	15.6574
46.5247	15.6708
46.5572	15.6842
46.5902	15.6974
46.623	15.7107
46.6554	15.7241
46.6884	15.7375
46.7216	15.7511
46.7544	15.7648
46.7876	15.7788
46.8206	15.7929
46.8535	15.8073
46.8863	15.8217
46.919	15.8362
46.9515	15.8507
46.9838	15.8654
47.0161	15.8802
47.0488	15.8948
47.0813	15.9096
47.1142	15.9242
47.1471	15.9386
47.1801	15.9529
47.213	15.967
47.2463	15.981
47.2796	15.9948
47.3124	16.0087
47.3454	16.0226
47.3787	16.0365
47.4117	16.0505
47.4445	16.0645
47.4775	16.0784
47.51	16.0922
47.5426	16.106
47.5749	16.1196
47.6076	16.1332
47.64	16.1468
47.6728	16.1605
47.7056	16.174
47.7382	16.1877
47.7708	16.2015
47.8036	16.2151
47.8363	16.2287
47.8688	16.2424
47.9013	16.2561
47.9341	16.2699
47.9665	16.2838
47.9993	16.2978
48.0322	16.3119
48.0653	16.3262
48.0981	16.3406
48.1313	16.355
48.1644	16.3695
48.1972	16.384
48.2297	16.3984
48.2627	16.4127
48.2955	16.4269
48.3281	16.4412
48.3609	16.4554
48.3939	16.4697
48.4266	16.4839
48.4598	16.4981
48.4927	16.512
48.5252	16.526
48.5581	16.5398
48.5911	16.5533
48.6237	16.5667
48.6564	16.58
48.6891	16.593
48.7223	16.6059
48.7549	16.6186
48.7879	16.6311
48.821	16.6436
48.8538	16.6561
48.8866	16.6686
48.9197	16.6811
48.9524	16.6938
48.9852	16.7068
49.0179	16.7199
49.0504	16.7333
49.0824	16.7469
49.1149	16.7606
49.147	16.7743
49.1793	16.7881
49.2117	16.8018
49.2446	16.8155
49.2772	16.8291
49.3098	16.8428
49.3429	16.8565
49.3764	16.8703
49.4094	16.8841
49.4428	16.8981
49.4763	16.9121
49.5093	16.9263
49.5422	16.9404
49.5753	16.9546
49.608	16.9689
49.6401	16.9832
49.6726	16.9975
49.7053	17.0117
49.738	17.0261
49.7708	17.0403
49.8037	17.0541
49.8366	17.0678
49.8691	17.0813
49.9019	17.0943
49.9345	17.1071
49.967	17.1199
50.0001	17.1326
50.0334	17.1453
50.0664	17.1582
50.0994	17.1702
50.2182	17.1628
50.2533	17.1447
50.2707	17.1332
50.2884	17.1203
50.3059	17.1057
50.3238	17.0898
50.3416	17.0723
50.3597	17.0535
50.378	17.0333
50.3962	17.0118
50.4144	16.9889
50.4328	16.9648
50.4512	16.9393
50.47	16.9126
50.4889	16.8846
50.5071	16.8554
50.5219	16.8251
50.5327	16.7936
50.5396	16.761

## Sheet: cube PLA_40_Z 4
cube PLA_40_Z 4	cube PLA_40_Z 4
Stauchung	Standardkraft
%	MPa
0	0.103775
0.000168011	0.10273
0.000344664	0.10195
0.000506549	0.101313
0.000627202	0.100779
0.000677393	0.100548
0.000503807	0.10132
0.00497825	0.103112
0.0164436	0.104873
0.0266598	0.106699
0.038462	0.109153
0.0501154	0.111847
0.0615798	0.114414
0.0731348	0.116757
0.084695	0.118963
0.0958834	0.121086
0.107285	0.123136
0.118871	0.125163
0.130339	0.127211
0.141664	0.129309
0.15311	0.131467
0.16438	0.133676
0.175988	0.135948
0.187061	0.138284
0.198385	0.140689
0.209917	0.143157
0.221414	0.145653
0.232853	0.148204
0.244399	0.150778
0.255566	0.153366
0.267322	0.155973
0.278683	0.158572
0.289929	0.161189
0.301388	0.163849
0.312574	0.166544
0.324138	0.169268
0.335566	0.17203
0.347016	0.174823
0.358389	0.177682
0.369799	0.180566
0.381223	0.183453
0.392687	0.186342
0.40417	0.189238
0.415481	0.192119
0.426854	0.194968
0.43832	0.197756
0.449836	0.200565
0.461288	0.203438
0.472331	0.206307
0.483857	0.209238
0.495214	0.212281
0.505936	0.215374
0.517254	0.218586
0.527924	0.221368
0.539015	0.224639
0.550543	0.22793
0.561839	0.231266
0.573533	0.234596
0.584599	0.238032
0.595818	0.241583
0.607237	0.245263
0.618673	0.249089
0.630078	0.25312
0.641183	0.257287
0.652933	0.26163
0.6645	0.266165
0.675526	0.270884
0.686781	0.275774
0.698033	0.280809
0.709635	0.286002
0.721054	0.291344
0.732251	0.296851
0.743705	0.302406
0.754953	0.308004
0.766909	0.313653
0.777923	0.319332
0.789539	0.325081
0.801154	0.330897
0.812172	0.336836
0.823882	0.342982
0.834707	0.349388
0.846162	0.356104
0.857361	0.363237
0.868505	0.370766
0.879799	0.378765
0.891275	0.387166
0.902487	0.395907
0.914006	0.405
0.925484	0.414362
0.93657	0.423927
0.946764	0.432316
0.957892	0.442272
0.969073	0.452446
0.980698	0.462958
0.991842	0.473807
1.00301	0.485042
1.01289	0.495044
1.02247	0.505402
1.0321	0.516089
1.04195	0.527132
1.05134	0.53847
1.06104	0.550079
1.0707	0.561931
1.079	0.572042
1.08704	0.582338
1.09497	0.59291
1.10295	0.603642
1.1108	0.614566
1.11886	0.62572
1.12704	0.63708
1.13523	0.648663
1.14305	0.660467
1.15113	0.672568
1.15929	0.684826
1.16725	0.697292
1.17379	0.707363
1.18021	0.717599
1.187	0.728019
1.19313	0.738564
1.19941	0.749245
1.20611	0.760112
1.21217	0.771108
1.21882	0.782315
1.22526	0.793696
1.23175	0.805199
1.23811	0.816909
1.24443	0.828777
1.25084	0.840801
1.25765	0.852984
1.26401	0.865294
1.27034	0.877809
1.27676	0.890506
1.28305	0.903394
1.28947	0.916491
1.29583	0.929711
1.30061	0.939718
1.30564	0.949863
1.31021	0.96014
1.31535	0.970527
1.32014	0.981033
1.32509	0.991697
1.32971	1.00249
1.3344	1.01343
1.33913	1.02452
1.34394	1.03574
1.34884	1.0471
1.35342	1.0586
1.35814	1.07022
1.36315	1.08201
1.36786	1.09392
1.37271	1.106
1.37754	1.11829
1.38229	1.13072
1.38744	1.14327
1.39206	1.15593
1.3971	1.16871
1.40199	1.1816
1.40662	1.19459
1.41158	1.20771
1.41683	1.22096
1.42175	1.23428
1.42669	1.24768
1.43156	1.26119
1.43617	1.27479
1.44103	1.28844
1.4461	1.30216
1.45096	1.31599
1.45607	1.32987
1.46054	1.34379
1.46552	1.35777
1.47042	1.3718
1.47517	1.38591
1.47987	1.40013
1.48472	1.41441
1.48972	1.4287
1.49454	1.44303
1.4995	1.45743
1.50425	1.47196
1.5089	1.48651
1.51407	1.50109
1.51891	1.51575
1.52371	1.53045
1.5284	1.54519
1.53325	1.55996
1.53832	1.57479
1.54332	1.58964
1.54814	1.60457
1.55134	1.61459
1.55467	1.62463
1.55793	1.63467
1.56105	1.64475
1.5641	1.65487
1.5674	1.66503
1.57059	1.67523
1.5738	1.68545
1.57707	1.69573
1.58008	1.70606
1.58332	1.71643
1.58654	1.72685
1.58992	1.73731
1.59314	1.74782
1.59617	1.75835
1.59951	1.76893
1.60262	1.77959
1.60582	1.79031
1.60899	1.80104
1.61194	1.81185
1.61541	1.82273
1.61878	1.83366
1.62203	1.84465
1.62532	1.85571
1.62833	1.86679
1.63156	1.87788
1.6347	1.889
1.63775	1.90019
1.64133	1.91144
1.64449	1.92271
1.64748	1.93401
1.65098	1.9453
1.65434	1.95664
1.6577	1.96799
1.66101	1.97933
1.66464	1.99066
1.66782	2.00198
1.67107	2.01334
1.67444	2.02471
1.67806	2.0361
1.68145	2.04749
1.68469	2.05886
1.68798	2.07024
1.69108	2.08164
1.69433	2.09303
1.69783	2.10438
1.70104	2.1157
1.70422	2.12704
1.70727	2.13837
1.71076	2.1497
1.71411	2.16105
1.71728	2.1724
1.72048	2.18372
1.72391	2.19501
1.72717	2.20627
1.73039	2.21753
1.73382	2.22885
1.73703	2.24017
1.74012	2.25148
1.7435	2.26278
1.74692	2.27412
1.75009	2.2855
1.75336	2.29683
1.75674	2.30818
1.75998	2.31956
1.76303	2.33094
1.76587	2.34231
1.76911	2.35368
1.77265	2.3651
1.77599	2.37653
1.77905	2.38796
1.78219	2.39941
1.78573	2.41087
1.78894	2.42233
1.79197	2.43381
1.79542	2.44528
1.79879	2.45676
1.80192	2.46826
1.80496	2.47977
1.80843	2.49133
1.81183	2.50288
1.81513	2.51446
1.81828	2.52605
1.82151	2.53763
1.82482	2.54926
1.82809	2.56088
1.83133	2.57253
1.83445	2.58421
1.83769	2.59589
1.8411	2.6076
1.84403	2.61935
1.84729	2.63113
1.85037	2.64295
1.85406	2.65478
1.85716	2.66665
1.86025	2.67856
1.86335	2.69051
1.86664	2.70245
1.86996	2.71445
1.87302	2.72651
1.87624	2.7386
1.87964	2.75073
1.88291	2.76286
1.88599	2.77505
1.88933	2.78727
1.89246	2.79954
1.89604	2.8118
1.89929	2.8241
1.9024	2.83647
1.90541	2.84888
1.90892	2.86133
1.91226	2.8738
1.91534	2.88632
1.91862	2.89887
1.92167	2.91144
1.92481	2.92403
1.92788	2.93665
1.93129	2.94928
1.93424	2.96194
1.93749	2.9746
1.94084	2.98727
1.94417	2.99994
1.9474	3.01268
1.95076	3.02542
1.95388	3.03815
1.9571	3.05088
1.96047	3.06363
1.96364	3.07637
1.96684	3.08914
1.97014	3.10193
1.97338	3.1147
1.97665	3.12748
1.97991	3.1403
1.98304	3.15308
1.98645	3.16584
1.98993	3.17859
1.99323	3.19132
1.99624	3.20404
1.99967	3.21673
2.0027	3.22943
2.00622	3.24211
2.00953	3.25479
2.0126	3.26743
2.01587	3.28006
2.01946	3.2927
2.02261	3.30531
2.02584	3.31792
2.02915	3.33051
2.03242	3.34306
2.0357	3.3556
2.03879	3.36816
2.04235	3.38068
2.04557	3.39325
2.04878	3.40579
2.05183	3.4183
2.05525	3.43082
2.05864	3.44336
2.0618	3.45586
2.06501	3.46836
2.06819	3.48089
2.07147	3.4934
2.0747	3.50592
2.07794	3.51846
2.08105	3.53104
2.08457	3.54362
2.08772	3.5562
2.0908	3.56881
2.09412	3.58145
2.09747	3.59413
2.1006	3.60679
2.10382	3.61949
2.10711	3.6322
2.1101	3.64494
2.11343	3.65773
2.11651	3.67056
2.12003	3.68338
2.12314	3.69624
2.12635	3.7091
2.12969	3.72196
2.13295	3.73488
2.13626	3.74781
2.13924	3.76074
2.14273	3.77369
2.14589	3.7867
2.1492	3.79971
2.15259	3.81276
2.15598	3.8258
2.15901	3.83885
2.16232	3.85189
2.16549	3.86493
2.16861	3.87799
2.17194	3.89105
2.17519	3.90411
2.1784	3.91715
2.18173	3.93021
2.18512	3.94326
2.18837	3.95631
2.1917	3.96931
2.19491	3.98226
2.19816	3.99518
2.20144	4.00809
2.20472	4.02097
2.2081	4.03385
2.21149	4.04671
2.21489	4.05955
2.21811	4.07236
2.22141	4.08515
2.2248	4.09788
2.22832	4.11056
2.2312	4.12318
2.23448	4.13575
2.23773	4.14832
2.24105	4.16087
2.24427	4.17338
2.24781	4.18586
2.25102	4.19829
2.25444	4.21063
2.25771	4.22293
2.26117	4.23519
2.26411	4.2474
2.26744	4.2596
2.27054	4.27173
2.27385	4.28383
2.2775	4.29592
2.28086	4.30798
2.28415	4.32002
2.28742	4.332
2.29084	4.3439
2.29365	4.35581
2.29712	4.3677
2.30024	4.37958
2.30374	4.39141
2.30723	4.40324
2.31026	4.41506
2.31334	4.42685
2.3168	4.43866
2.32002	4.45044
2.32336	4.4622
2.32618	4.47397
2.32944	4.48576
2.33292	4.49754
2.33632	4.50935
2.33962	4.52119
2.34278	4.53304
2.34594	4.54488
2.34933	4.55671
2.35221	4.56856
2.35565	4.58047
2.35889	4.59237
2.36213	4.60427
2.36553	4.6162
2.36884	4.62817
2.37198	4.64019
2.37514	4.65223
2.37858	4.66428
2.38163	4.67633
2.38483	4.68838
2.38813	4.70046
2.39128	4.71257
2.39475	4.72474
2.39774	4.73688
2.40101	4.74903
2.40432	4.76116
2.40761	4.77328
2.41081	4.78541
2.41434	4.79755
2.41775	4.80967
2.42083	4.82179
2.42386	4.83391
2.42717	4.84602
2.43073	4.85812
2.43394	4.87023
2.43704	4.88228
2.44048	4.89431
2.44351	4.90635
2.44684	4.91837
2.45034	4.93034
2.45357	4.94227
2.45668	4.95415
2.46024	4.96598
2.46348	4.97779
2.46675	4.98958
2.47012	5.00132
2.47355	5.01302
2.47662	5.0247
2.47985	5.03635
2.48325	5.04792
2.48671	5.0595
2.48977	5.07102
2.49303	5.08248
2.4963	5.09392
2.49965	5.10533
2.50279	5.11664
2.50621	5.12791
2.50926	5.13915
2.51291	5.15035
2.51643	5.16147
2.51956	5.17255
2.52272	5.18358
2.52624	5.19456
2.52936	5.20545
2.53279	5.21633
2.53631	5.22717
2.53966	5.23796
2.54268	5.2487
2.54601	5.25943
2.54961	5.27011
2.55292	5.28078
2.55594	5.29136
2.55925	5.30188
2.56226	5.3124
2.56578	5.32292
2.56871	5.33337
2.57217	5.34383
2.57527	5.35426
2.57851	5.36465
2.58189	5.37506
2.58522	5.38549
2.58844	5.39593
2.59173	5.40632
2.59475	5.41673
2.59809	5.42717
2.60153	5.43762
2.60469	5.4481
2.60773	5.45854
2.61108	5.469
2.6142	5.47947
2.61754	5.48995
2.62108	5.50044
2.62431	5.51094
2.62757	5.52144
2.63061	5.53195
2.63422	5.54246
2.63747	5.553
2.64066	5.56352
2.64391	5.57405
2.64701	5.58458
2.65026	5.59513
2.6536	5.60565
2.65691	5.61616
2.66002	5.62663
2.66336	5.63705
2.66682	5.64743
2.67006	5.65778
2.67343	5.66809
2.67693	5.67832
2.68009	5.68851
2.68382	5.69865
2.6872	5.70876
2.69061	5.71882
2.69413	5.72884
2.69881	5.74381
2.70399	5.75863
2.70896	5.77331
2.7136	5.78784
2.7186	5.80229
2.72347	5.81662
2.72834	5.83077
2.73313	5.84481
2.7384	5.8587
2.743	5.8725
2.748	5.88616
2.75302	5.89972
2.75825	5.91326
2.76283	5.92667
2.76803	5.93996
2.773	5.95315
2.77783	5.96625
2.78271	5.97922
2.78741	5.99212
2.79258	6.00493
2.79785	6.01762
2.80228	6.03017
2.80733	6.04268
2.81228	6.05506
2.81739	6.06734
2.82234	6.07958
2.82712	6.09174
2.83198	6.10381
2.83703	6.11581
2.84187	6.1277
2.84699	6.13962
2.85163	6.15153
2.85641	6.16344
2.86162	6.1753
2.86621	6.18713
2.87091	6.19897
2.87602	6.21079
2.88085	6.22257
2.88576	6.2344
2.89089	6.24625
2.89576	6.25811
2.90037	6.26997
2.90549	6.28182
2.91007	6.29374
2.91476	6.30565
2.91969	6.31753
2.92478	6.32943
2.92975	6.34134
2.93454	6.35318
2.93939	6.36502
2.94436	6.37687
2.94937	6.38867
2.954	6.40049
2.95903	6.41234
2.96388	6.42411
2.96897	6.43579
2.97381	6.44744
2.9787	6.45901
2.98365	6.47051
2.9886	6.48193
2.99375	6.49328
2.99881	6.50462
3.00341	6.51585
3.00849	6.52696
3.01358	6.53794
3.01826	6.54888
3.02321	6.55973
3.02819	6.57048
3.0333	6.58114
3.03839	6.59165
3.04311	6.60205
3.04808	6.61242
3.05284	6.62268
3.05801	6.63282
3.06291	6.64291
3.06963	6.6562
3.07618	6.66928
3.08278	6.68219
3.08944	6.69497
3.09598	6.70761
3.1026	6.72011
3.10914	6.73249
3.11542	6.74479
3.12233	6.75702
3.12853	6.76908
3.13507	6.78102
3.14173	6.79288
3.14851	6.80468
3.15518	6.81643
3.16165	6.82814
3.16807	6.8398
3.17459	6.85145
3.18112	6.86306
3.18765	6.87464
3.19403	6.88613
3.20072	6.89757
3.20726	6.90905
3.21357	6.92055
3.22013	6.93202
3.22669	6.94349
3.23322	6.95493
3.23969	6.96645
3.24655	6.97787
3.25286	6.98925
3.25936	7.00066
3.26589	7.01201
3.27241	7.02339
3.2791	7.03476
3.28525	7.04604
3.29202	7.05726
3.29832	7.06848
3.30489	7.07967
3.31171	7.09077
3.31795	7.10176
3.32455	7.11268
3.3312	7.12353
3.33786	7.1342
3.34457	7.14483
3.35101	7.15526
3.35761	7.16544
3.36433	7.17549
3.37219	7.1878
3.38087	7.19984
3.38907	7.21147
3.39703	7.22282
3.40522	7.23391
3.41399	7.24471
3.42194	7.25524
3.43006	7.26547
3.43851	7.27552
3.44847	7.28738
3.45819	7.29899
3.46789	7.31046
3.47763	7.32185
3.48742	7.33306
3.49714	7.34424
3.50696	7.35544
3.51665	7.36666
3.5265	7.37796
3.53615	7.38928
3.54596	7.4007
3.55542	7.41229
3.56527	7.42393
3.575	7.43569
3.58499	7.44758
3.595	7.45945
3.60449	7.47129
3.61445	7.48306
3.62468	7.49474
3.63421	7.5062
3.64388	7.5175
3.65376	7.52859
3.66382	7.53948
3.6734	7.55008
3.68339	7.56041
3.69335	7.57056
3.70493	7.58198
3.71615	7.59302
3.72781	7.60376
3.7391	7.61419
3.7503	7.62435
3.76164	7.63443
3.77479	7.64553
3.78814	7.65643
3.80137	7.66714
3.81432	7.67762
3.82715	7.6878
3.84229	7.69885
3.85674	7.70974
3.87147	7.7207
3.88584	7.73163
3.9006	7.74274
3.91366	7.75279
3.92654	7.76295
3.93966	7.77323
3.95271	7.78352
3.96545	7.79389
3.9788	7.80436
3.99171	7.81477
4.00472	7.82495
4.01834	7.83504
4.03293	7.84611
4.0475	7.85677
4.06214	7.86697
4.07869	7.87783
4.09515	7.88831
4.11174	7.89804
4.12805	7.90728
4.14402	7.91609
4.16052	7.92433
4.1769	7.93235
4.19321	7.94038
4.2096	7.94834
4.22592	7.95617
4.24223	7.96443
4.25784	7.97328
4.27401	7.98258
4.29067	7.99238
4.30695	8.00278
4.32331	8.01316
4.33988	8.02339
4.35564	8.03335
4.37244	8.04317
4.38842	8.05266
4.40503	8.06196
4.42152	8.0708
4.43755	8.07933
4.45381	8.08741
4.47024	8.09504
4.48672	8.10258
4.50288	8.10981
4.51974	8.1167
4.53605	8.12309
4.55222	8.1292
4.56841	8.13473
4.58509	8.13994
4.60112	8.1451
4.61753	8.1502
4.63364	8.15537
4.64997	8.16067
4.6662	8.1663
4.68229	8.17222
4.69874	8.17865
4.71479	8.18544
4.73107	8.19262
4.74762	8.1999
4.7638	8.20725
4.77993	8.21459
4.79641	8.22182
4.81273	8.22901
4.8288	8.23611
4.84533	8.24269
4.86202	8.24876
4.87809	8.25429
4.89458	8.25913
4.91112	8.26332
4.92737	8.26717
4.94398	8.27047
4.96032	8.27331
4.97645	8.27598
4.99265	8.27845
5.00897	8.28106
5.02515	8.2841
5.04135	8.28761
5.05763	8.29142
5.07405	8.29565
5.09014	8.30022
5.10641	8.30498
5.12283	8.30976
5.13918	8.31472
5.15537	8.31974
5.17174	8.32467
5.18825	8.32947
5.20447	8.33438
5.22051	8.33926
5.23673	8.34422
5.25311	8.34912
5.26972	8.35386
5.28605	8.35832
5.30203	8.36249
5.31844	8.36622
5.33477	8.36963
5.35118	8.37294
5.36767	8.37605
5.38395	8.37886
5.40032	8.38152
5.41669	8.3842
5.43266	8.38683
5.44884	8.38957
5.46542	8.39277
5.48154	8.39627
5.49806	8.39997
5.51422	8.40405
5.53024	8.40845
5.54656	8.41307
5.56282	8.41782
5.57949	8.42281
5.59568	8.42778
5.61198	8.43245
5.62849	8.4369
5.6446	8.44111
5.66111	8.44489
5.67758	8.44807
5.69375	8.45102
5.71014	8.45292
5.72667	8.45469
5.74194	8.45624
5.75892	8.45788
5.77497	8.45948
5.79133	8.46146
5.80796	8.4632
5.82423	8.46492
5.84035	8.4665
5.85672	8.46809
5.87278	8.47003
5.88898	8.4721
5.90544	8.47443
5.92159	8.47712
5.93786	8.47998
5.95438	8.4828
5.97072	8.48569
5.98689	8.48878
6.0029	8.49174
6.01971	8.49481
6.03577	8.49805
6.05235	8.50126
6.06854	8.50421
6.08463	8.50721
6.10099	8.50983
6.11751	8.51215
6.13366	8.51427
6.15031	8.51616
6.16639	8.51755
6.18301	8.51871
6.19918	8.51942
6.21583	8.51983
6.23204	8.52005
6.24826	8.52023
6.26467	8.52051
6.2809	8.52117
6.29706	8.52215
6.31324	8.52357
6.32933	8.52556
6.34563	8.52807
6.36195	8.53085
6.37816	8.53396
6.39442	8.53704
6.41057	8.5402
6.42692	8.54315
6.44345	8.54598
6.45964	8.54866
6.47591	8.55126
6.49224	8.55362
6.50859	8.55571
6.52506	8.5576
6.5412	8.55933
6.55767	8.56091
6.57367	8.56218
6.59021	8.56368
6.6063	8.5649
6.623	8.5659
6.63909	8.56664
6.6553	8.56744
6.67163	8.56806
6.68799	8.56881
6.70462	8.5697
6.72059	8.57091
6.73688	8.5723
6.75306	8.57398
6.76919	8.57604
6.78573	8.57848
6.8019	8.58118
6.81821	8.5841
6.83475	8.58707
6.85099	8.59
6.86724	8.59291
6.88333	8.59579
6.89976	8.59854
6.9162	8.60105
6.93249	8.60335
6.94864	8.60527
6.96517	8.60665
6.98168	8.60771
6.99758	8.60827
7.01411	8.60863
7.03024	8.60866
7.04702	8.60853
7.06318	8.60815
7.07949	8.60795
7.09551	8.60779
7.11175	8.60791
7.12814	8.60837
7.14415	8.60926
7.16051	8.61056
7.17685	8.61204
7.19312	8.61377
7.20924	8.61573
7.22557	8.61775
7.24219	8.61964
7.25861	8.6217
7.27458	8.62357
7.29129	8.62522
7.30745	8.62687
7.32355	8.62844
7.34002	8.62981
7.3565	8.63112
7.37288	8.63229
7.38922	8.63298
7.40552	8.63351
7.42143	8.63374
7.43808	8.63368
7.45442	8.63333
7.47054	8.63319
7.48667	8.63288
7.50351	8.63243
7.51967	8.63197
7.53582	8.63167
7.55218	8.63125
7.56868	8.63106
7.58473	8.63126
7.60092	8.63187
7.61732	8.63279
7.63347	8.6341
7.64993	8.63558
7.66622	8.63719
7.68227	8.63894
7.69844	8.64095
7.71473	8.643
7.73102	8.64513
7.74729	8.64733
7.76346	8.64938
7.78004	8.65104
7.79647	8.65234
7.81261	8.65324
7.82907	8.65372
7.84533	8.65389
7.86162	8.65391
7.87817	8.65381
7.89451	8.65386
7.91038	8.65397
7.92708	8.65421
7.94326	8.65452
7.95928	8.65504
7.9757	8.65552
7.99204	8.65624
8.0081	8.65716
8.0244	8.65832
8.04084	8.6596
8.05705	8.66106
8.07346	8.66242
8.09	8.66377
8.10607	8.66518
8.12235	8.66661
8.13878	8.66798
8.15498	8.66945
8.17119	8.6709
8.18752	8.672
8.20392	8.67279
8.22008	8.6735
8.23648	8.67389
8.25306	8.67383
8.26933	8.67377
8.28542	8.6735
8.30205	8.67261
8.31838	8.67158
8.33452	8.67042
8.35109	8.66886
8.36729	8.66751
8.38308	8.66657
8.39974	8.66577
8.41593	8.66549
8.43233	8.66574
8.44862	8.66623
8.46458	8.66711
8.48075	8.66846
8.49722	8.67016
8.51349	8.67202
8.52997	8.67419
8.54592	8.67628
8.5624	8.6783
8.57848	8.68015
8.59509	8.68185
8.61151	8.68316
8.62793	8.68415
8.64433	8.68476
8.66038	8.68498
8.67662	8.68491
8.69306	8.6846
8.70925	8.68417
8.7258	8.68363
8.74194	8.68279
8.75869	8.68174
8.77453	8.68073
8.79086	8.67977
8.80724	8.67893
8.82341	8.67853
8.8398	8.67876
8.85584	8.67927
8.87251	8.68009
8.88881	8.68111
8.90497	8.68233
8.92125	8.68345
8.93736	8.6848
8.95373	8.68633
8.97008	8.68794
8.98654	8.68953
9.00273	8.69113
9.01893	8.69272
9.03512	8.69411
9.05171	8.69548
9.06764	8.69673
9.08422	8.69766
9.10062	8.6983
9.11683	8.69861
9.13334	8.69847
9.14953	8.69796
9.16589	8.69725
9.18222	8.69628
9.19859	8.69527
9.21482	8.69413
9.23122	8.69323
9.24718	8.69269
9.26345	8.69238
9.27986	8.69234
9.29601	8.69295
9.31187	8.6939
9.32842	8.69507
9.34462	8.69664
9.36082	8.69858
9.37736	8.70054
9.39364	8.70253
9.40984	8.70441
9.42624	8.70603
9.44269	8.70747
9.4589	8.70859
9.47533	8.70944
9.49142	8.71009
9.50801	8.71049
9.52432	8.71068
9.54084	8.71069
9.55702	8.71038
9.57343	8.70989
9.58978	8.70939
9.60571	8.70884
9.6223	8.70825
9.63873	8.70779
9.65485	8.70748
9.67101	8.70721
9.68726	8.70706
9.70355	8.70716
9.71981	8.70751
9.73618	8.70802
9.75242	8.70874
9.7688	8.70968
9.78497	8.71079
9.80135	8.71209
9.81743	8.71354
9.83374	8.71524
9.84995	8.7169
9.86633	8.71853
9.88278	8.71982
9.89915	8.72083
9.91528	8.72129
9.93178	8.72143
9.94784	8.72116
9.96485	8.72071
9.98061	8.72009
9.99716	8.71934
10.0004	8.71919
10.0166	8.71825
10.033	8.7175
10.048	8.72589
10.0507	8.73913
10.0522	8.75243
10.053	8.76973
10.0531	8.77991
10.053	8.79115
10.0529	8.80347
10.0526	8.8169
10.0521	8.83144
10.0515	8.84706
10.0508	8.86376
10.0499	8.88156
10.0488	8.90047
10.0478	8.92046
10.0477	8.94152
10.0495	8.96362
10.0528	8.98671
10.0577	9.01079
10.0638	9.03587
10.0712	9.06189
10.0797	9.08885
10.089	9.11671
10.0993	9.14544
10.1105	9.17504
10.1226	9.20542
10.1353	9.23656
10.149	9.26841
10.1629	9.30093
10.1773	9.33407
10.1922	9.36779
10.2076	9.40204
10.2238	9.43677
10.2401	9.47193
10.2564	9.50749
10.2731	9.5434
10.2899	9.57961
10.3075	9.61607
10.3262	9.65277
10.345	9.68969
10.3638	9.72676
10.3824	9.76386
10.4009	9.80079
10.4197	9.83744
10.4384	9.87364
10.4568	9.90929
10.4752	9.94427
10.4936	9.97848
10.5122	10.0118
10.5306	10.0441
10.5488	10.0754
10.5672	10.1056
10.5858	10.1346
10.6045	10.1624
10.623	10.1889
10.6411	10.214
10.6596	10.2378
10.6779	10.2603
10.6963	10.2813
10.7147	10.3009
10.7327	10.3191
10.7505	10.3359
10.7685	10.3512
10.7866	10.3652
10.8047	10.3778
10.8227	10.389
10.8577	10.4075
10.8924	10.4211
10.9444	10.4323
11.0619	10.4223
11.0948	10.4117
11.1275	10.3985
11.16	10.383
11.192	10.3656
11.2239	10.3466
11.2561	10.3265
11.2721	10.3161
11.2881	10.3056
11.304	10.2949
11.3199	10.2842
11.3357	10.2735
11.3518	10.2628
11.3679	10.2522
11.384	10.2417
11.4002	10.2314
11.4163	10.2212
11.4322	10.2111
11.4645	10.1915
11.4966	10.1729
11.5288	10.1553
11.5608	10.1386
11.5926	10.1231
11.6245	10.1085
11.6566	10.0949
11.6883	10.0822
11.7204	10.0705
11.753	10.0595
11.7851	10.0495
11.8334	10.0361
11.8821	10.0244
11.9306	10.0143
11.9958	10.0024
12.0604	9.99235
12.1416	9.98149
12.2405	9.97038
12.354	9.95992
12.4678	9.95135
12.5813	9.94354
12.6957	9.93532
12.8109	9.92735
12.926	9.91964
13.0394	9.91165
13.1527	9.90382
13.266	9.89628
13.3796	9.88859
13.4943	9.88091
13.6089	9.8745
13.723	9.86935
13.8362	9.86494
13.9507	9.86011
14.0658	9.85497
14.1801	9.85025
14.2941	9.84576
14.407	9.84095
14.5209	9.83656
14.635	9.83266
14.7488	9.82859
14.8631	9.82557
14.9773	9.82361
15.0916	9.82172
15.2054	9.81992
15.3199	9.81869
15.4338	9.81783
15.5478	9.81722
15.6622	9.81618
15.7761	9.81571
15.8899	9.81663
16.0026	9.81852
16.1164	9.82051
16.2312	9.82273
16.3464	9.8255
16.4607	9.82853
16.5741	9.83207
16.6881	9.83574
16.8016	9.83855
16.9164	9.8411
17.0311	9.84484
17.1444	9.84998
17.2574	9.85567
17.371	9.86125
17.486	9.86678
17.6009	9.87283
17.7152	9.87866
17.8289	9.88398
17.9431	9.88884
18.057	9.89313
18.1706	9.89678
18.2854	9.90081
18.3997	9.90552
18.5131	9.91072
18.6268	9.91606
18.7407	9.92212
18.8551	9.92796
18.9691	9.9338
19.0845	9.93947
19.1975	9.9453
19.3114	9.95099
19.4249	9.95644
19.5397	9.96132
19.6549	9.96707
19.7692	9.97283
19.8824	9.97844
19.9961	9.98427
20.1097	9.99011
20.2238	9.99514
20.3388	9.9996
20.4531	10.0042
20.5668	10.009
20.6805	10.0136
20.7953	10.0182
20.9096	10.0234
21.0241	10.0299
21.1374	10.0374
21.2508	10.0459
21.3648	10.0558
21.4782	10.0661
21.592	10.0765
21.7068	10.0872
21.8215	10.0978
21.9355	10.1077
22.05	10.1176
22.1645	10.1272
22.2782	10.1358
22.3928	10.1435
22.5075	10.151
22.6211	10.1589
22.7339	10.1672
22.8473	10.1744
22.962	10.1812
23.0772	10.1883
23.1915	10.1959
23.3052	10.2042
23.419	10.2127
23.5328	10.2203
23.6479	10.2272
23.7632	10.234
23.8765	10.2415
23.9895	10.2487
24.1027	10.2548
24.2176	10.2605
24.3323	10.267
24.4465	10.2739
24.5604	10.2808
24.6743	10.2877
24.789	10.2949
24.9026	10.3017
25.0167	10.3084
25.1313	10.3151
25.2447	10.3216
25.3586	10.3282
25.4723	10.3357
25.5862	10.3435
25.7001	10.3517
25.8153	10.3602
25.9289	10.37
26.0426	10.381
26.1562	10.3926
26.2703	10.4032
26.3855	10.4141
26.5005	10.4248
26.6137	10.4353
26.7272	10.4462
26.8406	10.4571
26.9546	10.4672
27.0695	10.477
27.1842	10.4872
27.2985	10.4971
27.412	10.506
27.5268	10.513
27.6415	10.5185
27.7563	10.5236
27.8699	10.5285
27.9829	10.534
28.0971	10.5408
28.2101	10.5485
28.324	10.5574
28.4386	10.5678
28.553	10.579
28.6672	10.59
28.7813	10.601
28.8956	10.6119
29.0089	10.6228
29.1238	10.6333
29.2381	10.6443
29.3359	10.6548
29.4333	10.6665
29.5295	10.6785
29.6109	10.6885
29.6932	10.6988
29.7752	10.7092
29.8572	10.7199
29.9392	10.7304
30.0196	10.741
30.1009	10.7518
30.1828	10.7623
30.2803	10.7739
30.3787	10.7848
30.4777	10.7961
30.5587	10.8061
30.6397	10.8164
30.7205	10.8268
30.8011	10.8374
30.8825	10.8478
30.9651	10.8584
31.0467	10.8695
31.128	10.881
31.2095	10.8923
31.291	10.9033
31.3722	10.9142
31.4542	10.9253
31.5359	10.9365
31.6172	10.9476
31.6979	10.9588
31.7802	10.9701
31.8618	10.9813
31.9429	10.9924
32.0241	11.0034
32.1064	11.0149
32.1875	11.0266
32.2689	11.0379
32.3501	11.0488
32.4313	11.0589
32.5302	11.0704
32.6123	11.0804
32.6929	11.091
32.7738	11.1021
32.8551	11.1133
32.9363	11.1239
33.018	11.1341
33.1005	11.1449
33.1833	11.1557
33.2646	11.1669
33.3453	11.1782
33.4265	11.1897
33.5073	11.2011
33.5879	11.2121
33.6695	11.2225
33.7519	11.2328
33.8336	11.2436
33.9154	11.2551
33.9971	11.2673
34.0614	11.2773
34.1423	11.2897
34.2242	11.3018
34.3065	11.3139
34.3878	11.3265
34.4537	11.3371
34.5193	11.3483
34.5841	11.3597
34.6485	11.3713
34.713	11.3834
34.7781	11.396
34.8429	11.4091
34.9075	11.4223
34.9561	11.4324
35.0048	11.4427
35.0538	11.4535
35.1031	11.4645
35.1521	11.4759
35.2016	11.4876
35.2506	11.4993
35.2996	11.511
35.3484	11.5227
35.397	11.5344
35.446	11.5461
35.4949	11.5579
35.5443	11.5694
35.5932	11.5808
35.6425	11.5919
35.6909	11.603
35.7398	11.6139
35.789	11.6245
35.8382	11.6348
35.8876	11.6449
35.9523	11.6581
36.0174	11.6712
36.0826	11.6843
36.1473	11.6975
36.2116	11.7103
36.2764	11.7231
36.3417	11.7358
36.4074	11.7485
36.473	11.7612
36.5389	11.774
36.6042	11.7867
36.6693	11.7994
36.7344	11.8125
36.7995	11.8257
36.865	11.8384
36.9303	11.8507
36.9952	11.8624
37.0603	11.8738
37.1265	11.8849
37.1927	11.896
37.2571	11.9075
37.3218	11.9191
37.3862	11.9305
37.4509	11.9419
37.5159	11.9533
37.5812	11.9646
37.6475	11.9757
37.713	11.9874
37.7784	11.9994
37.8433	12.0116
37.9086	12.0235
37.9742	12.0353
38.0389	12.0471
38.1044	12.0586
38.1697	12.0702
38.235	12.0815
38.2997	12.0924
38.3645	12.103
38.4299	12.1135
38.4957	12.1243
38.5608	12.135
38.6257	12.1458
38.6903	12.1567
38.7559	12.1678
38.8208	12.1794
38.8859	12.1913
38.9507	12.2033
39.016	12.2155
39.0812	12.2278
39.1464	12.2402
39.2126	12.2527
39.2783	12.2656
39.3427	12.2789
39.3915	12.2892
39.4401	12.2995
39.4886	12.3099
39.5371	12.3203
39.5858	12.3305
39.6514	12.3438
39.7166	12.3571
39.766	12.3674
39.8155	12.3778
39.8649	12.3883
39.9141	12.3989
39.9627	12.4096
40.0111	12.4202
40.0597	12.4311
40.1085	12.4421
40.1571	12.4532
40.2057	12.4643
40.2543	12.4753
40.3032	12.4863
40.3519	12.4971
40.4008	12.5079
40.4507	12.5187
40.4997	12.5297
40.549	12.5408
40.5978	12.5521
40.6468	12.5635
40.6952	12.5751
40.7435	12.5867
40.7919	12.5982
40.8408	12.6096
40.8898	12.6207
40.939	12.6317
40.9885	12.6427
41.0376	12.6539
41.0866	12.6652
41.1361	12.6768
41.185	12.6886
41.234	12.7004
41.2824	12.7123
41.3308	12.724
41.379	12.7359
41.4279	12.7478
41.4771	12.7599
41.5259	12.7721
41.5748	12.7841
41.6234	12.7961
41.6725	12.8082
41.7211	12.8205
41.7702	12.8329
41.8191	12.8454
41.8683	12.8579
41.9174	12.8703
41.966	12.8827
42.0152	12.8948
42.064	12.9067
42.1131	12.9186
42.1616	12.9307
42.2108	12.9429
42.2595	12.9552
42.3089	12.9676
42.3578	12.9798
42.4064	12.992
42.4556	13.0039
42.5045	13.0156
42.5539	13.0271
42.6029	13.0388
42.6518	13.0505
42.7007	13.0625
42.7495	13.0746
42.7983	13.087
42.8466	13.0998
42.8946	13.1124
42.9429	13.1251
42.9918	13.1376
43.0406	13.1502
43.0897	13.163
43.139	13.1758
43.1882	13.1889
43.2378	13.2023
43.2865	13.216
43.3353	13.2297
43.3838	13.2439
43.4326	13.2584
43.4813	13.2733
43.5138	13.2834
43.5466	13.2935
43.5793	13.3036
43.6118	13.3136
43.6607	13.3283
43.7088	13.343
43.758	13.3577
43.8078	13.3722
43.8571	13.387
43.9065	13.4018
43.939	13.412
43.9715	13.4222
44.0039	13.4323
44.0361	13.4424
44.0683	13.4526
44.1008	13.4627
44.133	13.4729
44.165	13.4833
44.1973	13.4934
44.2461	13.5082
44.2952	13.5229
44.3449	13.5373
44.3937	13.552
44.4426	13.5669
44.4914	13.5819
44.5409	13.5967
44.59	13.6118
44.6223	13.622
44.6553	13.6321
44.6876	13.6423
44.7198	13.6525
44.7524	13.6627
44.7853	13.6728
44.8181	13.6831
44.8509	13.6933
44.8836	13.7034
44.9162	13.7135
44.9648	13.7283
45.0137	13.7429
45.0623	13.7577
45.1119	13.7726
45.1445	13.7827
45.1775	13.7928
45.2104	13.8028
45.2589	13.8178
45.3075	13.8328
45.3562	13.8477
45.4046	13.8627
45.4537	13.8775
45.502	13.8925
45.551	13.9075
45.5998	13.9224
45.649	13.9369
45.6977	13.9517
45.7465	13.9666
45.7953	13.9814
45.8447	13.9962
45.8944	14.011
45.9437	14.0259
45.9763	14.0359
46.008	14.046
46.0402	14.0562
46.0731	14.0665
46.1054	14.0767
46.1378	14.0871
46.1704	14.0974
46.2027	14.1076
46.2353	14.1178
46.2675	14.1279
46.3167	14.1426
46.3659	14.1572
46.4154	14.1717
46.4651	14.1867
46.5145	14.2016
46.5637	14.2163
46.6125	14.2309
46.6612	14.2454
46.7093	14.2601
46.7578	14.2749
46.806	14.2899
46.8548	14.3048
46.9036	14.3197
46.9522	14.3347
47.0012	14.3496
47.0497	14.3646
47.0825	14.3747
47.1154	14.385
47.148	14.3956
47.181	14.4064
47.2138	14.4172
47.2466	14.4283
47.279	14.4394
47.3116	14.4506
47.344	14.462
47.3761	14.4736
47.4086	14.4851
47.4409	14.4966
47.4732	14.5082
47.5061	14.5198
47.539	14.5312
47.5716	14.5425
47.6044	14.5537
47.6372	14.5648
47.6702	14.5759
47.7029	14.587
47.7357	14.5982
47.7688	14.6095
47.8013	14.6208
47.834	14.6322
47.8666	14.6436
47.8992	14.655
47.9315	14.6663
47.9636	14.6776
47.9961	14.6889
48.0283	14.7003
48.0609	14.7119
48.0935	14.7235
48.1258	14.7354
48.1584	14.7474
48.1908	14.7594
48.2234	14.7715
48.2557	14.7836
48.2883	14.7958
48.3208	14.8081
48.3531	14.8206
48.3855	14.8333
48.4181	14.8461
48.4511	14.8591
48.4836	14.8721
48.5166	14.8852
48.5497	14.8982
48.5823	14.9113
48.6148	14.9243
48.6475	14.9372
48.6801	14.9501
48.7126	14.963
48.7453	14.9758
48.7781	14.9886
48.8108	15.0014
48.8438	15.0142
48.8765	15.0269
48.9088	15.0397
48.9414	15.0523
48.9742	15.0647
49.0065	15.0771
49.0389	15.0894
49.0714	15.1014
49.1043	15.1134
49.1367	15.1251
49.1694	15.1367
49.2022	15.1481
49.2349	15.1597
49.2675	15.1713
49.3003	15.183
49.333	15.195
49.3656	15.2072
49.3982	15.2196
49.4307	15.2322
49.4627	15.2452
49.495	15.2583
49.5268	15.2714
49.559	15.2846
49.5912	15.2977
49.6238	15.3108
49.6563	15.3239
49.6888	15.337
49.7217	15.3501
49.7548	15.3631
49.7877	15.3762
49.8207	15.3894
49.8542	15.4027
49.8871	15.4162
49.9198	15.4298
49.9524	15.4435
49.9847	15.4573
50.0009	15.4642
50.0331	15.4783
50.0656	15.4922
50.0981	15.5063
50.1306	15.5204
50.1632	15.5343
50.1959	15.5476
50.2451	15.5598
50.3297	15.5456
50.3643	15.5286
50.3821	15.5179
50.3998	15.5056
50.418	15.492
50.4361	15.477
50.4541	15.4606
50.4723	15.443
50.4904	15.424
50.5089	15.4037
50.5276	15.3823
50.5461	15.3597
50.5646	15.336
50.583	15.3112
50.6014	15.2854
50.6181	15.2585
50.6311	15.2306
50.6396	15.2017
50.6447	15.1718

## Sheet: cube PLA_40_Z 5
cube PLA_40_Z 5	cube PLA_40_Z 5
Stauchung	Standardkraft
%	MPa
0	0.104113
0.000138677	0.103509
0.000258687	0.103007
0.000389408	0.102587
0.000446515	0.102222
0.000486679	0.102093
0.000341641	0.102758
0.00519369	0.104243
0.0166679	0.105706
0.0283345	0.107487
0.0400351	0.109575
0.0514524	0.111842
0.0629973	0.114026
0.0744288	0.116083
0.0860963	0.11803
0.0971682	0.119919
0.107436	0.12148
0.11861	0.123251
0.130326	0.124977
0.141639	0.126692
0.15282	0.128374
0.16415	0.13002
0.175819	0.131624
0.187242	0.133208
0.198425	0.134775
0.209905	0.136321
0.221088	0.137852
0.232704	0.139356
0.243904	0.140854
0.255495	0.14234
0.266744	0.143818
0.277926	0.145281
0.289612	0.146747
0.301008	0.148178
0.312479	0.149607
0.324075	0.151028
0.33506	0.152433
0.346513	0.153842
0.357731	0.155253
0.369177	0.15666
0.380577	0.158081
0.391969	0.159505
0.403378	0.16093
0.414904	0.162369
0.426159	0.163797
0.437814	0.165234
0.449265	0.166665
0.460389	0.168111
0.471826	0.169564
0.483139	0.171029
0.494609	0.172499
0.506063	0.173982
0.517453	0.175464
0.52883	0.176971
0.540138	0.17847
0.551648	0.179966
0.563155	0.181461
0.574538	0.182968
0.585601	0.184473
0.597056	0.185984
0.608675	0.187472
0.620033	0.188963
0.631495	0.190461
0.642705	0.191952
0.653895	0.193388
0.66553	0.194849
0.676926	0.196304
0.6874	0.197758
0.699245	0.199218
0.710954	0.200665
0.722138	0.202102
0.733767	0.203567
0.745491	0.205
0.756632	0.206409
0.768118	0.207825
0.779315	0.20924
0.790653	0.210644
0.802254	0.212054
0.813422	0.213477
0.824762	0.214912
0.836417	0.216357
0.847775	0.217804
0.85902	0.219265
0.870289	0.220749
0.881637	0.222222
0.893122	0.223703
0.9047	0.225189
0.915949	0.226679
0.927366	0.228184
0.938744	0.22968
0.950133	0.231167
0.96176	0.232688
0.972815	0.234219
0.98429	0.235758
0.995981	0.237305
1.00707	0.238875
1.01725	0.240239
1.02807	0.241858
1.03981	0.243476
1.05094	0.245128
1.06252	0.246822
1.07367	0.248583
1.08519	0.250384
1.09642	0.252257
1.10796	0.25417
1.11936	0.256182
1.13083	0.258261
1.14188	0.26043
1.15338	0.262721
1.16483	0.265163
1.1759	0.267801
1.18739	0.270688
1.19886	0.273846
1.20999	0.277296
1.22126	0.281031
1.23294	0.285051
1.24406	0.289338
1.25516	0.293862
1.26686	0.298607
1.2781	0.30353
1.28926	0.308651
1.30075	0.313946
1.31186	0.319389
1.32329	0.325019
1.33468	0.330854
1.34592	0.336859
1.35703	0.343032
1.3687	0.349379
1.37997	0.355923
1.39118	0.362664
1.40251	0.369627
1.41392	0.37671
1.42507	0.384015
1.43666	0.391565
1.44766	0.399299
1.45906	0.407259
1.4706	0.41542
1.48162	0.423794
1.49305	0.432446
1.50426	0.441295
1.51582	0.45037
1.52722	0.459693
1.53827	0.46928
1.54958	0.479152
1.56071	0.489344
1.57213	0.499762
1.58342	0.510536
1.59498	0.521646
1.60611	0.533064
1.61574	0.543142
1.62537	0.553503
1.63511	0.564082
1.6446	0.574983
1.65434	0.586205
1.66423	0.597662
1.67382	0.609383
1.68208	0.619386
1.69023	0.629564
1.69829	0.639911
1.70631	0.650399
1.71462	0.661093
1.72248	0.671941
1.73043	0.682918
1.73833	0.694066
1.74647	0.705396
1.75459	0.716836
1.76286	0.728437
1.77072	0.740235
1.77895	0.752167
1.78671	0.76429
1.79491	0.77662
1.80301	0.789118
1.80955	0.799271
1.81576	0.809551
1.82216	0.820002
1.82861	0.830633
1.83504	0.841396
1.84148	0.852314
1.84783	0.863373
1.85423	0.874605
1.86103	0.886049
1.86751	0.897661
1.8738	0.909413
1.88029	0.921399
1.88641	0.933596
1.89294	0.946014
1.8994	0.958609
1.90549	0.971375
1.91188	0.984397
1.91862	0.997684
1.92324	1.00777
1.9281	1.01801
1.93292	1.02837
1.93755	1.03884
1.94221	1.04942
1.9472	1.06012
1.95204	1.07098
1.95705	1.08194
1.96161	1.093
1.96638	1.10417
1.97105	1.11542
1.97617	1.12682
1.98068	1.13837
1.98566	1.15
1.99072	1.16167
1.99539	1.17342
2.00038	1.18524
2.00484	1.19712
2.00983	1.20906
2.01525	1.22108
2.02037	1.23315
2.02533	1.24529
2.02991	1.25746
2.0351	1.26967
2.04007	1.28193
2.04465	1.29419
2.04957	1.30654
2.05458	1.31892
2.05946	1.33126
2.06421	1.34364
2.06894	1.35604
2.07417	1.36845
2.07903	1.38089
2.08377	1.39338
2.08876	1.4059
2.09357	1.41847
2.09844	1.43106
2.10341	1.44367
2.10801	1.45634
2.11269	1.46902
2.11784	1.48171
2.12277	1.4945
2.12733	1.50733
2.13237	1.52019
2.1356	1.52879
2.14032	1.54174
2.14537	1.55471
2.14986	1.56774
2.15469	1.58089
2.16001	1.59405
2.16475	1.60729
2.16958	1.62063
2.17445	1.634
2.17937	1.64743
2.18399	1.66097
2.18884	1.67455
2.1936	1.68825
2.19835	1.70202
2.20355	1.71583
2.20818	1.72973
2.21306	1.74374
2.21776	1.75779
2.22268	1.77189
2.22744	1.78612
2.23243	1.80038
2.23704	1.81472
2.24218	1.82912
2.247	1.84356
2.25211	1.85806
2.25657	1.87263
2.26165	1.88728
2.26659	1.90199
2.27117	1.91675
2.27606	1.9315
2.28075	1.9463
2.28566	1.96108
2.29034	1.97586
2.29564	1.99062
2.30085	2.00544
2.30585	2.0202
2.31085	2.03493
2.31567	2.0497
2.32075	2.0644
2.3255	2.0791
2.33053	2.09373
2.33523	2.10836
2.34029	2.12289
2.34503	2.13737
2.35004	2.15181
2.35507	2.16622
2.35972	2.18059
2.36472	2.19493
2.36957	2.20927
2.37458	2.2236
2.37906	2.2379
2.38433	2.25216
2.38909	2.26645
2.39408	2.28072
2.39887	2.29496
2.40378	2.30922
2.40873	2.32347
2.41371	2.33772
2.41852	2.35199
2.42309	2.3663
2.42839	2.38058
2.43316	2.39489
2.43797	2.4092
2.44277	2.42356
2.44764	2.43794
2.45229	2.45234
2.45748	2.46678
2.46219	2.48127
2.46703	2.49585
2.47191	2.51046
2.47667	2.52513
2.48153	2.53985
2.48613	2.55463
2.49119	2.56948
2.496	2.58442
2.50069	2.59935
2.50574	2.61434
2.50897	2.62437
2.51236	2.6344
2.51543	2.64445
2.51864	2.65453
2.52199	2.66462
2.52522	2.67472
2.52854	2.68487
2.53191	2.69501
2.5352	2.70517
2.53822	2.71533
2.54146	2.72549
2.54484	2.73566
2.54797	2.74582
2.55117	2.75597
2.5544	2.76611
2.55768	2.77626
2.56083	2.78642
2.56431	2.79657
2.56763	2.80674
2.57078	2.81689
2.5741	2.82702
2.57735	2.83714
2.58063	2.84724
2.58393	2.85732
2.58712	2.86738
2.59035	2.87742
2.59385	2.88745
2.59707	2.8975
2.60042	2.90751
2.6036	2.91752
2.60859	2.9325
2.61358	2.94741
2.61851	2.96227
2.62309	2.97707
2.62796	2.9918
2.63283	3.00656
2.63794	3.02128
2.64294	3.03595
2.64789	3.05051
2.65285	3.06501
2.65766	3.07946
2.66221	3.09393
2.66728	3.10836
2.67242	3.12275
2.67766	3.1371
2.68234	3.15138
2.68689	3.16558
2.69192	3.17975
2.69686	3.19394
2.70206	3.20811
2.70656	3.22229
2.71151	3.23643
2.7164	3.25051
2.72119	3.26458
2.72586	3.27869
2.73088	3.29289
2.73594	3.30707
2.74075	3.32129
2.74566	3.3355
2.75022	3.34977
2.75532	3.36408
2.76012	3.37841
2.76512	3.39278
2.76994	3.40725
2.77475	3.42169
2.77992	3.43619
2.7844	3.45075
2.78936	3.4653
2.79435	3.4799
2.79899	3.49456
2.8038	3.50922
2.80884	3.52387
2.81353	3.53851
2.81887	3.55321
2.82364	3.56787
2.8282	3.5826
2.83315	3.59733
2.8383	3.61202
2.84281	3.62675
2.84777	3.64144
2.85254	3.6561
2.85765	3.67078
2.86242	3.68535
2.86781	3.6999
2.87259	3.71448
2.87744	3.72899
2.88231	3.7434
2.88714	3.75784
2.89218	3.77221
2.89713	3.78652
2.90177	3.80076
2.90671	3.81493
2.91176	3.82901
2.91668	3.84299
2.92128	3.85688
2.92674	3.87074
2.93149	3.8845
2.93641	3.89815
2.94126	3.91169
2.94643	3.92518
2.9516	3.93858
2.95608	3.9519
2.96109	3.96517
2.96638	3.97843
2.9709	3.99159
2.97568	4.00471
2.98064	4.01781
2.98535	4.0309
2.99022	4.04397
2.99509	4.057
3.00001	4.07012
3.00498	4.08324
3.00979	4.09633
3.01453	4.10951
3.01957	4.12276
3.02428	4.13601
3.0292	4.14923
3.03395	4.16249
3.03924	4.17576
3.04405	4.18902
3.04871	4.20228
3.05401	4.21558
3.05902	4.22888
3.06366	4.24213
3.06826	4.25542
3.07333	4.26872
3.07815	4.28205
3.08306	4.29527
3.08807	4.30851
3.09279	4.32178
3.09777	4.33494
3.10241	4.34808
3.10749	4.36125
3.11251	4.37445
3.1176	4.3876
3.12202	4.40076
3.12729	4.41386
3.13218	4.42692
3.1368	4.43996
3.14179	4.45302
3.1467	4.46603
3.15142	4.47897
3.15639	4.49184
3.16152	4.50463
3.16606	4.51742
3.17109	4.53006
3.17604	4.54265
3.18122	4.55524
3.18578	4.5677
3.19115	4.58005
3.19597	4.59233
3.20078	4.60452
3.20571	4.61659
3.21038	4.62862
3.21553	4.64054
3.22083	4.65235
3.22534	4.66405
3.23023	4.67572
3.23518	4.68728
3.24016	4.69876
3.24512	4.71023
3.24998	4.72162
3.25481	4.73296
3.2598	4.74425
3.26455	4.75549
3.26964	4.76674
3.27442	4.77801
3.27918	4.78927
3.28435	4.80052
3.28896	4.81178
3.29362	4.82304
3.29873	4.8343
3.30357	4.84554
3.30849	4.85685
3.31345	4.86818
3.31831	4.87952
3.32288	4.89087
3.32813	4.90224
3.33262	4.91366
3.33714	4.92508
3.34222	4.93651
3.34732	4.94795
3.35215	4.9594
3.35708	4.97082
3.36189	4.98225
3.36701	4.99371
3.37161	5.00512
3.37641	5.01655
3.38152	5.02802
3.38653	5.03938
3.39125	5.05068
3.3964	5.06198
3.40113	5.07318
3.40626	5.08435
3.41109	5.09545
3.41621	5.10654
3.42101	5.11758
3.42575	5.12854
3.43085	5.13941
3.43573	5.15024
3.44032	5.16101
3.44547	5.17171
3.45037	5.18234
3.45543	5.19292
3.46026	5.20337
3.4653	5.21384
3.46992	5.22427
3.47516	5.23461
3.48006	5.24488
3.48495	5.25513
3.48993	5.26529
3.49485	5.27534
3.50147	5.28866
3.508	5.30185
3.51461	5.31495
3.52116	5.32789
3.52776	5.34075
3.53402	5.35354
3.54091	5.36624
3.5472	5.3788
3.55379	5.39131
3.56021	5.40377
3.56705	5.41622
3.57354	5.42863
3.5799	5.44106
3.5864	5.45347
3.59296	5.46589
3.59929	5.4783
3.60612	5.49073
3.61238	5.50311
3.61894	5.5155
3.62538	5.52794
3.63191	5.54034
3.63848	5.55269
3.64492	5.56504
3.65159	5.57735
3.6581	5.58965
3.66467	5.6019
3.67122	5.61413
3.67753	5.6263
3.6842	5.63848
3.69073	5.6506
3.69713	5.66261
3.70393	5.67455
3.71032	5.68648
3.71683	5.69835
3.72384	5.71014
3.72998	5.72183
3.73643	5.73342
3.74311	5.7449
3.74979	5.75626
3.75641	5.76754
3.76283	5.77869
3.76939	5.78961
3.77609	5.80047
3.78233	5.81123
3.78916	5.82188
3.7957	5.83235
3.80234	5.84271
3.80859	5.85298
3.81507	5.86318
3.82221	5.87324
3.83013	5.88571
3.83833	5.89801
3.84654	5.9102
3.85476	5.9223
3.86269	5.93434
3.87083	5.9462
3.87903	5.95804
3.88727	5.96975
3.89549	5.98136
3.90361	5.9929
3.91167	6.00446
3.91985	6.01599
3.92807	6.02751
3.93587	6.03909
3.94422	6.05063
3.95243	6.06227
3.96015	6.07395
3.96844	6.08564
3.97638	6.09737
3.98469	6.1092
3.9932	6.12101
4.00097	6.13279
4.00923	6.14454
4.0175	6.15617
4.02602	6.16775
4.03393	6.17923
4.04218	6.19058
4.05025	6.20188
4.05817	6.21312
4.0666	6.22425
4.07452	6.23525
4.08282	6.24612
4.091	6.25688
4.09946	6.2675
4.10752	6.27791
4.1156	6.28819
4.12396	6.2983
4.13356	6.31025
4.14314	6.32194
4.15317	6.33344
4.16284	6.34473
4.17256	6.35577
4.18253	6.36664
4.19259	6.37741
4.2021	6.38804
4.21186	6.39849
4.22162	6.40877
4.23138	6.41897
4.24126	6.42905
4.25087	6.43918
4.26048	6.44941
4.27021	6.45969
4.28034	6.46999
4.28996	6.48045
4.29974	6.49094
4.30945	6.50148
4.31923	6.51201
4.32901	6.52251
4.33869	6.53289
4.34857	6.5432
4.35835	6.55341
4.36805	6.56357
4.37961	6.57521
4.39077	6.58665
4.40273	6.5981
4.41384	6.60938
4.42507	6.62046
4.43665	6.6314
4.44819	6.64203
4.45947	6.65244
4.47106	6.66266
4.48429	6.67381
4.49734	6.6845
4.51086	6.69498
4.52328	6.70502
4.53814	6.71587
4.55298	6.72652
4.56736	6.73707
4.58225	6.74756
4.59691	6.75782
4.61154	6.76828
4.62593	6.77899
4.64061	6.79
4.65322	6.80002
4.66654	6.81033
4.67944	6.82098
4.69249	6.83152
4.70577	6.84214
4.71869	6.8525
4.73146	6.86275
4.74502	6.87286
4.75936	6.88393
4.77413	6.8948
4.78913	6.90546
4.80351	6.91592
4.81837	6.92605
4.83463	6.9368
4.85085	6.94745
4.86693	6.95763
4.8836	6.96741
4.90001	6.97667
4.91628	6.98553
4.93265	6.99373
4.94916	7.00146
4.96527	7.00885
4.98167	7.01606
4.99778	7.02325
5.01421	7.03049
5.03021	7.03811
5.04627	7.04608
5.06274	7.05443
5.07891	7.06309
5.09506	7.07198
5.11151	7.08079
5.12771	7.0896
5.14378	7.09842
5.16032	7.10713
5.17671	7.11582
5.19261	7.12444
5.20924	7.13253
5.2259	7.14021
5.24178	7.14736
5.25824	7.15394
5.27459	7.16004
5.29084	7.16587
5.30737	7.17119
5.32368	7.17625
5.33984	7.18109
5.35616	7.18571
5.37221	7.19043
5.38835	7.19536
5.40486	7.20058
5.42105	7.20604
5.43752	7.21184
5.45346	7.21788
5.46956	7.22414
5.48591	7.23053
5.50241	7.23698
5.51892	7.24339
5.53509	7.24948
5.5512	7.25563
5.56706	7.26159
5.58376	7.26755
5.59987	7.27333
5.61627	7.279
5.63276	7.28432
5.64887	7.28934
5.66523	7.29413
5.68125	7.29862
5.69779	7.30304
5.71418	7.30724
5.73061	7.31123
5.74697	7.31485
5.76318	7.31844
5.77919	7.32195
5.79539	7.32554
5.81181	7.32951
5.82792	7.33391
5.84439	7.3386
5.86048	7.34361
5.87659	7.34894
5.89284	7.3544
5.9091	7.35995
5.92562	7.36568
5.94179	7.37147
5.95826	7.37701
5.97466	7.38242
5.99077	7.38765
6.00734	7.3923
6.02361	7.39644
6.0399	7.4002
6.05626	7.403
6.07278	7.40563
6.08815	7.40807
6.10494	7.41048
6.12107	7.4128
6.13745	7.41545
6.15386	7.41787
6.16979	7.42034
6.18617	7.42271
6.20246	7.42528
6.21849	7.42811
6.23507	7.43102
6.2512	7.43422
6.26734	7.43775
6.2838	7.44126
6.30004	7.44483
6.31613	7.44856
6.33258	7.4523
6.34869	7.45603
6.36493	7.45995
6.3812	7.46398
6.39776	7.4678
6.41425	7.47145
6.43016	7.47491
6.44649	7.47797
6.46271	7.48065
6.47922	7.48311
6.49564	7.48522
6.51204	7.48682
6.52844	7.48816
6.54454	7.48906
6.56099	7.48987
6.57719	7.49059
6.59356	7.49153
6.60969	7.49267
6.62592	7.49422
6.64224	7.49616
6.65801	7.49859
6.67422	7.50139
6.69067	7.5045
6.70704	7.5079
6.72321	7.51128
6.73941	7.5147
6.7556	7.51816
6.77185	7.5215
6.78813	7.52474
6.80451	7.52796
6.82074	7.53105
6.83708	7.53381
6.85361	7.53639
6.86958	7.53881
6.88579	7.54095
6.90258	7.54263
6.91858	7.5443
6.93468	7.5456
6.95153	7.54654
6.96745	7.54728
6.98363	7.5481
6.99975	7.54887
7.01613	7.54989
7.03263	7.55107
7.04892	7.55259
7.06494	7.55429
7.08132	7.55625
7.09726	7.55854
7.11364	7.56126
7.12983	7.56427
7.14619	7.56749
7.16283	7.5709
7.1788	7.5743
7.19503	7.57769
7.21127	7.58103
7.22749	7.58425
7.24415	7.58713
7.2603	7.5898
7.27648	7.59214
7.29292	7.59388
7.30948	7.59528
7.32548	7.59624
7.34173	7.59693
7.35795	7.59726
7.37461	7.59746
7.39091	7.59738
7.40713	7.59741
7.42304	7.59746
7.43938	7.59773
7.45554	7.59832
7.47166	7.59937
7.48804	7.60076
7.50428	7.60243
7.5205	7.60433
7.5366	7.60648
7.55298	7.60868
7.56956	7.61082
7.58589	7.61307
7.60185	7.61521
7.61835	7.6172
7.63466	7.61926
7.65053	7.62129
7.66712	7.6231
7.68355	7.62474
7.69986	7.62612
7.71638	7.62695
7.73257	7.62754
7.74843	7.62785
7.76509	7.62789
7.7814	7.62779
7.79757	7.62785
7.81365	7.6278
7.83034	7.62769
7.84647	7.62767
7.86262	7.62782
7.87879	7.62804
7.89542	7.6286
7.91122	7.62955
7.92748	7.63083
7.94396	7.63229
7.96	7.63396
7.97645	7.63567
7.99276	7.6375
8.00875	7.63949
8.02503	7.64186
8.04103	7.64436
8.05757	7.64692
8.07376	7.64953
8.08982	7.65195
8.1064	7.65391
8.12293	7.65549
8.13919	7.65668
8.15561	7.65741
8.17175	7.65774
8.1882	7.65794
8.20429	7.65788
8.2207	7.65792
8.23662	7.65802
8.25299	7.65829
8.26932	7.65867
8.28557	7.65936
8.30171	7.66022
8.31793	7.66134
8.33398	7.66274
8.35058	7.66428
8.36673	7.66593
8.38286	7.66763
8.3993	7.66923
8.41551	7.67084
8.43162	7.67266
8.44795	7.67451
8.46444	7.67634
8.48057	7.67832
8.49672	7.68015
8.51329	7.68149
8.52966	7.68258
8.54579	7.68349
8.56198	7.68403
8.57864	7.6842
8.5947	7.68449
8.61084	7.68438
8.6277	7.68392
8.64384	7.68329
8.65984	7.68263
8.6762	7.6816
8.69264	7.68092
8.7086	7.68038
8.72519	7.68006
8.7413	7.68021
8.75726	7.68087
8.77367	7.68174
8.79003	7.68308
8.806	7.68479
8.82214	7.68684
8.83848	7.68896
8.85506	7.69134
8.87092	7.69355
8.88739	7.69575
8.90357	7.69766
8.91994	7.69934
8.93643	7.70057
8.95278	7.70144
8.96921	7.70184
8.98525	7.70193
9.00168	7.70177
9.0181	7.70154
9.03442	7.70114
9.05079	7.70065
9.06682	7.69977
9.08328	7.69885
9.09943	7.69784
9.11548	7.69693
9.13188	7.69626
9.14785	7.69608
9.1642	7.69633
9.18031	7.69704
9.19675	7.69807
9.21319	7.69935
9.22909	7.70084
9.24559	7.70241
9.26192	7.70409
9.27781	7.70595
9.29444	7.70771
9.31059	7.70947
9.32682	7.71114
9.34323	7.71258
9.35935	7.71401
9.37559	7.7154
9.392	7.71647
9.40867	7.7173
9.42461	7.71792
9.44071	7.71798
9.45732	7.7177
9.47353	7.71718
9.48993	7.71649
9.50618	7.71555
9.52258	7.71463
9.53855	7.71381
9.55472	7.71333
9.57091	7.71315
9.58741	7.71325
9.60329	7.71385
9.61961	7.71479
9.63585	7.71597
9.65207	7.71734
9.66851	7.71905
9.68472	7.72082
9.70062	7.72266
9.71721	7.72428
9.73373	7.72572
9.74982	7.72694
9.76592	7.7279
9.78251	7.72849
9.79867	7.72895
9.81498	7.72918
9.83161	7.7292
9.84764	7.72897
9.86421	7.72854
9.88039	7.72791
9.89653	7.72716
9.91282	7.72643
9.92922	7.72565
9.94575	7.72491
9.96185	7.72422
9.97798	7.72364
9.99438	7.72312
10.0007	7.72298
10.017	7.72287
10.0331	7.7231
10.0483	7.72969
10.0514	7.74038
10.0528	7.75132
10.0535	7.76564
10.0535	7.78351
10.0534	7.79383
10.053	7.8051
10.0526	7.81734
10.052	7.83055
10.0511	7.84474
10.0499	7.85991
10.0487	7.87604
10.0474	7.89313
10.0462	7.91116
10.0463	7.93016
10.0481	7.9501
10.0514	7.97099
10.0564	7.99281
10.0625	8.01551
10.0696	8.03909
10.078	8.06352
10.0874	8.08875
10.0978	8.11474
10.1087	8.14145
10.1206	8.16883
10.1332	8.19686
10.1465	8.22548
10.1604	8.25465
10.1753	8.28433
10.1912	8.31448
10.2076	8.34507
10.2247	8.37607
10.2418	8.40744
10.2595	8.43912
10.2775	8.47108
10.2953	8.5033
10.3132	8.53574
10.331	8.56836
10.3491	8.60109
10.3674	8.63386
10.3859	8.66656
10.4046	8.69904
10.4231	8.73115
10.4417	8.76276
10.4605	8.79375
10.4794	8.82402
10.4982	8.85347
10.5167	8.88202
10.5353	8.9096
10.554	8.93615
10.5727	8.96162
10.5913	8.98596
10.6098	9.00912
10.6282	9.0311
10.6468	9.0519
10.6653	9.07147
10.684	9.08979
10.7024	9.10684
10.7205	9.12262
10.7387	9.1371
10.7571	9.15032
10.7755	9.16227
10.7935	9.17298
10.8295	9.19073
10.8656	9.20357
10.9183	9.21402
11.0206	9.20722
11.0697	9.19258
11.1022	9.17957
11.1344	9.16438
11.166	9.1474
11.1975	9.12903
11.2295	9.10968
11.2611	9.08974
11.2768	9.07966
11.2924	9.06958
11.308	9.05953
11.3396	9.03976
11.3714	9.02058
11.4028	9.00219
11.4345	8.98475
11.4661	8.96836
11.4977	8.95298
11.5294	8.93863
11.5612	8.92542
11.5931	8.91335
11.6252	8.90232
11.6728	8.88779
11.7216	8.87565
11.7701	8.8656
11.8355	8.85491
11.9321	8.8434
12.0451	8.83416
12.1589	8.82769
12.2726	8.82247
12.3867	8.81726
12.5012	8.8118
12.616	8.80652
12.729	8.80202
12.8418	8.79791
12.9556	8.7936
13.0703	8.78941
13.1854	8.78604
13.2991	8.78257
13.412	8.77918
13.5255	8.77638
13.6387	8.77377
13.7524	8.77111
13.8674	8.76913
13.9815	8.76813
14.0945	8.76781
14.2082	8.76728
14.3233	8.76602
14.4377	8.76442
14.5518	8.76267
14.6651	8.75987
14.7785	8.7567
14.8926	8.75394
15.0059	8.75098
15.1195	8.74831
15.2339	8.74646
15.348	8.74498
15.4615	8.74341
15.5761	8.74193
15.6903	8.74041
15.8038	8.73849
15.9179	8.73547
16.0323	8.7319
16.1461	8.72874
16.2588	8.72625
16.372	8.72352
16.4861	8.72064
16.6014	8.71797
16.7159	8.71531
16.8293	8.71251
16.943	8.70934
17.0568	8.70515
17.1709	8.70034
17.2859	8.69613
17.3989	8.69372
17.5113	8.69252
17.624	8.69213
17.7385	8.6927
17.8533	8.69454
17.9676	8.69666
18.0817	8.69824
18.1955	8.69893
18.3096	8.69889
18.4232	8.69787
18.537	8.69627
18.6519	8.69488
18.7652	8.69391
18.8785	8.69323
18.9919	8.69338
19.1059	8.69402
19.2196	8.69494
19.3341	8.69578
19.448	8.69724
19.5612	8.69943
19.6742	8.70206
19.7883	8.70465
19.9031	8.70771
20.0179	8.71162
20.1311	8.71569
20.2445	8.72003
20.3583	8.72454
20.4718	8.72844
20.5862	8.73127
20.7008	8.73389
20.8147	8.73649
20.9275	8.73904
21.0414	8.74096
21.1564	8.74232
21.2712	8.74364
21.385	8.74504
21.4982	8.74617
21.612	8.74741
21.7256	8.74861
21.8387	8.7493
21.9531	8.75011
22.0674	8.75139
22.1813	8.7525
22.2953	8.75335
22.4094	8.75437
22.5235	8.75539
22.6375	8.75584
22.7518	8.75543
22.8659	8.75492
22.9791	8.75476
23.0918	8.75451
23.2053	8.75368
23.3201	8.75295
23.4349	8.75289
23.5484	8.75316
23.6622	8.75398
23.776	8.75507
23.8897	8.75562
24.0046	8.7557
24.1189	8.75615
24.2319	8.75681
24.3447	8.75704
24.4583	8.75685
24.573	8.75675
24.6871	8.7575
24.8012	8.75877
24.9144	8.7604
25.0287	8.76267
25.1426	8.7653
25.2562	8.76781
25.3706	8.77082
25.4845	8.77381
25.5976	8.77688
25.7114	8.77991
25.8251	8.78319
25.939	8.78642
26.0532	8.78968
26.1683	8.79264
26.2814	8.79609
26.395	8.79966
26.5086	8.80292
26.6227	8.80575
26.7373	8.80889
26.8518	8.81163
26.9647	8.81458
27.0781	8.81857
27.1912	8.82324
27.3048	8.82784
27.4196	8.83279
27.5339	8.83885
27.6475	8.84574
27.7609	8.85255
27.8756	8.8585
27.9897	8.86404
28.1043	8.8697
28.2176	8.87528
28.3309	8.8813
28.4446	8.8882
28.5577	8.89543
28.6716	8.90304
28.7859	8.91178
28.9004	8.92115
29.0134	8.93046
29.1276	8.93964
29.2421	8.94866
29.3555	8.95748
29.4703	8.96576
29.5844	8.97414
29.6981	8.98314
29.8102	8.99275
29.9237	9.00183
30.0388	9.01061
30.1535	9.0194
30.2677	9.02801
30.3807	9.03642
30.4948	9.04454
30.6084	9.05183
30.7229	9.0588
30.8378	9.06637
30.9509	9.07522
31.0636	9.08487
31.1766	9.09491
31.2913	9.10521
31.4055	9.11627
31.5192	9.12749
31.6331	9.13865
31.747	9.14969
31.8611	9.16054
31.9746	9.17095
32.0888	9.18207
32.1868	9.19217
32.2835	9.20292
32.3809	9.21408
32.4784	9.22614
32.5595	9.23681
32.6409	9.24758
32.7219	9.2584
32.8033	9.26918
32.8856	9.28018
32.9664	9.29169
33.0476	9.30369
33.1281	9.31615
33.2089	9.32856
33.2908	9.34048
33.3727	9.35219
33.4554	9.36399
33.5375	9.37557
33.6184	9.38702
33.6994	9.39842
33.7806	9.40961
33.8612	9.42034
33.942	9.43062
34.0232	9.44066
34.105	9.45111
34.1867	9.46238
34.2683	9.4745
34.3327	9.48486
34.3968	9.4955
34.4615	9.50622
34.5271	9.51682
34.5932	9.52746
34.6584	9.53816
34.7242	9.54893
34.7896	9.55978
34.8548	9.57047
34.9192	9.58085
34.984	9.59093
35.0655	9.60308
35.1465	9.61462
35.2278	9.62548
35.3094	9.63599
35.3914	9.64643
35.4731	9.65695
35.5546	9.66737
35.6525	9.67875
35.7498	9.68985
35.8479	9.70134
35.9459	9.7133
36.0265	9.72368
36.1081	9.73404
36.1894	9.74451
36.2706	9.75539
36.3516	9.767
36.4162	9.77715
36.4804	9.78784
36.5448	9.7988
36.6101	9.80981
36.6753	9.82098
36.7412	9.83212
36.8069	9.84344
36.8722	9.85477
36.9374	9.86592
37.0023	9.87716
37.0672	9.88851
37.1324	9.89979
37.1979	9.91071
37.2628	9.92119
37.3274	9.93132
37.4094	9.9436
37.4917	9.95581
37.5562	9.96596
37.6208	9.9762
37.6851	9.98655
37.75	9.99706
37.8146	10.0076
37.8795	10.0181
37.9455	10.0288
38.0108	10.0398
38.076	10.0513
38.141	10.0631
38.2059	10.0751
38.2712	10.0871
38.3357	10.0995
38.4009	10.112
38.4662	10.1247
38.5312	10.1375
38.5961	10.1501
38.6605	10.1628
38.7261	10.1757
38.7918	10.1889
38.8569	10.2021
38.9053	10.2121
38.954	10.2222
39.0023	10.2325
39.0515	10.2429
39.0998	10.2537
39.1485	10.2644
39.197	10.2752
39.2459	10.2857
39.2946	10.2962
39.3435	10.3068
39.3925	10.3173
39.4415	10.3278
39.4912	10.3382
39.5405	10.3487
39.5897	10.3593
39.6375	10.3699
39.6863	10.3805
39.7346	10.3911
39.783	10.4015
39.8317	10.4118
39.8802	10.4218
39.9457	10.4346
40.0109	10.4475
40.0769	10.4607
40.1428	10.474
40.2081	10.4873
40.2727	10.5004
40.3209	10.5106
40.3697	10.5207
40.4181	10.531
40.4667	10.5412
40.5153	10.5513
40.5804	10.5646
40.6449	10.5777
40.7111	10.5907
40.7766	10.604
40.8421	10.6172
40.9072	10.6304
40.972	10.6437
41.0367	10.6569
41.1016	10.6697
41.1671	10.6819
41.2326	10.6939
41.2982	10.7056
41.3638	10.7176
41.429	10.7299
41.4944	10.7422
41.5588	10.7546
41.6231	10.767
41.6878	10.7795
41.7529	10.7921
41.8181	10.8046
41.883	10.817
41.9481	10.8296
42.0132	10.8425
42.0786	10.8558
42.1275	10.8659
42.1764	10.8761
42.2249	10.8861
42.29	10.8993
42.3548	10.9125
42.4198	10.9257
42.469	10.9358
42.5175	10.946
42.5669	10.9563
42.6157	10.9666
42.6643	10.9769
42.7134	10.987
42.7787	11.0002
42.8443	11.0131
42.9095	11.0261
42.9745	11.0393
43.0233	11.0494
43.0716	11.0598
43.12	11.0703
43.168	11.0806
43.2162	11.0909
43.265	11.1011
43.3137	11.1113
43.363	11.1216
43.4122	11.132
43.4616	11.1426
43.5107	11.1533
43.5595	11.1641
43.6083	11.175
43.6566	11.1862
43.7053	11.1976
43.754	11.2093
43.8031	11.221
43.8519	11.2326
43.9007	11.244
43.9491	11.2551
43.9976	11.2661
44.0471	11.2771
44.0961	11.2883
44.1459	11.2995
44.1945	11.311
44.2433	11.3225
44.2917	11.3341
44.3398	11.3457
44.3881	11.3574
44.4364	11.3693
44.4854	11.3809
44.534	11.3924
44.5834	11.4036
44.6321	11.4151
44.681	11.4268
44.7299	11.4386
44.7787	11.4505
44.828	11.4624
44.8765	11.4745
44.9255	11.4865
44.9738	11.4988
45.0229	11.5111
45.0719	11.5235
45.121	11.5361
45.1699	11.5485
45.2182	11.5609
45.2671	11.573
45.3154	11.5852
45.3648	11.5973
45.4138	11.6096
45.4633	11.6218
45.5121	11.6339
45.5607	11.6462
45.6093	11.6584
45.6577	11.6706
45.7068	11.6827
45.755	11.6951
45.8037	11.7073
45.8523	11.7196
45.9014	11.7316
45.9503	11.7436
45.9988	11.7557
46.0477	11.7677
46.0966	11.7798
46.1462	11.792
46.1953	11.8044
46.2445	11.8169
46.2921	11.8295
46.3411	11.8422
46.3894	11.855
46.4379	11.8678
46.4868	11.8805
46.5352	11.8931
46.5844	11.9051
46.6334	11.9169
46.6826	11.9288
46.7324	11.9409
46.7819	11.9528
46.8311	11.9646
46.8799	11.9762
46.9284	11.9877
46.9767	11.9993
47.025	12.0109
47.0734	12.0227
47.1221	12.0345
47.1706	12.0462
47.2193	12.0579
47.2683	12.0695
47.3168	12.0811
47.3661	12.0929
47.4151	12.1051
47.4644	12.1176
47.5134	12.1304
47.562	12.1433
47.6104	12.1564
47.6587	12.1696
47.7075	12.1827
47.7563	12.1958
47.8055	12.2086
47.8544	12.2212
47.9039	12.2335
47.9528	12.2458
48.0019	12.2579
48.0511	12.2702
48.0998	12.2825
48.1489	12.2946
48.1973	12.3067
48.2458	12.3186
48.294	12.3307
48.3429	12.343
48.3916	12.3557
48.4403	12.3687
48.489	12.3818
48.5373	12.395
48.5862	12.4085
48.6343	12.4223
48.6832	12.4365
48.7323	12.4512
48.7815	12.4661
48.8145	12.4763
48.8469	12.4865
48.8792	12.4967
48.9118	12.5068
48.9444	12.517
48.9769	12.5272
49.0093	12.5374
49.042	12.5477
49.0746	12.5581
49.1075	12.5685
49.1403	12.5789
49.1726	12.5892
49.2052	12.5994
49.2381	12.6095
49.2705	12.6196
49.3189	12.6345
49.3678	12.6491
49.4165	12.6633
49.4658	12.6773
49.5147	12.6915
49.5638	12.7056
49.6126	12.7198
49.6613	12.7344
49.7097	12.7493
49.7416	12.7594
49.774	12.7695
49.8059	12.7796
49.8381	12.7896
49.887	12.8046
49.9356	12.8195
49.9681	12.8295
50.001	12.8394
50.0505	12.8543
50.1001	12.8693
50.1331	12.8795
50.1657	12.8898
50.2146	12.9037
50.3312	12.8933
50.3658	12.8775
50.4003	12.8567
50.4177	12.8445
50.4353	12.8312
50.4531	12.8167
50.4706	12.8011
50.4885	12.7845
50.5063	12.7668
50.5243	12.7482
50.5423	12.7285
50.5604	12.7079
50.5785	12.6864
50.5965	12.664
50.6127	12.6407
50.6253	12.6166
50.6339	12.5916
50.639	12.5658

## Sheet: cube PLA_40_XY 1
cube PLA_40_XY 1	cube PLA_40_XY 1
Stauchung	Standardkraft
%	MPa
0	0.108966
0.000167911	0.107962
0.000313841	0.107179
0.000448562	0.106529
0.000547651	0.10599
0.000612684	0.105752
0.000376925	0.106799
0.00361168	0.109213
0.0142289	0.111683
0.0249681	0.114749
0.0343925	0.117877
0.0449295	0.121989
0.0555537	0.126213
0.0661863	0.130337
0.0768686	0.134378
0.087702	0.138374
0.0981194	0.142338
0.108773	0.146293
0.11913	0.150205
0.129943	0.154107
0.140521	0.157991
0.151074	0.161872
0.161537	0.165763
0.172213	0.169649
0.182766	0.173526
0.193274	0.177415
0.20373	0.181335
0.214189	0.185249
0.224635	0.18917
0.235403	0.193091
0.245957	0.197021
0.256348	0.200978
0.266958	0.204942
0.277489	0.208879
0.288196	0.212805
0.298598	0.216792
0.309121	0.220835
0.319383	0.224951
0.330261	0.229115
0.340715	0.233392
0.351338	0.237776
0.361695	0.242313
0.372378	0.246878
0.382971	0.251539
0.393873	0.256272
0.403928	0.261052
0.414137	0.265891
0.425095	0.270798
0.435234	0.27577
0.445878	0.280844
0.456493	0.286029
0.467239	0.291295
0.477435	0.296744
0.487834	0.302299
0.498582	0.307978
0.509082	0.313741
0.519258	0.319671
0.530023	0.325707
0.540443	0.331807
0.551156	0.33798
0.560568	0.343327
0.570841	0.349604
0.581346	0.355988
0.591544	0.362446
0.602161	0.368949
0.612695	0.375607
0.623332	0.382346
0.633617	0.389238
0.644405	0.396211
0.654822	0.403306
0.665405	0.410484
0.675546	0.417777
0.686425	0.425184
0.696941	0.432666
0.707303	0.440179
0.718101	0.447873
0.728458	0.455568
0.738775	0.463358
0.748297	0.470108
0.758699	0.477966
0.769201	0.485953
0.779804	0.494004
0.789955	0.502066
0.800648	0.510145
0.811307	0.518255
0.821948	0.526387
0.832488	0.534507
0.842886	0.542584
0.85364	0.550676
0.8639	0.558789
0.874407	0.566883
0.884987	0.574991
0.895693	0.583085
0.906211	0.591198
0.916671	0.599277
0.927446	0.607338
0.937944	0.615381
0.948317	0.623431
0.958632	0.631489
0.969526	0.639561
0.979756	0.647752
0.990387	0.656062
1.00079	0.664559
1.01138	0.673104
1.02188	0.681878
1.03274	0.690809
1.04293	0.699897
1.05344	0.709106
1.06379	0.718384
1.07441	0.72778
1.08517	0.73724
1.09535	0.746763
1.10485	0.754913
1.11514	0.764432
1.12589	0.77397
1.13629	0.783537
1.14655	0.793052
1.15728	0.802583
1.16783	0.81207
1.17832	0.821517
1.18904	0.831001
1.19952	0.840357
1.21007	0.84968
1.22075	0.858941
1.23113	0.868135
1.24173	0.877287
1.25229	0.886416
1.26271	0.895509
1.2734	0.904549
1.28392	0.913591
1.29446	0.922639
1.30506	0.931743
1.31536	0.940914
1.32596	0.950164
1.33668	0.959591
1.34715	0.969227
1.35747	0.979085
1.36813	0.989133
1.37861	0.999405
1.38883	1.00987
1.39938	1.02059
1.41008	1.03146
1.42054	1.04245
1.43116	1.05362
1.44179	1.06488
1.45207	1.07622
1.46286	1.08762
1.47344	1.09899
1.48375	1.11039
1.49438	1.12175
1.50486	1.13299
1.51571	1.14421
1.52605	1.15524
1.53659	1.16618
1.54731	1.1772
1.55723	1.1881
1.56757	1.19899
1.57744	1.20837
1.5879	1.21917
1.5987	1.22999
1.60948	1.24092
1.61956	1.25174
1.63008	1.26256
1.64063	1.2734
1.65136	1.28434
1.66168	1.2954
1.67223	1.30657
1.68297	1.31786
1.69336	1.32928
1.7037	1.34088
1.71264	1.35088
1.722	1.36094
1.7311	1.37102
1.74006	1.38125
1.7488	1.39159
1.75802	1.40197
1.76674	1.41238
1.77618	1.42284
1.78501	1.43339
1.79417	1.44398
1.80341	1.45459
1.81219	1.46526
1.8215	1.4759
1.83003	1.48655
1.83932	1.49719
1.84833	1.50783
1.85742	1.51845
1.85884	1.52021
1.86783	1.53078
1.87704	1.5414
1.88608	1.5519
1.89525	1.56235
1.9042	1.57281
1.91327	1.58321
1.92222	1.59359
1.93151	1.60401
1.94033	1.61441
1.94929	1.62482
1.95844	1.63531
1.96758	1.64589
1.97654	1.65651
1.98536	1.66726
1.99443	1.6781
2.00353	1.68901
2.0122	1.70002
2.0216	1.71115
2.03065	1.72233
2.03947	1.73362
2.04866	1.74489
2.05748	1.75623
2.06659	1.76763
2.07578	1.77904
2.08457	1.7905
2.09346	1.80191
2.10272	1.81337
2.11175	1.8248
2.12062	1.83627
2.12979	1.84782
2.1385	1.85929
2.14777	1.87073
2.15689	1.88219
2.16582	1.8937
2.17472	1.90518
2.18378	1.91674
2.19305	1.92823
2.20176	1.93976
2.21102	1.95131
2.2201	1.9628
2.22909	1.97425
2.23856	1.98559
2.24752	1.99696
2.2566	2.00828
2.26556	2.01968
2.27438	2.03104
2.28347	2.04233
2.29247	2.05375
2.30202	2.06528
2.31088	2.07692
2.31966	2.08867
2.32886	2.10049
2.33784	2.11244
2.34658	2.12445
2.35422	2.13456
2.3617	2.14481
2.36932	2.15506
2.37672	2.16534
2.38443	2.17574
2.39204	2.18617
2.39964	2.19661
2.40681	2.20706
2.41472	2.21759
2.42223	2.22816
2.42947	2.2388
2.43708	2.24941
2.44443	2.26011
2.45211	2.27085
2.45999	2.28154
2.46706	2.29228
2.47482	2.30305
2.48237	2.31382
2.48968	2.32449
2.49742	2.33513
2.50494	2.3457
2.51257	2.35626
2.52001	2.36671
2.52744	2.37719
2.53499	2.38761
2.5426	2.39798
2.54994	2.40833
2.55764	2.41865
2.5653	2.42903
2.57272	2.43944
2.58024	2.44985
2.58763	2.46036
2.59493	2.47097
2.60264	2.48162
2.61011	2.49236
2.61749	2.50324
2.62523	2.51428
2.63248	2.52551
2.64009	2.53682
2.64745	2.54821
2.65514	2.55982
2.6627	2.57148
2.67007	2.58332
2.67754	2.59526
2.68498	2.60731
2.69252	2.6194
2.70015	2.63159
2.70781	2.64382
2.71538	2.65609
2.72267	2.66846
2.73023	2.68077
2.73798	2.69316
2.7452	2.70553
2.75295	2.71793
2.76025	2.73032
2.76772	2.74274
2.77541	2.75513
2.78286	2.7675
2.79036	2.77993
2.79811	2.79227
2.80565	2.8046
2.81333	2.81695
2.82082	2.82924
2.82841	2.84156
2.83558	2.85384
2.84324	2.86614
2.8508	2.87836
2.85847	2.89065
2.86581	2.90291
2.87352	2.91521
2.8808	2.92755
2.88839	2.93982
2.89618	2.95211
2.90372	2.96432
2.91132	2.97662
2.9187	2.98888
2.92637	3.00122
2.93365	3.01354
2.94146	3.02594
2.94857	3.03836
2.95455	3.04837
2.96074	3.0585
2.9666	3.0686
2.97275	3.07879
2.97859	3.08908
2.98476	3.09936
2.99083	3.10972
2.99702	3.1201
3.00255	3.13054
3.00888	3.14098
3.01495	3.15146
3.02088	3.16202
3.0267	3.17261
3.03257	3.18315
3.03858	3.1937
3.04464	3.20429
3.05082	3.21483
3.05689	3.22539
3.06293	3.23592
3.06891	3.24645
3.07492	3.257
3.08081	3.2675
3.0869	3.27796
3.09301	3.28834
3.0989	3.29869
3.10511	3.30897
3.11134	3.31925
3.11719	3.32948
3.12321	3.33967
3.12934	3.34983
3.13534	3.35992
3.14131	3.37005
3.14745	3.38008
3.155	3.39258
3.16102	3.40261
3.16697	3.41264
3.17473	3.4251
3.1806	3.43513
3.18793	3.4476
3.19425	3.4576
3.20167	3.47007
3.20766	3.48007
3.21533	3.49251
3.22279	3.50497
3.2288	3.515
3.23624	3.5275
3.24249	3.53752
3.24828	3.54757
3.25441	3.55765
3.26018	3.56774
3.26624	3.57783
3.27246	3.58801
3.27848	3.59824
3.28435	3.60844
3.29043	3.61872
3.29648	3.62902
3.30242	3.63936
3.30852	3.64971
3.31471	3.66012
3.32031	3.67049
3.32651	3.68088
3.33244	3.69128
3.33848	3.70167
3.34452	3.71204
3.35081	3.72241
3.35673	3.73279
3.36272	3.74318
3.36882	3.75355
3.37472	3.76385
3.38095	3.77409
3.38703	3.78427
3.39323	3.79441
3.39924	3.80454
3.4054	3.81465
3.41102	3.8247
3.4186	3.83717
3.42628	3.84947
3.43404	3.86172
3.44146	3.87386
3.44889	3.88584
3.45641	3.89773
3.46424	3.90952
3.47191	3.92119
3.47942	3.9327
3.4866	3.94411
3.49426	3.95544
3.50216	3.96681
3.50927	3.97809
3.5168	3.98934
3.52434	4.00063
3.53189	4.012
3.53951	4.02345
3.547	4.035
3.55469	4.0467
3.56205	4.05847
3.56942	4.07038
3.57713	4.08236
3.58446	4.09441
3.59227	4.10654
3.59941	4.11884
3.60711	4.13121
3.61445	4.14352
3.62208	4.15591
3.62947	4.16824
3.63745	4.18054
3.64456	4.19289
3.65236	4.2052
3.65964	4.21748
3.66718	4.22973
3.67475	4.24188
3.68236	4.25391
3.69012	4.26595
3.69754	4.27778
3.70514	4.28956
3.71267	4.30125
3.72041	4.31283
3.72777	4.32429
3.73527	4.33562
3.74281	4.34684
3.75025	4.35802
3.75819	4.36906
3.76546	4.38006
3.77294	4.39097
3.78082	4.40178
3.78828	4.4125
3.79608	4.42316
3.80341	4.43377
3.81102	4.44437
3.81845	4.45491
3.82583	4.4654
3.83337	4.47596
3.84101	4.48645
3.84863	4.49712
3.85588	4.50786
3.86357	4.51868
3.871	4.52954
3.87849	4.54039
3.88632	4.55125
3.89361	4.56222
3.90141	4.57322
3.90878	4.58423
3.91601	4.59526
3.92374	4.60624
3.93126	4.61726
3.93904	4.62825
3.94652	4.63924
3.95392	4.65024
3.96171	4.66121
3.96942	4.67214
3.97669	4.68298
3.9843	4.69383
3.99163	4.70459
3.9993	4.71525
4.00673	4.72586
4.01437	4.73641
4.02183	4.74687
4.02937	4.75725
4.03709	4.76749
4.04465	4.77764
4.05226	4.78773
4.06132	4.79959
4.07024	4.81134
4.0795	4.82291
4.08837	4.83427
4.09751	4.84546
4.10653	4.85655
4.11571	4.86756
4.12464	4.8784
4.1336	4.88919
4.14278	4.89997
4.15196	4.91078
4.16073	4.92163
4.16983	4.93255
4.17871	4.94351
4.1879	4.95463
4.1967	4.96585
4.20575	4.97725
4.21443	4.98878
4.22378	5.00031
4.23286	5.0119
4.24188	5.02352
4.25078	5.03515
4.26003	5.04678
4.2692	5.05831
4.27821	5.06971
4.28723	5.08094
4.29642	5.09209
4.30529	5.1031
4.31453	5.11396
4.32332	5.12465
4.33257	5.13529
4.34175	5.14572
4.35075	5.1561
4.3597	5.16635
4.36899	5.17651
4.37817	5.18652
4.38858	5.19797
4.39944	5.20926
4.41005	5.22027
4.42058	5.23113
4.4312	5.24192
4.44153	5.2525
4.45216	5.26294
4.46303	5.27332
4.47348	5.2837
4.48386	5.29409
4.49437	5.30445
4.5051	5.31476
4.51544	5.32515
4.52592	5.33564
4.53662	5.34619
4.54713	5.35671
4.55759	5.36731
4.56812	5.37785
4.57864	5.38843
4.58915	5.39898
4.59975	5.40956
4.6103	5.42007
4.62063	5.43059
4.6314	5.44102
4.64175	5.45136
4.65257	5.4615
4.66457	5.47284
4.67681	5.48379
4.68874	5.49436
4.70112	5.50464
4.71444	5.51575
4.72844	5.52657
4.74176	5.53709
4.75543	5.54734
4.76908	5.55743
4.78407	5.56853
4.79904	5.57961
4.81425	5.59067
4.82799	5.6008
4.84126	5.61108
4.85485	5.62146
4.86817	5.63205
4.88178	5.64282
4.89541	5.65354
4.9095	5.6642
4.92291	5.67459
4.93674	5.68467
4.95173	5.69539
4.96668	5.70589
4.98181	5.71615
4.99694	5.72623
5.01205	5.73609
5.02741	5.74558
5.04243	5.75479
5.05722	5.7636
5.07239	5.77225
5.08722	5.78062
5.10267	5.78888
5.11746	5.79707
5.13268	5.80516
5.14768	5.8131
5.16256	5.82107
5.17748	5.82917
5.1924	5.83736
5.20788	5.8457
5.223	5.85419
5.23792	5.86289
5.25301	5.87163
5.2681	5.88043
5.2831	5.88934
5.29815	5.89832
5.31319	5.90713
5.32835	5.91585
5.34329	5.92442
5.35859	5.93261
5.37385	5.9405
5.3887	5.94794
5.40412	5.95484
5.41931	5.96113
5.4344	5.96713
5.44921	5.97261
5.4645	5.97788
5.47968	5.98319
5.49438	5.98859
5.50973	5.99389
5.52483	5.99928
5.53974	6.00491
5.55464	6.01083
5.56942	6.01699
5.58501	6.02343
5.59987	6.03018
5.61507	6.0368
5.63017	6.04333
5.64489	6.04964
5.66039	6.05593
5.67511	6.06204
5.69033	6.06802
5.70562	6.07367
5.72044	6.07916
5.73573	6.08431
5.75054	6.08915
5.76565	6.09409
5.78059	6.09882
5.79613	6.10342
5.81115	6.10762
5.82636	6.11151
5.84136	6.11494
5.85628	6.11799
5.87168	6.12073
5.88662	6.12347
5.90154	6.12623
5.91668	6.12917
5.93175	6.13232
5.94675	6.13588
5.96162	6.13964
5.977	6.14369
5.99195	6.14777
6.00715	6.15203
6.022	6.15613
6.03713	6.16034
6.05193	6.16455
6.06708	6.16877
6.08235	6.17282
6.0973	6.17687
6.11255	6.18037
6.12789	6.18348
6.14259	6.1863
6.15776	6.18887
6.17297	6.19114
6.1881	6.19344
6.20327	6.19557
6.21832	6.1975
6.23331	6.19946
6.24828	6.20133
6.2633	6.2033
6.27828	6.20548
6.29341	6.20789
6.30839	6.21031
6.32354	6.21285
6.33844	6.21542
6.35357	6.21801
6.36867	6.22055
6.38368	6.22319
6.39867	6.22581
6.41403	6.22837
6.42925	6.23072
6.44416	6.23306
6.45896	6.23527
6.47406	6.23743
6.48916	6.23945
6.50438	6.24133
6.51963	6.24298
6.5346	6.24429
6.54982	6.24539
6.56453	6.24625
6.57973	6.2471
6.5948	6.2478
6.61028	6.24842
6.62529	6.24882
6.64005	6.24921
6.65519	6.24954
6.67025	6.24992
6.68517	6.25048
6.70034	6.25131
6.71535	6.25232
6.73062	6.25347
6.74531	6.25485
6.76039	6.2564
6.77559	6.25802
6.79083	6.25972
6.80581	6.26153
6.82061	6.2632
6.83617	6.26467
6.85116	6.26601
6.86588	6.26729
6.88129	6.26821
6.89629	6.26895
6.9114	6.26965
6.92653	6.26977
6.94185	6.26992
6.95613	6.27001
6.97174	6.2701
6.98651	6.27006
7.00181	6.27018
7.01694	6.26996
7.03188	6.26976
7.04673	6.26945
7.0621	6.26924
7.07689	6.26933
7.09199	6.2695
7.1072	6.26979
7.1221	6.27038
7.13704	6.27109
7.15229	6.27177
7.16745	6.27255
7.18234	6.27356
7.19719	6.27442
7.21267	6.2753
7.22761	6.27625
7.24291	6.27718
7.25781	6.27783
7.27294	6.27846
7.28813	6.27881
7.30315	6.27897
7.31816	6.27892
7.33328	6.27868
7.34844	6.27814
7.36364	6.27732
7.37869	6.27629
7.39357	6.27506
7.40882	6.2739
7.4238	6.27278
7.43905	6.27184
7.45406	6.27104
7.46904	6.27048
7.48414	6.27006
7.49889	6.26999
7.51378	6.27022
7.52909	6.27063
7.54264	6.28089
7.54517	6.29279
7.54633	6.30389
7.54719	6.31764
7.54711	6.33405
7.54738	6.3531
7.54727	6.3636
7.54687	6.37477
7.54642	6.38659
7.54587	6.39904
7.54558	6.41213
7.54617	6.42582
7.54841	6.44012
7.55227	6.455
7.55737	6.47045
7.56387	6.48644
7.57155	6.50292
7.58042	6.51987
7.59003	6.53724
7.60036	6.55501
7.61142	6.5731
7.62325	6.5915
7.63582	6.61016
7.6486	6.62907
7.66207	6.64818
7.67608	6.66745
7.69039	6.68685
7.705	6.70636
7.72021	6.72595
7.73533	6.74561
7.75073	6.7653
7.76663	6.78501
7.78289	6.80471
7.79926	6.82439
7.81561	6.84405
7.83206	6.86365
7.84881	6.88316
7.86579	6.90251
7.88309	6.9216
7.90036	6.94032
7.9174	6.95859
7.93453	6.97634
7.95177	6.99349
7.96895	7.00998
7.9861	7.0258
8.00311	7.04088
8.01998	7.0552
8.03693	7.06873
8.05386	7.08145
8.07093	7.09337
8.0875	7.10448
8.10403	7.11476
8.13647	7.13285
8.16871	7.14766
8.20048	7.15933
8.24803	7.17105
8.35629	7.1742
8.41675	7.1639
8.46158	7.15239
8.50637	7.13869
8.55073	7.12361
8.58036	7.11307
8.61018	7.10238
8.63987	7.09171
8.66906	7.08121
8.69873	7.07102
8.74289	7.05652
8.7874	7.04315
8.83224	7.03098
8.87715	7.01986
8.92175	7.00974
8.98122	6.99745
9.0411	6.98639
9.11626	6.97411
9.192	6.96327
9.28288	6.95146
9.37322	6.94035
9.46375	6.92911
9.55447	6.91763
9.64512	6.90603
9.73546	6.89436
9.811	6.88435
9.88636	6.87405
9.96136	6.86375
10.0363	6.85362
10.1265	6.84167
10.2161	6.82985
10.3061	6.81792
10.397	6.80621
10.488	6.79482
10.5788	6.78359
10.6691	6.77218
10.759	6.76081
10.8498	6.74958
10.9403	6.73808
11.0153	6.72806
11.0912	6.71798
11.1823	6.70606
11.2722	6.69434
11.3612	6.68244
11.436	6.67223
11.5115	6.66193
11.5875	6.65184
11.6783	6.64016
11.7683	6.62883
11.8588	6.61718
11.9496	6.60527
12.04	6.59343
12.1305	6.58174
12.2205	6.56972
12.2957	6.55941
12.3713	6.54918
12.4472	6.53913
12.537	6.52743
12.6266	6.51614
12.717	6.50532
12.8069	6.49528
12.9121	6.48411
13.0176	6.47333
13.1239	6.46284
13.2291	6.45339
13.3338	6.44464
13.4384	6.43597
13.5442	6.42723
13.6503	6.41946
13.7567	6.41287
13.861	6.40714
13.9659	6.40222
14.0707	6.39779
14.1758	6.39346
14.2823	6.38892
14.3881	6.38431
14.4936	6.37954
14.5981	6.37423
14.704	6.3681
14.81	6.36207
14.9157	6.35676
15.0212	6.3524
15.1254	6.34916
15.2306	6.34546
15.3361	6.34191
15.4418	6.33922
15.5479	6.33795
15.6518	6.33819
15.7563	6.33876
15.8617	6.3389
15.968	6.34047
16.0741	6.34342
16.1799	6.34625
16.2855	6.34809
16.3905	6.34925
16.4959	6.35044
16.6002	6.35228
16.7049	6.35518
16.8109	6.35961
16.9161	6.36546
17.0212	6.37302
17.1261	6.38292
17.2164	6.39305
17.3065	6.40417
17.3968	6.41602
17.4726	6.42664
17.548	6.43812
17.6229	6.45068
17.682	6.46147
17.7414	6.47302
17.8008	6.48529
17.8605	6.4982
17.9058	6.50829
17.9509	6.5189
17.9962	6.52994
18.0411	6.5414
18.0861	6.55323
18.1313	6.56539
18.1761	6.57787
18.2216	6.59054
18.2668	6.60347
18.3124	6.61646
18.3578	6.6295
18.4032	6.6424
18.4483	6.65523
18.4935	6.66781
18.5387	6.68016
18.5839	6.69233
18.6297	6.70424
18.6753	6.71593
18.7211	6.72727
18.766	6.73837
18.8113	6.74922
18.8558	6.7599
18.9012	6.77034
18.9462	6.78065
18.9915	6.7908
19.0517	6.80392
19.1122	6.8164
19.1723	6.8287
19.2329	6.84074
19.2935	6.85261
19.3545	6.86437
19.4152	6.87613
19.4745	6.888
19.5345	6.89991
19.5943	6.91183
19.6541	6.92372
19.7147	6.93562
19.7752	6.94766
19.8361	6.96023
19.8967	6.97336
19.9421	6.98345
19.9867	6.99377
20.0313	7.00426
20.0758	7.01501
20.1203	7.0259
20.1652	7.03697
20.2104	7.04813
20.2555	7.05931
20.3006	7.07054
20.3458	7.08183
20.3908	7.09322
20.4369	7.10474
20.4823	7.11644
20.5278	7.12825
20.5731	7.14011
20.6184	7.15193
20.6633	7.16379
20.708	7.1757
20.7527	7.18756
20.7979	7.19944
20.8433	7.21119
20.8887	7.22291
20.9348	7.23456
20.9799	7.24622
21.0253	7.258
21.0706	7.27003
21.1157	7.28225
21.1608	7.29459
21.2053	7.30703
21.2502	7.31957
21.295	7.3323
21.3399	7.34519
21.385	7.35831
21.43	7.37148
21.4749	7.38472
21.5196	7.39816
21.5647	7.41174
21.61	7.42546
21.6557	7.43924
21.7012	7.45305
21.7468	7.46687
21.792	7.48055
21.8374	7.49402
21.8828	7.50745
21.9281	7.52081
21.9734	7.53405
22.019	7.54715
22.0644	7.56002
22.1098	7.57264
22.1548	7.58493
22.1995	7.59699
22.2448	7.60877
22.2899	7.62028
22.3357	7.63152
22.3811	7.64265
22.4264	7.65362
22.4717	7.6646
22.517	7.67563
22.5619	7.68675
22.6068	7.69789
22.6513	7.70882
22.696	7.71965
22.7413	7.73037
22.7864	7.74101
22.8321	7.75152
22.8778	7.76195
22.9236	7.77236
22.9691	7.78281
23.0143	7.79321
23.0595	7.80362
23.1045	7.81412
23.1496	7.82453
23.1946	7.8349
23.24	7.84497
23.3003	7.85794
23.3604	7.8703
23.4207	7.88229
23.4819	7.89404
23.5431	7.90572
23.6029	7.91756
23.6631	7.92937
23.7225	7.94111
23.782	7.95274
23.8417	7.96418
23.902	7.97538
23.9635	7.98638
24.0239	7.99753
24.0847	8.00865
24.1451	8.01971
24.2055	8.03073
24.2658	8.0415
24.3257	8.05199
24.3861	8.06205
24.4616	8.07421
24.5365	8.08593
24.6117	8.09721
24.6876	8.10841
24.7636	8.11968
24.8384	8.13094
24.9134	8.14207
24.9888	8.15296
25.0639	8.16398
25.1392	8.17498
25.2147	8.18579
25.2902	8.19644
25.3655	8.20676
25.4417	8.21699
25.5163	8.22707
25.6066	8.23891
25.6966	8.25052
25.787	8.2618
25.8784	8.27255
25.97	8.28364
26.0605	8.29478
26.1502	8.3061
26.2398	8.31775
26.3299	8.32958
26.4202	8.3413
26.5108	8.35268
26.6018	8.36426
26.6923	8.37624
26.7671	8.38646
26.8418	8.39671
26.9173	8.40687
27.0082	8.41874
27.099	8.43054
27.1749	8.44056
27.2503	8.45064
27.3251	8.46073
27.4002	8.4711
27.4753	8.48186
27.5502	8.49278
27.625	8.50352
27.6996	8.51436
27.7755	8.5255
27.8515	8.53697
27.9267	8.54861
28.0021	8.56018
28.0776	8.57191
28.1532	8.58376
28.2285	8.59557
28.3037	8.60726
28.3792	8.61894
28.4546	8.63058
28.5301	8.64266
28.5903	8.65276
28.6502	8.66334
28.7097	8.67446
28.7689	8.68583
28.8284	8.69722
28.8886	8.70868
28.9493	8.72039
29.0101	8.73225
29.0712	8.74435
29.1316	8.75674
29.1918	8.76917
29.2518	8.78163
29.312	8.79391
29.3727	8.80586
29.4328	8.8173
29.4934	8.82814
29.5537	8.83864
29.6148	8.84894
29.6757	8.85907
29.7357	8.86911
29.8104	8.88142
29.885	8.89324
29.9595	8.90465
30.0347	8.91549
30.1111	8.92626
30.1867	8.93732
30.2621	8.9485
30.3375	8.95938
30.4128	8.96993
30.4879	8.98024
30.5791	8.99217
30.6695	9.00358
30.7597	9.01414
30.8507	9.02435
30.9564	9.03581
31.061	9.04708
31.166	9.05858
31.2562	9.06905
31.3467	9.07975
31.4369	9.09069
31.5276	9.10168
31.6192	9.11283
31.7088	9.12451
31.7987	9.13613
31.8888	9.14733
31.9795	9.15765
32.0857	9.16927
32.192	9.18084
32.2965	9.19235
32.3866	9.20278
32.4766	9.21397
32.5663	9.22565
32.6563	9.23722
32.7473	9.24921
32.8231	9.25972
32.8991	9.27043
32.9736	9.28134
33.0487	9.2918
33.1397	9.30325
33.2306	9.31363
33.3367	9.32515
33.4422	9.33653
33.5466	9.34789
33.637	9.35814
33.7271	9.36852
33.817	9.37903
33.9074	9.39002
33.9984	9.40162
34.0889	9.4136
34.1792	9.42529
34.2692	9.43664
34.3601	9.44753
34.4508	9.45814
34.5411	9.46841
34.6472	9.47971
34.7527	9.49123
34.8429	9.50163
34.9321	9.51237
35.0213	9.52298
35.1122	9.53358
35.2036	9.5441
35.2946	9.5549
35.385	9.56545
35.4749	9.57607
35.5652	9.58631
35.6708	9.59703
35.7766	9.60683
35.8837	9.61664
35.9885	9.62736
36.093	9.63841
36.1977	9.64966
36.3039	9.66103
36.3945	9.67152
36.4845	9.68222
36.5749	9.69275
36.6651	9.7034
36.7558	9.71428
36.8462	9.7254
36.9363	9.73622
37.0267	9.74713
37.1179	9.75857
37.2077	9.7706
37.2824	9.78095
37.358	9.79143
37.4332	9.80234
37.5083	9.81299
37.5836	9.82334
37.6588	9.83342
37.7345	9.84349
37.8107	9.85391
37.885	9.86485
37.96	9.87635
38.0347	9.8883
38.11	9.9004
38.1855	9.91226
38.2614	9.9246
38.3224	9.93485
38.3834	9.94515
38.4433	9.95555
38.503	9.96605
38.5633	9.97664
38.6231	9.98726
38.6829	9.99763
38.7426	10.0078
38.8177	10.0201
38.8939	10.0325
38.9543	10.0429
39.0146	10.0538
39.075	10.0653
39.1346	10.0772
39.1943	10.0894
39.2542	10.1018
39.3149	10.1141
39.3758	10.1263
39.4362	10.1387
39.4968	10.1515
39.5574	10.1644
39.6179	10.1773
39.6774	10.1902
39.7372	10.2031
39.7975	10.2161
39.8575	10.2294
39.9174	10.2426
39.9771	10.2556
40.037	10.2688
40.0823	10.279
40.1281	10.2893
40.1735	10.3001
40.219	10.3111
40.264	10.3223
40.3093	10.3334
40.3545	10.3447
40.3992	10.3562
40.4444	10.3678
40.4896	10.3795
40.5351	10.3911
40.5805	10.4027
40.626	10.4142
40.6707	10.4258
40.7161	10.4373
40.7615	10.4487
40.807	10.4599
40.8523	10.4712
40.8972	10.4824
40.9425	10.4935
40.9875	10.5047
41.0327	10.5159
41.0774	10.5272
41.1218	10.5385
41.1667	10.5497
41.2117	10.5609
41.2569	10.5722
41.3023	10.5835
41.3482	10.5948
41.3935	10.6063
41.4391	10.6178
41.4843	10.6294
41.5297	10.641
41.5749	10.6526
41.62	10.6644
41.6651	10.6763
41.7106	10.6881
41.7561	10.6996
41.8013	10.711
41.8464	10.7221
41.8913	10.7329
41.937	10.7435
41.9827	10.754
42.0285	10.7646
42.0736	10.7753
42.1185	10.7861
42.1633	10.7969
42.2079	10.8077
42.2528	10.8184
42.2974	10.8291
42.3422	10.8397
42.3875	10.8502
42.433	10.8607
42.4789	10.8712
42.5245	10.8819
42.5701	10.8928
42.6148	10.9037
42.6603	10.9146
42.7054	10.9254
42.7507	10.9361
42.7959	10.9468
42.8407	10.9574
42.8863	10.9678
42.9317	10.9782
42.977	10.9884
43.0218	10.9985
43.0819	11.0115
43.1417	11.0242
43.2025	11.0367
43.2634	11.0492
43.3235	11.0617
43.3836	11.0745
43.4433	11.0875
43.5035	11.1007
43.5482	11.111
43.5934	11.1213
43.6384	11.1318
43.6837	11.1421
43.7287	11.1526
43.7739	11.1629
43.8193	11.1732
43.8648	11.1835
43.9108	11.1939
43.9563	11.2044
44.0019	11.2151
44.0463	11.2259
44.0915	11.2367
44.1361	11.2475
44.1809	11.2583
44.2259	11.2689
44.2708	11.2793
44.3162	11.2895
44.3615	11.2997
44.4069	11.3101
44.4527	11.3209
44.4985	11.3319
44.5438	11.3431
44.5887	11.3545
44.6336	11.366
44.6784	11.3778
44.7234	11.3896
44.7682	11.4016
44.8133	11.4136
44.8582	11.4256
44.9035	11.4375
44.9486	11.4493
44.9939	11.4611
45.04	11.473
45.0852	11.485
45.1306	11.4971
45.1759	11.5094
45.221	11.5216
45.2659	11.534
45.3105	11.5462
45.3552	11.5583
45.4003	11.5702
45.4457	11.5817
45.4912	11.5932
45.5373	11.6046
45.5826	11.6159
45.6281	11.6272
45.6736	11.6386
45.719	11.6499
45.7643	11.661
45.8088	11.672
45.8537	11.6827
45.8986	11.6935
45.9438	11.7041
45.9892	11.7147
46.0344	11.7252
46.0794	11.7353
46.1393	11.7485
46.1994	11.7617
46.2602	11.7748
46.3209	11.7879
46.3813	11.8011
46.4413	11.8142
46.5017	11.8272
46.5616	11.8402
46.6218	11.8535
46.6671	11.8636
46.7121	11.8739
46.7575	11.8845
46.8026	11.895
46.8477	11.9057
46.8929	11.9163
46.938	11.927
46.9837	11.9375
47.0291	11.9483
47.0746	11.9591
47.12	11.9702
47.1652	11.9817
47.2103	11.9936
47.255	12.0057
47.2994	12.0179
47.3442	12.0301
47.3892	12.0422
47.434	12.0544
47.4796	12.0667
47.5251	12.0792
47.5708	12.092
47.6163	12.1051
47.6614	12.1184
47.7066	12.132
47.7513	12.1461
47.7964	12.1607
47.8266	12.1707
47.8566	12.1808
47.8868	12.1908
47.917	12.2009
47.9469	12.2109
47.992	12.2257
48.0368	12.2404
48.082	12.255
48.1281	12.2697
48.1735	12.2845
48.2195	12.2994
48.2494	12.3095
48.2794	12.3197
48.3095	12.3299
48.3394	12.3402
48.3691	12.3504
48.3988	12.3606
48.4287	12.3708
48.4584	12.381
48.4883	12.391
48.5335	12.4059
48.5788	12.4207
48.6247	12.4354
48.6698	12.4504
48.6999	12.4605
48.7303	12.4707
48.7601	12.4809
48.7901	12.4912
48.8204	12.5016
48.8506	12.5121
48.8807	12.5227
48.911	12.5332
48.9409	12.5439
48.9707	12.5546
49.0005	12.5655
49.0311	12.5763
49.0614	12.5873
49.0918	12.5982
49.1217	12.6091
49.152	12.6201
49.182	12.6311
49.212	12.6419
49.2423	12.6527
49.2721	12.6635
49.3021	12.6742
49.3327	12.685
49.3631	12.6958
49.3937	12.7067
49.424	12.7174
49.4543	12.7281
49.4843	12.7388
49.5142	12.7495
49.5444	12.7602
49.5742	12.7709
49.604	12.7816
49.6342	12.7923
49.6644	12.8031
49.6941	12.8141
49.7239	12.8249
49.754	12.8358
49.784	12.8466
49.8142	12.8573
49.8444	12.868
49.8745	12.8789
49.9044	12.8898
49.9345	12.9007
49.9648	12.9117
49.9949	12.9229
50.0101	12.9285
50.0406	12.9396
50.0713	12.951
50.1015	12.9625
50.1319	12.9742
50.1617	12.9861
50.1911	12.998
50.2211	13.0101
50.2512	13.022
50.2812	13.0337
50.3267	13.0447
50.4043	13.0333
50.436	13.0188
50.4687	12.9989
50.485	12.9872
50.5013	12.9743
50.5178	12.9603
50.5345	12.9452
50.5511	12.929
50.568	12.912
50.5849	12.894
50.6019	12.875
50.6188	12.8551
50.6359	12.8343
50.6526	12.8126
50.6679	12.79
50.6798	12.7666
50.6876	12.7423
50.6921	12.7172

## Sheet: cube PLA_40_XY 2
cube PLA_40_XY 2	cube PLA_40_XY 2
Stauchung	Standardkraft
%	MPa
0	0.0926089
0.000195792	0.0915363
0.000361536	0.0906923
0.000504845	0.0900099
0.00062526	0.0894376
0.00068772	0.0891159
0.000660492	0.0894833
0.00580589	0.0905541
0.0153988	0.0915193
0.0259099	0.0929289
0.0365886	0.0946254
0.0472871	0.0965232
0.057766	0.098398
0.0682338	0.100157
0.078861	0.101815
0.0892855	0.103385
0.0997294	0.104831
0.110403	0.106144
0.12101	0.107349
0.131496	0.108439
0.141775	0.109441
0.152191	0.110351
0.1626	0.111166
0.173351	0.111924
0.183617	0.112655
0.194117	0.113351
0.204447	0.114029
0.214844	0.114692
0.225336	0.115347
0.235862	0.115979
0.246172	0.116604
0.256578	0.117245
0.267078	0.117916
0.277649	0.118634
0.287701	0.119432
0.298251	0.120288
0.308558	0.121246
0.317966	0.12213
0.327967	0.123218
0.338538	0.124366
0.349034	0.125544
0.359251	0.12674
0.369874	0.127953
0.380369	0.129166
0.390791	0.130376
0.401131	0.131604
0.411604	0.132812
0.421843	0.134022
0.431291	0.135058
0.441351	0.136251
0.451746	0.137431
0.462485	0.138599
0.472844	0.139755
0.483239	0.140908
0.493463	0.142049
0.504166	0.143181
0.514655	0.144303
0.525111	0.145441
0.535735	0.146581
0.54578	0.147717
0.556303	0.148846
0.566816	0.149983
0.577349	0.151114
0.587593	0.152264
0.598093	0.153401
0.608541	0.154532
0.619071	0.155655
0.629537	0.156801
0.639834	0.157929
0.650423	0.159044
0.659744	0.159982
0.669792	0.161073
0.680233	0.16218
0.690536	0.16326
0.701209	0.164324
0.711455	0.165388
0.722046	0.166434
0.732549	0.167472
0.74303	0.168494
0.753479	0.169498
0.763759	0.170492
0.774317	0.171476
0.784676	0.172442
0.795082	0.173414
0.805287	0.17439
0.815889	0.175357
0.826422	0.176332
0.836945	0.177324
0.847218	0.178344
0.857639	0.179425
0.867954	0.180548
0.878486	0.181731
0.889046	0.182994
0.898983	0.184311
0.9096	0.185721
0.920374	0.187183
0.930199	0.188688
0.940763	0.190239
0.951407	0.191826
0.961932	0.193431
0.972201	0.195074
0.982661	0.196714
0.992997	0.19839
1.00375	0.200075
1.01393	0.201792
1.02459	0.203509
1.03473	0.205264
1.04525	0.207021
1.05568	0.208824
1.06641	0.210646
1.07652	0.212525
1.08687	0.214444
1.09738	0.216427
1.10772	0.218452
1.11826	0.220556
1.1287	0.222683
1.13934	0.22487
1.14963	0.227073
1.15988	0.229298
1.17066	0.231568
1.18094	0.233874
1.19131	0.236189
1.20168	0.238539
1.21237	0.240918
1.2227	0.243336
1.23306	0.245835
1.24355	0.24842
1.2539	0.251085
1.26439	0.253864
1.2747	0.256814
1.28505	0.259897
1.2952	0.26318
1.30599	0.266574
1.3162	0.270094
1.32686	0.273754
1.3371	0.277588
1.34778	0.281484
1.35812	0.28549
1.36879	0.289597
1.37886	0.293794
1.38897	0.298082
1.39833	0.30182
1.40836	0.306232
1.41885	0.310681
1.42943	0.315163
1.44005	0.319658
1.45039	0.324143
1.4608	0.328618
1.47141	0.333081
1.48152	0.337499
1.49188	0.341891
1.5025	0.346328
1.5129	0.350716
1.52342	0.355172
1.53409	0.359659
1.54417	0.364187
1.55484	0.368786
1.56522	0.373535
1.57552	0.378359
1.58584	0.383317
1.59665	0.388372
1.60667	0.39356
1.61709	0.398841
1.6274	0.404222
1.63801	0.409648
1.64821	0.415112
1.65899	0.420627
1.66933	0.426211
1.6797	0.431777
1.69007	0.437363
1.70071	0.443014
1.71105	0.448641
1.72124	0.454283
1.73067	0.459141
1.74103	0.464744
1.75148	0.470373
1.76189	0.475992
1.77215	0.481611
1.78285	0.487237
1.7929	0.49291
1.80344	0.498633
1.81389	0.504388
1.82439	0.510088
1.83515	0.515846
1.84567	0.521589
1.85549	0.527327
1.86626	0.53306
1.87678	0.538776
1.88696	0.5445
1.89757	0.550268
1.90787	0.556038
1.91852	0.56183
1.92861	0.56769
1.93916	0.573578
1.94936	0.579522
1.96014	0.585532
1.97028	0.591655
1.98084	0.597866
1.99128	0.604187
2.00172	0.610506
2.01218	0.616915
2.02282	0.623411
2.03276	0.629984
2.04313	0.636651
2.05357	0.6434
2.0641	0.650292
2.07448	0.657279
2.08484	0.664408
2.09417	0.670576
2.10435	0.677797
2.11496	0.685124
2.12524	0.692501
2.13542	0.699957
2.14612	0.707529
2.15619	0.715161
2.16666	0.722876
2.1773	0.730685
2.18758	0.73854
2.1982	0.746417
2.20844	0.754308
2.21911	0.762203
2.22937	0.770093
2.23993	0.778007
2.2504	0.785958
2.26073	0.793948
2.27136	0.802005
2.28157	0.810117
2.29199	0.818274
2.30252	0.82651
2.31278	0.834833
2.32316	0.843218
2.33386	0.851733
2.34428	0.860385
2.35444	0.869195
2.36494	0.878131
2.37534	0.887232
2.38558	0.896486
2.39594	0.905916
2.4065	0.915456
2.41694	0.925075
2.42748	0.934816
2.43794	0.944649
2.44833	0.954571
2.45866	0.964548
2.46916	0.974622
2.47958	0.98477
2.48982	0.994981
2.50051	1.00518
2.51101	1.01543
2.52143	1.02566
2.53151	1.03576
2.54213	1.04599
2.55271	1.05625
2.56235	1.06656
2.5733	1.07704
2.58365	1.08753
2.59429	1.09808
2.60477	1.10889
2.61516	1.11965
2.62554	1.13047
2.63589	1.14131
2.64614	1.15224
2.65672	1.16324
2.6669	1.17438
2.67763	1.1856
2.68795	1.19694
2.69832	1.20835
2.70887	1.21983
2.71953	1.23137
2.72995	1.24292
2.739	1.25295
2.7477	1.26305
2.75657	1.2732
2.76549	1.28344
2.77477	1.29374
2.7835	1.30419
2.79241	1.31465
2.80144	1.32521
2.81036	1.3358
2.81938	1.34641
2.82811	1.35705
2.83713	1.36776
2.8461	1.37847
2.85482	1.38922
2.8639	1.40006
2.87297	1.41098
2.88183	1.42194
2.8908	1.43301
2.89994	1.44418
2.9086	1.4554
2.91736	1.46678
2.92652	1.4783
2.93523	1.48988
2.94417	1.50158
2.95336	1.51346
2.96073	1.5235
2.96503	1.52955
2.97251	1.53973
2.97998	1.55009
2.98727	1.56058
2.99485	1.57116
3.00185	1.58183
3.00981	1.59267
3.01683	1.6036
3.02448	1.61463
3.0317	1.62574
3.03935	1.63689
3.04645	1.64815
3.05415	1.65947
3.06162	1.67084
3.06887	1.68224
3.07622	1.6937
3.0837	1.7052
3.09141	1.71673
3.09876	1.72828
3.1061	1.73987
3.11365	1.75152
3.12095	1.76312
3.12858	1.77473
3.13579	1.78631
3.14369	1.79795
3.15074	1.80957
3.15821	1.82117
3.16568	1.83282
3.17327	1.84442
3.18078	1.85609
3.18823	1.86773
3.1957	1.87936
3.20285	1.89096
3.21059	1.90256
3.21817	1.9141
3.22548	1.92569
3.23284	1.93728
3.24029	1.94886
3.24756	1.96045
3.25512	1.97191
3.26299	1.98335
3.27054	1.99487
3.27825	2.00642
3.28555	2.01797
3.29269	2.02958
3.30028	2.04118
3.30755	2.05283
3.3151	2.0645
3.32247	2.0763
3.32995	2.0882
3.33748	2.10024
3.34476	2.11229
3.35246	2.12445
3.35981	2.1367
3.36744	2.14897
3.37481	2.16129
3.38227	2.17363
3.38987	2.18605
3.39726	2.19849
3.40459	2.21089
3.412	2.22333
3.41951	2.2358
3.42719	2.2482
3.43447	2.26061
3.44188	2.27305
3.44951	2.28549
3.45672	2.29791
3.46417	2.31031
3.4717	2.32264
3.47916	2.33498
3.48665	2.34724
3.49404	2.35952
3.50149	2.37178
3.50901	2.38397
3.51633	2.3961
3.52399	2.40819
3.53159	2.42031
3.53879	2.4324
3.54633	2.44446
3.55366	2.45663
3.56118	2.46879
3.56878	2.48098
3.57589	2.49322
3.58351	2.50557
3.59096	2.51802
3.59677	2.52806
3.60284	2.53812
3.60872	2.54819
3.61451	2.55836
3.62072	2.56854
3.62679	2.57875
3.63262	2.58904
3.63849	2.59934
3.64436	2.60966
3.65052	2.61997
3.65624	2.63035
3.66254	2.64073
3.66849	2.6511
3.67451	2.66147
3.68017	2.67189
3.68625	2.68228
3.6926	2.69266
3.69835	2.70307
3.70415	2.71347
3.71013	2.72385
3.71625	2.7342
3.72202	2.74463
3.72797	2.75502
3.73406	2.76536
3.74003	2.77569
3.74608	2.78604
3.75196	2.79638
3.75809	2.80665
3.76394	2.81691
3.77012	2.82719
3.77602	2.8374
3.78203	2.8476
3.78809	2.85776
3.79364	2.86788
3.79986	2.87797
3.80591	2.88799
3.81162	2.898
3.81789	2.90804
3.82511	2.9205
3.83273	2.93301
3.83988	2.94548
3.84773	2.9579
3.85502	2.97032
3.86251	2.98275
3.87008	2.99521
3.87736	3.00771
3.88341	3.01777
3.88928	3.02779
3.89519	3.03787
3.90126	3.04796
3.90721	3.05806
3.91311	3.06824
3.91902	3.07846
3.92497	3.08868
3.93108	3.09899
3.93688	3.10931
3.94284	3.11966
3.94913	3.13008
3.95493	3.1405
3.9608	3.15095
3.96684	3.16143
3.97266	3.17197
3.97845	3.18256
3.98453	3.19314
3.99049	3.20368
3.99614	3.21428
4.00235	3.22485
4.00853	3.23538
4.01444	3.24591
4.0202	3.25638
4.02632	3.26683
4.03224	3.27723
4.03814	3.28757
4.04426	3.29781
4.0502	3.30799
4.05606	3.31807
4.06242	3.32811
4.06964	3.34058
4.07721	3.35294
4.08489	3.36523
4.09195	3.37744
4.09982	3.38958
4.10698	3.40158
4.11455	3.4136
4.12213	3.42559
4.1296	3.43754
4.13705	3.44956
4.14439	3.46153
4.15195	3.47355
4.15932	3.48559
4.16679	3.49767
4.17414	3.50982
4.18166	3.52206
4.189	3.53435
4.19662	3.54672
4.20387	3.55915
4.21125	3.57161
4.21874	3.5841
4.22488	3.59413
4.23066	3.60419
4.23667	3.61424
4.24282	3.62431
4.24856	3.63437
4.25458	3.64446
4.26057	3.65454
4.26661	3.66462
4.27244	3.67471
4.27849	3.68481
4.28432	3.6949
4.29029	3.70502
4.2962	3.71513
4.30232	3.72525
4.30823	3.73535
4.31423	3.74548
4.32015	3.75559
4.32615	3.76568
4.33212	3.7757
4.33974	3.78812
4.3475	3.80046
4.3548	3.81275
4.36219	3.82492
4.36972	3.83697
4.37705	3.84882
4.38478	3.86057
4.39233	3.87223
4.39992	3.88373
4.40723	3.89511
4.41455	3.90641
4.42232	3.91764
4.43002	3.92869
4.43719	3.93967
4.44461	3.95058
4.45232	3.9615
4.45953	3.97237
4.46705	3.98321
4.47454	3.99405
4.48161	4.00495
4.48938	4.01587
4.49702	4.02681
4.50428	4.03784
4.51157	4.04896
4.51905	4.06011
4.52661	4.07133
4.53393	4.08253
4.5416	4.09378
4.5488	4.10507
4.55635	4.11648
4.56387	4.12786
4.57112	4.13919
4.57867	4.15058
4.5864	4.16189
4.59386	4.17319
4.60089	4.18452
4.6089	4.19586
4.61594	4.20717
4.62316	4.21845
4.6309	4.22956
4.63827	4.24066
4.64599	4.25171
4.65344	4.2626
4.66094	4.27344
4.66837	4.28419
4.67602	4.29483
4.68337	4.30536
4.69079	4.31577
4.69826	4.32605
4.70562	4.33631
4.71344	4.34645
4.72074	4.35656
4.72812	4.36661
4.73747	4.37852
4.74622	4.39034
4.75555	4.40201
4.76426	4.41366
4.77313	4.42529
4.78194	4.43685
4.79093	4.44844
4.80001	4.46002
4.80863	4.47178
4.81786	4.4836
4.8267	4.49555
4.83578	4.50749
4.84468	4.51948
4.85221	4.52953
4.85979	4.53959
4.86696	4.54965
4.87447	4.55972
4.88195	4.56977
4.88934	4.5799
4.89687	4.58993
4.90427	4.59999
4.91189	4.61007
4.91932	4.62013
4.92692	4.63018
4.93582	4.64215
4.94464	4.65408
4.95377	4.66585
4.96265	4.6775
4.97161	4.68901
4.98049	4.70035
4.9895	4.71156
4.99871	4.7225
5.00778	4.73341
5.01664	4.74406
5.02531	4.75462
5.03449	4.76501
5.04344	4.77532
5.0523	4.78548
5.06132	4.79561
5.07025	4.80573
5.07915	4.81576
5.08815	4.82576
5.09719	4.83582
5.10594	4.84591
5.11494	4.85608
5.12383	4.86631
5.13269	4.8766
5.14179	4.8869
5.15083	4.89735
5.15973	4.90789
5.16838	4.91851
5.17732	4.92913
5.18635	4.93971
5.19522	4.95029
5.2046	4.96084
5.21312	4.97142
5.22214	4.9819
5.23105	4.99229
5.24012	5.00261
5.24914	5.01276
5.25844	5.0229
5.26703	5.03296
5.27755	5.04451
5.28804	5.05585
5.29874	5.06697
5.30922	5.07798
5.3195	5.0888
5.33006	5.09944
5.34066	5.10984
5.35137	5.12005
5.36162	5.13018
5.37356	5.14149
5.38544	5.15267
5.39738	5.16368
5.40948	5.17448
5.42169	5.18518
5.43348	5.19577
5.44532	5.20635
5.45722	5.21693
5.46899	5.22751
5.48104	5.23823
5.49292	5.24911
5.50484	5.26002
5.51673	5.27109
5.52864	5.28212
5.5406	5.2932
5.55266	5.30429
5.56431	5.31527
5.57626	5.32627
5.58864	5.33722
5.6001	5.34804
5.61226	5.3587
5.62412	5.36914
5.63622	5.37924
5.6496	5.39024
5.66314	5.40093
5.67655	5.41119
5.69176	5.42226
5.70662	5.43294
5.72167	5.44344
5.73655	5.45368
5.75146	5.46395
5.76642	5.47401
5.78128	5.48417
5.79613	5.49444
5.811	5.50482
5.82594	5.51531
5.84064	5.52613
5.85561	5.53703
5.87074	5.54802
5.8857	5.55889
5.90089	5.56957
5.91564	5.58011
5.93037	5.59051
5.94539	5.60072
5.96037	5.61074
5.9756	5.62048
5.99037	5.62978
6.00525	5.63876
6.02006	5.64742
6.03496	5.65597
6.05015	5.66426
6.06518	5.67242
6.08002	5.68049
6.09462	5.68831
6.11008	5.69595
6.1247	5.70358
6.13989	5.71137
6.15464	5.71927
6.16942	5.72741
6.1843	5.73565
6.19924	5.74403
6.21402	5.75239
6.22887	5.7608
6.24376	5.76934
6.25879	5.7779
6.27392	5.78646
6.28869	5.79499
6.3035	5.80331
6.31853	5.81125
6.33358	5.8189
6.34868	5.82617
6.36385	5.83286
6.37879	5.83908
6.3933	5.84497
6.40832	5.85045
6.42349	5.85569
6.4383	5.86086
6.45338	5.86602
6.46819	5.87097
6.4831	5.87598
6.49793	5.88111
6.51275	5.88647
6.52781	5.89202
6.54268	5.89793
6.55765	5.90396
6.5725	5.90995
6.58737	5.91587
6.60217	5.92166
6.61721	5.92741
6.63187	5.93312
6.64717	5.93881
6.66209	5.94437
6.67682	5.94971
6.69169	5.95474
6.70671	5.95949
6.72175	5.96413
6.73664	5.96849
6.75201	5.97267
6.76676	5.97654
6.78161	5.98023
6.79654	5.98356
6.81176	5.98666
6.82646	5.98963
6.84143	5.99259
6.85641	5.99561
6.87112	5.9987
6.8862	6.002
6.90092	6.00554
6.91572	6.00925
6.93058	6.01319
6.94537	6.01727
6.96061	6.02146
6.97536	6.02562
6.99044	6.02986
7.005	6.03402
7.02003	6.03814
7.03506	6.04215
7.05023	6.04602
7.06511	6.04943
7.08036	6.05253
7.09493	6.05534
7.10988	6.05778
7.12488	6.05998
7.13971	6.06209
7.15498	6.06392
7.16967	6.06567
7.18462	6.06737
7.19963	6.06899
7.21422	6.07081
7.22913	6.07273
7.2443	6.07476
7.25925	6.07679
7.27433	6.07888
7.28889	6.081
7.3037	6.08324
7.31871	6.08541
7.3337	6.08773
7.34853	6.09007
7.36351	6.09217
7.37868	6.09416
7.39345	6.09609
7.40832	6.09787
7.42295	6.09958
7.43805	6.10127
7.45308	6.10277
7.46807	6.10406
7.48286	6.10509
7.49779	6.10585
7.51258	6.10633
7.52785	6.10665
7.54282	6.10682
7.55787	6.10685
7.57285	6.10668
7.58741	6.10651
7.60237	6.10638
7.61729	6.10632
7.63196	6.1065
7.64707	6.10701
7.66207	6.1077
7.67703	6.1085
7.69185	6.10949
7.7065	6.11056
7.72161	6.11163
7.73661	6.11269
7.75158	6.11384
7.76629	6.11489
7.78147	6.11574
7.79649	6.1165
7.81102	6.11717
7.82626	6.11745
7.84121	6.11747
7.85598	6.11729
7.87123	6.11648
7.8862	6.11562
7.90033	6.11469
7.91594	6.11371
7.93049	6.11275
7.94549	6.11199
7.96065	6.11098
7.9755	6.10996
7.98437	6.10928
7.99921	6.10799
8.01423	6.10689
8.02892	6.10586
8.04362	6.10765
8.04899	6.1199
8.0511	6.13401
8.05192	6.1465
8.0526	6.16152
8.05259	6.17909
8.05218	6.19918
8.05192	6.21013
8.05151	6.2217
8.05142	6.23387
8.05205	6.24661
8.0543	6.25992
8.05827	6.27378
8.0638	6.28816
8.07044	6.30304
8.07818	6.31839
8.08672	6.33419
8.09618	6.3504
8.1064	6.36699
8.11768	6.38392
8.12952	6.40117
8.14198	6.4187
8.15496	6.43647
8.16822	6.45445
8.18189	6.47261
8.19602	6.49092
8.21048	6.50933
8.2254	6.52781
8.24083	6.54633
8.25641	6.56486
8.27219	6.58341
8.28812	6.60194
8.30452	6.62043
8.32109	6.63887
8.33766	6.65723
8.3542	6.67549
8.37073	6.6936
8.38731	6.71146
8.40391	6.72898
8.42056	6.74607
8.43704	6.76266
8.45368	6.77869
8.47026	6.79412
8.48697	6.8089
8.50358	6.82299
8.52031	6.83634
8.53669	6.84895
8.55332	6.86078
8.56988	6.87181
8.58629	6.88206
8.61892	6.90017
8.65096	6.9151
8.683	6.92685
8.72991	6.93873
8.83808	6.94235
8.89795	6.93211
8.94238	6.92024
8.98639	6.90586
9.01583	6.89529
9.04499	6.88427
9.07397	6.87296
9.10296	6.86154
9.13223	6.85012
9.16142	6.8388
9.19101	6.82771
9.2207	6.81694
9.25033	6.80658
9.29506	6.79184
9.34006	6.77814
9.38454	6.76547
9.42921	6.75373
9.47416	6.74283
9.51871	6.73252
9.57857	6.71949
9.6377	6.70711
9.69658	6.69522
9.75608	6.68382
9.81563	6.67278
9.87512	6.66198
9.93422	6.6513
9.99384	6.6407
10.0531	6.63041
10.1282	6.61813
10.2031	6.60641
10.2773	6.595
10.3522	6.58352
10.4265	6.57202
10.5013	6.56062
10.5762	6.54932
10.651	6.53797
10.7256	6.52636
10.8003	6.51437
10.8752	6.50211
10.9497	6.48992
11.0238	6.47793
11.0978	6.4663
11.1712	6.45478
11.2454	6.4433
11.3202	6.43211
11.3957	6.42134
11.471	6.41093
11.5456	6.40061
11.62	6.39007
11.6946	6.37946
11.7692	6.36886
11.8441	6.35799
11.9185	6.34678
11.9928	6.33523
12.068	6.32348
12.1426	6.31192
12.2168	6.3008
12.2905	6.29003
12.3643	6.27962
12.4387	6.26956
12.5284	6.25827
12.618	6.2482
12.7223	6.23788
12.8265	6.22893
12.9303	6.22125
13.0347	6.2151
13.1388	6.21013
13.2424	6.20598
13.3473	6.203
13.4515	6.20113
13.5553	6.20031
13.6595	6.20057
13.7635	6.20154
13.8679	6.20251
13.9728	6.20337
14.0786	6.20411
14.1822	6.20489
14.2859	6.20532
14.3902	6.20519
14.4947	6.20506
14.6002	6.20633
14.7039	6.20918
14.8068	6.21431
14.9103	6.22177
15.0137	6.23116
15.1183	6.24219
15.2082	6.25296
15.2976	6.26465
15.3722	6.27472
15.4462	6.28479
15.5358	6.29637
15.6262	6.30737
15.716	6.31811
15.8061	6.32872
15.8957	6.33902
15.9992	6.35061
16.1038	6.36149
16.2079	6.3716
16.3127	6.38119
16.4176	6.39055
16.5219	6.39963
16.6261	6.40803
16.7304	6.41616
16.8352	6.42462
16.9393	6.43353
17.0441	6.44259
17.1485	6.45187
17.2529	6.46179
17.3565	6.47241
17.4599	6.48295
17.5648	6.49335
17.6704	6.50363
17.7752	6.51376
17.8791	6.52406
17.9836	6.53452
18.0878	6.54458
18.1923	6.55411
18.2978	6.56372
18.4019	6.57363
18.5055	6.58338
18.6093	6.59274
18.714	6.60164
18.8189	6.61041
18.9234	6.61894
19.0278	6.62699
19.1326	6.63472
19.237	6.64191
19.3415	6.64808
19.4464	6.65324
19.5514	6.65759
19.6553	6.66129
19.7593	6.66424
19.8635	6.66667
19.9681	6.66827
20.0726	6.66923
20.1781	6.66969
20.2822	6.67017
20.3862	6.67049
20.4903	6.67017
20.5955	6.66891
20.7009	6.66771
20.8059	6.66668
20.9091	6.66552
21.0127	6.66455
21.1165	6.66369
21.2206	6.66272
21.3261	6.6619
21.4312	6.66175
21.5354	6.66184
21.6387	6.66161
21.744	6.66046
21.8493	6.65903
21.954	6.6576
22.0582	6.65582
22.1617	6.65335
22.2662	6.65077
22.3705	6.64794
22.4746	6.64498
22.5794	6.64223
22.6842	6.63949
22.7888	6.63616
22.8932	6.63254
22.9982	6.62908
23.1023	6.62569
23.2063	6.62186
23.3108	6.61792
23.4153	6.61495
23.5189	6.61357
23.6218	6.61297
23.7261	6.61282
23.8315	6.61339
23.9367	6.61473
24.0409	6.61648
24.1449	6.6188
24.2492	6.62118
24.3525	6.62363
24.4579	6.62646
24.5623	6.63028
24.666	6.63511
24.7696	6.64031
24.874	6.64487
24.9797	6.64925
25.0845	6.65344
25.1891	6.65703
25.2931	6.66002
25.3978	6.66253
25.5019	6.66446
25.606	6.66595
25.7113	6.66764
25.8157	6.66967
25.9195	6.67228
26.0233	6.67577
26.1273	6.68023
26.2313	6.68548
26.3359	6.69175
26.441	6.69915
26.5443	6.70764
26.6482	6.71633
26.7526	6.72468
26.8579	6.73261
26.9635	6.74062
27.068	6.7478
27.1717	6.75429
27.276	6.76033
27.3803	6.76598
27.4846	6.77111
27.5894	6.77651
27.6939	6.7826
27.7971	6.78945
27.9013	6.79694
28.0064	6.80514
28.1114	6.81422
28.2156	6.8241
28.3193	6.83457
28.4234	6.84595
28.5125	6.85661
28.6011	6.8678
28.69	6.87982
28.7648	6.8907
28.8396	6.90257
28.8989	6.91276
28.9585	6.9235
29.0178	6.93477
29.0771	6.94663
29.137	6.95885
29.1968	6.97132
29.2564	6.98389
29.3161	6.99652
29.3758	7.00912
29.4365	7.02173
29.4961	7.03446
29.5561	7.04717
29.6154	7.05991
29.6743	7.07277
29.7329	7.08544
29.792	7.09793
29.8515	7.11014
29.9118	7.12235
29.9721	7.13455
30.0325	7.147
30.0923	7.1597
30.152	7.17252
30.2112	7.18548
30.2709	7.19852
30.3305	7.21127
30.3901	7.22369
30.4496	7.23563
30.5096	7.24737
30.5702	7.25908
30.6308	7.2707
30.6899	7.28238
30.7493	7.29402
30.8082	7.30547
30.8671	7.31677
30.9266	7.32783
30.9859	7.33874
31.0461	7.34971
31.1062	7.36114
31.1658	7.37298
31.2255	7.38513
31.2849	7.39752
31.3445	7.40999
31.4037	7.42263
31.4635	7.4352
31.5238	7.44771
31.5835	7.46024
31.6433	7.47265
31.7029	7.48511
31.763	7.49756
31.8232	7.50981
31.8824	7.52181
31.9418	7.53353
32.0009	7.54511
32.0604	7.55658
32.1201	7.56813
32.1796	7.57964
32.2397	7.59098
32.2991	7.60234
32.3588	7.61353
32.4189	7.62456
32.4793	7.63544
32.5394	7.64626
32.5986	7.65705
32.6579	7.66757
32.7173	7.67791
32.7768	7.68794
32.8518	7.69969
32.9268	7.71085
33.0021	7.72196
33.0774	7.73263
33.1514	7.74315
33.2254	7.75386
33.2997	7.76476
33.3738	7.7757
33.4479	7.78656
33.5224	7.79728
33.5975	7.80816
33.6728	7.8193
33.7481	7.83059
33.8222	7.84218
33.896	7.85365
33.9708	7.86464
34.0459	7.87517
34.1204	7.88554
34.1955	7.896
34.2704	7.9065
34.3442	7.91715
34.4185	7.92821
34.4931	7.93972
34.5673	7.95146
34.6411	7.96321
34.7154	7.97514
34.7904	7.98749
34.8504	7.99757
34.9105	8.00781
34.9703	8.01803
35.0296	8.02829
35.0891	8.03853
35.1488	8.04879
35.2086	8.05885
35.2836	8.0711
35.3575	8.08308
35.4325	8.09473
35.5079	8.10635
35.5825	8.11816
35.657	8.13034
35.7308	8.14281
35.8038	8.15515
35.8783	8.16719
35.9536	8.17914
36.0291	8.1913
36.0893	8.20143
36.1489	8.2118
36.2081	8.2224
36.267	8.23319
36.3263	8.24416
36.3861	8.25489
36.4458	8.26552
36.5053	8.27601
36.5655	8.28651
36.6263	8.29727
36.6868	8.30833
36.746	8.31974
36.8055	8.33114
36.8646	8.34236
36.9237	8.35354
36.9831	8.36445
37.0427	8.3751
37.1034	8.3856
37.163	8.39631
37.2225	8.40693
37.2822	8.41755
37.3418	8.42824
37.4016	8.43881
37.4608	8.44946
37.5207	8.46028
37.5804	8.47146
37.6397	8.4829
37.6993	8.49431
37.7583	8.50599
37.8183	8.51787
37.8788	8.52998
37.9384	8.5423
37.9978	8.55496
38.0569	8.56784
38.117	8.58093
38.1615	8.59109
38.2061	8.60131
38.2506	8.61145
38.3102	8.6246
38.3694	8.63769
38.4288	8.65061
38.489	8.66356
38.5493	8.67679
38.5948	8.68696
38.6385	8.6974
38.6833	8.70811
38.7276	8.71895
38.772	8.7299
38.8164	8.74089
38.8609	8.75184
38.906	8.76257
38.9506	8.77326
38.9957	8.78411
39.0411	8.79529
39.0865	8.80646
39.1317	8.81772
39.1763	8.82907
39.2207	8.84049
39.265	8.85211
39.3096	8.86372
39.354	8.87539
39.3986	8.88689
39.4428	8.89825
39.4875	8.90947
39.5318	8.92055
39.5766	8.93158
39.6219	8.94275
39.6668	8.95422
39.7119	8.96589
39.7568	8.97783
39.8018	8.98989
39.8462	9.00221
39.8903	9.01465
39.9343	9.02717
39.9789	9.03969
40.0239	9.05195
40.069	9.0641
40.1145	9.07606
40.1593	9.08797
40.2045	9.09984
40.2497	9.11179
40.2948	9.12372
40.3398	9.13556
40.3839	9.14722
40.4284	9.15875
40.4729	9.17021
40.5177	9.18148
40.5622	9.19269
40.6067	9.20372
40.6511	9.21469
40.6955	9.22565
40.7398	9.23663
40.7848	9.2478
40.8299	9.25915
40.8748	9.27072
40.9199	9.2824
40.9647	9.29419
41.0096	9.30585
41.0542	9.31751
41.0986	9.32921
41.1434	9.34098
41.1885	9.35266
41.2336	9.36419
41.2784	9.37565
41.3237	9.38691
41.3681	9.39811
41.4129	9.40915
41.4578	9.41993
41.5029	9.43046
41.5478	9.4408
41.5924	9.45105
41.6371	9.46127
41.6816	9.47151
41.7264	9.48171
41.7706	9.49211
41.8145	9.50251
41.8588	9.51295
41.9034	9.52334
41.9483	9.53379
41.9934	9.54438
42.0385	9.55502
42.0833	9.56581
42.1284	9.57653
42.1733	9.58715
42.2182	9.5978
42.2627	9.60858
42.3074	9.61937
42.3527	9.63014
42.3979	9.64076
42.4431	9.6512
42.488	9.66145
42.5473	9.67456
42.6072	9.68734
42.6676	9.70003
42.7276	9.71273
42.7868	9.72579
42.846	9.73896
42.8899	9.74899
42.9345	9.75914
42.9787	9.76948
43.0233	9.77979
43.0677	9.79022
43.1131	9.80068
43.1583	9.81126
43.2033	9.82208
43.2483	9.83308
43.2928	9.84418
43.3379	9.85525
43.3824	9.86639
43.4276	9.87741
43.4721	9.88852
43.5167	9.8995
43.5616	9.91043
43.6066	9.92135
43.6512	9.9322
43.6957	9.94304
43.7403	9.95363
43.7843	9.96423
43.8295	9.97484
43.8745	9.98558
43.9197	9.99636
43.9643	10.0072
44.0088	10.0183
44.0534	10.0295
44.0977	10.041
44.1426	10.0526
44.187	10.0645
44.2315	10.0766
44.276	10.0889
44.3206	10.1009
44.3655	10.1131
44.4102	10.1253
44.4551	10.1373
44.4999	10.1495
44.5453	10.1616
44.5906	10.174
44.6359	10.1864
44.6798	10.199
44.7245	10.2115
44.769	10.224
44.8133	10.2364
44.8578	10.2486
44.9021	10.2606
44.9473	10.2723
44.9922	10.2838
45.0374	10.2954
45.0827	10.3073
45.1279	10.3193
45.1731	10.3313
45.2175	10.3435
45.2619	10.3557
45.3061	10.3682
45.3506	10.3808
45.3951	10.3934
45.4396	10.4061
45.4841	10.4187
45.5287	10.4312
45.5733	10.4435
45.618	10.4558
45.6637	10.4682
45.7086	10.4806
45.7538	10.4931
45.7986	10.5057
45.8436	10.5183
45.888	10.5308
45.9322	10.5432
45.9763	10.5554
46.021	10.5673
46.066	10.5788
46.1111	10.5901
46.1566	10.6012
46.2015	10.6122
46.2466	10.6232
46.2916	10.6343
46.3366	10.6453
46.3816	10.6563
46.426	10.6672
46.4705	10.6781
46.5149	10.6889
46.5597	10.6997
46.6045	10.7107
46.6492	10.7216
46.6937	10.7324
46.7381	10.7432
46.7829	10.7539
46.8276	10.7648
46.8726	10.7757
46.9173	10.7869
46.9624	10.7981
47.0073	10.8094
47.0518	10.8207
47.0966	10.8319
47.1413	10.8432
47.186	10.8545
47.2304	10.8659
47.2754	10.8775
47.3202	10.8893
47.3652	10.9012
47.4098	10.9131
47.4543	10.925
47.4993	10.9369
47.5439	10.9488
47.5889	10.9608
47.6336	10.9729
47.6786	10.9851
47.7234	10.9975
47.7681	11.0101
47.8125	11.0231
47.8568	11.0363
47.9009	11.0494
47.9453	11.0626
47.9901	11.0756
48.0346	11.0889
48.0796	11.1021
48.1247	11.1153
48.1699	11.1286
48.2149	11.1421
48.2598	11.1556
48.3043	11.1693
48.3487	11.1832
48.3936	11.1973
48.4383	11.2117
48.483	11.226
48.5278	11.2402
48.5725	11.254
48.617	11.2675
48.6617	11.2809
48.707	11.2941
48.7521	11.3074
48.7977	11.3206
48.8422	11.3341
48.8869	11.3478
48.9312	11.3615
48.9751	11.3753
49.0194	11.389
49.0635	11.4028
49.1083	11.4162
49.1529	11.4295
49.1983	11.4426
49.2431	11.4559
49.2881	11.4694
49.3328	11.4831
49.3777	11.497
49.4227	11.511
49.4672	11.5253
49.512	11.5395
49.5565	11.554
49.6013	11.5684
49.6462	11.5831
49.6912	11.5977
49.7358	11.6124
49.7804	11.627
49.825	11.6413
49.8694	11.6559
49.9148	11.6705
49.9597	11.6854
50.0051	11.7002
50.0496	11.7149
50.0943	11.7282
50.2017	11.7193
50.2336	11.7053
50.2653	11.6867
50.2814	11.6758
50.2977	11.6638
50.3141	11.6508
50.3306	11.6369
50.347	11.622
50.3635	11.6062
50.3801	11.5895
50.3969	11.572
50.4137	11.5537
50.4307	11.5345
50.4476	11.5146
50.4624	11.494
50.4735	11.4726
50.4808	11.4505

## Sheet: cube PLA_40_XY 3
cube PLA_40_XY 3	cube PLA_40_XY 3
Stauchung	Standardkraft
%	MPa
0	0.0962696
0.00018177	0.0954234
0.000304212	0.0947434
0.000410595	0.094178
0.000523649	0.0936824
0.000569112	0.0935112
0.000480894	0.0941594
0.00673142	0.0955578
0.0177087	0.0969763
0.0283615	0.0987312
0.0377864	0.100496
0.0481062	0.102714
0.0587304	0.104867
0.0691625	0.106911
0.0797249	0.108858
0.0901827	0.110721
0.100956	0.112509
0.111197	0.114228
0.121554	0.115889
0.132298	0.117493
0.142735	0.119056
0.153053	0.120588
0.163525	0.122088
0.174065	0.123558
0.184418	0.125
0.194697	0.126433
0.205412	0.127867
0.215965	0.129295
0.226298	0.13074
0.236888	0.132195
0.247024	0.133654
0.257764	0.135131
0.268174	0.136618
0.278422	0.1381
0.289103	0.139612
0.299608	0.141115
0.309953	0.142624
0.320508	0.144143
0.331061	0.145658
0.341375	0.147174
0.351774	0.148692
0.362239	0.15019
0.372749	0.151675
0.383214	0.153161
0.393593	0.154653
0.403958	0.156158
0.414316	0.15766
0.425016	0.159166
0.435497	0.160691
0.445638	0.162222
0.45633	0.163755
0.466687	0.165262
0.477436	0.166763
0.487982	0.168273
0.498142	0.169771
0.508747	0.171257
0.519529	0.172723
0.529665	0.174193
0.540099	0.175676
0.55047	0.177142
0.561089	0.178587
0.571436	0.180042
0.581968	0.181495
0.592381	0.182939
0.60303	0.184377
0.613472	0.185806
0.623689	0.187226
0.634256	0.188624
0.644605	0.189998
0.655074	0.191363
0.665268	0.192736
0.67595	0.194102
0.68656	0.195489
0.697008	0.196912
0.707103	0.198405
0.717744	0.199972
0.727859	0.201601
0.738551	0.203295
0.749019	0.205071
0.759147	0.206897
0.769666	0.208786
0.779001	0.210439
0.788889	0.212403
0.799451	0.214382
0.810043	0.216393
0.820633	0.218413
0.830954	0.220465
0.84151	0.222495
0.851771	0.224526
0.862454	0.226542
0.872731	0.228574
0.883389	0.2306
0.893538	0.232618
0.904105	0.234612
0.914745	0.236592
0.925318	0.238553
0.935513	0.240507
0.945868	0.242448
0.956422	0.244384
0.966892	0.246321
0.977467	0.248251
0.987705	0.250183
0.998555	0.252128
1.00892	0.254043
1.01922	0.255934
1.02993	0.257812
1.04019	0.259666
1.05063	0.261504
1.06111	0.263314
1.07178	0.265118
1.08204	0.266993
1.09237	0.26898
1.10281	0.271088
1.11315	0.273318
1.12374	0.275671
1.13409	0.278189
1.14452	0.280826
1.15481	0.283564
1.16545	0.286348
1.17568	0.289188
1.18641	0.292065
1.19673	0.295037
1.20739	0.298024
1.2177	0.301073
1.22838	0.304168
1.23848	0.307278
1.24881	0.31042
1.25955	0.313607
1.2697	0.316811
1.28019	0.320047
1.29076	0.323329
1.30133	0.326769
1.31172	0.330436
1.32194	0.334363
1.33222	0.338538
1.34229	0.343035
1.35285	0.347874
1.36332	0.353105
1.37367	0.35858
1.38397	0.364255
1.39473	0.370084
1.40501	0.376068
1.4157	0.382119
1.42598	0.388276
1.4364	0.394422
1.44678	0.400594
1.45761	0.406777
1.46768	0.413028
1.47809	0.419322
1.48848	0.425704
1.49883	0.432154
1.50933	0.438684
1.51995	0.445333
1.53045	0.452091
1.54056	0.458895
1.55116	0.465743
1.56189	0.472677
1.57224	0.479598
1.58239	0.486608
1.59326	0.493668
1.60339	0.500772
1.61375	0.50797
1.6241	0.515289
1.63453	0.522667
1.64498	0.53021
1.65572	0.537868
1.66593	0.545666
1.67641	0.553516
1.68682	0.561479
1.69748	0.56955
1.70759	0.577681
1.71822	0.585836
1.72872	0.594035
1.73903	0.602265
1.74954	0.610569
1.75987	0.618917
1.77048	0.627306
1.78052	0.635814
1.79111	0.644449
1.80138	0.653238
1.81192	0.662165
1.82249	0.671284
1.83258	0.680561
1.8433	0.689997
1.85361	0.699522
1.8641	0.709147
1.87465	0.718886
1.88498	0.728681
1.89526	0.738538
1.90577	0.748513
1.91619	0.758534
1.9267	0.768717
1.93737	0.778967
1.9476	0.789221
1.95822	0.799601
1.96853	0.810006
1.9785	0.820443
1.9879	0.829457
1.99808	0.839966
2.00858	0.850513
2.01915	0.861191
2.02967	0.871887
2.03989	0.88271
2.05031	0.893669
2.06069	0.904724
2.07089	0.915971
2.08155	0.927458
2.09038	0.937522
2.09941	0.947756
2.10838	0.958221
2.1173	0.968877
2.12614	0.979769
2.13504	0.9909
2.14379	1.00225
2.15265	1.01375
2.1618	1.02547
2.17074	1.03737
2.17813	1.04739
2.18534	1.05751
2.19311	1.06772
2.20049	1.07805
2.20784	1.08849
2.21534	1.09903
2.22251	1.10972
2.23	1.12048
2.23751	1.13128
2.24495	1.14222
2.25267	1.15326
2.26003	1.16437
2.26739	1.17545
2.27487	1.18651
2.28257	1.19759
2.29032	1.20859
2.29759	1.21955
2.30507	1.23044
2.31273	1.24122
2.32011	1.25189
2.32785	1.26252
2.33541	1.27303
2.34264	1.28344
2.35009	1.29391
2.35758	1.30443
2.36523	1.31497
2.37147	1.32554
2.37911	1.33618
2.38727	1.34699
2.39455	1.35776
2.40207	1.36859
2.40957	1.37951
2.41735	1.39061
2.42472	1.4017
2.43205	1.41272
2.43937	1.42377
2.44675	1.43482
2.45438	1.44594
2.46192	1.45702
2.46925	1.4682
2.4767	1.47939
2.48423	1.49065
2.49183	1.50199
2.49894	1.51341
2.50633	1.52494
2.5137	1.53652
2.51526	1.53885
2.52286	1.55056
2.53031	1.5623
2.53784	1.57422
2.54496	1.58627
2.55241	1.59842
2.55984	1.61065
2.56723	1.623
2.57503	1.63542
2.58081	1.64544
2.58684	1.65551
2.59277	1.66561
2.59897	1.67576
2.60482	1.68597
2.61088	1.69617
2.6168	1.70631
2.62253	1.71649
2.62853	1.72667
2.63458	1.73688
2.64056	1.74704
2.64663	1.7572
2.65245	1.76735
2.65844	1.77749
2.66455	1.78765
2.67042	1.79777
2.67646	1.80786
2.6825	1.81796
2.6885	1.82804
2.69452	1.83812
2.70044	1.84824
2.70637	1.85835
2.71221	1.8685
2.71827	1.87868
2.72414	1.88886
2.73002	1.89903
2.73612	1.90926
2.74225	1.91952
2.74819	1.92986
2.75414	1.94021
2.76018	1.95059
2.76601	1.96104
2.77221	1.97155
2.77821	1.9821
2.78435	1.99269
2.78979	2.00334
2.79626	2.01403
2.80188	2.02476
2.80801	2.03556
2.81394	2.04642
2.81987	2.05727
2.82599	2.06815
2.83188	2.07914
2.83784	2.09015
2.8437	2.10127
2.84982	2.11238
2.85541	2.12347
2.86142	2.13459
2.86724	2.14573
2.87359	2.15691
2.87949	2.16812
2.88548	2.17933
2.89124	2.19061
2.89712	2.20195
2.90314	2.21324
2.90899	2.22455
2.91513	2.23582
2.921	2.24712
2.92742	2.25847
2.9331	2.2698
2.9389	2.28115
2.94504	2.29252
2.95087	2.30384
2.95697	2.31514
2.96323	2.3265
2.96898	2.33775
2.97489	2.34901
2.98112	2.36026
2.98669	2.37146
2.99293	2.38263
2.99919	2.39375
3.00513	2.40487
3.01099	2.41601
3.01684	2.42715
3.02284	2.43833
3.02862	2.44957
3.0346	2.46076
3.04056	2.47193
3.04653	2.48321
3.05262	2.49455
3.05875	2.50599
3.06475	2.51747
3.07036	2.52908
3.07627	2.54075
3.08244	2.55249
3.08822	2.56429
3.09411	2.57614
3.09991	2.58806
3.10605	2.60007
3.11195	2.6122
3.118	2.62436
3.12377	2.63659
3.13005	2.64891
3.13588	2.66126
3.14191	2.67364
3.14795	2.68605
3.1537	2.69849
3.15996	2.711
3.16598	2.7236
3.1718	2.73616
3.17771	2.74874
3.18351	2.76135
3.18952	2.77394
3.19569	2.78653
3.20192	2.79906
3.20751	2.81158
3.21367	2.82413
3.21969	2.83664
3.2255	2.8491
3.23149	2.86151
3.23758	2.87385
3.24362	2.88607
3.24963	2.89829
3.25572	2.91044
3.26138	2.92257
3.26763	2.93467
3.27345	2.9467
3.27932	2.9587
3.28521	2.97062
3.29156	2.98247
3.29762	2.9943
3.30359	3.00614
3.30958	3.01788
3.31548	3.02967
3.32131	3.04147
3.32737	3.05327
3.33333	3.06504
3.33905	3.07681
3.34502	3.08865
3.35126	3.10058
3.35697	3.11258
3.36302	3.12465
3.36889	3.13675
3.37463	3.14892
3.38074	3.16118
3.38683	3.17351
3.39275	3.1859
3.39872	3.19835
3.40438	3.21082
3.41068	3.22333
3.41637	3.23593
3.42265	3.24853
3.42867	3.2611
3.43469	3.27366
3.44042	3.28625
3.44642	3.29881
3.4528	3.3113
3.45859	3.32384
3.46444	3.3363
3.47059	3.34874
3.47662	3.36112
3.4822	3.3735
3.4883	3.38582
3.49439	3.39804
3.50027	3.41019
3.50628	3.42234
3.51261	3.43437
3.51842	3.4463
3.52456	3.45827
3.53054	3.47016
3.53654	3.48199
3.54272	3.49378
3.54825	3.50553
3.55424	3.51724
3.56043	3.52888
3.56624	3.54053
3.57246	3.5522
3.57826	3.56382
3.58437	3.57542
3.5903	3.58712
3.59611	3.59876
3.60249	3.61038
3.60838	3.62199
3.61427	3.63359
3.62034	3.64525
3.62621	3.65687
3.63209	3.66857
3.63806	3.68031
3.64383	3.69206
3.65015	3.7039
3.65567	3.71581
3.66164	3.72777
3.66775	3.73986
3.67359	3.75198
3.67966	3.76423
3.68549	3.77658
3.6916	3.78892
3.69766	3.80138
3.70352	3.81391
3.70928	3.82645
3.71555	3.83909
3.72135	3.85177
3.7272	3.86451
3.7331	3.87729
3.73908	3.89008
3.74476	3.90291
3.75097	3.91576
3.75708	3.9286
3.76312	3.94147
3.76892	3.95431
3.77499	3.9672
3.78087	3.98002
3.7868	3.9928
3.79289	4.00549
3.79884	4.0181
3.80494	4.03061
3.8111	4.04308
3.81702	4.05544
3.8228	4.06778
3.82913	4.08005
3.83482	4.09226
3.84099	4.10446
3.84694	4.11655
3.85283	4.12863
3.85882	4.14072
3.86477	4.1528
3.87097	4.16482
3.8768	4.17689
3.8825	4.18889
3.88883	4.20094
3.89478	4.21298
3.90072	4.22505
3.90675	4.23712
3.91254	4.24919
3.91873	4.26128
3.92451	4.27343
3.93058	4.28558
3.93653	4.29778
3.9424	4.31006
3.94824	4.32234
3.95442	4.33471
3.96026	4.3471
3.96618	4.35953
3.97219	4.37197
3.97838	4.38443
3.984	4.39689
3.99012	4.40938
3.99611	4.42183
4.00228	4.43432
4.0081	4.44678
4.01409	4.45922
4.01993	4.47161
4.02593	4.48399
4.03174	4.49636
4.03797	4.50872
4.04395	4.52103
4.0499	4.53335
4.05598	4.54564
4.06178	4.55781
4.06803	4.56991
4.07412	4.58194
4.08015	4.59392
4.08619	4.60585
4.09217	4.61772
4.09805	4.62945
4.10395	4.64109
4.11016	4.65263
4.11628	4.66412
4.12221	4.67553
4.12839	4.68679
4.13412	4.69797
4.1398	4.70908
4.14618	4.72019
4.15244	4.73115
4.15834	4.742
4.1642	4.7528
4.17023	4.76349
4.17614	4.77417
4.18239	4.78486
4.18799	4.79548
4.1942	4.80598
4.20007	4.81648
4.2057	4.82704
4.21193	4.83759
4.21801	4.8482
4.22407	4.85878
4.23003	4.86946
4.23571	4.88019
4.24181	4.89095
4.2476	4.90178
4.25389	4.91263
4.25964	4.92349
4.2658	4.93442
4.27153	4.94535
4.27753	4.95642
4.28363	4.96744
4.28944	4.97846
4.29543	4.9895
4.30135	5.00051
4.30771	5.0114
4.31373	5.02228
4.31936	5.03318
4.32544	5.04401
4.3316	5.05486
4.33743	5.06561
4.34308	5.07635
4.34927	5.08694
4.35538	5.09746
4.36148	5.10797
4.36758	5.1183
4.37347	5.12857
4.37946	5.13878
4.38546	5.14894
4.3915	5.15901
4.39747	5.16902
4.40489	5.18135
4.41242	5.19354
4.41975	5.20567
4.42765	5.21763
4.43489	5.22952
4.44248	5.24134
4.44998	5.25303
4.45754	5.26461
4.46497	5.2761
4.4727	5.28747
4.48009	5.29885
4.48747	5.31017
4.49474	5.32144
4.50212	5.33276
4.50971	5.34402
4.51734	5.35537
4.52459	5.36679
4.53223	5.3783
4.53955	5.38987
4.54697	5.40137
4.55471	5.41284
4.56198	5.42434
4.56983	5.43581
4.57698	5.44724
4.58433	5.45863
4.59197	5.46999
4.59939	5.48136
4.60708	5.49264
4.61446	5.50387
4.62184	5.51512
4.62961	5.52632
4.63725	5.53744
4.64445	5.54846
4.65214	5.55944
4.65934	5.57026
4.66702	5.58096
4.67429	5.59156
4.68184	5.60203
4.68933	5.61238
4.69672	5.62258
4.70449	5.6326
4.71328	5.64453
4.7226	5.65623
4.73155	5.66767
4.74034	5.67895
4.74984	5.68993
4.75866	5.70073
4.76754	5.71135
4.77669	5.72186
4.78556	5.73221
4.79462	5.74241
4.80359	5.75261
4.81249	5.76281
4.82147	5.77315
4.83007	5.78361
4.83915	5.79416
4.848	5.80474
4.85716	5.81552
4.86594	5.82642
4.87486	5.83743
4.88354	5.84851
4.89287	5.85951
4.90175	5.87046
4.91072	5.88136
4.91968	5.89225
4.92874	5.9031
4.93787	5.91388
4.94674	5.92453
4.95574	5.93507
4.96478	5.94552
4.97375	5.95591
4.98262	5.96614
4.99144	5.97624
5.00215	5.98785
5.01282	5.99916
5.02333	6.01028
5.03393	6.02119
5.04443	6.03183
5.05498	6.04215
5.0655	6.05222
5.07745	6.06343
5.08939	6.07439
5.10129	6.0853
5.11314	6.09598
5.1253	6.10652
5.13752	6.11699
5.14926	6.12742
5.16128	6.13786
5.17315	6.14817
5.18508	6.15847
5.19703	6.16885
5.20882	6.1793
5.2209	6.18968
5.23289	6.2001
5.24481	6.21046
5.25667	6.22085
5.26873	6.23131
5.28042	6.24173
5.29237	6.25224
5.30476	6.26276
5.31628	6.27312
5.32849	6.28326
5.34191	6.29419
5.3556	6.30459
5.37054	6.31549
5.38564	6.3259
5.40022	6.33583
5.41558	6.34557
5.43045	6.35498
5.44561	6.36419
5.46033	6.37316
5.47525	6.38205
5.49025	6.39081
5.50535	6.3997
5.51998	6.4088
5.53493	6.41804
5.54963	6.42751
5.56472	6.43717
5.57979	6.4469
5.59463	6.45664
5.60976	6.46621
5.62491	6.47551
5.63972	6.48463
5.65455	6.49348
5.66957	6.50212
5.6845	6.51052
5.69987	6.51862
5.71459	6.52623
5.72959	6.53354
5.7443	6.54036
5.75928	6.54697
5.77435	6.5532
5.7896	6.55925
5.80431	6.56507
5.8191	6.57066
5.83427	6.57606
5.84895	6.5815
5.86392	6.58704
5.87873	6.59272
5.89392	6.59854
5.90892	6.60445
5.92376	6.61055
5.93852	6.61677
5.95348	6.62304
5.96845	6.62948
5.98331	6.63604
5.99821	6.64241
6.01346	6.64867
6.02823	6.65475
6.0432	6.66047
6.05832	6.66588
6.07315	6.67097
6.08864	6.67559
6.10342	6.67951
6.1186	6.68308
6.13332	6.68617
6.14842	6.68889
6.16334	6.69146
6.17819	6.69415
6.19322	6.69679
6.20811	6.69933
6.22295	6.70213
6.23779	6.70512
6.25274	6.70837
6.26769	6.71185
6.2825	6.71579
6.2975	6.71978
6.31243	6.72371
6.32733	6.72759
6.34217	6.73138
6.35722	6.7351
6.37196	6.73884
6.38728	6.74247
6.40223	6.74598
6.41694	6.74929
6.43188	6.75233
6.44679	6.75507
6.4619	6.75781
6.47674	6.76021
6.49209	6.7624
6.50694	6.76416
6.52201	6.76569
6.53687	6.76677
6.55166	6.76756
6.56694	6.76811
6.58168	6.76865
6.59656	6.7691
6.61178	6.76968
6.62644	6.77043
6.64141	6.77159
6.65602	6.77294
6.67125	6.77459
6.68618	6.77651
6.70093	6.77862
6.71605	6.78061
6.73097	6.78269
6.74565	6.78479
6.76084	6.78676
6.77559	6.78869
6.79084	6.79046
6.80574	6.7919
6.82096	6.79291
6.8357	6.79358
6.85063	6.79388
6.86572	6.79384
6.88066	6.79376
6.89548	6.7935
6.91061	6.79303
6.9252	6.79254
6.94031	6.79207
6.95535	6.7915
6.97004	6.79119
6.98495	6.79108
7.00005	6.79114
7.01507	6.79121
7.03024	6.79138
7.04481	6.79158
7.05953	6.79183
7.07459	6.79202
7.08959	6.7924
7.10435	6.79285
7.11949	6.79328
7.13461	6.79356
7.1494	6.79389
7.16405	6.79418
7.17909	6.79444
7.1941	6.79462
7.20904	6.79474
7.22412	6.79467
7.23908	6.79426
7.25414	6.79367
7.26902	6.79279
7.28397	6.79181
7.29861	6.79066
7.31369	6.78945
7.32881	6.78801
7.3439	6.78656
7.35113	6.78582
7.36597	6.78432
7.38101	6.78291
7.39567	6.78174
7.41051	6.78296
7.41597	6.79466
7.41795	6.80905
7.419	6.82207
7.41942	6.8379
7.41944	6.85651
7.41917	6.86687
7.41894	6.87793
7.41858	6.88968
7.41808	6.90212
7.41737	6.91522
7.41708	6.92898
7.41774	6.94336
7.42004	6.95838
7.424	6.97401
7.42944	6.99021
7.43588	7.00697
7.4435	7.02427
7.45226	7.04209
7.46194	7.06038
7.47249	7.07912
7.48366	7.09826
7.49557	7.11776
7.50812	7.13758
7.52096	7.15768
7.53445	7.17801
7.54844	7.19854
7.56272	7.21922
7.5774	7.24001
7.59171	7.26088
7.60664	7.28181
7.62229	7.30275
7.6382	7.32369
7.65424	7.34458
7.67053	7.36541
7.68695	7.38615
7.7033	7.40679
7.72007	7.42728
7.73676	7.44754
7.75357	7.46745
7.77046	7.48692
7.78737	7.50586
7.80443	7.52419
7.8216	7.54185
7.83891	7.55878
7.85623	7.57493
7.87329	7.59026
7.89051	7.60474
7.90775	7.61834
7.925	7.63106
7.94225	7.64289
7.95927	7.65381
7.97625	7.66383
8.00998	7.68114
8.04317	7.69495
8.0754	7.70525
8.13797	7.71587
8.24299	7.70685
8.28686	7.69445
8.31608	7.68416
8.34533	7.67258
8.37411	7.66009
8.40289	7.64695
8.43229	7.63345
8.46125	7.61982
8.49016	7.60624
8.51946	7.59291
8.54909	7.58004
8.57893	7.56769
8.60839	7.55598
8.63807	7.54497
8.66776	7.53468
8.71228	7.5205
8.75658	7.50781
8.80133	7.49644
8.84559	7.48615
8.90466	7.47377
8.96398	7.4624
9.024	7.45176
9.08419	7.44169
9.15932	7.42968
9.23457	7.41807
9.30947	7.40648
9.38397	7.39458
9.45801	7.38255
9.53248	7.37062
9.60701	7.35865
9.68111	7.34651
9.75551	7.33408
9.83012	7.32167
9.90533	7.30954
9.98039	7.29759
10.0551	7.28562
10.13	7.2733
10.1898	7.26327
10.2496	7.2531
10.3096	7.24297
10.3697	7.2329
10.4292	7.22282
10.4889	7.21262
10.5485	7.20219
10.6085	7.19159
10.6681	7.181
10.7277	7.17051
10.7874	7.16009
10.847	7.1497
10.9062	7.13892
10.9655	7.12762
11.0256	7.11576
11.0858	7.10349
11.1467	7.09093
11.2073	7.07815
11.2675	7.06513
11.3273	7.05187
11.3719	7.04176
11.4162	7.03168
11.4754	7.01849
11.5347	7.00571
11.5944	6.99328
11.6538	6.98138
11.7126	6.9699
11.7723	6.95894
11.8323	6.94858
11.9075	6.93669
11.9818	6.92625
12.07	6.91563
12.1734	6.90572
12.277	6.89809
12.3815	6.89283
12.4858	6.88978
12.5905	6.88831
12.6953	6.88827
12.8003	6.88882
12.9047	6.88872
13.0087	6.8875
13.1141	6.88631
13.2182	6.88572
13.3219	6.88618
13.426	6.8881
13.5299	6.89145
13.6342	6.89576
13.7393	6.90066
13.8451	6.90614
13.9491	6.91205
14.0527	6.91792
14.1571	6.92321
14.2619	6.92821
14.3676	6.93404
14.4718	6.94086
14.5752	6.94889
14.6793	6.95826
14.783	6.96841
14.8879	6.97916
14.9777	6.98943
15.0672	7.00078
15.1414	7.01096
15.2151	7.02163
15.2897	7.03266
15.3646	7.04399
15.4398	7.0558
15.5147	7.06834
15.5747	7.07885
15.6345	7.08959
15.6936	7.10039
15.7528	7.11122
15.8128	7.12211
15.8725	7.13302
15.9321	7.14379
15.9917	7.15446
16.0516	7.16494
16.1118	7.17528
16.1716	7.18553
16.2314	7.19554
16.3064	7.20751
16.3808	7.21891
16.4555	7.22989
16.5308	7.24054
16.6061	7.25089
16.6955	7.26273
16.7855	7.27362
16.8755	7.28371
16.9802	7.29491
17.0845	7.30621
17.1877	7.31711
17.2922	7.32767
17.3975	7.33838
17.5023	7.34963
17.5917	7.35986
17.6809	7.37101
17.7707	7.38241
17.86	7.39346
17.9502	7.40425
18.041	7.41492
18.1307	7.42544
18.2196	7.43545
18.3234	7.44642
18.4279	7.45604
18.5332	7.46485
18.6378	7.47333
18.7426	7.48153
18.8472	7.48968
18.952	7.4979
19.0561	7.50581
19.1606	7.51365
19.266	7.52228
19.3696	7.5318
19.4733	7.54209
19.5773	7.55358
19.6666	7.56421
19.7559	7.57567
19.8306	7.58587
19.9059	7.59668
19.9812	7.60815
20.0549	7.62015
20.1289	7.63252
20.2034	7.64494
20.2783	7.65704
20.3536	7.66862
20.4294	7.68022
20.5051	7.69157
20.5796	7.70256
20.6534	7.71329
20.7275	7.72398
20.8019	7.73454
20.876	7.74479
20.9501	7.75488
21.0257	7.76518
21.1009	7.77607
21.1756	7.78731
21.2502	7.7988
21.3242	7.81035
21.3991	7.82161
21.4745	7.83225
21.5498	7.84246
21.6399	7.85437
21.7297	7.86574
21.8187	7.87625
21.9081	7.8864
21.9978	7.89659
22.1015	7.90818
22.1908	7.91838
22.2809	7.9291
22.371	7.94002
22.4605	7.95084
22.5502	7.9617
22.6404	7.97258
22.7305	7.98316
22.8193	7.99324
22.9241	8.00409
23.0291	8.01433
23.1336	8.025
23.2369	8.0364
23.3409	8.04752
23.446	8.05803
23.5518	8.06794
23.657	8.07755
23.7614	8.08691
23.8658	8.09582
23.9699	8.10331
24.0746	8.10983
24.1802	8.11654
24.2841	8.1243
24.3877	8.13209
24.4915	8.13968
24.5972	8.14668
24.7024	8.15388
24.8074	8.16044
24.9119	8.16608
25.0166	8.17097
25.1211	8.1752
25.2251	8.17831
25.3303	8.18122
25.4353	8.18407
25.5392	8.18695
25.6435	8.18984
25.748	8.19289
25.8527	8.19565
25.9572	8.1982
26.0627	8.20022
26.1666	8.20233
26.2708	8.20469
26.3746	8.20684
26.4796	8.20876
26.5851	8.21141
26.6901	8.21442
26.7938	8.21771
26.898	8.22174
27.0019	8.22626
27.106	8.23086
27.211	8.23573
27.316	8.24145
27.4199	8.24799
27.5238	8.25496
27.629	8.26192
27.7345	8.26888
27.8395	8.27607
27.9438	8.28289
28.048	8.28952
28.1527	8.29648
28.2563	8.3033
28.3603	8.31018
28.4655	8.31793
28.5701	8.32631
28.6746	8.33524
28.7793	8.34519
28.884	8.35569
28.9881	8.3664
29.0929	8.377
29.1981	8.38769
29.3025	8.39885
29.4056	8.41029
29.5096	8.42108
29.6149	8.43162
29.7203	8.44249
29.8249	8.45377
29.9142	8.46386
30.0038	8.4742
30.0933	8.48444
30.1977	8.49565
30.3033	8.50665
30.4081	8.51784
30.5116	8.52894
30.6152	8.53936
30.7198	8.54921
30.8251	8.55997
30.9146	8.57022
31.0039	8.5811
31.093	8.5925
31.1829	8.60443
31.2579	8.61479
31.3325	8.62539
31.4071	8.63602
31.4821	8.64694
31.5573	8.65778
31.6313	8.66859
31.7054	8.67951
31.7802	8.69057
31.8545	8.70217
31.9288	8.71404
32.0036	8.72594
32.0783	8.738
32.1531	8.75009
32.2288	8.76219
32.3029	8.77468
32.3628	8.78476
32.4223	8.79481
32.4967	8.80721
32.5712	8.81909
32.6461	8.83045
32.7216	8.842
32.7969	8.85329
32.8714	8.86441
32.9454	8.87573
33.0198	8.88722
33.0945	8.89871
33.1685	8.91013
33.2428	8.92125
33.3182	8.93247
33.3933	8.94417
33.4681	8.95614
33.5428	8.96845
33.6166	8.98093
33.6914	8.99323
33.7665	9.00499
33.8415	9.01647
33.9166	9.02806
33.9916	9.03989
34.0659	9.05175
34.1399	9.06367
34.2146	9.07604
34.2742	9.08607
34.3484	9.09843
34.4228	9.11074
34.4825	9.12078
34.5429	9.1311
34.6026	9.14166
34.6629	9.15226
34.7227	9.16253
34.7822	9.17266
34.8566	9.18507
34.9318	9.19724
35.0067	9.2093
35.0809	9.22135
35.1557	9.23327
35.2307	9.24516
35.3053	9.25744
35.365	9.2677
35.4247	9.27832
35.4838	9.28937
35.5424	9.3003
35.6015	9.31122
35.6616	9.32205
35.7225	9.33276
35.7826	9.34334
35.843	9.35385
35.9028	9.36421
35.9626	9.3744
36.0218	9.38453
36.0963	9.39696
36.1711	9.40892
36.2456	9.42048
36.3202	9.43204
36.3958	9.44421
36.456	9.45459
36.5153	9.46588
36.5744	9.47778
36.633	9.49012
36.6918	9.50312
36.7513	9.51647
36.7959	9.5267
36.8413	9.53712
36.8864	9.54776
36.9314	9.55856
36.9761	9.56951
37.0209	9.58064
37.0659	9.5918
37.1105	9.60298
37.1556	9.61396
37.2005	9.62499
37.2457	9.6359
37.2908	9.64689
37.3358	9.65792
37.3808	9.669
37.4254	9.68008
37.4702	9.69106
37.5144	9.70223
37.5595	9.71346
37.6046	9.72491
37.6499	9.73649
37.6944	9.74833
37.7387	9.7604
37.7832	9.77263
37.8278	9.78505
37.8731	9.79762
37.9175	9.81057
37.9621	9.82364
38.0068	9.83671
38.0518	9.84952
38.0964	9.8623
38.1412	9.87485
38.1859	9.88719
38.2309	9.89941
38.2762	9.91149
38.3216	9.92368
38.3666	9.93595
38.411	9.94836
38.4557	9.9608
38.4999	9.97335
38.5445	9.98585
38.5892	9.99822
38.6339	10.0103
38.6789	10.0222
38.7237	10.0339
38.769	10.0457
38.8144	10.0577
38.8601	10.0696
38.9051	10.0816
38.9496	10.0936
38.9941	10.1056
39.0385	10.1178
39.0833	10.1299
39.1278	10.1421
39.1726	10.154
39.2167	10.1659
39.2614	10.1775
39.3058	10.189
39.3509	10.2005
39.3962	10.212
39.441	10.2238
39.4861	10.2358
39.5311	10.2478
39.5761	10.2599
39.6206	10.2723
39.6649	10.2846
39.7092	10.297
39.7542	10.3092
39.7996	10.3211
39.8447	10.3327
39.8901	10.344
39.9349	10.3552
39.98	10.3663
40.0251	10.3773
40.0702	10.3882
40.1153	10.399
40.1595	10.4095
40.204	10.4198
40.2484	10.4301
40.2934	10.4402
40.338	10.4503
40.3974	10.4636
40.4566	10.4768
40.5162	10.49
40.561	10.5001
40.6063	10.5104
40.6511	10.5211
40.6962	10.5319
40.741	10.543
40.786	10.554
40.8307	10.565
40.8751	10.576
40.92	10.5871
40.9648	10.5983
41.01	10.6094
41.0551	10.6204
41.1004	10.6313
41.145	10.6421
41.1898	10.6527
41.2351	10.6631
41.2801	10.6732
41.3401	10.6865
41.3997	10.6999
41.4443	10.7099
41.489	10.72
41.5335	10.7303
41.5778	10.7408
41.6218	10.7512
41.666	10.7617
41.7112	10.7721
41.7561	10.7827
41.8012	10.7934
41.8466	10.8042
41.8919	10.8151
41.9369	10.8262
41.9818	10.8373
42.0267	10.8485
42.0712	10.8601
42.1159	10.8716
42.1606	10.8833
42.2054	10.8949
42.2504	10.9063
42.2952	10.9175
42.3397	10.9283
42.3844	10.939
42.4297	10.9495
42.4749	10.9601
42.5202	10.9708
42.5648	10.9819
42.6094	10.9932
42.6536	11.0045
42.6979	11.0159
42.7424	11.0274
42.7864	11.0392
42.8313	11.0508
42.8761	11.0626
42.9214	11.0745
42.9665	11.0865
43.0115	11.0988
43.0564	11.1113
43.1012	11.124
43.1462	11.1368
43.1906	11.1498
43.2357	11.1627
43.2804	11.1756
43.3251	11.1886
43.3699	11.2016
43.4149	11.2145
43.4599	11.2273
43.5045	11.2399
43.5493	11.2522
43.5936	11.2644
43.6386	11.2766
43.6839	11.2889
43.7292	11.3012
43.7739	11.3135
43.8181	11.3259
43.8629	11.3383
43.9072	11.3507
43.9523	11.3633
43.9967	11.3761
44.0416	11.3891
44.0862	11.402
44.131	11.4146
44.1758	11.4273
44.2207	11.4401
44.2656	11.4528
44.3105	11.4657
44.356	11.4785
44.4013	11.4914
44.4464	11.5044
44.4903	11.5174
44.535	11.5303
44.5793	11.5432
44.6238	11.5558
44.6684	11.5683
44.7132	11.5803
44.7583	11.592
44.8034	11.6035
44.8487	11.6151
44.8939	11.6271
44.9393	11.6391
44.9845	11.6511
45.0292	11.6632
45.0733	11.6753
45.1175	11.6877
45.1621	11.7002
45.2066	11.7129
45.2511	11.7257
45.2957	11.7385
45.3404	11.7513
45.3851	11.764
45.4297	11.7768
45.4755	11.7898
45.5206	11.803
45.5659	11.8165
45.6107	11.8302
45.6556	11.844
45.7	11.858
45.7442	11.872
45.7886	11.8859
45.8331	11.8996
45.8781	11.9129
45.923	11.9261
45.9685	11.9391
46.0137	11.9521
46.0589	11.9653
46.1043	11.9787
46.1491	11.9922
46.1942	12.0058
46.2387	12.0193
46.283	12.0326
46.3275	12.0459
46.3722	12.0592
46.417	12.0725
46.4619	12.0858
46.5068	12.0989
46.5513	12.1121
46.5961	12.1253
46.6406	12.1386
46.6859	12.1519
46.7305	12.1653
46.7755	12.1789
46.8204	12.1925
46.8652	12.206
46.9101	12.2191
46.9549	12.2322
46.9997	12.2454
47.0442	12.2586
47.0893	12.2721
47.134	12.2857
47.1793	12.2994
47.224	12.3131
47.2685	12.3266
47.3135	12.34
47.3583	12.3533
47.4034	12.3665
47.4483	12.3798
47.4931	12.3933
47.5379	12.4069
47.5828	12.4207
47.6274	12.4348
47.6717	12.4491
47.7158	12.4633
47.76	12.4774
47.8049	12.4913
47.8496	12.5052
47.8948	12.519
47.9402	12.5326
47.9854	12.5463
48.0307	12.5601
48.0755	12.5739
48.1202	12.5877
48.1647	12.6017
48.2094	12.6158
48.2542	12.63
48.2989	12.6443
48.3439	12.6585
48.3886	12.6726
48.4331	12.6863
48.4774	12.6998
48.523	12.7133
48.5682	12.7267
48.6136	12.7402
48.6584	12.7539
48.7034	12.7677
48.7478	12.7815
48.792	12.7954
48.8363	12.8092
48.8806	12.8232
48.9255	12.8369
48.97	12.8504
49.0153	12.8638
49.0602	12.8772
49.105	12.8909
49.15	12.9048
49.1945	12.9189
49.2398	12.9331
49.2845	12.9475
49.3293	12.9622
49.3738	12.9772
49.4034	12.9874
49.4335	12.9977
49.4636	13.0081
49.4937	13.0187
49.5235	13.0293
49.5534	13.0399
49.5829	13.0505
49.6126	13.061
49.6426	13.0714
49.6723	13.0818
49.7019	13.0924
49.7321	13.1029
49.7625	13.1134
49.7925	13.1242
49.8226	13.1348
49.8529	13.1454
49.8826	13.156
49.9122	13.1666
49.9421	13.1772
49.9718	13.1878
50.0013	13.1985
50.0312	13.2091
50.061	13.2198
50.0905	13.2305
50.1201	13.2413
50.1501	13.252
50.1798	13.2627
50.2097	13.2731
50.2551	13.2835
50.3318	13.2734
50.3634	13.2596
50.3951	13.2409
50.4112	13.2297
50.4276	13.2174
50.444	13.2039
50.4604	13.1893
50.477	13.1737
50.4935	13.157
50.5101	13.1393
50.5268	13.1206
50.5434	13.1009
50.5602	13.0803
50.5769	13.0588
50.592	13.0364
50.6053	13.0132
50.6148	12.9891
50.6206	12.9643

## Sheet: cube PLA_40_XY 4
cube PLA_40_XY 4	cube PLA_40_XY 4
Stauchung	Standardkraft
%	MPa
0	0.0965819
0.000159616	0.0957796
0.000286539	0.0951216
0.000418266	0.0945624
0.000502361	0.0940804
0.000548537	0.0938566
0.000450856	0.0944199
0.0057276	0.0957912
0.0155024	0.0969676
0.0260424	0.0986465
0.0354939	0.100363
0.0462191	0.102595
0.0564132	0.104805
0.0671881	0.106892
0.0766861	0.108589
0.0865664	0.110504
0.0974127	0.112339
0.108109	0.114089
0.118838	0.115751
0.129207	0.117364
0.139834	0.118923
0.150148	0.120464
0.161084	0.121961
0.171215	0.123453
0.182058	0.124925
0.192341	0.126425
0.203055	0.127923
0.213489	0.129452
0.222923	0.130783
0.233046	0.132372
0.243544	0.133999
0.254244	0.135653
0.264635	0.137325
0.275325	0.139057
0.285699	0.140831
0.296195	0.142686
0.306797	0.144636
0.317312	0.146651
0.327745	0.148798
0.338296	0.151085
0.348656	0.153473
0.359071	0.155976
0.369888	0.158583
0.380298	0.161301
0.390568	0.164174
0.401109	0.167171
0.411729	0.170285
0.422277	0.173549
0.432898	0.176992
0.443278	0.180568
0.453605	0.184277
0.464148	0.18807
0.474448	0.191929
0.484022	0.195281
0.494481	0.199247
0.504837	0.203206
0.515529	0.207138
0.526069	0.211035
0.536512	0.214916
0.546792	0.218777
0.557648	0.222642
0.567976	0.226536
0.57848	0.230468
0.589092	0.234455
0.599712	0.238517
0.61021	0.242627
0.620566	0.24682
0.631172	0.251057
0.641415	0.255341
0.652143	0.259669
0.662623	0.26411
0.67318	0.26861
0.683464	0.273182
0.694245	0.277827
0.704683	0.282528
0.71542	0.28727
0.725895	0.29207
0.736345	0.296868
0.746801	0.301648
0.757569	0.306463
0.768086	0.311312
0.778226	0.316234
0.789013	0.321223
0.799463	0.326314
0.809913	0.331487
0.820125	0.336773
0.830966	0.342222
0.841446	0.34775
0.851763	0.353368
0.862605	0.359121
0.872772	0.364933
0.883404	0.370811
0.894097	0.376799
0.904609	0.382769
0.914975	0.388835
0.925624	0.394935
0.935889	0.401061
0.946674	0.407179
0.956969	0.413335
0.967577	0.419497
0.978069	0.425653
0.988766	0.431733
0.999459	0.437884
1.01011	0.444076
1.02	0.45032
1.03084	0.456606
1.04149	0.462963
1.0517	0.469385
1.06234	0.475886
1.07278	0.482371
1.08361	0.488849
1.09368	0.495365
1.10444	0.501891
1.11477	0.508428
1.12562	0.515017
1.13593	0.521741
1.14637	0.528571
1.15691	0.535547
1.16735	0.542564
1.17796	0.5497
1.18873	0.556959
1.19902	0.564295
1.20944	0.571723
1.21975	0.579195
1.23042	0.586756
1.24108	0.594454
1.25133	0.602332
1.26214	0.610364
1.27232	0.618561
1.28298	0.626993
1.29341	0.635656
1.30357	0.644516
1.31446	0.653647
1.3249	0.662944
1.33522	0.672437
1.34579	0.682163
1.35625	0.691967
1.36679	0.701934
1.37727	0.712061
1.3876	0.72229
1.39807	0.732646
1.40858	0.743128
1.41904	0.753711
1.42966	0.764407
1.44026	0.775243
1.45072	0.786205
1.46137	0.797324
1.47158	0.808604
1.48215	0.819983
1.49271	0.831581
1.50178	0.841653
1.51054	0.851856
1.51978	0.862181
1.52883	0.87266
1.53762	0.883327
1.54659	0.89418
1.55536	0.905285
1.56438	0.916547
1.57339	0.928029
1.58246	0.939765
1.5915	0.951716
1.59894	0.961797
1.60646	0.971989
1.61412	0.982337
1.62151	0.992759
1.62894	1.00332
1.63626	1.01397
1.64375	1.02464
1.65132	1.03537
1.659	1.04618
1.66674	1.05694
1.67396	1.06769
1.68134	1.07851
1.68904	1.08939
1.69667	1.10028
1.70306	1.11118
1.71068	1.12211
1.71889	1.13316
1.7263	1.14415
1.73387	1.15515
1.74139	1.16624
1.74929	1.17744
1.75651	1.1886
1.76411	1.19967
1.77171	1.21074
1.77935	1.22178
1.78693	1.23289
1.79449	1.24393
1.8018	1.25508
1.80942	1.26627
1.81702	1.27755
1.82442	1.28895
1.8318	1.30046
1.8392	1.3121
1.84664	1.32387
1.85435	1.33576
1.86185	1.3477
1.86939	1.35987
1.87656	1.37218
1.88401	1.3846
1.89159	1.39709
1.89755	1.40716
1.90383	1.41728
1.90979	1.42747
1.91575	1.43773
1.92181	1.44799
1.92787	1.45831
1.93383	1.46868
1.93983	1.47908
1.94608	1.48946
1.95183	1.49987
1.9546	1.50509
1.96076	1.51556
1.96666	1.52608
1.97282	1.53657
1.97875	1.54709
1.98472	1.55761
1.99074	1.56816
1.99698	1.57872
2.00286	1.58924
2.00891	1.59977
2.0151	1.61028
2.0211	1.62079
2.02729	1.63127
2.03308	1.64175
2.03903	1.65222
2.04524	1.66272
2.05109	1.67321
2.05711	1.68369
2.06298	1.69417
2.06907	1.70469
2.07525	1.71527
2.0813	1.72592
2.08718	1.73655
2.09316	1.7473
2.09915	1.7581
2.10516	1.76904
2.11111	1.78002
2.11715	1.79108
2.12293	1.80225
2.12895	1.81351
2.13486	1.82489
2.14092	1.83639
2.14684	1.84794
2.15291	1.85957
2.1589	1.8713
2.1649	1.88311
2.17084	1.89501
2.17703	1.90693
2.18273	1.91884
2.18873	1.93077
2.19468	1.94268
2.20097	1.95458
2.20706	1.96647
2.21315	1.97828
2.21914	1.99009
2.22532	2.00188
2.23136	2.01357
2.23735	2.02521
2.24347	2.03678
2.24948	2.04831
2.25586	2.05983
2.26161	2.07128
2.26743	2.08272
2.2737	2.09416
2.27952	2.10554
2.28571	2.11696
2.29189	2.12843
2.29769	2.13985
2.30365	2.1513
2.30976	2.1628
2.31544	2.1743
2.32182	2.1858
2.32785	2.19729
2.33381	2.20882
2.33975	2.22042
2.34572	2.23207
2.35164	2.24381
2.35744	2.2556
2.36354	2.26732
2.36951	2.27908
2.37545	2.29092
2.38175	2.30283
2.38787	2.31479
2.39384	2.32678
2.39961	2.33889
2.40568	2.35104
2.4117	2.36324
2.41785	2.37547
2.42363	2.38777
2.42945	2.4001
2.43566	2.41254
2.4416	2.42507
2.44764	2.43763
2.45351	2.45031
2.45982	2.46304
2.46581	2.47583
2.47199	2.48869
2.47779	2.50156
2.48379	2.5145
2.49006	2.52752
2.49587	2.54063
2.50175	2.55368
2.50782	2.56678
2.51375	2.57988
2.51987	2.59298
2.52603	2.60604
2.5321	2.61903
2.53782	2.63202
2.5442	2.64501
2.55014	2.65791
2.55598	2.67076
2.56202	2.68354
2.56808	2.69621
2.5744	2.7088
2.5802	2.72135
2.5861	2.73381
2.59233	2.74626
2.59826	2.75864
2.60435	2.77098
2.61019	2.78327
2.61631	2.79543
2.62253	2.8076
2.62868	2.81978
2.63451	2.83186
2.64064	2.84396
2.64652	2.85609
2.6525	2.86823
2.65854	2.8804
2.66447	2.89255
2.67042	2.90474
2.67658	2.91705
2.68244	2.92943
2.68844	2.94189
2.69443	2.9544
2.70022	2.96695
2.7063	2.97959
2.71253	2.99228
2.71866	3.00501
2.72448	3.01781
2.73042	3.03062
2.73656	3.04342
2.74251	3.0563
2.74865	3.06919
2.75476	3.08203
2.76081	3.09486
2.7666	3.10772
2.77244	3.12059
2.77893	3.13341
2.78481	3.14626
2.79061	3.15908
2.79674	3.17187
2.80292	3.18461
2.80868	3.19736
2.81477	3.21006
2.82093	3.22268
2.82681	3.23525
2.83297	3.24784
2.83924	3.26033
2.84506	3.27271
2.85114	3.28512
2.85721	3.29746
2.86334	3.30972
2.86949	3.32196
2.87509	3.33414
2.88108	3.34626
2.88739	3.35834
2.89324	3.3704
2.89949	3.38245
2.90529	3.39445
2.9115	3.4064
2.91745	3.4184
2.92321	3.43035
2.92966	3.44227
2.93562	3.45418
2.94159	3.46608
2.94772	3.47802
2.95364	3.48992
2.95962	3.5019
2.96551	3.51387
2.97149	3.52584
2.97786	3.53786
2.98343	3.54993
2.98952	3.56204
2.9957	3.57426
3.00142	3.58648
3.00771	3.59879
3.01348	3.61117
3.01961	3.62351
3.02588	3.63592
3.0318	3.64834
3.03764	3.66077
3.04388	3.67326
3.04967	3.68574
3.05565	3.69826
3.06163	3.71076
3.06768	3.72322
3.07346	3.73566
3.07961	3.74809
3.08574	3.76047
3.09181	3.77285
3.09772	3.78519
3.10386	3.79754
3.10971	3.80981
3.11567	3.82206
3.12185	3.8342
3.1278	3.84626
3.13394	3.85821
3.14014	3.87012
3.14613	3.88192
3.15214	3.89366
3.15838	3.90534
3.1642	3.91689
3.17035	3.9284
3.17645	3.93981
3.18242	3.95115
3.18845	3.96247
3.19446	3.97377
3.20058	3.985
3.20647	3.99628
3.21235	4.00748
3.21858	4.01872
3.22466	4.02997
3.23062	4.04124
3.23656	4.05256
3.24273	4.06386
3.24853	4.07521
3.25461	4.08663
3.26053	4.09807
3.26679	4.10952
3.27259	4.12103
3.27866	4.1326
3.28444	4.14415
3.29044	4.15574
3.29654	4.16736
3.30259	4.179
3.30863	4.19059
3.31464	4.20223
3.3207	4.21385
3.32671	4.22549
3.33278	4.2371
3.33872	4.24878
3.3447	4.26041
3.35063	4.27198
3.35661	4.28358
3.36261	4.29514
3.36881	4.30671
3.37496	4.31827
3.38094	4.32984
3.3868	4.34143
3.39287	4.35298
3.39881	4.36446
3.405	4.37591
3.41107	4.38731
3.41714	4.39865
3.42345	4.40997
3.42911	4.42124
3.43511	4.43242
3.44132	4.44351
3.44751	4.45454
3.45364	4.46552
3.45954	4.47642
3.46565	4.48718
3.47168	4.49788
3.47736	4.5085
3.48393	4.51909
3.49001	4.52954
3.49591	4.53992
3.50186	4.55025
3.50794	4.56053
3.51389	4.57077
3.52011	4.58105
3.52575	4.59124
3.53192	4.60138
3.53803	4.61155
3.54363	4.6218
3.54986	4.63208
3.55599	4.64246
3.56201	4.65287
3.56799	4.66338
3.57368	4.67398
3.57983	4.68461
3.5857	4.69536
3.59206	4.70613
3.59787	4.71692
3.60409	4.72781
3.6098	4.73873
3.61589	4.74979
3.62198	4.76081
3.62781	4.7718
3.63393	4.78281
3.63992	4.79379
3.64624	4.8047
3.65228	4.81558
3.65793	4.82647
3.66406	4.83731
3.67023	4.84816
3.67623	4.8589
3.68203	4.8696
3.68816	4.88013
3.69435	4.89056
3.70052	4.901
3.70663	4.91125
3.71262	4.92139
3.7187	4.93142
3.72614	4.94384
3.73397	4.9561
3.7412	4.96816
3.74878	4.98004
3.7563	4.99179
3.76376	5.00343
3.77167	5.01492
3.77906	5.02634
3.7865	5.03767
3.79443	5.04887
3.80172	5.06001
3.80966	5.07102
3.81687	5.08203
3.82427	5.09298
3.83161	5.10383
3.83923	5.11469
3.84686	5.12556
3.85447	5.1364
3.86178	5.14738
3.86934	5.1584
3.87682	5.16953
3.8844	5.18067
3.89218	5.19176
3.89958	5.2029
3.90711	5.21411
3.91484	5.22531
3.92215	5.23652
3.92961	5.24769
3.93717	5.25883
3.94457	5.26998
3.95223	5.28097
3.95971	5.29196
3.9675	5.30292
3.97501	5.31383
3.98248	5.32467
3.99021	5.33539
3.99764	5.34605
4.00508	5.3566
4.01277	5.36704
4.02001	5.37735
4.0278	5.38762
4.03511	5.39774
4.04285	5.40777
4.05218	5.41956
4.06117	5.4313
4.07011	5.44277
4.07902	5.4541
4.08823	5.4652
4.09729	5.47614
4.10622	5.4869
4.11548	5.49756
4.1244	5.50809
4.13344	5.51843
4.14254	5.52863
4.15169	5.53881
4.16051	5.54895
4.16946	5.55913
4.17845	5.56929
4.1874	5.57947
4.19665	5.58966
4.20567	5.60001
4.21476	5.61048
4.22332	5.62102
4.23247	5.63158
4.24158	5.64205
4.25053	5.65256
4.25995	5.66299
4.26865	5.67344
4.27791	5.68371
4.2869	5.69383
4.296	5.70387
4.30661	5.71533
4.31733	5.72667
4.32771	5.7378
4.33817	5.74867
4.34885	5.75934
4.35982	5.76978
4.37022	5.77997
4.38096	5.79004
4.39302	5.80124
4.40489	5.8121
4.41731	5.82271
4.42929	5.83303
4.44123	5.84319
4.45325	5.8533
4.4669	5.86441
4.48066	5.87543
4.49412	5.88644
4.50765	5.89742
4.52126	5.9083
4.53469	5.91918
4.54805	5.93024
4.56153	5.94134
4.57521	5.95249
4.58883	5.9637
4.60214	5.97489
4.61583	5.98603
4.62901	5.99714
4.6427	6.00831
4.65643	6.01946
4.6698	6.0305
4.68361	6.04136
4.6971	6.05188
4.7109	6.06207
4.72587	6.0729
4.74082	6.08339
4.75603	6.09356
4.77094	6.10349
4.78622	6.11322
4.80109	6.12272
4.81617	6.13211
4.83108	6.14144
4.8464	6.15075
4.86143	6.16029
4.8763	6.16998
4.89136	6.17983
4.90638	6.18994
4.92124	6.20002
4.93683	6.21009
4.95161	6.2201
4.96699	6.22983
4.98204	6.23917
4.99711	6.24835
5.01208	6.25722
5.02713	6.26588
5.04233	6.27426
5.05739	6.28229
5.07244	6.29004
5.08751	6.29735
5.10256	6.30438
5.11745	6.31124
5.13264	6.31788
5.14795	6.32428
5.1629	6.33066
5.17779	6.33677
5.19282	6.34281
5.2079	6.3489
5.22305	6.35521
5.23789	6.36166
5.25274	6.36841
5.26775	6.37533
5.28299	6.3824
5.2979	6.38951
5.31292	6.39669
5.32797	6.40394
5.34313	6.41106
5.35837	6.41803
5.37323	6.42485
5.3882	6.43138
5.40339	6.43751
5.41846	6.44342
5.43371	6.44889
5.44916	6.4537
5.46419	6.45798
5.4789	6.46187
5.49399	6.46526
5.50933	6.46845
5.52428	6.47173
5.5392	6.47509
5.55436	6.47843
5.56956	6.48191
5.5842	6.48569
5.59925	6.48984
5.61413	6.49425
5.62965	6.49903
5.6444	6.50411
5.65965	6.50905
5.67472	6.51397
5.68932	6.51866
5.70479	6.52328
5.71952	6.52784
5.73454	6.53234
5.74999	6.53666
5.76481	6.54091
5.78011	6.54486
5.79499	6.54847
5.80993	6.55207
5.82495	6.55525
5.84031	6.55823
5.85533	6.56078
5.87065	6.56291
5.88557	6.56466
5.90072	6.56604
5.91573	6.56716
5.93055	6.56831
5.94567	6.56943
5.96106	6.57074
5.97546	6.5723
5.9909	6.57427
6.00555	6.57646
6.02096	6.579
6.03579	6.58168
6.05071	6.58454
6.06597	6.58735
6.08108	6.5902
6.09587	6.59309
6.11082	6.59599
6.12588	6.5989
6.14119	6.60176
6.15633	6.60442
6.17158	6.6067
6.18653	6.60864
6.20156	6.61019
6.21677	6.61134
6.23178	6.61236
6.24662	6.6132
6.26206	6.61378
6.27668	6.61441
6.29171	6.61506
6.30699	6.61559
6.32179	6.61633
6.33671	6.61726
6.35209	6.61826
6.36711	6.61929
6.38243	6.62044
6.39703	6.62163
6.41206	6.62288
6.42719	6.62402
6.44237	6.62525
6.45723	6.62652
6.47237	6.62763
6.48768	6.62858
6.50262	6.62958
6.51745	6.63047
6.53243	6.63122
6.54756	6.63192
6.56268	6.6324
6.57792	6.63254
6.59283	6.63236
6.60801	6.63192
6.62276	6.6312
6.63792	6.63044
6.65303	6.62955
6.66857	6.6286
6.6835	6.62744
6.69834	6.6263
6.71327	6.6251
6.72828	6.62404
6.72987	6.62394
6.74478	6.62301
6.75997	6.62237
6.77483	6.62189
6.78995	6.62205
6.79725	6.63211
6.79954	6.64483
6.80061	6.65667
6.80139	6.67129
6.80139	6.68866
6.80106	6.70882
6.80065	6.71996
6.80028	6.73178
6.79984	6.74427
6.79921	6.75741
6.79883	6.77121
6.79949	6.78565
6.80201	6.8007
6.80604	6.81635
6.81147	6.83256
6.81834	6.84931
6.82625	6.86658
6.83506	6.88433
6.84472	6.90253
6.85546	6.92112
6.86693	6.94005
6.87879	6.9593
6.89136	6.97882
6.90464	6.99857
6.91812	7.01853
6.93233	7.03864
6.94629	7.05885
6.96053	7.07915
6.97569	7.09951
6.9912	7.11988
7.00723	7.14025
7.02318	7.16058
7.03945	7.18087
7.05568	7.2011
7.07228	7.22124
7.08921	7.2413
7.10599	7.26121
7.12299	7.28093
7.13991	7.30032
7.15693	7.31931
7.17428	7.33779
7.19172	7.3557
7.20913	7.37297
7.2264	7.38955
7.24354	7.40539
7.26073	7.42046
7.27794	7.43473
7.29516	7.44818
7.31249	7.46079
7.32959	7.47256
7.34649	7.48348
7.36336	7.49354
7.39687	7.51118
7.42928	7.52551
7.46097	7.53657
7.5071	7.54749
7.61232	7.54979
7.67136	7.53967
7.71544	7.52851
7.75898	7.51544
7.80314	7.50141
7.84726	7.48717
7.89199	7.47327
7.93742	7.46015
7.98241	7.44806
8.02743	7.43717
8.08732	7.42447
8.14749	7.41355
8.22187	7.40155
8.29667	7.39041
8.37242	7.37938
8.44883	7.36832
8.52443	7.35726
8.60025	7.34614
8.67579	7.33479
8.75043	7.32309
8.82478	7.31124
8.89957	7.29965
8.97432	7.28827
9.04897	7.27694
9.12402	7.26585
9.19944	7.25543
9.29013	7.2441
9.38041	7.23383
9.47056	7.22376
9.57526	7.21232
9.68087	7.20125
9.78653	7.19068
9.89216	7.17953
9.98297	7.16912
10.0733	7.15824
10.1638	7.14701
10.2532	7.13567
10.3424	7.12398
10.4326	7.11243
10.5235	7.1015
10.6142	7.09144
10.7191	7.08067
10.8238	7.07092
10.9294	7.06245
11.0346	7.05428
11.1399	7.04633
11.2461	7.03882
11.3504	7.0319
11.4545	7.02519
11.5597	7.01886
11.6658	7.01281
11.7714	7.00761
11.8765	7.00261
11.9818	6.99761
12.0872	6.99318
12.1922	6.98941
12.2971	6.98546
12.4024	6.98132
12.5084	6.97726
12.6135	6.97343
12.7189	6.96982
12.8236	6.96673
12.9285	6.96371
13.0338	6.96044
13.1399	6.95691
13.2454	6.95391
13.3502	6.95163
13.4547	6.9496
13.56	6.94709
13.6658	6.94477
13.7723	6.94329
13.8769	6.94254
13.9816	6.94275
14.0862	6.94369
14.1908	6.94474
14.2969	6.94588
14.4024	6.94754
14.5076	6.95011
14.6118	6.95373
14.717	6.95795
14.8225	6.96294
14.928	6.96904
15.0336	6.97611
15.1381	6.98388
15.2435	6.99206
15.3489	6.99994
15.454	7.00697
15.5596	7.01357
15.6653	7.01983
15.7707	7.02542
15.8755	7.03088
15.981	7.03662
16.0865	7.04263
16.1916	7.04865
16.2977	7.05453
16.4029	7.06078
16.5077	7.06797
16.6117	7.07551
16.7167	7.08325
16.8227	7.09164
16.9283	7.10106
17.0332	7.11151
17.1231	7.1216
17.2133	7.13229
17.3035	7.14295
17.3942	7.15374
17.4854	7.16467
17.5755	7.17581
17.665	7.18681
17.7546	7.19751
17.8447	7.20766
17.9507	7.21921
18.041	7.22953
18.1311	7.2402
18.2212	7.25128
18.3112	7.26323
18.3863	7.27399
18.4611	7.2854
18.5362	7.29739
18.5958	7.30757
18.6564	7.31818
18.717	7.32904
18.7767	7.34018
18.8366	7.3515
18.8962	7.36307
18.9563	7.37498
19.0166	7.38721
19.0765	7.39936
19.1368	7.41135
19.1966	7.42341
19.2569	7.43549
19.3176	7.44759
19.3782	7.45982
19.438	7.47212
19.4983	7.48458
19.558	7.49704
19.618	7.50933
19.6781	7.52138
19.7391	7.533
19.7994	7.54423
19.8608	7.55544
19.9217	7.56635
19.9818	7.57691
20.0417	7.58715
20.1013	7.59725
20.176	7.60966
20.2512	7.62182
20.326	7.63367
20.4006	7.64552
20.4767	7.6576
20.5372	7.66764
20.5976	7.67792
20.6578	7.6883
20.7173	7.69886
20.7771	7.70932
20.8376	7.71959
20.8984	7.72962
20.9744	7.74181
21.05	7.75375
21.1254	7.76525
21.2006	7.77598
21.2752	7.78605
21.3656	7.79795
21.4409	7.80805
21.5155	7.81823
21.5901	7.82858
21.665	7.83919
21.7405	7.85006
21.8162	7.86111
21.8915	7.87221
21.9668	7.88338
22.0425	7.89451
22.1182	7.90519
22.2087	7.91707
22.299	7.92767
22.405	7.93832
22.5104	7.94808
22.6157	7.95784
22.7195	7.96775
22.8244	7.97704
22.9303	7.98616
23.037	7.99537
23.1424	8.00459
23.2475	8.01392
23.3526	8.02256
23.4573	8.02986
23.5636	8.03658
23.6692	8.04376
23.7739	8.05172
23.8779	8.06005
23.9831	8.06801
24.0895	8.07596
24.1954	8.08431
24.3009	8.09261
24.4057	8.10072
24.5111	8.10873
24.616	8.11634
24.7207	8.1237
24.8272	8.13164
24.9324	8.13999
25.0372	8.14855
25.1424	8.15694
25.2479	8.16498
25.3534	8.17263
25.4588	8.17988
25.5651	8.18718
25.6692	8.19483
25.7736	8.20269
25.8786	8.21072
25.9847	8.21899
26.0912	8.2282
26.1963	8.23723
26.301	8.24583
26.4065	8.25402
26.512	8.2612
26.6173	8.26724
26.7232	8.27292
26.8286	8.27869
26.933	8.28482
27.038	8.29126
27.1443	8.29784
27.2502	8.30517
27.3556	8.31353
27.4601	8.32255
27.5649	8.33237
27.6697	8.34273
27.7746	8.35292
27.8802	8.36347
27.986	8.3745
28.0914	8.38541
28.1967	8.39639
28.3021	8.40773
28.4073	8.419
28.5127	8.42986
28.6187	8.44011
28.7243	8.45052
28.8289	8.46164
28.9326	8.47263
29.0377	8.48296
29.1438	8.49321
29.2501	8.50396
29.3552	8.51508
29.4606	8.52666
29.5659	8.5378
29.671	8.5478
29.7775	8.55726
29.8828	8.56714
29.9873	8.57731
30.0912	8.58722
30.1965	8.59676
30.3028	8.60667
30.4083	8.61731
30.5135	8.62857
30.6183	8.64007
30.724	8.65172
30.8292	8.66321
30.9347	8.67428
31.0408	8.68548
31.1457	8.69631
31.2506	8.70674
31.3556	8.71713
31.4607	8.72766
31.5661	8.73816
31.6718	8.74851
31.7783	8.75897
31.8827	8.77013
31.9875	8.78139
32.0928	8.79187
32.1987	8.80159
32.3051	8.81125
32.4101	8.8204
32.5148	8.82976
32.6198	8.83926
32.7245	8.84829
32.8302	8.85686
32.9361	8.86586
33.042	8.87517
33.1462	8.88482
33.2516	8.89414
33.3573	8.90337
33.4628	8.91352
33.5679	8.92482
33.6572	8.93549
33.7321	8.94562
33.8071	8.95693
33.8818	8.96885
33.9566	8.98127
34.0166	8.99154
34.0772	9.00215
34.1377	9.013
34.1985	9.02383
34.259	9.03432
34.3189	9.04459
34.3789	9.05461
34.4546	9.06668
34.5301	9.07829
34.6051	9.08939
34.6803	9.10011
34.7557	9.11068
34.8311	9.1214
34.9063	9.13253
34.9813	9.14438
35.0406	9.15456
35.0997	9.16489
35.1593	9.17543
35.2198	9.18605
35.2806	9.1968
35.3411	9.20773
35.4017	9.21886
35.4622	9.22992
35.5222	9.24086
35.582	9.25184
35.6421	9.2628
35.7027	9.27347
35.763	9.28383
35.8377	9.2962
35.9137	9.3083
35.9898	9.32065
36.0496	9.33089
36.1095	9.3413
36.1688	9.35175
36.2285	9.36232
36.2881	9.37299
36.3484	9.38358
36.4095	9.39424
36.4698	9.40531
36.5301	9.41657
36.59	9.42798
36.65	9.43946
36.7101	9.45093
36.7698	9.4625
36.8304	9.47401
36.8907	9.48574
36.951	9.49753
37.011	9.5092
37.0706	9.52104
37.1314	9.533
37.192	9.54501
37.2523	9.55678
37.3122	9.56848
37.3719	9.57995
37.4326	9.59121
37.4927	9.60249
37.5531	9.61349
37.6136	9.62397
37.6739	9.63421
37.7491	9.64662
37.8244	9.6587
37.9005	9.67079
37.9747	9.68327
38.0347	9.69372
38.0945	9.70469
38.1545	9.716
38.2145	9.72757
38.2748	9.73923
38.3352	9.75131
38.3961	9.76411
38.457	9.77716
38.5021	9.78716
38.5469	9.79731
38.5916	9.80768
38.6365	9.81839
38.6815	9.82935
38.7262	9.84052
38.7712	9.85176
38.8154	9.86322
38.8605	9.87464
38.9054	9.88613
38.9508	9.89774
38.9961	9.90971
39.0414	9.92217
39.0865	9.93509
39.1317	9.94844
39.1772	9.96209
39.2217	9.97627
39.2663	9.99067
39.3108	10.0053
39.3561	10.0199
39.4016	10.0344
39.4472	10.049
39.4926	10.0635
39.5377	10.0781
39.5836	10.0926
39.6291	10.1073
39.6746	10.1219
39.7194	10.1366
39.7641	10.1512
39.8088	10.1656
39.8538	10.18
39.8989	10.1943
39.9438	10.2084
39.9887	10.2222
40.0333	10.2359
40.0785	10.2495
40.1234	10.2631
40.1688	10.2768
40.2143	10.2906
40.2597	10.3046
40.3051	10.3185
40.3503	10.3325
40.3957	10.3463
40.4407	10.3601
40.4857	10.3737
40.5305	10.3874
40.5762	10.4008
40.6215	10.4141
40.667	10.4271
40.7121	10.4399
40.757	10.4526
40.8024	10.4651
40.8478	10.4773
40.8934	10.4893
40.9385	10.5013
40.9836	10.5132
41.0285	10.5251
41.0735	10.5371
41.1183	10.5492
41.1629	10.5614
41.2072	10.5734
41.2517	10.5853
41.2971	10.5972
41.3424	10.6091
41.3879	10.6211
41.4335	10.6332
41.4795	10.6455
41.5251	10.6579
41.5705	10.6702
41.6157	10.6824
41.6606	10.6948
41.7056	10.7072
41.7506	10.7196
41.7959	10.7318
41.8413	10.7438
41.8866	10.7556
41.9314	10.767
41.9763	10.7782
42.022	10.7893
42.0674	10.8005
42.1132	10.8117
42.158	10.823
42.2028	10.8345
42.2475	10.846
42.2919	10.8576
42.3369	10.8693
42.3815	10.8812
42.4266	10.8931
42.4716	10.905
42.5172	10.9169
42.5627	10.9289
42.608	10.9412
42.6532	10.9535
42.6981	10.9661
42.7436	10.9787
42.7887	10.9914
42.8341	11.0041
42.8791	11.0169
42.9242	11.0296
42.9693	11.0423
43.0144	11.055
43.0598	11.0676
43.1046	11.0801
43.1496	11.0921
43.1942	11.1041
43.2397	11.1159
43.285	11.1279
43.3308	11.1397
43.3759	11.1516
43.4207	11.1635
43.4659	11.1754
43.5104	11.1874
43.5559	11.1993
43.6008	11.2115
43.6459	11.2238
43.6907	11.2364
43.7357	11.2486
43.7809	11.2609
43.8259	11.2731
43.8712	11.2852
43.9163	11.2974
43.962	11.3095
44.0077	11.3218
44.0536	11.3343
44.0978	11.3468
44.1429	11.3594
44.1876	11.372
44.2324	11.3846
44.2775	11.3971
44.3221	11.4093
44.3677	11.4213
44.4129	11.4331
44.4583	11.445
44.5038	11.4572
44.5494	11.4696
44.5951	11.482
44.6401	11.4944
44.6848	11.5069
44.7294	11.5197
44.7742	11.5327
44.8191	11.546
44.8641	11.5592
44.9091	11.5726
44.9539	11.5859
44.9991	11.599
45.0438	11.6121
45.0897	11.6253
45.1351	11.6387
45.1808	11.6523
45.226	11.666
45.2712	11.6798
45.3163	11.6935
45.3608	11.7074
45.4053	11.7211
45.4503	11.7348
45.4956	11.7481
45.5409	11.7612
45.5868	11.7742
45.6322	11.7873
45.6774	11.8005
45.7229	11.8139
45.7681	11.8277
45.8134	11.8415
45.8579	11.8553
45.9026	11.869
45.9472	11.8828
45.9923	11.8966
46.0375	11.9104
46.0828	11.9243
46.1279	11.9382
46.1729	11.9519
46.2183	11.9657
46.2634	11.9796
46.309	11.9935
46.3542	12.0076
46.3995	12.0218
46.4449	12.0359
46.4899	12.0499
46.535	12.0636
46.58	12.0773
46.6251	12.0909
46.6698	12.1047
46.7152	12.1187
46.7602	12.1328
46.8058	12.147
46.8511	12.1612
46.896	12.1753
46.9412	12.1894
46.9864	12.2035
47.032	12.2177
47.077	12.232
47.1221	12.2463
47.1672	12.2609
47.2123	12.2757
47.2571	12.2906
47.2868	12.3008
47.3167	12.311
47.3464	12.321
47.3761	12.331
47.4212	12.3459
47.4662	12.3606
47.5116	12.3752
47.5574	12.3896
47.6027	12.4042
47.6486	12.4189
47.6938	12.4337
47.7388	12.4483
47.7838	12.4632
47.8137	12.4732
47.8436	12.4833
47.8735	12.4936
47.9035	12.504
47.9337	12.5143
47.964	12.5244
47.9939	12.5346
48.0239	12.5447
48.0687	12.5595
48.1136	12.5743
48.1594	12.589
48.2049	12.6038
48.2354	12.6139
48.266	12.6241
48.2958	12.6344
48.3258	12.6449
48.3558	12.6552
48.3857	12.6656
48.4153	12.676
48.4452	12.6864
48.4749	12.6968
48.5047	12.7072
48.5345	12.7175
48.5646	12.7275
48.6097	12.7424
48.6555	12.757
48.7006	12.7715
48.7459	12.7862
48.7913	12.801
48.8364	12.8159
48.8818	12.831
48.9117	12.8411
48.9418	12.8513
48.9721	12.8613
49.002	12.8715
49.0317	12.8817
49.0618	12.8918
49.0921	12.902
49.1221	12.9123
49.1523	12.9225
49.1825	12.9328
49.2126	12.943
49.2426	12.9532
49.2727	12.9633
49.3026	12.9733
49.3324	12.9835
49.3628	12.9938
49.3934	13.0041
49.4234	13.0147
49.4537	13.0253
49.4841	13.0359
49.514	13.0466
49.5439	13.0573
49.5739	13.0679
49.6039	13.0785
49.6335	13.0891
49.6634	13.0997
49.6936	13.1104
49.7233	13.1212
49.7531	13.132
49.7835	13.1429
49.8135	13.1538
49.8435	13.1646
49.8737	13.1753
49.904	13.186
49.9338	13.1968
49.964	13.2077
49.9942	13.2184
50.0093	13.2238
50.0391	13.2348
50.0696	13.2457
50.1002	13.2566
50.1459	13.2694
50.2386	13.2578
50.2704	13.2428
50.3024	13.2227
50.3185	13.211
50.3346	13.1981
50.3506	13.1841
50.3671	13.1691
50.3836	13.153
50.4001	13.1358
50.4168	13.1176
50.4335	13.0984
50.45	13.0783
50.4667	13.0571
50.4835	13.035
50.4985	13.0119
50.5102	12.988
50.5183	12.9631
50.5231	12.9374

[truncated: 1 more sheets: cube PLA_40_XY 5]
