# Supplementary material for: Biomechanical validation of additively manufactured artificial femoral bones
Source: BMC Biomed Eng. 2022 Aug 4;4:6. doi: 10.1186/s42490-022-00063-1 (PMC9354338; doi:10.1186/s42490-022-00063-1)
Supplement: Supplementary file 1 — Additional file 1. [file 42490_2022_63_MOESM1_ESM.zip › compressive test cube PLA 50.xlsx]

## Sheet: Legend
Naming sheme (specimen geometry, material, infill, testing direction, specimen number)
Each sheet shows the data and graph of one specimen (stress in MPa over strain in %)
	Modulus	0.2% compressive offset strength	plateau stress
	MPa	MPa	MPa
cube PLA_50_Z 1	1356.91	10.2523	20.7881
cube PLA_50_Z 2	741.652	8.67862	16.1531
cube PLA_50_Z 3	1119.45	10.0757	17.0365
cube PLA_50_Z 4	1254.15	17.0098
cube PLA_50_Z 5	967.226	10.1817	16.624
cube PLA_50_XY 1	355.991	7.52444	11.2204
cube PLA_50_XY 2	499.584	9.71429	14.1725
cube PLA_50_XY 3	337.46	7.14109	10.2617
cube PLA_50_XY 4	347.306	8.269	12.7896
cube PLA_50_XY 5	385.687	8.26275	11.9614

## Sheet: cube PLA_50_Z 1
cube PLA_50_Z 1	cube PLA_50_Z 1
Stauchung	Standardkraft
%	MPa
0	0.134071
0.000134001	0.133322
0.000307977	0.132719
0.000418599	0.132203
0.000517772	0.131763
0.00040908	0.132274
-0.000365095	0.135663
0.00492479	0.142036
0.0162089	0.148195
0.0278273	0.155737
0.039662	0.164682
0.0513308	0.174601
0.062668	0.184706
0.0743982	0.194981
0.0857353	0.20547
0.0972558	0.216349
0.108676	0.227737
0.118348	0.237958
0.127805	0.24864
0.137704	0.259817
0.147245	0.271495
0.155501	0.281677
0.163734	0.292333
0.171704	0.303477
0.179556	0.315079
0.187408	0.327325
0.194041	0.337619
0.200329	0.348374
0.206528	0.359615
0.212522	0.371427
0.218954	0.383782
0.224836	0.396741
0.229855	0.406874
0.234403	0.417346
0.239074	0.428163
0.243655	0.439354
0.248597	0.450923
0.253239	0.462927
0.25789	0.475379
0.262347	0.488184
0.267063	0.501419
0.271564	0.515025
0.276208	0.529081
0.280795	0.543539
0.2853	0.558447
0.288528	0.568589
0.291762	0.57894
0.294882	0.589542
0.297812	0.600327
0.300933	0.611298
0.303897	0.622462
0.306924	0.633838
0.310043	0.645422
0.313185	0.657223
0.316091	0.669268
0.319261	0.681551
0.322339	0.694042
0.325224	0.70677
0.328413	0.719714
0.331745	0.732876
0.334614	0.746245
0.337454	0.759827
0.340363	0.773672
0.343528	0.787789
0.346575	0.802156
0.349415	0.81676
0.35277	0.831611
0.355989	0.84672
0.358713	0.862081
0.361798	0.877688
0.36476	0.893588
0.367946	0.909772
0.370647	0.926216
0.373426	0.942979
0.37669	0.960071
0.37978	0.977531
0.382619	0.995306
0.385424	1.0134
0.388384	1.03181
0.391221	1.05053
0.394031	1.06956
0.39673	1.08895
0.399676	1.10865
0.402652	1.12867
0.40414	1.13883
0.405452	1.14906
0.407098	1.15937
0.408458	1.1698
0.409878	1.18032
0.411607	1.19094
0.413507	1.20164
0.415239	1.21242
0.416838	1.22329
0.418619	1.23427
0.420241	1.24535
0.42178	1.25653
0.423184	1.2678
0.424861	1.27917
0.426379	1.29064
0.427976	1.30221
0.42961	1.31387
0.431037	1.32562
0.432558	1.33748
0.434095	1.34946
0.435471	1.36155
0.436844	1.37375
0.438298	1.38603
0.439646	1.3984
0.441296	1.41087
0.442809	1.42343
0.444134	1.43609
0.445674	1.44884
0.447162	1.46167
0.448684	1.47462
0.450045	1.48767
0.451526	1.50081
0.453036	1.51403
0.454699	1.52738
0.4563	1.54082
0.457654	1.55434
0.459165	1.56794
0.460664	1.58167
0.462188	1.59551
0.463738	1.60946
0.46502	1.6235
0.466415	1.63763
0.467921	1.65185
0.469564	1.66617
0.471238	1.68058
0.472741	1.69507
0.474049	1.70966
0.475389	1.72436
0.476872	1.73913
0.4784	1.75399
0.479843	1.76891
0.481119	1.78389
0.48263	1.79897
0.484095	1.81412
0.485728	1.82933
0.487236	1.84461
0.488759	1.85994
0.490601	1.87532
0.492087	1.89075
0.493484	1.90622
0.494912	1.92175
0.496572	1.93735
0.498371	1.953
0.500242	1.96869
0.502079	1.98442
0.503886	2.00019
0.505774	2.016
0.507532	2.03187
0.50935	2.04777
0.511112	2.06369
0.512951	2.07961
0.51486	2.09556
0.516603	2.11155
0.518298	2.12759
0.519998	2.14366
0.521573	2.15974
0.52336	2.17583
0.525279	2.19197
0.526893	2.20812
0.528567	2.22432
0.530242	2.24053
0.531689	2.25675
0.533257	2.27298
0.534895	2.28921
0.536735	2.30547
0.538423	2.32177
0.540164	2.33809
0.541819	2.35441
0.543454	2.37074
0.544979	2.3871
0.546523	2.40349
0.548229	2.41991
0.549847	2.43636
0.551456	2.45283
0.552905	2.46933
0.554327	2.48586
0.55593	2.50241
0.557569	2.51899
0.559166	2.53564
0.56071	2.55232
0.56195	2.56904
0.563455	2.58583
0.564997	2.60266
0.5667	2.61953
0.568292	2.63648
0.569693	2.6535
0.570983	2.67058
0.572508	2.68773
0.574075	2.70494
0.575567	2.72222
0.576964	2.73959
0.578382	2.75703
0.579746	2.77454
0.581296	2.79212
0.58284	2.80977
0.584351	2.82752
0.585864	2.84536
0.587222	2.86328
0.588627	2.88128
0.590048	2.89935
0.591318	2.91753
0.592766	2.9358
0.594502	2.95417
0.595943	2.97261
0.597198	2.99114
0.598743	3.00976
0.600301	3.0285
0.601891	3.04734
0.603368	3.06626
0.605054	3.08524
0.606625	3.10431
0.607888	3.12348
0.609301	3.14274
0.610722	3.16207
0.612487	3.18149
0.614153	3.201
0.615644	3.22056
0.617191	3.24018
0.618531	3.25988
0.620107	3.27966
0.621762	3.29951
0.623407	3.31941
0.62489	3.33937
0.626276	3.35942
0.627892	3.37952
0.629559	3.39969
0.631229	3.41995
0.632811	3.44024
0.634355	3.46056
0.636054	3.48093
0.637664	3.50139
0.639472	3.52191
0.641051	3.54247
0.642597	3.56305
0.644293	3.58368
0.646079	3.60433
0.647648	3.62502
0.649339	3.64576
0.651069	3.66654
0.652736	3.68735
0.654171	3.70816
0.65551	3.72899
0.657139	3.74983
0.658937	3.77073
0.6607	3.79165
0.662185	3.81259
0.663749	3.83353
0.665437	3.8545
0.666975	3.87551
0.66857	3.89654
0.670352	3.91759
0.671985	3.93865
0.673395	3.95974
0.674818	3.98086
0.676623	4.002
0.678536	4.02319
0.680147	4.04439
0.681674	4.06561
0.683263	4.08683
0.684898	4.10811
0.686487	4.12942
0.687995	4.15076
0.689652	4.17212
0.691326	4.19351
0.692803	4.21492
0.694405	4.23636
0.695846	4.25786
0.697642	4.2794
0.69916	4.30097
0.700606	4.32256
0.702085	4.34419
0.703728	4.36588
0.705348	4.38763
0.706737	4.4094
0.708268	4.43123
0.709833	4.45309
0.711489	4.47499
0.712944	4.49693
0.714528	4.51894
0.716113	4.54099
0.717825	4.56308
0.719334	4.58518
0.720597	4.60732
0.722245	4.62954
0.723965	4.6518
0.725566	4.67411
0.726944	4.69646
0.728471	4.71887
0.729962	4.7413
0.731424	4.76379
0.732929	4.78633
0.734358	4.8089
0.735746	4.83154
0.737344	4.85419
0.73886	4.87689
0.74055	4.89962
0.742153	4.92241
0.74368	4.94521
0.745195	4.96805
0.746822	4.99094
0.748352	5.01386
0.749909	5.03681
0.751443	5.05978
0.752975	5.08278
0.754756	5.10581
0.756313	5.12884
0.757826	5.15189
0.759609	5.17496
0.761402	5.19807
0.763015	5.22115
0.764785	5.24421
0.766435	5.26728
0.767987	5.29034
0.769802	5.3134
0.771432	5.33644
0.773011	5.35949
0.774887	5.3825
0.776569	5.40551
0.778176	5.42851
0.779847	5.45147
0.781633	5.4744
0.783378	5.4973
0.785056	5.52016
0.786956	5.54299
0.788675	5.56579
0.790422	5.58855
0.792098	5.61129
0.793995	5.63399
0.795994	5.65666
0.798082	5.6793
0.800063	5.70187
0.802008	5.72443
0.804032	5.74697
0.805958	5.76945
0.807651	5.79187
0.809733	5.81425
0.811537	5.83658
0.813342	5.85887
0.815128	5.88111
0.817018	5.90329
0.818747	5.92544
0.820418	5.94756
0.822267	5.96962
0.823888	5.99164
0.825627	6.01362
0.827298	6.03556
0.829083	6.05745
0.83073	6.07931
0.832417	6.10111
0.834028	6.12285
0.835866	6.14456
0.837555	6.16622
0.839146	6.18785
0.840881	6.20943
0.842522	6.23095
0.844245	6.25242
0.84605	6.27384
0.847838	6.29522
0.849427	6.31653
0.851074	6.3378
0.852835	6.35902
0.85438	6.38018
0.856038	6.40132
0.857675	6.42242
0.859477	6.44348
0.861165	6.4645
0.862965	6.48549
0.86464	6.50646
0.866281	6.52737
0.868065	6.54826
0.869798	6.56908
0.871569	6.58986
0.873295	6.61061
0.874963	6.63134
0.876699	6.65203
0.878501	6.6727
0.880325	6.69329
0.88219	6.71383
0.884015	6.7343
0.885683	6.75473
0.887535	6.77511
0.889308	6.79546
0.890864	6.81576
0.89252	6.83599
0.894185	6.85616
0.895883	6.8763
0.897631	6.89638
0.899472	6.91642
0.901156	6.93642
0.902995	6.95633
0.904714	6.97618
0.906605	6.99599
0.908256	7.01575
0.909973	7.03546
0.911593	7.05513
0.913219	7.07474
0.915037	7.0943
0.917086	7.1138
0.918918	7.13324
0.92071	7.15265
0.922354	7.17199
0.92401	7.19129
0.925491	7.21054
0.927277	7.22976
0.928941	7.24892
0.930808	7.26805
0.93273	7.28716
0.934342	7.30625
0.935768	7.32529
0.937548	7.34431
0.93931	7.36332
0.941008	7.38228
0.942678	7.40124
0.944001	7.42016
0.945559	7.43905
0.947337	7.45792
0.949235	7.47677
0.95083	7.49558
0.952525	7.51439
0.954102	7.53322
0.95583	7.55207
0.957475	7.57092
0.958824	7.58973
0.960594	7.60851
0.962034	7.62729
0.963601	7.64608
0.965412	7.66486
0.967126	7.68367
0.968574	7.70249
0.970104	7.72128
0.971825	7.74009
0.973678	7.7589
0.974977	7.77771
0.976503	7.79654
0.978156	7.81541
0.979612	7.83429
0.981409	7.85318
0.982865	7.87206
0.984462	7.89095
0.986071	7.90984
0.987652	7.92872
0.98921	7.94755
0.990853	7.96634
0.992764	7.9851
0.994593	8.00381
0.996329	8.02246
0.997776	8.04103
0.999353	8.05955
1.00123	8.07802
1.00328	8.09641
1.00488	8.11474
1.00661	8.13298
1.00844	8.1511
1.01008	8.16913
1.01186	8.1871
1.01387	8.20498
1.01582	8.22274
1.01773	8.24037
1.02011	8.25791
1.02268	8.27535
1.02526	8.29268
1.02773	8.3099
1.03026	8.32698
1.03251	8.34395
1.03472	8.36081
1.03706	8.37755
1.03925	8.39413
1.04146	8.41059
1.0437	8.42689
1.04557	8.44303
1.04757	8.45902
1.04958	8.47488
1.05158	8.4906
1.05362	8.50617
1.05546	8.52158
1.05736	8.53681
1.05919	8.55189
1.06093	8.56681
1.06305	8.58158
1.06509	8.59619
1.06689	8.61065
1.06862	8.62494
1.07029	8.63906
1.07216	8.65302
1.07412	8.6668
1.07574	8.68042
1.07754	8.69389
1.0794	8.70721
1.08129	8.72037
1.08321	8.73342
1.08483	8.74635
1.08648	8.75914
1.08816	8.77181
1.08991	8.78437
1.09185	8.79682
1.09374	8.80921
1.09531	8.82152
1.09696	8.83374
1.09881	8.84587
1.10036	8.85792
1.10197	8.8699
1.10361	8.88182
1.1053	8.8937
1.10679	8.90554
1.10852	8.91732
1.11027	8.92904
1.11185	8.94073
1.11341	8.95238
1.11503	8.964
1.11677	8.97557
1.11856	8.98711
1.12017	8.99866
1.12176	9.01018
1.12338	9.02167
1.12512	9.03313
1.12665	9.04455
1.12809	9.05597
1.12976	9.06737
1.13139	9.07876
1.1331	9.09015
1.13484	9.10151
1.13643	9.11285
1.13784	9.12421
1.13949	9.13558
1.14107	9.14693
1.14272	9.15831
1.14433	9.1697
1.14612	9.18111
1.14791	9.19252
1.14958	9.20394
1.1512	9.21537
1.15287	9.22682
1.15437	9.23827
1.1559	9.24974
1.15754	9.26122
1.1594	9.27274
1.16108	9.28427
1.16274	9.29581
1.16427	9.30738
1.16578	9.31897
1.16748	9.33058
1.16894	9.34219
1.17041	9.35382
1.17215	9.36547
1.17383	9.37712
1.17547	9.38876
1.17707	9.40039
1.17878	9.41203
1.18035	9.42364
1.18216	9.43523
1.18373	9.44678
1.18549	9.45832
1.18713	9.46983
1.18867	9.4813
1.19036	9.49272
1.19217	9.5041
1.19379	9.51542
1.19531	9.5267
1.1971	9.53793
1.19915	9.54912
1.20082	9.56027
1.20263	9.57135
1.20443	9.58238
1.20625	9.59335
1.20834	9.60425
1.21033	9.61509
1.21238	9.62587
1.21459	9.63661
1.21672	9.64731
1.21878	9.65792
1.22079	9.66849
1.22284	9.67898
1.22464	9.68942
1.22636	9.6998
1.22819	9.71012
1.23012	9.72036
1.23207	9.73051
1.23384	9.74057
1.23572	9.75058
1.23917	9.77044
1.24244	9.79
1.24598	9.80927
1.24961	9.82815
1.25268	9.84672
1.256	9.86492
1.25953	9.88283
1.26286	9.90048
1.26627	9.91791
1.26979	9.9351
1.27291	9.95209
1.2763	9.96889
1.27976	9.98552
1.28309	10.002
1.2864	10.0184
1.2896	10.0347
1.29293	10.0508
1.29602	10.0669
1.29932	10.0829
1.30287	10.0989
1.30647	10.1147
1.30952	10.1305
1.31273	10.1461
1.31604	10.1618
1.31944	10.1774
1.3227	10.1928
1.32608	10.2083
1.32949	10.2237
1.33279	10.2391
1.3361	10.2544
1.33928	10.2696
1.34267	10.2849
1.34618	10.3002
1.34925	10.3153
1.35254	10.3305
1.3559	10.3457
1.35912	10.3609
1.3622	10.3762
1.36576	10.3914
1.36909	10.4066
1.37208	10.4219
1.37521	10.4372
1.37852	10.4524
1.38197	10.4677
1.38507	10.483
1.38823	10.4984
1.39165	10.5137
1.39506	10.529
1.39831	10.5443
1.40159	10.5596
1.40476	10.5749
1.40802	10.59
1.41157	10.6052
1.4147	10.6204
1.41828	10.6355
1.42157	10.6506
1.4253	10.6656
1.42911	10.6805
1.43249	10.6955
1.43596	10.7104
1.43929	10.7251
1.44262	10.7398
1.4459	10.7545
1.44923	10.769
1.45286	10.7835
1.45593	10.7979
1.45918	10.8122
1.46244	10.8264
1.46579	10.8406
1.46905	10.8547
1.47259	10.8686
1.47591	10.8825
1.47896	10.8963
1.48263	10.9101
1.48577	10.9238
1.48913	10.9375
1.49238	10.9511
1.49581	10.9646
1.49907	10.9781
1.50253	10.9916
1.50598	11.0051
1.50902	11.0185
1.51219	11.0319
1.51561	11.0452
1.51913	11.0584
1.52241	11.0716
1.52541	11.0848
1.5286	11.0979
1.53201	11.111
1.53543	11.124
1.53867	11.1371
1.54204	11.1501
1.54542	11.163
1.54878	11.1758
1.55192	11.1886
1.55545	11.2015
1.55844	11.2143
1.56177	11.2271
1.56532	11.2398
1.56869	11.2525
1.57178	11.2652
1.57516	11.2779
1.57859	11.2905
1.58195	11.3031
1.58527	11.3156
1.58836	11.328
1.59163	11.3404
1.59527	11.3528
1.59834	11.3651
1.60177	11.3775
1.60503	11.3898
1.60844	11.402
1.61169	11.4143
1.6149	11.4265
1.61819	11.4387
1.62166	11.4508
1.6246	11.463
1.62777	11.4751
1.63134	11.4872
1.63461	11.4993
1.63776	11.5113
1.64113	11.5233
1.6443	11.5353
1.6478	11.5472
1.65108	11.5591
1.65433	11.5709
1.65791	11.5828
1.66127	11.5947
1.66461	11.6065
1.66787	11.6183
1.67117	11.6301
1.6744	11.6419
1.67759	11.6536
1.68088	11.6654
1.68418	11.6772
1.68746	11.6889
1.69096	11.7007
1.69394	11.7123
1.69722	11.724
1.70079	11.7357
1.70395	11.7473
1.70708	11.7589
1.71051	11.7705
1.71377	11.7821
1.71699	11.7937
1.72032	11.8053
1.72354	11.8169
1.72697	11.8285
1.7301	11.84
1.73347	11.8514
1.73677	11.8628
1.74005	11.8742
1.74355	11.8855
1.74672	11.8968
1.75023	11.9081
1.75338	11.9193
1.75717	11.9304
1.7607	11.9415
1.76401	11.9524
1.76729	11.9634
1.77069	11.9743
1.77403	11.9851
1.77731	11.9959
1.7807	12.0066
1.78393	12.0173
1.78739	12.0279
1.79075	12.0385
1.79398	12.0491
1.79726	12.0595
1.8003	12.0699
1.80346	12.0802
1.80707	12.0905
1.8102	12.1008
1.81335	12.1111
1.8167	12.1214
1.82005	12.1316
1.82335	12.1419
1.82682	12.1521
1.83032	12.1623
1.83336	12.1724
1.83657	12.1825
1.83972	12.1926
1.84301	12.2027
1.84646	12.2129
1.84979	12.2229
1.85485	12.2379
1.85824	12.2479
1.86318	12.2628
1.86796	12.2776
1.87298	12.2922
1.87801	12.3068
1.88289	12.3212
1.88793	12.3356
1.89261	12.3497
1.8978	12.3639
1.90287	12.3778
1.90766	12.3916
1.91281	12.4053
1.9175	12.4188
1.92245	12.4323
1.92733	12.4457
1.9326	12.4589
1.9376	12.4721
1.94253	12.485
1.94725	12.4979
1.95235	12.5107
1.95726	12.5233
1.96234	12.5359
1.9674	12.5485
1.97235	12.561
1.97703	12.5734
1.98212	12.5857
1.98688	12.5981
1.99194	12.6103
1.99672	12.6226
2.00177	12.6348
2.00661	12.6468
2.01162	12.6589
2.01667	12.6709
2.02153	12.6829
2.02659	12.695
2.03122	12.7071
2.03658	12.7193
2.04125	12.7313
2.04604	12.7433
2.05102	12.7554
2.05588	12.7675
2.06101	12.7796
2.06593	12.7917
2.07086	12.8038
2.07588	12.816
2.08037	12.8281
2.08543	12.8403
2.09046	12.8524
2.09538	12.8645
2.10017	12.8767
2.1052	12.8888
2.11023	12.9009
2.11532	12.9129
2.12049	12.9249
2.12516	12.937
2.12996	12.9489
2.13495	12.9607
2.14009	12.9725
2.14505	12.9842
2.15009	12.9958
2.15532	13.0073
2.16005	13.0188
2.16485	13.0301
2.16993	13.0414
2.17479	13.0527
2.1797	13.0639
2.18447	13.075
2.18944	13.086
2.19466	13.097
2.19968	13.1078
2.20442	13.1186
2.20942	13.1293
2.21435	13.1399
2.21922	13.1504
2.22433	13.1608
2.2293	13.1712
2.23439	13.1815
2.2394	13.1916
2.24608	13.2048
2.25219	13.2181
2.25901	13.2311
2.2657	13.2439
2.27212	13.2566
2.27856	13.269
2.28494	13.2814
2.29191	13.2937
2.29812	13.306
2.30485	13.318
2.31129	13.3299
2.31816	13.3417
2.32477	13.3534
2.33145	13.3651
2.33802	13.3765
2.34435	13.3879
2.35113	13.3992
2.35756	13.4104
2.36411	13.4213
2.37087	13.4322
2.37746	13.443
2.38389	13.4536
2.39034	13.4644
2.39713	13.475
2.40348	13.4857
2.41064	13.4963
2.41667	13.5069
2.42332	13.5174
2.42996	13.528
2.43658	13.5386
2.44325	13.549
2.44981	13.5596
2.4566	13.5699
2.46283	13.5805
2.46958	13.5909
2.47617	13.6013
2.48262	13.6118
2.48907	13.6221
2.49587	13.6324
2.50227	13.6427
2.50892	13.6531
2.51537	13.6634
2.52203	13.6739
2.52849	13.6842
2.53526	13.6946
2.54193	13.7048
2.54828	13.7149
2.55525	13.7251
2.56199	13.7351
2.5683	13.7451
2.57658	13.7575
2.58452	13.7696
2.59302	13.7816
2.60127	13.7933
2.60957	13.8048
2.61764	13.8162
2.62593	13.8273
2.63438	13.8383
2.64277	13.8489
2.65111	13.8592
2.66076	13.8711
2.67091	13.8829
2.68074	13.8942
2.69048	13.9052
2.70022	13.9158
2.71036	13.9262
2.72013	13.9365
2.73013	13.9469
2.73973	13.9572
2.74972	13.9674
2.75956	13.9774
2.77127	13.9891
2.78104	13.9992
2.79093	14.0094
2.80048	14.0198
2.81031	14.0304
2.82018	14.0409
2.83012	14.0517
2.84015	14.0626
2.8499	14.0739
2.8599	14.0849
2.86974	14.0959
2.8796	14.1068
2.88973	14.1175
2.89946	14.128
2.90893	14.1384
2.91917	14.1487
2.92882	14.159
2.93883	14.1691
2.95052	14.1806
2.96215	14.192
2.97362	14.203
2.98495	14.214
2.9965	14.2248
3.00769	14.2353
3.01946	14.2455
3.03085	14.2557
3.04241	14.2658
3.05547	14.2771
3.06892	14.2881
3.08197	14.2985
3.09708	14.3095
3.11171	14.32
3.12815	14.3306
3.14497	14.3404
3.16111	14.3501
3.17764	14.3594
3.19434	14.3687
3.2104	14.3781
3.22707	14.3881
3.2431	14.3982
3.25986	14.4091
3.27436	14.4193
3.28895	14.43
3.30434	14.441
3.31881	14.452
3.33369	14.4632
3.3482	14.4743
3.36313	14.4853
3.37811	14.4961
3.39275	14.5067
3.40943	14.5175
3.42615	14.5275
3.44227	14.5368
3.45901	14.5452
3.47569	14.5528
3.49196	14.5602
3.50832	14.5668
3.52506	14.5729
3.54108	14.5791
3.55737	14.5853
3.57405	14.5916
3.59033	14.5984
3.60688	14.6057
3.62322	14.613
3.63971	14.6205
3.65593	14.6281
3.6726	14.6358
3.689	14.6435
3.70544	14.6514
3.72178	14.6592
3.73877	14.6671
3.75502	14.6747
3.77127	14.6825
3.78738	14.6903
3.80396	14.6985
3.82038	14.7064
3.83711	14.7143
3.85347	14.7217
3.8699	14.7285
3.88647	14.7346
3.90265	14.7402
3.91914	14.7456
3.93566	14.7506
3.95263	14.7554
3.96901	14.7596
3.98504	14.764
4.00147	14.7683
4.01802	14.7729
4.03423	14.778
4.05088	14.7839
4.06738	14.7903
4.08383	14.7969
4.10024	14.8038
4.11636	14.8109
4.13295	14.8179
4.14956	14.825
4.16603	14.8322
4.1825	14.8392
4.19902	14.8456
4.21536	14.8518
4.23178	14.8577
4.24821	14.8625
4.26529	14.867
4.28118	14.8707
4.29797	14.8736
4.31384	14.8766
4.32991	14.8799
4.34685	14.8831
4.36342	14.8868
4.38	14.8905
4.396	14.8937
4.41273	14.8968
4.42911	14.8996
4.44547	14.9027
4.46183	14.906
4.47847	14.9094
4.49479	14.9132
4.51116	14.9174
4.52787	14.9213
4.54424	14.9255
4.56034	14.93
4.57694	14.9348
4.59351	14.9399
4.60966	14.9455
4.62618	14.9514
4.64294	14.957
4.65947	14.9621
4.67552	14.9667
4.69214	14.9706
4.70855	14.9738
4.72522	14.9766
4.74185	14.9788
4.75842	14.9802
4.77494	14.981
4.79122	14.9811
4.80773	14.9809
4.82406	14.9806
4.84084	14.9806
4.85714	14.9809
4.87326	14.9819
4.88988	14.9835
4.9061	14.986
4.92243	14.9892
4.9389	14.9931
4.95522	14.9976
4.97147	15.002
4.98831	15.0065
5.00443	15.0112
5.02092	15.0156
5.03758	15.0197
5.05396	15.0238
5.07038	15.0277
5.08694	15.0309
5.10357	15.034
5.11961	15.0369
5.13611	15.0394
5.15262	15.0416
5.1691	15.0439
5.18552	15.0459
5.20209	15.0472
5.21865	15.0483
5.23488	15.049
5.25126	15.0494
5.26772	15.0498
5.28416	15.0502
5.30082	15.0509
5.31689	15.0521
5.33361	15.0536
5.34987	15.0555
5.36638	15.0584
5.38279	15.0619
5.39921	15.0658
5.4158	15.0704
5.43217	15.075
5.44876	15.0796
5.46478	15.0843
5.48109	15.0889
5.49789	15.0932
5.51421	15.0971
5.53088	15.1005
5.54716	15.1029
5.56379	15.1048
5.58014	15.1059
5.59674	15.1064
5.61325	15.1068
5.62941	15.1068
5.64623	15.1066
5.66234	15.1063
5.67885	15.1063
5.69527	15.1063
5.71142	15.1067
5.72821	15.1075
5.74454	15.1089
5.76074	15.1107
5.77744	15.1126
5.7937	15.1146
5.81001	15.117
5.82642	15.1192
5.84341	15.1214
5.85959	15.1237
5.87624	15.1261
5.89269	15.1281
5.909	15.1305
5.92517	15.1329
5.94183	15.1353
5.9582	15.1376
5.97485	15.1397
5.99151	15.1409
6.00802	15.1416
6.02396	15.1418
6.04081	15.1416
6.05722	15.141
6.0736	15.1409
6.08978	15.1404
6.10678	15.1398
6.12321	15.139
6.13946	15.1383
6.15585	15.1374
6.17256	15.1369
6.1886	15.1371
6.20508	15.1381
6.22157	15.1397
6.23791	15.142
6.25419	15.1447
6.27085	15.1475
6.28702	15.1504
6.30355	15.1537
6.31979	15.157
6.33648	15.1602
6.35277	15.1634
6.36903	15.1662
6.3858	15.1684
6.40237	15.17
6.4187	15.1711
6.43539	15.1717
6.45162	15.1718
6.46809	15.1717
6.48465	15.1714
6.50099	15.1714
6.51699	15.1715
6.53381	15.1719
6.55027	15.1725
6.56657	15.1735
6.58298	15.1747
6.59947	15.1762
6.61567	15.1781
6.63235	15.1803
6.64878	15.1826
6.66503	15.1849
6.68174	15.1871
6.69815	15.1891
6.7145	15.1913
6.73089	15.1937
6.74752	15.1963
6.76386	15.1993
6.78024	15.2025
6.7969	15.2051
6.8134	15.2072
6.82946	15.2089
6.846	15.2098
6.86292	15.2099
6.8794	15.21
6.89538	15.2095
6.9124	15.2082
6.92873	15.2067
6.94489	15.2051
6.96156	15.2028
6.97777	15.2011
6.99408	15.1998
7.01085	15.1988
7.02734	15.1988
7.04344	15.1997
7.06006	15.2011
7.07632	15.2032
7.09258	15.2059
7.10898	15.209
7.12549	15.212
7.14229	15.2151
7.15838	15.2179
7.1748	15.2205
7.19099	15.2227
7.20788	15.2247
7.22455	15.226
7.24104	15.2269
7.25735	15.2271
7.27368	15.2269
7.29007	15.2264
7.30682	15.2258
7.32295	15.2251
7.33961	15.2245
7.35596	15.2234
7.37261	15.222
7.38883	15.2208
7.40516	15.2197
7.42172	15.2187
7.43806	15.2184
7.45477	15.2188
7.47101	15.2193
7.48762	15.2201
7.50415	15.221
7.52037	15.2223
7.53678	15.2236
7.55331	15.2255
7.56964	15.228
7.58615	15.2309
7.6025	15.234
7.61895	15.2374
7.63534	15.2407
7.65168	15.2437
7.66819	15.2465
7.68467	15.249
7.70126	15.2505
7.71782	15.2516
7.73403	15.2519
7.75088	15.2514
7.76698	15.2504
7.7835	15.2492
7.80014	15.2475
7.8164	15.2461
7.83282	15.2447
7.84931	15.2438
7.86556	15.2437
7.88193	15.2444
7.8984	15.2456
7.91468	15.2477
7.93099	15.2501
7.94758	15.2526
7.96393	15.2553
7.98018	15.2583
7.99693	15.2612
8.01323	15.2641
8.02977	15.2668
8.0462	15.2691
8.06279	15.2711
8.07909	15.2726
8.09571	15.2739
8.11185	15.2751
8.1286	15.2762
8.14511	15.277
8.1617	15.2776
8.17812	15.2776
8.19468	15.2772
8.21117	15.2766
8.22725	15.2757
8.24406	15.2747
8.26046	15.2737
8.2768	15.2729
8.29307	15.2722
8.30946	15.2718
8.32615	15.272
8.34233	15.2724
8.35886	15.273
8.37557	15.2739
8.39174	15.2751
8.40807	15.2765
8.42447	15.2784
8.44069	15.2808
8.45738	15.2837
8.47368	15.2867
8.49016	15.2895
8.50666	15.2916
8.52324	15.2933
8.53957	15.294
8.55611	15.294
8.57236	15.2933
8.58942	15.2924
8.60551	15.291
8.62218	15.2894
8.63849	15.2876
8.65493	15.286
8.67136	15.2847
8.68782	15.2835
8.70406	15.2829
8.72052	15.2829
8.73684	15.2834
8.75345	15.2844
8.76977	15.2863
8.7859	15.2885
8.80272	15.291
8.81902	15.2939
8.83565	15.2966
8.85227	15.2988
8.86861	15.3013
8.88481	15.3034
8.90158	15.3056
8.91792	15.3078
8.93448	15.3099
8.95098	15.3116
8.96732	15.3132
8.98354	15.3142
9.00011	15.3152
9.01633	15.316
9.03304	15.3165
9.04964	15.3164
9.066	15.3161
9.08217	15.315
9.09879	15.3134
9.11508	15.3117
9.13129	15.3103
9.14759	15.3091
9.16429	15.3085
9.18097	15.3084
9.19715	15.3089
9.21373	15.31
9.22988	15.3116
9.24629	15.3139
9.2627	15.3168
9.27931	15.3199
9.29596	15.323
9.31209	15.3261
9.32841	15.329
9.34494	15.3315
9.36171	15.3337
9.37791	15.3356
9.39489	15.3368
9.41113	15.337
9.42793	15.3365
9.44388	15.3354
9.46042	15.3338
9.477	15.3319
9.49323	15.3302
9.50993	15.3284
9.52634	15.3266
9.54285	15.3249
9.55884	15.3238
9.57547	15.3235
9.59161	15.3237
9.6084	15.3246
9.62476	15.3262
9.64139	15.3276
9.65819	15.3287
9.67399	15.33
9.69047	15.3313
9.70669	15.3329
9.72339	15.335
9.73993	15.337
9.75623	15.3393
9.77258	15.3415
9.78895	15.3434
9.80541	15.3452
9.82192	15.3471
9.83833	15.3484
9.85519	15.3495
9.87149	15.3498
9.88801	15.3497
9.90448	15.3486
9.92079	15.3471
9.93745	15.3453
9.95369	15.3436
9.97019	15.3418
9.98694	15.3403
10.0011	15.3394
10.018	15.3391
10.0339	15.3394
10.05	15.3513
10.0524	15.3627
10.0546	15.3795
10.0555	15.3901
10.0561	15.4022
10.0565	15.4159
10.057	15.4312
10.0575	15.4481
10.0579	15.4666
10.0581	15.4869
10.0583	15.5088
10.0583	15.5325
10.058	15.5578
10.0577	15.585
10.0573	15.6138
10.0566	15.6444
10.0562	15.6768
10.0568	15.7109
10.0592	15.7467
10.0635	15.7843
10.0693	15.8237
10.076	15.8647
10.0841	15.9075
10.0932	15.952
10.103	15.9982
10.1139	16.046
10.1255	16.0954
10.1381	16.1463
10.1512	16.1988
10.1649	16.2527
10.1788	16.3079
10.1932	16.3646
10.2082	16.4226
10.2234	16.4818
10.2391	16.5421
10.255	16.6036
10.2707	16.6662
10.287	16.7299
10.3032	16.7946
10.3196	16.8602
10.3363	16.9267
10.3531	16.9941
10.3697	17.0622
10.3866	17.1308
10.4039	17.1997
10.4213	17.2684
10.4388	17.3368
10.456	17.4047
10.4735	17.4717
10.4909	17.5377
10.5089	17.6025
10.5266	17.6662
10.5444	17.7284
10.5623	17.7891
10.5804	17.8481
10.5987	17.9053
10.6172	17.9607
10.6353	18.0143
10.6535	18.0658
10.6718	18.1153
10.6904	18.1627
10.7091	18.208
10.7274	18.2511
10.7459	18.292
10.7646	18.3307
10.7835	18.3672
10.8024	18.4013
10.8211	18.4332
10.8397	18.4628
10.8584	18.4901
10.8769	18.5151
10.8952	18.5377
10.9132	18.558
10.9306	18.576
10.9485	18.5917
10.9666	18.6052
10.9847	18.6165
11.0203	18.6326
11.1245	18.6345
11.1584	18.6213
11.1919	18.6021
11.2086	18.5905
11.2253	18.5776
11.2421	18.5634
11.2588	18.5481
11.2752	18.5318
11.2917	18.5146
11.3081	18.4965
11.3245	18.4777
11.3408	18.4584
11.3572	18.4385
11.3736	18.4182
11.39	18.3976
11.4061	18.3766
11.4225	18.3554
11.4387	18.3341
11.4548	18.3126
11.4711	18.2912
11.4872	18.2698
11.5033	18.2486
11.5193	18.2274
11.535	18.2064
11.5509	18.1856
11.5669	18.1651
11.5828	18.1449
11.5988	18.125
11.6147	18.1056
11.6306	18.0865
11.6462	18.0679
11.662	18.0497
11.6781	18.0319
11.694	18.0147
11.7099	17.9981
11.7259	17.9821
11.7419	17.9666
11.758	17.9517
11.7738	17.9374
11.7897	17.9237
11.8058	17.9106
11.822	17.898
11.838	17.886
11.8539	17.8746
11.8702	17.8636
11.8864	17.8531
11.9183	17.8336
11.9506	17.816
11.9833	17.7999
12.0159	17.7852
12.0483	17.772
12.0812	17.7602
12.1143	17.7498
12.1634	17.7365
12.2132	17.7258
12.2787	17.7148
12.3769	17.7034
12.4908	17.6945
12.6067	17.6868
12.7226	17.6799
12.8382	17.6739
12.9532	17.6676
13.067	17.6603
13.182	17.6538
13.2967	17.6488
13.4113	17.6451
13.5262	17.6436
13.6419	17.6441
13.7568	17.645
13.8721	17.6461
13.9877	17.6479
14.1026	17.6495
14.2177	17.6497
14.333	17.6483
14.4482	17.6471
14.5627	17.6482
14.6764	17.6511
14.791	17.6545
14.9069	17.6588
15.0233	17.6641
15.138	17.6702
15.2528	17.6774
15.3678	17.6839
15.4821	17.6883
15.5987	17.6913
15.714	17.6953
15.8284	17.701
15.9422	17.7074
16.0568	17.7138
16.1731	17.7206
16.2883	17.7288
16.4039	17.7375
16.5181	17.7461
16.6339	17.7544
16.7485	17.7619
16.8632	17.768
16.9794	17.7746
17.0945	17.7817
17.2091	17.7893
17.3237	17.7972
17.4386	17.8059
17.5538	17.8148
17.669	17.8235
17.7852	17.8327
17.8991	17.8434
18.0136	17.8547
18.1281	17.8655
18.2442	17.8754
18.3609	17.8865
18.4759	17.8974
18.5901	17.9083
18.7045	17.92
18.8026	17.93
18.9172	17.9413
19.0166	17.9515
19.1158	17.9631
19.1978	17.9741
19.2789	17.986
19.3609	17.9984
19.4432	18.0109
19.5265	18.0233
19.5924	18.0335
19.6586	18.0441
19.7245	18.0549
19.7904	18.0657
19.8556	18.0764
19.921	18.0872
19.9869	18.0981
20.0523	18.1092
20.1177	18.12
20.1831	18.1304
20.2485	18.1405
20.3147	18.1507
20.3807	18.1614
20.4469	18.172
20.5128	18.1828
20.5785	18.1933
20.6441	18.2041
20.7098	18.2151
20.7762	18.2262
20.8417	18.2374
20.9075	18.2483
20.9731	18.259
21.0392	18.2692
21.1221	18.2815
21.2045	18.2938
21.2702	18.3043
21.3357	18.3153
21.4004	18.3268
21.4649	18.3379
21.5299	18.3486
21.5958	18.3589
21.6623	18.3692
21.7288	18.3797
21.7957	18.3908
21.8616	18.4022
21.9271	18.4139
21.9925	18.4259
22.0582	18.4384
22.124	18.4504
22.1895	18.4619
22.2552	18.4726
22.3213	18.483
22.3879	18.4934
22.4545	18.5041
22.5197	18.5153
22.5852	18.5266
22.65	18.5379
22.7151	18.5491
22.7801	18.56
22.8459	18.5709
22.9126	18.5818
22.9785	18.5934
23.0443	18.6056
23.1102	18.6183
23.1758	18.6313
23.2416	18.6445
23.3067	18.6577
23.3731	18.6707
23.4227	18.6807
23.4887	18.694
23.5543	18.707
23.6201	18.7195
23.6859	18.732
23.7519	18.7447
23.8181	18.7569
23.8829	18.7689
23.9487	18.7807
24.014	18.7922
24.0797	18.804
24.1454	18.8165
24.1945	18.8266
24.2606	18.8398
24.3094	18.85
24.3587	18.8602
24.4077	18.8703
24.4574	18.8805
24.5074	18.8905
24.5576	18.9008
24.6068	18.9114
24.6553	18.9224
24.7049	18.9335
24.7538	18.9449
24.8031	18.9565
24.8521	18.9679
24.9011	18.9789
24.9508	18.9893
25.0165	19.0023
25.0833	19.0153
25.1501	19.028
25.216	19.0404
25.2815	19.0528
25.3465	19.0658
25.3956	19.0758
25.4442	19.0863
25.4932	19.0968
25.5421	19.1073
25.5914	19.1178
25.6405	19.1281
25.6895	19.1384
25.7395	19.1489
25.7891	19.1599
25.839	19.1713
25.8884	19.1833
25.9383	19.1956
25.9872	19.2084
26.0359	19.2213
26.0848	19.2342
26.1341	19.247
26.1837	19.2592
26.233	19.271
26.2828	19.2822
26.3324	19.2931
26.382	19.304
26.4317	19.3151
26.4815	19.3263
26.531	19.3373
26.5798	19.3482
26.6288	19.359
26.6774	19.3702
26.7268	19.3814
26.7761	19.3928
26.8252	19.4043
26.8745	19.4157
26.9231	19.4271
26.9724	19.4384
27.0215	19.4501
27.0712	19.4622
27.1205	19.4748
27.1704	19.4878
27.22	19.5009
27.2694	19.514
27.3187	19.5269
27.3675	19.5399
27.4168	19.553
27.4659	19.5662
27.5157	19.5793
27.565	19.5924
27.6145	19.6053
27.6637	19.6182
27.7127	19.6311
27.7624	19.6437
27.8119	19.6562
27.8619	19.6685
27.9111	19.6811
27.9603	19.6939
28.0096	19.707
28.059	19.7205
28.1082	19.7343
28.1566	19.7485
28.2047	19.7627
28.2534	19.7769
28.303	19.7908
28.3525	19.8046
28.4024	19.8184
28.4524	19.8321
28.5022	19.8459
28.5522	19.8597
28.6015	19.8735
28.651	19.8872
28.6996	19.9008
28.7486	19.9141
28.7978	19.9276
28.847	19.9408
28.8967	19.9536
28.9461	19.9661
28.995	19.978
29.044	19.9896
29.0942	20.0009
29.1441	20.0123
29.1942	20.0242
29.2435	20.0366
29.2927	20.0497
29.3417	20.0631
29.3901	20.0767
29.439	20.0907
29.4872	20.1053
29.536	20.1198
29.5852	20.1344
29.6351	20.149
29.685	20.1639
29.7181	20.174
29.751	20.1843
29.784	20.1946
29.8164	20.2051
29.8496	20.2157
29.8828	20.2262
29.9156	20.2369
29.9484	20.2476
29.9816	20.2581
30.0142	20.2685
30.0467	20.279
30.0795	20.2892
30.1128	20.2994
30.1457	20.3099
30.1789	20.3203
30.212	20.3306
30.2448	20.3409
30.2775	20.351
30.3267	20.3657
30.3753	20.3803
30.4248	20.3951
30.4743	20.41
30.5248	20.4249
30.574	20.4396
30.623	20.4543
30.6723	20.469
30.7211	20.4839
30.7709	20.4988
30.8038	20.509
30.8362	20.5194
30.8691	20.5297
30.902	20.5402
30.9346	20.5505
30.984	20.5652
31.0332	20.5798
31.0824	20.5943
31.1316	20.6084
31.181	20.6224
31.2312	20.6362
31.281	20.6503
31.331	20.6646
31.379	20.6792
31.4283	20.6941
31.461	20.7042
31.4935	20.7145
31.5262	20.7248
31.559	20.7349
31.5916	20.7451
31.6241	20.7552
31.6736	20.7698
31.723	20.7843
31.7729	20.7989
31.8062	20.8089
31.8397	20.819
31.8899	20.834
31.9392	20.849
31.9719	20.859
32.0211	20.8739
32.0538	20.8841
32.0865	20.8942
32.1195	20.9042
32.1519	20.9143
32.1847	20.9244
32.2337	20.9393
32.2821	20.9541
32.3315	20.9684
32.3807	20.9824
32.4303	20.9962
32.4797	21.0102
32.5292	21.0247
32.5789	21.0397
32.6119	21.05
32.6449	21.0604
32.6782	21.0709
32.7105	21.0816
32.7429	21.0924
32.7754	21.1032
32.8079	21.114
32.8404	21.1249
32.8735	21.1357
32.9067	21.1463
32.9399	21.1569
32.9731	21.1673
33.0066	21.1775
33.0396	21.1876
33.0727	21.1977
33.1059	21.2078
33.1392	21.218
33.1724	21.2282
33.2055	21.2383
33.2548	21.2532
33.3038	21.2678
33.3528	21.2819
33.4016	21.2959
33.4511	21.3095
33.5001	21.3231
33.5491	21.3366
33.5982	21.35
33.647	21.3632
33.6964	21.3763
33.7453	21.3897
33.7949	21.4034
33.8441	21.4177
33.8939	21.4324
33.9436	21.4474
33.9765	21.4574
34.0259	21.4721
34.0749	21.487
34.1075	21.497
34.1406	21.5071
34.1734	21.5176
34.2064	21.5281
34.2399	21.5385
34.2728	21.549
34.3059	21.5594
34.3389	21.5696
34.3717	21.5798
34.4043	21.5899
34.4535	21.6048
34.5032	21.6195
34.5528	21.6334
34.6029	21.6468
34.652	21.66
34.7016	21.6732
34.7505	21.6867
34.7999	21.7001
34.8484	21.7143
34.897	21.7285
34.9454	21.7426
34.9941	21.7565
35.0434	21.7701
35.0929	21.7841
35.1431	21.7982
35.1924	21.8126
35.2429	21.8273
35.2759	21.8374
35.3089	21.8474
35.3419	21.8576
35.3747	21.8679
35.4071	21.8785
35.4396	21.8893
35.4725	21.9002
35.5055	21.9114
35.5383	21.9225
35.5713	21.9333
35.6044	21.9441
35.6371	21.9547
35.6701	21.9648
35.7191	21.9795
35.7684	21.994
35.8185	22.0082
35.8686	22.0225
35.9186	22.0367
35.9675	22.0514
36.0004	22.0616
36.0331	22.0717
36.0653	22.082
36.0975	22.0925
36.1301	22.1029
36.1625	22.1136
36.1948	22.1244
36.2272	22.1352
36.2599	22.1459
36.2924	22.1567
36.3254	22.1675
36.3591	22.1784
36.3924	22.1897
36.4252	22.2014
36.4583	22.2133
36.4913	22.2255
36.5237	22.238
36.557	22.2505
36.59	22.2631
36.6226	22.2758
36.6555	22.2886
36.6887	22.3015
36.7214	22.3143
36.7539	22.3272
36.7867	22.3399
36.8203	22.3526
36.8534	22.3654
36.8865	22.3782
36.9198	22.3907
36.9525	22.4032
36.985	22.4155
37.0176	22.4274
37.0506	22.4392
37.083	22.451
37.1158	22.4627
37.1491	22.4743
37.1819	22.486
37.2155	22.4975
37.2489	22.5087
37.2816	22.5198
37.314	22.531
37.3468	22.5423
37.3796	22.5535
37.412	22.565
37.4447	22.5764
37.4779	22.5879
37.5106	22.5997
37.5431	22.6118
37.576	22.6238
37.6085	22.6361
37.641	22.6483
37.6739	22.6601
37.7071	22.6721
37.7398	22.6843
37.7724	22.6964
37.8054	22.7084
37.838	22.7204
37.871	22.7326
37.9045	22.7446
37.9382	22.7566
37.9715	22.7689
38.0051	22.7812
38.0381	22.7936
38.0699	22.8062
38.1029	22.819
38.1358	22.8317
38.1684	22.8446
38.2008	22.8577
38.2335	22.8705
38.2662	22.8833
38.2986	22.8961
38.3313	22.9085
38.3644	22.9205
38.3974	22.9324
38.4303	22.9442
38.4637	22.9559
38.4972	22.968
38.5305	22.98
38.5641	22.9919
38.5975	23.0038
38.6302	23.0159
38.6631	23.028
38.6959	23.0401
38.7285	23.0523
38.761	23.0649
38.7937	23.0776
38.8265	23.0903
38.8587	23.1034
38.8912	23.1166
38.924	23.1297
38.9564	23.1428
38.9888	23.1559
[truncated: 669 more rows]

## Sheet: cube PLA_50_Z 2
cube PLA_50_Z 2	cube PLA_50_Z 2
Stauchung	Standardkraft
%	MPa
0	0.118443
0.000241614	0.117438
0.000413124	0.116655
0.000569473	0.116013
0.000696829	0.115477
0.000608715	0.115755
0.000182111	0.118174
0.00665156	0.122806
0.0182912	0.127282
0.0299568	0.132691
0.0402547	0.138077
0.0521874	0.144951
0.0636064	0.151832
0.0751594	0.158659
0.0868445	0.165566
0.0982074	0.172668
0.109138	0.180024
0.120709	0.187689
0.132491	0.195657
0.143785	0.204059
0.155243	0.212864
0.166661	0.222067
0.17808	0.231708
0.189204	0.241823
0.200551	0.252436
0.212042	0.263653
0.221741	0.273724
0.23143	0.284203
0.241173	0.295161
0.250724	0.306509
0.260606	0.318273
0.268679	0.328465
0.276962	0.339022
0.284728	0.349881
0.292961	0.361096
0.300894	0.37261
0.309179	0.384526
0.317003	0.39682
0.323735	0.406929
0.330251	0.417321
0.336342	0.427968
0.342816	0.438909
0.349605	0.450123
0.355972	0.461658
0.362142	0.473578
0.368535	0.485831
0.374791	0.498461
0.380996	0.511514
0.385801	0.521518
0.390602	0.531726
0.39547	0.542182
0.400161	0.552867
0.405085	0.563824
0.410177	0.575021
0.414972	0.586477
0.419536	0.598202
0.424007	0.610194
0.428945	0.62246
0.433874	0.63496
0.438494	0.64774
0.443215	0.660794
0.447794	0.674129
0.45265	0.687724
0.457368	0.701553
0.462169	0.715695
0.466931	0.730163
0.471583	0.744882
0.476689	0.759847
0.479788	0.76999
0.483058	0.780236
0.486326	0.790608
0.489664	0.801124
0.492684	0.811787
0.495597	0.822572
0.498961	0.833512
0.502232	0.844565
0.505446	0.855736
0.508433	0.867064
0.511437	0.878533
0.514525	0.890123
0.517742	0.901814
0.520681	0.913657
0.523718	0.925635
0.527066	0.937729
0.530285	0.949966
0.533596	0.962357
0.536836	0.974901
0.539731	0.987558
0.542836	1.00034
0.54619	1.01328
0.54931	1.02636
0.552327	1.03963
0.555328	1.05302
0.558618	1.06653
0.561829	1.0802
0.564801	1.094
0.568089	1.10792
0.571314	1.12194
0.574296	1.13602
0.577468	1.1502
0.580671	1.16449
0.584014	1.17887
0.587324	1.19329
0.591009	1.2078
0.594269	1.22242
0.597745	1.23715
0.601203	1.25191
0.604794	1.26675
0.608257	1.28171
0.611616	1.29676
0.614675	1.31187
0.618085	1.3271
0.621437	1.34245
0.624479	1.3579
0.627368	1.37343
0.630687	1.38908
0.633871	1.40485
0.637042	1.42076
0.639845	1.43681
0.642891	1.453
0.646207	1.46931
0.649358	1.48579
0.652144	1.50244
0.655411	1.51926
0.656959	1.52775
0.659958	1.54489
0.663032	1.56222
0.665974	1.57978
0.669294	1.59757
0.672302	1.61553
0.67559	1.63371
0.678464	1.65216
0.681514	1.67086
0.684497	1.68975
0.687874	1.70882
0.690811	1.72813
0.693918	1.74763
0.697314	1.7673
0.700431	1.78715
0.703611	1.80717
0.705284	1.81723
0.70668	1.82731
0.708205	1.83744
0.709713	1.84758
0.711315	1.85775
0.71298	1.86796
0.71488	1.8782
0.716527	1.88847
0.718208	1.89874
0.719799	1.90903
0.721419	1.91935
0.722798	1.9297
0.724408	1.94007
0.726099	1.95045
0.728105	1.96083
0.729964	1.97122
0.731711	1.98164
0.733367	1.99208
0.73506	2.00253
0.736918	2.01298
0.738829	2.02341
0.740621	2.03382
0.742382	2.04424
0.744185	2.05467
0.745878	2.06511
0.747465	2.07556
0.749366	2.086
0.751083	2.09645
0.752709	2.10688
0.754597	2.11732
0.756468	2.12776
0.75816	2.13819
0.759636	2.1486
0.761142	2.15898
0.762994	2.16936
0.764744	2.17973
0.76649	2.1901
0.768104	2.20047
0.769841	2.21083
0.771554	2.22117
0.773202	2.23148
0.774977	2.24179
0.776558	2.25211
0.778262	2.26244
0.779719	2.27277
0.781048	2.28308
0.782697	2.29339
0.784369	2.30369
0.786246	2.31399
0.78784	2.32428
0.789524	2.33459
0.791078	2.3449
0.792546	2.3552
0.794159	2.36551
0.795909	2.37582
0.797602	2.38612
0.79923	2.39643
0.800691	2.40673
0.802284	2.41706
0.803918	2.42739
0.805588	2.43772
0.807249	2.44806
0.808789	2.45842
0.810206	2.46879
0.811778	2.47916
0.813537	2.48954
0.815267	2.49993
0.817018	2.51033
0.818706	2.52075
0.820321	2.53119
0.821883	2.54167
0.823483	2.55218
0.82507	2.5627
0.826693	2.57323
0.82836	2.58377
0.830081	2.59435
0.831592	2.60493
0.833163	2.61554
0.834725	2.62619
0.836404	2.63686
0.838099	2.64755
0.839702	2.65827
0.841156	2.66902
0.842722	2.6798
0.844185	2.6906
0.845854	2.70142
0.847776	2.71227
0.84935	2.72314
0.85075	2.73406
0.852263	2.74502
0.853874	2.756
0.855401	2.76699
0.857028	2.778
0.858767	2.78902
0.860387	2.80007
0.861847	2.81114
0.863349	2.82224
0.864895	2.83337
0.866626	2.84452
0.868313	2.85569
0.869946	2.86688
0.871441	2.8781
0.873148	2.88935
0.874731	2.90064
0.876306	2.91195
0.878102	2.92329
0.879811	2.93464
0.881367	2.94602
0.882889	2.95743
0.884328	2.96886
0.885934	2.98034
0.887682	2.99185
0.889381	3.00335
0.89111	3.01487
0.89261	3.02642
0.894165	3.03799
0.895744	3.04959
0.897351	3.0612
0.898831	3.07284
0.900453	3.08449
0.902042	3.09616
0.903646	3.10784
0.905343	3.11954
0.906699	3.13127
0.908227	3.14301
0.909999	3.15477
0.911638	3.16653
0.913231	3.1783
0.914959	3.19009
0.91662	3.20189
0.918229	3.21369
0.919847	3.22549
0.921257	3.2373
0.922929	3.24915
0.924676	3.261
0.926405	3.27284
0.927987	3.28469
0.929539	3.29656
0.931035	3.30843
0.932647	3.32029
0.934336	3.33216
0.935926	3.34405
0.937573	3.35593
0.939313	3.36783
0.940987	3.37973
0.942496	3.39164
0.944082	3.40355
0.945798	3.41545
0.947574	3.42736
0.949273	3.43929
0.95087	3.45121
0.95244	3.46313
0.954251	3.47503
0.955931	3.48692
0.957424	3.49883
0.95893	3.51073
0.960741	3.52264
0.962745	3.53454
0.964206	3.54644
0.965538	3.55835
0.967224	3.57023
0.969135	3.58211
0.970853	3.59399
0.972524	3.60588
0.974027	3.61777
0.975764	3.62965
0.977349	3.64153
0.979108	3.65341
0.980809	3.66528
0.982455	3.67714
0.984057	3.689
0.985726	3.70088
0.987456	3.71277
0.989105	3.72465
0.990698	3.73652
0.992313	3.74839
0.993821	3.76027
0.995363	3.77217
0.997284	3.78404
0.998935	3.79591
1.00055	3.80781
1.0022	3.81971
1.00377	3.83161
1.00544	3.8435
1.00698	3.8554
1.0087	3.86733
1.01024	3.87927
1.01193	3.8912
1.0135	3.90314
1.01498	3.9151
1.01676	3.92706
1.01837	3.93903
1.01988	3.95103
1.02149	3.96302
1.02306	3.97504
1.02473	3.98707
1.02649	3.99913
1.02811	4.0112
1.02967	4.0233
1.03122	4.0354
1.03281	4.04753
1.03449	4.05967
1.03586	4.07185
1.03735	4.08404
1.0391	4.09623
1.04062	4.10844
1.04228	4.12068
1.044	4.13293
1.04539	4.14521
1.04694	4.15751
1.04871	4.16985
1.05027	4.18221
1.05188	4.19459
1.05359	4.20699
1.05507	4.21941
1.05651	4.23186
1.05819	4.24433
1.05977	4.25681
1.06143	4.26934
1.0631	4.28187
1.0647	4.29441
1.06633	4.30697
1.06812	4.31954
1.06972	4.33215
1.07123	4.34477
1.07283	4.35742
1.07455	4.37008
1.07604	4.38274
1.0776	4.39544
1.07924	4.40817
1.08089	4.4209
1.08251	4.43363
1.08405	4.44635
1.08572	4.45907
1.0876	4.47181
1.08935	4.48456
1.09096	4.49729
1.09253	4.51005
1.09423	4.52282
1.09584	4.53558
1.09753	4.54836
1.09914	4.56114
1.10098	4.57392
1.10253	4.58671
1.10403	4.59947
1.1058	4.61223
1.10755	4.62498
1.10925	4.63772
1.11108	4.65042
1.11268	4.66312
1.11452	4.67583
1.11606	4.68854
1.11783	4.70125
1.1196	4.71395
1.12138	4.72665
1.12291	4.73932
1.12444	4.75199
1.12602	4.76461
1.12766	4.7772
1.12938	4.78979
1.13102	4.80232
1.13284	4.81484
1.1347	4.82734
1.13625	4.83984
1.13809	4.85231
1.13972	4.86475
1.14143	4.87716
1.1432	4.88955
1.1449	4.9019
1.14642	4.91424
1.14819	4.92658
1.14979	4.93886
1.1513	4.95111
1.153	4.96332
1.15488	4.97552
1.15682	4.9877
1.15853	4.99985
1.16023	5.01199
1.16207	5.02411
1.16369	5.03619
1.16549	5.04824
1.16693	5.0603
1.16835	5.07236
1.17013	5.08439
1.17176	5.09642
1.17341	5.10844
1.17523	5.12046
1.17709	5.13243
1.17868	5.14439
1.18022	5.15637
1.18184	5.16832
1.1835	5.18027
1.18507	5.1922
1.18677	5.20411
1.18848	5.21604
1.18994	5.22799
1.1914	5.23989
1.19301	5.2518
1.19484	5.26373
1.1965	5.27564
1.19817	5.28753
1.19985	5.29942
1.20157	5.31129
1.20306	5.32317
1.20459	5.33503
1.20633	5.34691
1.20803	5.35879
1.20939	5.3707
1.21105	5.38262
1.21289	5.39455
1.21444	5.4065
1.21597	5.41848
1.21761	5.43046
1.21947	5.44242
1.22116	5.45438
1.22268	5.46634
1.22421	5.47832
1.22584	5.49033
1.22769	5.50236
1.22938	5.51436
1.2308	5.52636
1.23226	5.53838
1.23393	5.55041
1.23557	5.56242
1.23713	5.57442
1.23894	5.58642
1.24047	5.59843
1.24207	5.61042
1.24371	5.62241
1.24547	5.6344
1.24729	5.64641
1.24908	5.65839
1.25066	5.67037
1.25261	5.68235
1.25466	5.69432
1.25651	5.70626
1.25842	5.71819
1.26004	5.73011
1.26155	5.742
1.26323	5.75385
1.26503	5.76569
1.26707	5.77752
1.269	5.78934
1.27039	5.80114
1.27208	5.81288
1.27399	5.82458
1.27562	5.83628
1.27705	5.84796
1.27875	5.85961
1.28058	5.87124
1.2824	5.88283
1.28412	5.89439
1.28578	5.90592
1.28742	5.91741
1.28938	5.92887
1.29111	5.9403
1.2928	5.95171
1.29457	5.96307
1.29621	5.9744
1.29802	5.98568
1.29968	5.99691
1.30137	6.0081
1.30299	6.01923
1.30472	6.03034
1.30654	6.04144
1.30821	6.0525
1.31001	6.06354
1.31175	6.0745
1.31326	6.08541
1.31486	6.09631
1.31661	6.10717
1.3183	6.118
1.32001	6.12881
1.32176	6.13961
1.32326	6.15035
1.32506	6.16105
1.32679	6.17171
1.32825	6.18233
1.32994	6.19291
1.33192	6.20347
1.33372	6.21396
1.33533	6.22441
1.3369	6.23484
1.33855	6.24522
1.34033	6.25558
1.34216	6.2659
1.34363	6.27618
1.34538	6.28645
1.34727	6.29669
1.34895	6.3069
1.35077	6.31708
1.35254	6.32724
1.35398	6.33734
1.35573	6.34741
1.35742	6.35746
1.35928	6.3675
1.36116	6.37751
1.36284	6.38752
1.36599	6.40743
1.3693	6.42727
1.37269	6.44703
1.37571	6.46675
1.37915	6.48641
1.38246	6.50602
1.38576	6.52553
1.38908	6.54506
1.39249	6.56453
1.3955	6.58394
1.39875	6.6033
1.40223	6.62263
1.4054	6.64191
1.40864	6.66122
1.41185	6.68052
1.4154	6.69984
1.41885	6.71917
1.42196	6.73851
1.42521	6.75785
1.42869	6.77725
1.43199	6.79666
1.43523	6.81609
1.43815	6.83552
1.44155	6.85501
1.44491	6.87448
1.44813	6.89394
1.45144	6.91341
1.45483	6.9329
1.45796	6.95234
1.46127	6.97172
1.46465	6.99108
1.46815	7.01048
1.4715	7.02977
1.47501	7.04901
1.4781	7.06825
1.48164	7.08752
1.48496	7.10674
1.48805	7.12588
1.49147	7.14499
1.49484	7.16404
1.4982	7.18297
1.50132	7.20186
1.50477	7.22063
1.50825	7.23933
1.5114	7.25793
1.5147	7.2764
1.51827	7.29474
1.52179	7.31299
1.52517	7.33111
1.52855	7.34911
1.53208	7.367
1.53548	7.38477
1.53872	7.40238
1.54207	7.41987
1.54525	7.43726
1.54892	7.4545
1.55253	7.47162
1.55569	7.48861
1.55913	7.50547
1.56248	7.5222
1.5659	7.53876
1.56936	7.55514
1.57283	7.57143
1.57613	7.58759
1.5795	7.60363
1.5829	7.61961
1.58637	7.6355
1.58967	7.65133
1.59317	7.66705
1.59633	7.68265
1.59958	7.69823
1.6031	7.71374
1.60613	7.7292
1.60913	7.74459
1.61258	7.75998
1.616	7.77536
1.61908	7.79072
1.6225	7.80607
1.62584	7.8214
1.62918	7.83673
1.63233	7.85211
1.63549	7.86741
1.63884	7.88276
1.64196	7.89813
1.64495	7.91352
1.64819	7.92894
1.65173	7.94443
1.65503	7.95993
1.65827	7.97543
1.66151	7.99095
1.66478	8.00649
1.66821	8.02204
1.67157	8.03757
1.6745	8.05308
1.67798	8.06861
1.68127	8.08413
1.68481	8.0996
1.68789	8.115
1.69136	8.13036
1.69469	8.14559
1.69815	8.16069
1.70159	8.17566
1.70509	8.19049
1.70877	8.20516
1.71213	8.21961
1.71547	8.23384
1.71913	8.24795
1.7233	8.26187
1.72689	8.27556
1.73071	8.28902
1.73459	8.30231
1.73837	8.31536
1.74206	8.32817
1.7457	8.34075
1.74908	8.35315
1.75266	8.36528
1.75583	8.37718
1.7593	8.38886
1.76295	8.40037
1.76637	8.41162
1.76964	8.42264
1.77298	8.43351
1.77649	8.44421
1.77971	8.45472
1.783	8.46512
1.78631	8.4754
1.78992	8.48552
1.79301	8.49558
1.79807	8.51055
1.80311	8.52547
1.8079	8.54027
1.81297	8.55506
1.81763	8.5698
1.82277	8.58448
1.82749	8.59917
1.83242	8.61382
1.83744	8.62851
1.84237	8.6432
1.84753	8.65793
1.85257	8.67267
1.85751	8.68746
1.86224	8.70236
1.86727	8.71726
1.87205	8.73226
1.87542	8.74229
1.87867	8.75234
1.88183	8.76239
1.88526	8.77246
1.88847	8.78255
1.8916	8.79263
1.89503	8.8027
1.89825	8.81282
1.90154	8.82296
1.90481	8.83311
1.90804	8.84327
1.9114	8.85344
1.91466	8.8636
1.918	8.87379
1.92121	8.88398
1.92453	8.8942
1.92782	8.90443
1.93131	8.91465
1.93439	8.92489
1.93794	8.93509
1.94118	8.94533
1.9444	8.95556
1.94777	8.96578
1.95085	8.97602
1.95412	8.98625
1.95744	8.99653
1.96083	9.00681
1.96395	9.01707
1.96753	9.02731
1.97059	9.03754
1.97372	9.04777
1.97687	9.05801
1.98041	9.06824
1.98356	9.07847
1.9868	9.08872
1.99003	9.09894
1.99355	9.10916
1.99702	9.11939
2.00032	9.12957
2.00336	9.13973
2.00658	9.14987
2.00988	9.15993
2.01346	9.16998
2.0166	9.18001
2.02016	9.19003
2.0252	9.2049
2.03001	9.21967
2.03524	9.23426
2.04025	9.24867
2.04529	9.26287
2.05024	9.27708
2.05533	9.29109
2.06039	9.30485
2.06532	9.3184
2.07048	9.33173
2.07495	9.34496
2.08037	9.35798
2.08524	9.37081
2.09062	9.38343
2.09562	9.39591
2.1004	9.40823
2.10538	9.4204
2.1106	9.43245
2.11577	9.44433
2.12066	9.45621
2.12542	9.46797
2.13051	9.47964
2.13526	9.49116
2.14023	9.50266
2.14531	9.51407
2.15017	9.52546
2.15485	9.53674
2.16014	9.54789
2.16508	9.55898
2.1702	9.57003
2.17501	9.58099
2.18013	9.59181
2.18509	9.60255
2.19056	9.61319
2.19576	9.62373
2.20094	9.63417
2.20605	9.64445
2.21106	9.65466
2.21627	9.66477
2.22081	9.67482
2.2277	9.68798
2.23417	9.70096
2.24057	9.71385
2.24732	9.72665
2.25407	9.73943
2.26088	9.75211
2.26709	9.7648
2.2738	9.77742
2.28043	9.79003
2.28728	9.80261
2.29393	9.81519
2.30038	9.82774
2.30686	9.84022
2.31342	9.85277
2.31995	9.8653
2.32651	9.87782
2.33322	9.89029
2.33982	9.90267
2.34647	9.91501
2.35291	9.92729
2.35977	9.93955
2.36651	9.95172
2.37311	9.96375
2.37978	9.97562
2.38604	9.98747
2.39284	9.99916
2.3994	10.0107
2.40606	10.0222
2.41228	10.0336
2.41895	10.0449
2.42569	10.0561
2.43207	10.0674
2.43859	10.0784
2.44529	10.0895
2.45202	10.1005
2.45876	10.1115
2.4654	10.1224
2.47169	10.1332
2.47842	10.144
2.48499	10.1547
2.49134	10.1653
2.4983	10.1758
2.50476	10.1863
2.51139	10.1965
2.5178	10.2069
2.52447	10.2173
2.53084	10.2276
2.53793	10.2381
2.54396	10.2485
2.55076	10.2589
2.55709	10.2694
2.56403	10.2799
2.57054	10.2904
2.57726	10.3009
2.5838	10.3114
2.59026	10.322
2.59695	10.3326
2.60359	10.3432
2.60992	10.3537
2.61663	10.3642
2.62317	10.3747
2.6297	10.3852
2.6363	10.3958
2.64294	10.4064
2.64938	10.4169
2.65619	10.4275
2.66272	10.4379
2.66919	10.4484
2.67617	10.4589
2.68277	10.4694
2.68921	10.4798
2.6958	10.4902
2.7022	10.5005
2.70904	10.5107
2.71547	10.5209
2.72387	10.5334
2.73218	10.5458
2.74047	10.5579
2.74875	10.5699
2.75728	10.5816
2.76567	10.5928
2.77366	10.6037
2.78225	10.6143
2.79078	10.6246
2.80029	10.6365
2.81021	10.6479
2.82066	10.6589
2.83039	10.6696
2.84036	10.6801
2.85003	10.6907
2.85994	10.7013
2.8699	10.7117
2.87978	10.7222
2.88975	10.7329
2.8997	10.7437
2.90918	10.7549
2.91872	10.7664
2.92896	10.778
2.93855	10.7898
2.94874	10.8018
2.95701	10.8122
2.96508	10.8226
2.97351	10.8328
2.98164	10.8431
2.98987	10.8535
2.99853	10.8636
3.00653	10.8737
3.01433	10.8837
3.02297	10.8937
3.03292	10.9057
3.04256	10.9174
3.05232	10.9291
3.06235	10.9408
3.07248	10.9523
3.0824	10.9637
3.09208	10.975
3.10197	10.9861
3.1119	10.9972
3.12172	11.0081
3.13152	11.0189
3.14126	11.0298
3.1513	11.0404
3.16107	11.051
3.17135	11.0613
3.18132	11.0714
3.19274	11.0828
3.20463	11.094
3.21574	11.1048
3.22732	11.1151
3.23885	11.1252
3.25225	11.1364
3.26522	11.1475
3.27849	11.1584
3.29169	11.1692
3.30482	11.1799
3.3182	11.1907
3.33113	11.2019
3.34394	11.2133
3.35579	11.2237
3.36722	11.2344
3.37882	11.2452
3.39017	11.2563
3.40199	11.2675
3.4133	11.2787
3.42467	11.29
3.43621	11.3014
3.44761	11.3127
3.45923	11.3241
3.47089	11.3354
3.48265	11.3466
3.49423	11.3576
3.50559	11.3681
3.51753	11.3784
3.53039	11.3897
3.54364	11.4005
3.5568	11.4107
3.57179	11.4217
3.58674	11.4324
3.60168	11.4424
3.61818	11.4531
3.63436	11.4636
3.65077	11.4739
3.66733	11.4844
3.68366	11.4953
3.6985	11.5056
3.71322	11.5158
3.7281	11.5263
3.74266	11.5371
3.75754	11.548
3.77242	11.5589
3.78722	11.5699
3.80243	11.5811
3.81744	11.5923
3.83186	11.6033
3.84684	11.6142
3.86153	11.6252
3.87638	11.6361
3.89092	11.647
3.90577	11.6578
3.92077	11.6686
3.93564	11.679
3.95192	11.6901
3.96855	11.7007
3.98482	11.7107
4.00152	11.7203
4.01821	11.7296
4.03475	11.7383
4.0512	11.7467
4.06772	11.7551
4.08389	11.7635
4.10026	11.772
4.11713	11.7811
4.13328	11.7907
4.14982	11.8007
4.16626	11.8111
4.18231	11.8221
4.19729	11.8323
4.21215	11.8426
4.22731	11.8531
4.24194	11.8638
4.25686	11.8743
4.27175	11.8843
4.28815	11.8951
4.30455	11.9054
4.32108	11.9146
4.33806	11.9232
4.35409	11.9307
4.37103	11.9377
4.38641	11.9445
4.40331	11.9515
4.42007	11.9585
4.43672	11.9659
4.45335	11.9731
4.4695	11.9802
4.48611	11.987
4.50227	11.9937
4.51871	12.0009
4.53512	12.0082
4.55196	12.0157
4.56816	12.0236
4.58456	12.0318
4.60121	12.0398
4.61772	12.0481
4.63392	12.0567
4.65016	12.0654
4.66713	12.0743
4.6834	12.0836
4.70017	12.0928
4.71647	12.1016
4.73268	12.1102
4.74931	12.1182
4.76589	12.1256
4.78232	12.1327
4.799	12.1392
4.81548	12.1451
4.83227	12.1506
4.84853	12.1556
4.86533	12.1602
4.88147	12.1647
4.89794	12.169
4.91453	12.1736
4.93081	12.1787
4.94729	12.1842
4.96375	12.1902
4.98028	12.1969
4.99657	12.2039
5.0128	12.2113
5.02941	12.2187
5.04595	12.2262
5.06206	12.234
5.07847	12.2417
5.0954	12.2492
5.11166	12.2566
5.12812	12.2639
5.14482	12.2707
5.16124	12.2775
5.17743	12.2843
5.19387	12.2909
5.21059	12.2974
5.22701	12.3039
5.24334	12.3101
5.25999	12.3157
5.27645	12.3211
5.29279	12.3263
5.30911	12.3314
5.32577	12.3364
5.34231	12.3414
5.35891	12.3468
5.37507	12.3523
5.39148	12.3581
5.40798	12.3642
5.42446	12.371
5.44094	12.3782
5.45767	12.3855
5.47413	12.3931
5.49033	12.4005
5.50707	12.4076
5.52342	12.4147
5.53965	12.4216
5.55656	12.428
5.57278	12.434
5.58945	12.4396
5.60583	12.4442
5.62218	12.4486
5.63874	12.4523
5.65541	12.4559
5.67167	12.4593
5.68817	12.4624
5.70493	12.4653
5.72094	12.4684
5.73729	12.4715
5.75409	12.4749
5.77013	12.4789
5.78661	12.4833
5.80323	12.4882
5.81964	12.4935
5.83638	12.499
5.85254	12.5047
5.86913	12.5104
5.88572	12.5158
5.90225	12.5214
5.9185	12.5266
5.93522	12.5317
5.95152	12.5368
5.96795	12.5419
5.98457	12.5467
6.00125	12.5515
6.01752	12.5561
6.03409	12.5601
6.05055	12.5638
6.06662	12.5671
6.08342	12.5701
6.09992	12.5727
6.11639	12.5756
6.13277	12.578
6.14972	12.5803
6.16586	12.5824
6.18229	12.5845
6.19875	12.5865
6.21554	12.589
6.23159	12.5919
6.24791	12.5954
6.26469	12.5993
6.28086	12.6038
6.29739	12.6085
6.314	12.6133
6.33026	12.6184
6.3467	12.6239
6.36307	12.6294
6.37963	12.6347
6.39618	12.6398
6.41222	12.6447
6.42892	12.6489
6.44569	12.6525
6.4621	12.6556
6.47873	12.6583
6.49511	12.6605
6.51158	12.6626
6.52806	12.6647
6.54447	12.6671
6.56067	12.6696
6.57729	12.6723
6.59382	12.6752
6.61039	12.6783
6.62656	12.6816
6.64301	12.6852
6.65929	12.6891
6.676	12.6932
6.69244	12.6974
6.70889	12.7017
6.72549	12.7056
6.74194	12.7095
6.75828	12.7135
6.77459	12.7176
6.79128	12.7217
6.80761	12.7261
6.82406	12.7305
6.84074	12.7343
6.85725	12.738
6.87344	12.7415
6.89003	12.7445
6.90672	12.7471
6.92294	12.7498
6.9394	12.7518
6.95631	12.7533
6.97236	12.7544
6.98911	12.7553
7.00543	12.7557
7.02221	12.7566
7.03844	12.7577
7.05506	12.7594
7.07116	12.7618
7.0876	12.7649
7.10414	12.7683
7.1208	12.7722
7.13693	12.7764
7.15333	12.7808
7.1698	12.7851
7.18667	12.7894
7.20297	12.7936
7.21947	12.7976
7.2359	12.8012
7.25256	12.8044
7.26914	12.8072
7.28552	12.8094
7.30199	12.8111
7.31833	12.8126
7.33473	12.8139
7.35136	12.8152
7.3677	12.8166
7.38464	12.8178
7.40101	12.8185
7.4173	12.8193
7.43337	12.8201
7.45	12.8209
7.4667	12.8221
7.48293	12.824
7.49947	12.8261
7.51619	12.8285
7.53229	12.8309
7.54886	12.8337
7.56523	12.8366
7.58177	12.8397
7.59812	12.8435
7.61462	12.8476
7.63137	12.8519
7.64777	12.8564
7.66382	12.861
7.68057	12.8653
7.69702	12.8695
7.71344	12.8736
7.73012	12.877
7.74653	12.88
7.76287	12.8827
7.77946	12.8847
7.79582	12.8862
7.81245	12.8873
7.82891	12.8881
7.84551	12.8886
7.86196	12.889
7.87847	12.8896
7.89448	12.8907
7.91085	12.8923
7.92761	12.8943
7.94405	12.8972
7.95987	12.9004
7.97683	12.9037
7.99314	12.9075
8.00945	12.9115
8.02601	12.9155
8.04262	12.9195
8.05916	12.9236
8.07567	12.9273
8.09224	12.931
8.10844	12.9342
8.12504	12.9371
8.14152	12.9397
8.15814	12.9423
8.17468	12.9444
8.19136	12.9462
8.20755	12.9477
8.22405	12.9488
8.24067	12.9498
8.25673	12.9508
8.27338	12.9517
8.29024	12.9525
8.30641	12.9535
8.32278	12.9545
8.33914	12.9556
8.3558	12.9571
8.37208	12.9591
8.38869	12.9612
8.40518	12.9636
8.42157	12.9661
8.43798	12.9689
8.45429	12.972
8.47072	12.9754
8.48727	12.9791
8.5035	12.9828
8.52015	12.9864
8.53665	12.9893
8.5533	12.9919
8.56958	12.9936
8.5862	12.9948
8.60243	12.9955
8.61953	12.996
8.63564	12.996
8.65227	12.996
8.66858	12.9958
8.68504	12.9957
8.70159	12.996
8.71799	12.9966
8.73431	12.9976
8.75084	12.9992
8.76712	13.0011
8.78385	13.0035
8.80014	13.0065
8.81642	13.0097
8.83333	13.0132
8.84949	13.0169
8.86616	13.0205
8.88275	13.0236
8.89905	13.0269
8.91533	13.03
8.93208	13.0329
8.94841	13.0359
8.9652	13.0388
8.98179	13.0412
8.99796	13.0434
9.01436	13.045
9.03097	13.0465
9.04727	13.0479
9.06387	13.0488
9.08059	13.0494
9.09668	13.0498
9.11292	13.0497
9.12976	13.0494
9.14584	13.0492
9.16232	13.0493
9.17849	13.0496
9.19544	13.0504
9.21203	13.0515
9.22822	13.0531
9.24462	13.0549
9.26126	13.0571
9.27743	13.0598
9.2938	13.0631
9.31048	13.0666
9.3271	13.0701
9.34342	13.0736
9.35969	13.0767
9.37639	13.0793
9.39288	13.0818
9.40925	13.0837
9.42594	13.0852
9.44242	13.0858
9.45908	13.0862
9.4754	13.0862
9.49197	13.0858
9.50846	13.0853
9.52485	13.0851
9.54146	13.0848
9.55781	13.0842
9.57409	13.0841
9.5905	13.0842
9.60682	13.0851
9.62337	13.0863
9.64042	13.0884
9.65654	13.0908
9.6731	13.0929
9.68959	13.095
9.70541	13.0969
9.72237	13.0989
9.73864	13.1009
9.75523	13.103
9.77193	13.105
9.78796	13.1071
9.80468	13.1089
9.82096	13.1106
9.83723	13.1124
9.85386	13.1143
9.87034	13.1161
9.88722	13.1176
9.90371	13.1187
9.92001	13.1192
9.93648	13.119
9.95314	13.1184
9.9694	13.1176
9.98585	13.117
10.0006	13.1164
10.0172	13.1161
10.0337	13.116
10.0495	13.1231
10.0535	13.1369
10.0555	13.1518
10.0573	13.1718
10.0581	13.1838
10.0588	13.1971
10.0594	13.2119
10.0599	13.228
10.0603	13.2456
10.0605	13.2646
10.0608	13.285
10.0609	13.3069
10.061	13.3302
10.0609	13.3549
10.0607	13.3811
10.0608	13.4086
10.0623	13.4377
10.065	13.4681
10.0699	13.5
10.0763	13.5333
10.0839	13.5679
10.0929	13.604
10.1027	13.6414
10.1134	13.6801
10.1248	13.7202
10.1368	13.7615
10.1495	13.804
10.163	13.8478
10.1768	13.8927
10.1913	13.9386
10.2063	13.9857
10.2212	14.0337
10.2368	14.0827
10.2526	14.1326
10.2686	14.1834
10.285	14.2349
10.3013	14.2872
10.3178	14.3403
10.3344	14.394
10.3509	14.4483
10.3679	14.5032
10.385	14.5585
10.4019	14.6142
10.4187	14.67
10.4358	14.7257
10.4531	14.781
10.4707	14.8358
10.4881	14.8898
10.5054	14.9429
10.5229	14.995
10.5405	15.0459
10.5583	15.0955
10.5761	15.1438
10.594	15.1906
10.6117	15.236
10.6296	15.2797
10.6477	15.3219
10.6659	15.3624
10.684	15.4012
10.7019	15.4383
10.7199	15.4736
10.7379	15.5071
10.7563	15.5388
10.7744	15.5688
10.7922	15.597
10.8103	15.6234
10.8286	15.648
10.8468	15.6707
10.8651	15.6917
10.8832	15.7109
10.901	15.7283
10.9189	15.744
10.9369	15.758
10.9546	15.7702
10.9723	15.7808
11.0061	15.797
11.058	15.8098
11.1592	15.7988
11.1923	15.786
11.2256	15.7694
11.2582	15.7495
11.2747	15.7384
11.2912	15.7267
11.3077	15.7144
11.3241	15.7016
11.3405	15.6884
11.3568	15.6748
11.3731	15.6609
11.3894	15.6469
11.4056	15.6326
11.4221	15.6184
11.4385	15.6041
11.455	15.5897
11.4713	15.5754
11.4874	15.5611
11.5039	15.547
11.52	15.533
11.5366	15.5191
11.553	15.5055
11.5692	15.4921
11.5855	15.4788
11.6017	15.4658
11.6178	15.453
11.6338	15.4405
11.6498	15.4283
11.666	15.4164
11.6819	15.4048
11.6981	15.3935
11.714	15.3826
11.73	15.3719
11.7461	15.3617
11.7785	15.3423
11.8109	15.3245
11.8431	15.3081
11.8757	15.2931
11.9081	15.2795
11.9409	15.2671
11.973	15.2557
12.0056	15.2454
12.0549	15.2316
12.1036	15.2196
12.1535	15.2094
12.2195	15.1982
12.3022	15.1878
12.4173	15.1782
12.5313	15.1722
12.6471	15.167
12.7633	15.1623
12.8789	15.1582
12.9941	15.1543
13.1083	15.15
13.2233	15.1463
13.3382	15.1437
13.4531	15.1423
13.5682	15.1426
13.6837	15.1449
13.7989	15.1477
13.9146	15.1507
14.0301	15.1544
14.1453	15.1579
14.2606	15.1605
14.3761	15.162
14.4912	15.1641
14.6058	15.1681
14.7197	15.1733
14.8347	15.1789
14.9508	15.186
15.0673	15.1941
15.1822	15.2027
15.297	15.2123
15.4122	15.2217
15.5267	15.2296
15.6433	15.2367
15.759	15.2446
15.8735	15.2537
15.9876	15.2632
16.1024	15.2719
16.219	15.2803
16.3344	15.2894
16.4502	15.2984
16.5647	15.3067
16.6802	15.3145
16.7952	15.3217
16.9099	15.3277
17.0264	15.3343
17.1416	15.3415
17.2563	15.3491
17.3713	15.3571
17.4863	15.366
17.6017	15.3753
17.7169	15.3846
17.8334	15.3937
17.9477	15.4037
18.0625	15.4138
18.1773	15.4228
18.2933	15.4303
18.4101	15.4382
18.5255	15.4456
18.6398	15.453
18.7543	15.4606
18.8693	15.4677
18.9844	15.4736
19.1006	15.4799
19.2161	15.4872
19.3303	15.4951
19.4452	15.5028
19.5614	15.5098
19.6772	15.5173
19.793	15.5256
19.9078	15.5335
20.0228	15.5416
20.1377	15.5503
20.2521	15.5585
20.3672	15.5665
20.4832	15.575
20.5989	15.5839
20.714	15.5925
20.8297	15.6018
20.945	15.6109
21.06	15.619
21.1762	15.6257
21.292	15.6323
21.4066	15.6397
21.52	15.648
21.6346	15.6551
21.7503	15.6623
21.8668	15.671
21.9823	15.6808
22.0966	15.6921
22.1957	15.7025
22.3107	15.7137
22.4268	15.724
22.543	15.735
22.6411	15.7453
22.7388	15.756
22.8364	15.7662
22.9518	15.7773
23.0515	15.7874
23.1503	15.7987
23.2495	15.8106
23.3317	15.8206
23.4298	15.8325
23.5129	15.8426
23.6116	15.8544
23.7106	15.8654
23.8096	15.8764
23.909	15.8868
24.0236	15.8984
24.1386	15.9093
24.2531	15.921
24.3519	15.9316
24.4502	15.9431
24.5494	15.9551
24.6324	15.9656
24.7144	15.9774
24.78	15.9874
24.8454	15.9978
24.9111	16.0083
24.9766	16.0186
25.0596	16.0306
25.1424	16.0423
25.2257	16.0543
25.3086	16.0655
25.3905	16.0761
25.4721	16.0869
25.5537	16.0982
25.6358	16.1097
25.7178	16.1214
25.7998	16.1326
25.8828	16.144
25.9657	16.1565
26.0319	16.1669
26.0979	16.1776
26.1628	16.1888
26.2281	16.1999
26.2944	16.2102
26.3773	16.2222
26.4597	16.2337
26.543	16.2451
26.6257	16.2568
26.707	16.2684
26.7888	16.2798
26.8712	16.2918
26.9367	16.3018
27.0186	16.3143
27.1009	16.3267
27.1667	16.3371
27.2327	16.348
27.2991	16.3593
27.3654	16.371
27.4312	16.3826
27.4964	16.3942
27.5623	16.4058
27.6284	16.4176
27.6943	16.4291
27.7603	16.4403
27.8256	16.4514
27.8919	16.4624
27.9583	16.4731
28.0245	16.4837
28.0904	16.4945
28.1559	16.5056
28.2219	16.5173
28.287	16.5294
28.3516	16.5416
28.417	16.5536
28.4831	16.5657
28.5497	16.5778
28.6159	16.5901
28.6826	16.6024
28.7487	16.6144
28.8142	16.6263
28.8796	16.6382
28.9454	16.6503
29.0116	16.6617
29.0774	16.6725
29.159	16.6847
29.2425	16.6964
29.3261	16.7085
29.3914	16.7188
29.457	16.7299
29.5219	16.7412
29.5872	16.7528
29.6522	16.7647
29.718	16.7764
29.7847	16.7881
29.8511	16.8001
29.9174	16.8126
29.9828	16.8253
30.0489	16.8379
30.1148	16.8502
30.1803	16.8622
30.2461	16.874
30.3121	16.8863
30.3782	16.8986
30.4438	16.9109
30.509	16.9231
30.5748	16.9356
30.6414	16.9487
30.7078	16.9619
30.7567	16.972
30.806	16.9821
30.8551	16.9923
30.9048	17.0027
30.9542	17.0133
31.0033	17.0242
31.0526	17.0352
31.102	17.0459
31.1515	17.0562
31.2005	17.0666
31.25	17.0767
31.3156	17.0898
31.3822	17.1028
31.4319	17.1129
31.4819	17.1233
31.53	17.134
31.5793	17.1452
31.6282	17.1566
31.6773	17.1682
31.7266	17.1798
31.7756	17.1911
31.8252	17.202
31.8744	17.2129
31.9243	17.2241
31.9747	17.2356
32.0253	17.2472
32.0752	17.2588
32.1243	17.2704
32.1734	17.2819
32.2222	17.2937
32.2714	17.3054
32.3202	17.3173
32.3692	17.3291
32.4182	17.3408
32.4671	17.3524
32.5166	17.3637
32.5658	17.375
32.6157	17.3865
32.6651	17.3985
32.715	17.411
32.7645	17.4239
32.8143	17.4372
32.8635	17.4509
32.912	17.4651
32.9609	17.4793
33.01	17.4935
33.0599	17.5074
33.1096	17.5211
33.1594	17.5345
33.2091	17.5477
33.2588	17.5608
33.3089	17.5739
33.3586	17.5871
33.4084	17.6002
33.4574	17.6131
33.5063	17.6256
33.5552	17.6381
33.6045	17.6507
33.6538	17.6633
33.7027	17.6759
33.7518	17.6882
33.8006	17.7005
33.8499	17.7127
33.899	17.725
33.9485	17.7376
33.9984	17.7505
34.0483	17.7639
34.0982	17.7777
34.1477	17.7917
34.1974	17.8056
34.2464	17.8196
34.2956	17.8337
34.3448	17.8481
34.3946	17.8628
34.4441	17.8773
34.4934	17.8917
34.543	17.9059
34.5918	17.9202
34.6415	17.9343
34.6912	17.9482
34.7412	17.9617
34.7907	17.9751
34.8399	17.9884
34.8892	18.0018
34.9387	18.0153
34.9881	18.0288
35.0366	18.0427
35.0851	18.0565
35.1337	18.0704
35.1831	18.0841
35.2325	18.0978
35.2822	18.1117
35.3321	18.1258
35.3818	18.14
35.4317	18.1545
35.4813	18.1692
35.5308	18.1839
35.5633	18.194
35.5962	18.2042
35.6289	18.2145
35.6621	18.2249
35.6949	18.2355
35.7279	18.2459
35.7612	18.2562
35.7941	18.2664
35.8435	18.2813
35.8926	18.2955
35.9419	18.3093
35.9919	18.3228
36.0419	18.3362
36.0922	18.3495
36.1411	18.363
36.1903	18.3768
36.239	18.3906
36.2876	18.4045
36.3367	18.4184
36.3851	18.4325
36.4344	18.4464
36.4837	18.4603
36.5338	18.4742
36.5836	18.4885
36.6332	18.5033
36.6664	18.5133
36.6989	18.5236
36.7321	18.5338
36.7651	18.544
36.7978	18.5543
36.8307	18.5648
36.8639	18.5752
36.8967	18.5856
36.9292	18.5961
36.962	18.6065
36.9956	18.6168
37.0284	18.6273
37.0616	18.6378
37.0947	18.6481
37.1274	18.6585
37.16	18.6687
37.1926	18.6787
37.2418	18.6936
37.2743	18.7037
37.324	18.7187
37.357	18.7288
37.3906	18.7389
37.4405	18.7539
37.4731	18.7639
37.5058	18.7741
37.5387	18.7843
37.5715	18.7946
37.604	18.805
37.6371	18.8154
37.6706	18.8258
37.703	18.8366
37.7357	18.8476
37.7687	18.8586
37.8013	18.8699
37.8341	18.8809
37.8672	18.8918
37.9002	18.9028
37.933	18.914
37.966	18.925
37.999	18.9359
38.0316	18.9468
38.0648	18.9577
38.0985	18.9683
38.132	18.9791
38.1655	18.9899
38.1992	19.0008
38.2313	19.0117
38.2639	19.0227
38.2972	19.0339
38.3299	19.0451
38.3624	19.0564
38.395	19.0677
38.4275	19.0788
38.4601	19.09
38.4925	19.101
38.5253	19.1117
38.5585	19.1222
38.5914	19.1325
38.6243	19.1428
38.6577	19.1533
38.6912	19.1639
38.7247	19.1745
38.7582	19.1851
38.7916	19.1957
38.8243	19.2066
38.857	19.2176
38.8898	19.2288
38.9221	19.2404
38.9549	19.2522
38.9876	19.2642
39.0204	19.2762
39.0528	19.2884
39.0856	19.3005
39.1183	19.3126
39.1507	19.3247
39.1833	19.3369
39.2164	19.3489
39.2495	19.3608
39.2822	19.3729
39.3159	19.3851
39.3498	19.3974
39.3827	19.4099
39.4161	19.4225
39.4492	19.4351
39.4821	19.4479
39.515	19.4608
39.5478	19.4736
39.5806	19.4865
39.6129	19.4994
39.6454	19.5122
39.6784	19.5249
39.711	19.5375
39.7442	19.5497
39.7774	19.5616
39.8104	19.5733
39.8434	19.5848
39.8769	19.5962
39.9101	19.6075
39.9431	19.6189
39.9761	19.6303
40.0095	19.6416
40.0426	19.6532
40.0757	19.6648
40.1086	19.6762
40.1413	19.6876
40.1738	19.699
40.2063	19.7102
40.2389	19.7214
40.2713	19.7328
40.3041	19.7442
40.3372	19.7556
40.3702	19.7673
40.403	19.779
40.4359	19.7906
40.4688	19.8022
40.5014	19.8138
40.5343	19.8255
40.5675	19.8372
40.6	19.8491
40.633	19.8612
40.6661	19.8732
40.6993	19.8855
40.7322	19.8979
40.7654	19.9103
40.7987	19.9227
40.8315	19.9352
40.8642	19.9475
40.8972	19.9596
40.93	19.9716
40.9629	19.9838
40.9957	19.9959
41.0287	20.0081
41.0614	20.0205
41.0946	20.0331
41.1277	20.0455
41.1605	20.0579
41.1936	20.0703
41.227	20.0827
41.2597	20.0951
41.2923	20.1075
41.3251	20.1198
41.3583	20.1321
41.3913	20.1443
41.4245	20.1563
41.4578	20.1682
41.4908	20.1802
41.5234	20.1922
41.5565	20.2043
41.5895	20.2165
41.6225	20.2288
41.6554	20.2413
41.6883	20.2539
41.7208	20.2668
41.7534	20.2799
41.7855	20.2928
41.8179	20.3056
41.8505	20.3184
41.8835	20.3309
41.9164	20.3433
41.9494	20.3559
41.9825	20.3684
42.016	20.3808
42.0489	20.3932
42.0821	20.4057
42.1157	20.4183
42.1489	20.4309
42.1819	20.4436
42.215	20.4564
42.2477	20.4693
42.2801	20.4826
42.3126	20.496
42.3456	20.5095
42.3784	20.5232
42.4112	20.5369
42.4444	20.5503
42.4775	20.5638
42.51	20.5771
42.5428	20.5901
42.5755	20.6028
42.608	20.6154
42.6412	20.6278
42.6749	20.64
42.7085	20.6522
42.7419	20.6645
42.7756	20.6767
42.8086	20.689
42.8413	20.7015
42.8744	20.714
42.9072	20.7266
42.9399	20.7392
42.9723	20.7519
43.005	20.7644
43.0374	20.7769
43.0696	20.7894
43.1021	20.8016
43.1351	20.8134
43.1677	20.8253
43.2006	20.8371
43.2343	20.8487
43.2673	20.8604
43.3003	20.8722
43.3334	20.884
43.3665	20.8958
43.3991	20.9078
43.4323	20.9197
43.4658	20.9318
43.4984	20.944
43.5313	20.9564
43.5646	20.9688
43.5974	20.9813
43.6299	20.9939
43.663	21.0065
43.6963	21.0191
43.7293	21.0318
43.7625	21.0445
43.7956	21.0572
43.8283	21.07
43.8607	21.0827
43.8934	21.0952
43.9263	21.1076
43.9588	21.1203
43.9919	21.1329
44.0253	21.1455
44.0584	21.1584
44.0918	21.1712
44.125	21.1839
44.1576	21.1967
44.1904	21.2097
44.2233	21.2226
44.2563	21.2356
44.2886	21.2487
44.3216	21.2617
44.3546	21.2747
44.3872	21.2879
44.4198	21.3012
44.4529	21.3144
[truncated: 210 more rows]

## Sheet: cube PLA_50_Z 3
cube PLA_50_Z 3	cube PLA_50_Z 3
Stauchung	Standardkraft
%	MPa
0	0.117451
0.000229914	0.116437
0.000428038	0.115616
0.000593529	0.114929
0.000706281	0.114318
0.000720769	0.114282
0.000292689	0.116231
0.00451325	0.120311
0.0157503	0.12435
0.0276389	0.129334
0.0393395	0.1352
0.050934	0.14167
0.0628396	0.148075
0.0744715	0.154274
0.0860984	0.160259
0.0977946	0.166136
0.109305	0.17189
0.12055	0.177626
0.132265	0.183399
0.14361	0.189202
0.155195	0.195093
0.166784	0.201145
0.178202	0.207349
0.189622	0.213788
0.201263	0.220536
0.212382	0.227624
0.223381	0.235083
0.233694	0.241841
0.244941	0.250099
0.256241	0.25883
0.267846	0.268002
0.2786	0.277632
0.290424	0.287771
0.301453	0.298473
0.312824	0.309684
0.322406	0.319806
0.332419	0.330372
0.3419	0.341418
0.351483	0.353033
0.359719	0.363061
0.367716	0.373411
0.375661	0.384085
0.384051	0.395167
0.392101	0.406659
0.399775	0.418534
0.407993	0.430849
0.41431	0.44093
0.420939	0.451333
0.427394	0.461984
0.433872	0.472853
0.440278	0.483972
0.446679	0.495352
0.45308	0.506947
0.459923	0.518748
0.466394	0.53076
0.472619	0.543042
0.478997	0.55557
0.485484	0.568383
0.491821	0.581489
0.498136	0.59484
0.502972	0.605016
0.507774	0.615401
0.51242	0.626004
0.517339	0.636832
0.522545	0.64789
0.527364	0.659215
0.531752	0.670838
0.536352	0.6828
0.540994	0.695121
0.545725	0.70778
0.5504	0.720838
0.554796	0.734277
0.559432	0.74812
0.56407	0.762356
0.568557	0.776976
0.571759	0.786991
0.574822	0.797225
0.577948	0.807636
0.580965	0.81823
0.584271	0.828997
0.587509	0.839988
0.590471	0.851157
0.593777	0.862528
0.597009	0.874146
0.600101	0.885966
0.603049	0.898016
0.606281	0.910266
0.609451	0.922692
0.612584	0.935307
0.615502	0.94814
0.618563	0.961161
0.621508	0.974377
0.624669	0.987788
0.627548	1.00139
0.630541	1.01522
0.633742	1.02926
0.636787	1.04352
0.640125	1.05797
0.643176	1.07268
0.645868	1.08758
0.648997	1.1027
0.652191	1.11802
0.655247	1.13356
0.658128	1.1493
0.661228	1.16526
0.664243	1.18143
0.667613	1.19783
0.671038	1.21446
0.67454	1.23126
0.67775	1.24827
0.681147	1.26546
0.684339	1.28284
0.687652	1.30046
0.690676	1.3183
0.693854	1.33635
0.696861	1.3546
0.699925	1.37305
0.703181	1.39176
0.706385	1.41069
0.709605	1.4298
0.712465	1.44916
0.715675	1.46873
0.718688	1.48853
0.721636	1.50859
0.723124	1.51874
0.724564	1.52896
0.72613	1.53924
0.727666	1.54959
0.729121	1.56002
0.730762	1.5705
0.732154	1.58107
0.733528	1.59172
0.734906	1.60244
0.736302	1.61325
0.737875	1.62415
0.739543	1.63514
0.741033	1.64619
0.742486	1.65733
0.743825	1.66856
0.745132	1.67989
0.746818	1.69131
0.748266	1.7028
0.749715	1.7144
0.751106	1.72609
0.752419	1.73785
0.753734	1.7497
0.755247	1.76163
0.756834	1.77364
0.758321	1.78577
0.759786	1.79799
0.761293	1.81029
0.762828	1.82266
0.76409	1.83511
0.765441	1.84762
0.767031	1.86022
0.768537	1.8729
0.769774	1.88566
0.771335	1.89851
0.773036	1.91143
0.774585	1.92441
0.77591	1.93746
0.777393	1.95059
0.77933	1.9638
0.781205	1.97708
0.783095	1.99045
0.784779	2.00389
0.786586	2.0174
0.788348	2.03096
0.790022	2.0446
0.791629	2.0583
0.793272	2.07208
0.794963	2.08593
0.796766	2.09982
0.798698	2.11377
0.800262	2.12778
0.801831	2.14184
0.803428	2.15594
0.804902	2.17009
0.80652	2.18432
0.808225	2.1986
0.80987	2.21291
0.811524	2.22724
0.812957	2.24162
0.814382	2.25602
0.816019	2.27046
0.81779	2.28495
0.819476	2.29948
0.821042	2.31403
0.822668	2.3286
0.824215	2.34321
0.825953	2.35783
0.827508	2.37248
0.829106	2.38715
0.830835	2.40185
0.832479	2.41658
0.833998	2.43134
0.835573	2.44612
0.837258	2.46093
0.838993	2.47576
0.840631	2.49062
0.842208	2.50552
0.843828	2.52044
0.845579	2.53541
0.847263	2.55041
0.848838	2.56546
0.850078	2.58052
0.851565	2.59562
0.853014	2.61074
0.854817	2.6259
0.856448	2.64112
0.858093	2.65635
0.8595	2.67159
0.861037	2.68686
0.862795	2.70217
0.864485	2.71752
0.865889	2.7329
0.867481	2.7483
0.869087	2.76374
0.870649	2.77922
0.872153	2.79473
0.873565	2.81028
0.875143	2.82586
0.876857	2.84149
0.878617	2.85717
0.880166	2.87287
0.88174	2.88861
0.883295	2.90439
0.884854	2.92022
0.886621	2.93607
0.888165	2.95198
0.889742	2.96794
0.891268	2.98397
0.892725	3.00004
0.894405	3.01617
0.895831	3.03234
0.897279	3.04856
0.898856	3.06482
0.90037	3.08113
0.902098	3.09749
0.903635	3.11388
0.905041	3.13032
0.90663	3.14681
0.908068	3.16335
0.909747	3.17994
0.911336	3.19659
0.912725	3.21329
0.914307	3.23005
0.916012	3.24687
0.917541	3.26373
0.919001	3.28064
0.920517	3.29759
0.922126	3.3146
0.923631	3.33166
0.925441	3.34876
0.927061	3.36589
0.928644	3.38306
0.929953	3.40028
0.93164	3.41756
0.933344	3.43489
0.934982	3.45225
0.936473	3.46966
0.937991	3.48711
0.939495	3.50463
0.940997	3.52218
0.942488	3.53975
0.944054	3.55735
0.945646	3.575
0.947082	3.59268
0.94874	3.61041
0.950356	3.62817
0.951762	3.64595
0.953569	3.66376
0.955178	3.68162
0.956814	3.69948
0.958378	3.71736
0.959932	3.73529
0.961597	3.75323
0.963187	3.7712
0.964667	3.7892
0.96617	3.80719
0.967867	3.82521
0.969443	3.84326
0.971196	3.86134
0.97286	3.87942
0.974349	3.89748
0.975959	3.91556
0.977788	3.93368
0.979505	3.9518
0.980976	3.96993
0.982604	3.98808
0.984287	4.00623
0.985806	4.02439
0.987511	4.04255
0.989363	4.06071
0.990853	4.07887
0.9924	4.09704
0.994236	4.1152
0.995864	4.13334
0.997476	4.15148
0.999171	4.16962
1.00077	4.18775
1.00258	4.20588
1.00427	4.22401
1.0058	4.24213
1.00761	4.26025
1.00935	4.27839
1.011	4.29651
1.0127	4.31465
1.01411	4.33278
1.01587	4.35092
1.01773	4.36908
1.01933	4.38725
1.0209	4.40542
1.02265	4.42359
1.0242	4.44178
1.02585	4.45999
1.0275	4.47822
1.02898	4.49648
1.0306	4.51475
1.03233	4.53303
1.03382	4.55133
1.03535	4.56965
1.03684	4.58798
1.03855	4.60632
1.04008	4.62469
1.04162	4.64308
1.04312	4.6615
1.04464	4.67992
1.04607	4.69839
1.04774	4.71689
1.04916	4.7354
1.05089	4.75394
1.05232	4.77251
1.05381	4.79111
1.05541	4.80977
1.05694	4.82844
1.05867	4.84711
1.0601	4.86583
1.06158	4.88458
1.0632	4.90338
1.06476	4.92222
1.06644	4.94109
1.06798	4.96
1.06974	4.97896
1.07122	4.99793
1.07267	5.01692
1.07441	5.03595
1.07591	5.055
1.07738	5.07407
1.07898	5.09317
1.08063	5.11231
1.08217	5.1315
1.08383	5.15071
1.08561	5.16995
1.08714	5.18924
1.08877	5.20853
1.09039	5.22785
1.0921	5.24715
1.09381	5.26649
1.09541	5.28585
1.09694	5.30522
1.09868	5.3246
1.10039	5.34396
1.10222	5.36331
1.10393	5.38264
1.10567	5.40193
1.10743	5.4212
1.10931	5.44042
1.11098	5.45964
1.11243	5.47881
1.11416	5.49795
1.11574	5.51706
1.11744	5.53611
1.11926	5.55512
1.12112	5.57409
1.12306	5.593
1.12485	5.61185
1.12659	5.63066
1.1287	5.6494
1.13064	5.66808
1.13263	5.68672
1.13447	5.7053
1.13645	5.72381
1.13868	5.74227
1.14076	5.76066
1.14282	5.77898
1.14475	5.79726
1.14659	5.81546
1.14837	5.83358
1.15007	5.85163
1.15201	5.86964
1.15372	5.88758
1.1558	5.90545
1.15778	5.92324
1.15941	5.941
1.161	5.95873
1.16284	5.97638
1.16451	5.99397
1.16624	6.01152
1.1679	6.02899
1.16948	6.04641
1.17123	6.06376
1.17295	6.08106
1.17473	6.09831
1.17646	6.11549
1.17814	6.13264
1.17984	6.14973
1.18151	6.1668
1.18333	6.18384
1.18475	6.20084
1.18643	6.21779
1.18806	6.23467
1.18961	6.25153
1.19122	6.26838
1.193	6.28524
1.19464	6.3021
1.19616	6.31892
1.19763	6.33575
1.1994	6.35253
1.20128	6.36928
1.20266	6.38605
1.2041	6.40283
1.20573	6.41962
1.20729	6.43641
1.20896	6.45321
1.21059	6.47003
1.21216	6.48689
1.21377	6.50373
1.21531	6.52058
1.21693	6.53744
1.21848	6.55429
1.22009	6.57114
1.222	6.58801
1.22369	6.60489
1.22529	6.62177
1.22666	6.63868
1.2282	6.65559
1.22991	6.6725
1.23178	6.68942
1.23353	6.70635
1.23494	6.72326
1.23666	6.74018
1.23822	6.75709
1.23961	6.774
1.24132	6.79093
1.24304	6.80785
1.24484	6.82478
1.24639	6.84169
1.24817	6.85862
1.24996	6.87555
1.25172	6.89245
1.25333	6.90936
1.25498	6.92626
1.25675	6.94315
1.25838	6.96
1.26001	6.97682
1.26167	6.99365
1.26348	7.01046
1.26528	7.02722
1.26696	7.04393
1.26855	7.06061
1.27014	7.07727
1.27182	7.09391
1.27362	7.11049
1.2753	7.12702
1.27707	7.1435
1.2787	7.15995
1.28032	7.17636
1.28236	7.19274
1.28431	7.20911
1.28586	7.22543
1.28739	7.24171
1.28936	7.25793
1.29104	7.2741
1.29281	7.29022
1.29466	7.30629
1.29654	7.32232
1.29827	7.33831
1.29984	7.35426
1.30147	7.37016
1.30341	7.38603
1.30542	7.40188
1.30706	7.41771
1.30865	7.4335
1.31035	7.44924
1.31196	7.46494
1.31374	7.4806
1.31535	7.49626
1.31694	7.51191
1.31859	7.5275
1.32016	7.54307
1.32181	7.5586
1.32349	7.57411
1.3252	7.58958
1.32688	7.605
1.32853	7.62039
1.33018	7.63578
1.33164	7.65116
1.33325	7.6665
1.33497	7.68183
1.33673	7.69715
1.33836	7.71244
1.33983	7.72771
1.34155	7.74298
1.34313	7.75824
1.34471	7.77351
1.34667	7.78875
1.34837	7.80398
1.34994	7.81923
1.35142	7.83449
1.35289	7.84975
1.35469	7.865
1.35655	7.88025
1.35812	7.89552
1.35961	7.91081
1.36118	7.9261
1.36277	7.94139
1.36424	7.95668
1.36593	7.97196
1.36759	7.98721
1.36924	8.00244
1.37085	8.01765
1.37252	8.03281
1.37412	8.04796
1.37594	8.06307
1.37768	8.07814
1.37919	8.09315
1.38103	8.10811
1.38261	8.12303
1.38441	8.13789
1.38623	8.15268
1.38807	8.16742
1.38995	8.18207
1.39185	8.19666
1.39368	8.21119
1.39523	8.22566
1.39708	8.24004
1.39919	8.25432
1.40154	8.26853
1.40397	8.28265
1.40617	8.29671
1.40841	8.31066
1.4106	8.32453
1.41277	8.33833
1.41486	8.35202
1.41693	8.36561
1.41883	8.37908
1.42078	8.39244
1.42283	8.40572
1.42486	8.41892
1.42677	8.43201
1.42852	8.44501
1.43042	8.45789
1.43228	8.47063
1.43408	8.48328
1.43593	8.4958
1.43791	8.5082
1.43976	8.52048
1.44161	8.53262
1.44347	8.54465
1.44494	8.55656
1.44683	8.56838
1.44867	8.58008
1.45042	8.59166
1.45226	8.60312
1.4539	8.61446
1.45554	8.62569
1.45726	8.63681
1.45895	8.64784
1.46065	8.65876
1.46219	8.6696
1.46373	8.68034
1.46559	8.69101
1.46758	8.70161
1.46945	8.71213
1.47125	8.72257
1.47281	8.73295
1.47423	8.74326
1.47605	8.75351
1.47768	8.7637
1.47926	8.77385
1.48104	8.78395
1.48268	8.79398
1.48612	8.81386
1.48962	8.83356
1.49289	8.85314
1.49631	8.87258
1.49957	8.89193
1.503	8.91122
1.50613	8.93051
1.50959	8.94976
1.51282	8.96886
1.51597	8.98795
1.51935	9.00708
1.52257	9.02621
1.52565	9.04532
1.52878	9.06447
1.53209	9.08369
1.53532	9.10295
1.53849	9.12222
1.54187	9.14155
1.54524	9.16095
1.54841	9.18046
1.55136	9.19997
1.55474	9.21956
1.55781	9.23927
1.56103	9.25905
1.56394	9.2789
1.56738	9.29886
1.56908	9.3089
1.57074	9.31894
1.57237	9.32899
1.57396	9.33905
1.57551	9.34913
1.57715	9.35924
1.57868	9.36937
1.58032	9.37952
1.58194	9.38968
1.58371	9.39984
1.58547	9.40999
1.58711	9.42012
1.58848	9.43024
1.59009	9.44035
1.59169	9.45046
1.59342	9.46056
1.59527	9.47064
1.59689	9.48068
1.59845	9.49069
1.60197	9.51057
1.60525	9.53033
1.6089	9.54995
1.61226	9.56935
1.61579	9.58854
1.61974	9.60755
1.62415	9.62631
1.62827	9.64487
1.6321	9.66314
1.63591	9.68115
1.63978	9.69895
1.64341	9.71647
1.64665	9.73372
1.65025	9.75069
1.65375	9.76742
1.65724	9.78384
1.66073	9.79999
1.66417	9.81583
1.66726	9.83142
1.67094	9.84669
1.67405	9.86172
1.67735	9.87653
1.68091	9.89116
1.68429	9.9056
1.68747	9.91988
1.69095	9.93412
1.69429	9.94825
1.69763	9.96225
1.70089	9.97617
1.70409	9.99003
1.7077	10.0038
1.71079	10.0175
1.71429	10.0312
1.71732	10.0448
1.7208	10.0585
1.72394	10.0721
1.72721	10.0858
1.73066	10.0994
1.7338	10.113
1.737	10.1266
1.74045	10.1402
1.74375	10.1537
1.74688	10.1673
1.75014	10.1809
1.75327	10.1945
1.75672	10.208
1.76003	10.2216
1.76335	10.2352
1.76683	10.2488
1.7702	10.2624
1.77359	10.276
1.77686	10.2896
1.77997	10.3033
1.78319	10.3169
1.78657	10.3306
1.78985	10.3443
1.79316	10.358
1.79644	10.3717
1.79954	10.3854
1.80314	10.3992
1.80624	10.4129
1.80933	10.4266
1.81267	10.4403
1.81599	10.454
1.81922	10.4677
1.82262	10.4814
1.8258	10.4952
1.82908	10.5088
1.83243	10.5225
1.83573	10.5361
1.83903	10.5497
1.84243	10.5632
1.84568	10.5767
1.84906	10.5901
1.85234	10.6035
1.85597	10.6168
1.85949	10.63
1.86277	10.6432
1.86651	10.6563
1.8699	10.6693
1.87326	10.6823
1.87679	10.6952
1.88013	10.7082
1.88348	10.721
1.88691	10.7337
1.89011	10.7464
1.89321	10.7589
1.89646	10.7715
1.89997	10.7839
1.90321	10.7963
1.90634	10.8087
1.90969	10.821
1.91288	10.8332
1.91637	10.8455
1.91994	10.8576
1.92319	10.8697
1.92615	10.8818
1.92946	10.8939
1.93266	10.9059
1.93615	10.9179
1.93955	10.9298
1.94285	10.9417
1.94628	10.9536
1.9494	10.9654
1.95292	10.9772
1.95597	10.989
1.95942	11.0007
1.96271	11.0122
1.9661	11.0237
1.96935	11.0352
1.97284	11.0467
1.97593	11.0581
1.97903	11.0695
1.98253	11.0808
1.98585	11.092
1.98932	11.1031
1.9925	11.1142
1.99576	11.1253
1.99912	11.1362
2.0023	11.1472
2.00543	11.158
2.00908	11.1689
2.01199	11.1797
2.01564	11.1904
2.01925	11.201
2.0224	11.2117
2.02571	11.2223
2.0289	11.2328
2.03233	11.2432
2.0355	11.2536
2.0389	11.264
2.0424	11.2743
2.04561	11.2847
2.04897	11.295
2.05237	11.3052
2.05557	11.3155
2.05868	11.3258
2.06209	11.3359
2.06539	11.3461
2.06855	11.3562
2.07177	11.3663
2.07499	11.3764
2.07847	11.3865
2.08173	11.3965
2.08488	11.4066
2.08999	11.4216
2.09496	11.4365
2.09991	11.4515
2.10332	11.4615
2.10642	11.4715
2.10981	11.4816
2.11323	11.4916
2.11777	11.5066
2.12111	11.5166
2.12443	11.5266
2.12771	11.5367
2.13088	11.5467
2.13597	11.5617
2.13924	11.5717
2.14245	11.5818
2.14585	11.5919
2.14925	11.602
2.15214	11.6121
2.15533	11.6222
2.15887	11.6323
2.1621	11.6424
2.16533	11.6525
2.16865	11.6626
2.17176	11.6727
2.1752	11.6829
2.17857	11.693
2.18199	11.7032
2.18529	11.7133
2.18883	11.7233
2.19232	11.7333
2.19533	11.7434
2.19848	11.7535
2.20187	11.7635
2.20689	11.7784
2.21192	11.7932
2.21706	11.808
2.22215	11.8227
2.22681	11.8373
2.2317	11.8517
2.23679	11.8659
2.2417	11.8801
2.24664	11.894
2.25147	11.9078
2.25669	11.9215
2.2619	11.935
2.26707	11.9482
2.27203	11.9613
2.27719	11.9742
2.28201	11.9868
2.28716	11.9994
2.29211	12.0118
2.29741	12.024
2.30226	12.0359
2.30713	12.0477
2.31207	12.0594
2.31672	12.071
2.32188	12.0824
2.32708	12.0938
2.33152	12.1051
2.33659	12.1163
2.34129	12.1274
2.34623	12.1385
2.35138	12.1496
2.35624	12.1606
2.36092	12.1716
2.36608	12.1825
2.37081	12.1933
2.37603	12.2041
2.38107	12.2149
2.38615	12.2256
2.39099	12.2363
2.39611	12.2469
2.4007	12.2575
2.40571	12.268
2.41082	12.2784
2.4155	12.2888
2.4204	12.2991
2.42548	12.3092
2.4304	12.3194
2.43537	12.3296
2.442	12.3428
2.44689	12.3529
2.45333	12.3662
2.45833	12.3762
2.46302	12.3863
2.46841	12.3963
2.47483	12.4095
2.4811	12.4228
2.48799	12.436
2.49463	12.4493
2.50124	12.4625
2.50784	12.4757
2.5144	12.4888
2.52087	12.5019
2.52755	12.515
2.53408	12.5281
2.5406	12.5411
2.54711	12.554
2.55402	12.5668
2.56023	12.5797
2.5669	12.5925
2.57349	12.6054
2.57999	12.6182
2.5866	12.6309
2.59332	12.6437
2.59977	12.6562
2.60656	12.6688
2.6134	12.6813
2.61982	12.6938
2.62631	12.7062
2.63294	12.7185
2.6392	12.7306
2.64611	12.7426
2.65267	12.7545
2.6592	12.7661
2.66598	12.7778
2.6724	12.7892
2.67907	12.8004
2.68568	12.8116
2.69249	12.8225
2.69915	12.8332
2.70595	12.8437
2.71221	12.8539
2.71894	12.864
2.72577	12.8741
2.73375	12.8864
2.74178	12.8984
2.74997	12.91
2.75846	12.9216
2.76675	12.9331
2.77487	12.9444
2.78313	12.9559
2.7913	12.9672
2.79954	12.9786
2.80791	12.9897
2.81608	13.0008
2.82447	13.0118
2.83253	13.023
2.84086	13.0342
2.84878	13.0455
2.85673	13.057
2.86519	13.0684
2.87312	13.0798
2.88181	13.0913
2.89	13.103
2.89829	13.1147
2.9065	13.1263
2.91468	13.1378
2.92318	13.1493
2.93126	13.1607
2.93957	13.1717
2.94777	13.1828
2.95565	13.1936
2.96419	13.2043
2.97253	13.215
2.98041	13.2256
2.98867	13.236
2.99711	13.2463
3.0054	13.2566
3.01384	13.2666
3.02361	13.2786
3.0333	13.2904
3.04324	13.302
3.05299	13.3134
3.06304	13.3246
3.07262	13.3357
3.08249	13.3469
3.0924	13.3576
3.10224	13.3682
3.11243	13.3785
3.12403	13.39
3.13563	13.4011
3.14734	13.4117
3.15857	13.4218
3.17162	13.4327
3.18521	13.4432
3.19805	13.4533
3.21304	13.4646
3.22777	13.4757
3.24277	13.4867
3.25724	13.4977
3.27068	13.5078
3.28348	13.518
3.29661	13.5286
3.31	13.5395
3.32309	13.5506
3.33426	13.5607
3.34617	13.5708
3.35753	13.5808
3.36905	13.591
3.38061	13.6011
3.39186	13.6112
3.40507	13.6225
3.41839	13.6336
3.43183	13.6444
3.44506	13.6545
3.45978	13.6651
3.47649	13.6758
3.49277	13.6855
3.50921	13.6943
3.52569	13.7025
3.54201	13.7104
3.55882	13.7175
3.575	13.7245
3.59135	13.7312
3.60802	13.7378
3.62413	13.7448
3.64051	13.7523
3.65726	13.7599
3.67367	13.7676
3.69039	13.7755
3.70651	13.7833
3.72288	13.7911
3.73941	13.7989
3.75604	13.8066
3.77266	13.8144
3.78878	13.822
3.80541	13.8297
3.82149	13.8375
3.83818	13.8456
3.85454	13.8538
3.87086	13.8621
3.8874	13.8699
3.90376	13.8771
3.92042	13.8838
3.93675	13.8898
3.95338	13.8953
3.96979	13.9003
3.986	13.9049
4.00266	13.9089
4.01931	13.9127
4.03555	13.9164
4.05209	13.9201
4.06869	13.924
4.08495	13.9286
4.10136	13.9336
4.11784	13.9392
4.13417	13.9453
4.15031	13.9519
4.167	13.9586
4.18353	13.9653
4.20014	13.9721
4.21654	13.9786
4.23319	13.9846
4.24957	13.9903
4.26587	13.9957
4.2826	14.0004
4.29912	14.0043
4.31547	14.0077
4.33203	14.0097
4.34847	14.0118
4.36399	14.0139
4.38117	14.0162
4.39727	14.0188
4.41382	14.0218
4.43066	14.0241
4.44708	14.0262
4.46329	14.0279
4.4799	14.0294
4.49603	14.0313
4.51247	14.0332
4.52904	14.0353
4.54536	14.038
4.56168	14.0409
4.57843	14.0438
4.59498	14.0468
4.6111	14.0504
4.62733	14.0539
4.64414	14.0578
4.66054	14.062
4.67717	14.0664
4.69342	14.0703
4.7099	14.074
4.72644	14.0771
4.74295	14.0797
4.75931	14.0818
4.77597	14.0834
4.79234	14.0843
4.80886	14.0847
4.82546	14.0844
4.84184	14.0836
4.85836	14.0827
4.87464	14.0819
4.89144	14.0813
4.90769	14.0812
4.92409	14.0818
4.9404	14.0827
4.95643	14.0844
4.97301	14.0867
4.98954	14.0894
5.00615	14.0925
5.02257	14.0955
5.03904	14.0985
5.05519	14.1014
5.07163	14.1041
5.0882	14.1065
5.10465	14.1089
5.12109	14.1112
5.13764	14.113
5.15437	14.1147
5.17024	14.1162
5.18657	14.1175
5.20358	14.1185
5.21986	14.1196
5.23606	14.1204
5.25302	14.1206
5.26905	14.1204
5.28553	14.1201
5.30182	14.1196
5.31832	14.1193
5.335	14.1191
5.35164	14.1194
5.36776	14.12
5.38408	14.121
5.40056	14.1223
5.41708	14.1245
5.43358	14.127
5.45016	14.13
5.46647	14.1333
5.48265	14.1367
5.49943	14.1402
5.51552	14.1438
5.53194	14.1473
5.54858	14.1505
5.56487	14.1533
5.58167	14.1555
5.59809	14.1567
5.61443	14.1573
5.63102	14.1571
5.64744	14.1564
5.66403	14.1554
5.68027	14.1539
5.69712	14.1522
5.71325	14.1506
5.72966	14.1491
5.74602	14.1478
5.76215	14.147
5.77895	14.1467
5.79541	14.1469
5.81163	14.1475
5.82824	14.1481
5.84455	14.1488
5.86101	14.1498
5.87733	14.1506
5.89416	14.1516
5.91031	14.1527
5.92715	14.1538
5.94355	14.1548
5.95975	14.1561
5.97602	14.1574
5.99275	14.1587
6.0091	14.1598
6.02573	14.1608
6.04233	14.161
6.0589	14.1608
6.07488	14.1601
6.09169	14.159
6.10816	14.1575
6.12439	14.1564
6.14072	14.155
6.15769	14.1533
6.17401	14.1518
6.19028	14.1504
6.2067	14.149
6.22352	14.148
6.23954	14.1476
6.25605	14.1477
6.27262	14.1482
6.28866	14.1494
6.30521	14.1506
6.32184	14.1519
6.338	14.1534
6.35441	14.1553
6.37076	14.157
6.38738	14.1587
6.4037	14.1602
6.41997	14.1613
6.43665	14.1619
6.4531	14.162
6.46948	14.1615
6.48621	14.1606
6.5025	14.1593
6.51906	14.1578
6.53556	14.1562
6.552	14.155
6.56812	14.1541
6.58486	14.1535
6.60106	14.1532
6.61746	14.1532
6.63403	14.1532
6.65046	14.1535
6.66684	14.154
6.68313	14.1548
6.69976	14.1557
6.71624	14.157
6.7327	14.1581
6.74935	14.1592
6.76557	14.1604
6.78192	14.1618
6.79856	14.1632
6.81491	14.1648
6.83118	14.1665
6.8477	14.1679
6.86428	14.1688
6.88075	14.1694
6.89699	14.1697
6.9135	14.169
6.9302	14.1681
6.9465	14.1671
6.9633	14.1651
6.9797	14.1628
6.99601	14.1604
7.0129	14.1575
7.02901	14.1547
7.03893	14.1534
7.0551	14.1513
7.07185	14.1498
7.08805	14.1492
7.1035	14.1592
7.10598	14.1696
7.10827	14.1849
7.11031	14.2054
7.11118	14.2177
7.11172	14.2315
7.11209	14.2468
7.11255	14.2635
7.11289	14.2817
7.11307	14.3013
7.11317	14.3225
7.11316	14.3452
7.11296	14.3694
7.1127	14.3952
7.11256	14.4224
7.11276	14.4512
7.11376	14.4815
7.11606	14.5133
7.12022	14.5467
7.12613	14.5815
7.13339	14.6178
7.14176	14.6557
7.15121	14.6949
7.16189	14.7357
7.17319	14.7778
7.18507	14.8213
7.19762	14.866
7.2107	14.912
7.22447	14.9592
7.23886	15.0074
7.25352	15.0567
7.26852	15.107
7.28367	15.1583
7.2992	15.2105
7.31504	15.2635
7.33125	15.3172
7.34783	15.3717
7.36427	15.4269
7.38067	15.4827
7.3975	15.5391
7.41451	15.5959
7.43172	15.653
7.44928	15.7103
7.46669	15.7676
7.48407	15.8246
7.50187	15.8811
7.51963	15.9369
7.53777	15.9917
7.55565	16.0454
7.57347	16.0979
7.59117	16.149
7.60917	16.1987
7.62742	16.2468
7.64538	16.2933
7.66352	16.338
7.68171	16.3809
7.70009	16.422
7.71853	16.4612
7.73678	16.4985
7.7548	16.5338
7.77298	16.5671
7.79131	16.5984
7.80931	16.6276
7.82738	16.6548
7.84533	16.6801
7.86321	16.7032
7.88122	16.7244
7.89921	16.7435
7.91728	16.7606
7.93533	16.7758
7.95312	16.7889
7.97107	16.8001
8.0065	16.8168
8.05941	16.828
8.1458	16.8145
8.17956	16.7995
8.21272	16.7799
8.22922	16.7685
8.24562	16.7561
8.26218	16.7429
8.27832	16.7289
8.2944	16.7142
8.31035	16.6989
8.32637	16.6831
8.34239	16.6668
8.35836	16.6501
8.37427	16.6331
8.39042	16.616
8.40645	16.5988
8.42249	16.5814
8.43843	16.5641
8.45455	16.5468
8.47037	16.5296
8.48657	16.5126
8.50261	16.4958
8.51877	16.4792
8.53486	16.4628
8.55097	16.4468
8.56685	16.4311
8.58291	16.4157
8.59896	16.4007
8.61508	16.3861
8.63106	16.372
8.64702	16.3582
8.66301	16.3448
8.679	16.3318
8.69495	16.3193
8.7111	16.3072
8.72745	16.2956
8.74361	16.2845
8.76029	16.2738
8.77683	16.2635
8.80954	16.2444
8.84231	16.2271
8.87549	16.2115
8.90802	16.1977
8.9404	16.1854
8.97323	16.1745
9.02184	16.1604
9.07011	16.1485
9.11907	16.1384
9.1838	16.1269
9.26552	16.1148
9.34846	16.1045
9.44757	16.0943
9.56271	16.0843
9.678	16.0745
9.79261	16.0652
9.90819	16.0565
10.0228	16.0477
10.1377	16.0387
10.2539	16.0306
10.3686	16.0231
10.4832	16.0157
10.5979	16.0084
10.713	16.0011
10.8279	15.9937
10.9435	15.9863
11.0598	15.9796
11.1737	15.9744
11.2881	15.97
11.4031	15.965
11.519	15.9598
11.6355	15.9556
11.7504	15.9512
11.8643	15.9468
11.9788	15.9429
12.0933	15.9388
12.2089	15.9342
12.325	15.9308
12.4402	15.929
12.5541	15.9283
12.6694	15.9268
12.7855	15.9245
12.9011	15.9225
13.0164	15.9205
13.1307	15.9178
13.2453	15.9152
13.3602	15.9141
13.4747	15.9141
13.5893	15.9157
13.7049	15.9195
13.8202	15.9246
13.9354	15.9299
14.051	15.9357
14.1662	15.9414
14.281	15.9459
14.3965	15.9484
14.5121	15.9503
14.6269	15.9535
14.7403	15.9587
14.8547	15.964
14.9702	15.9695
15.0868	15.9755
15.2023	15.982
15.3171	15.9894
15.4321	15.9969
15.5463	16.0024
15.6621	16.0061
15.7784	16.01
15.8928	16.016
16.0069	16.0228
16.121	16.0288
16.2374	16.0338
16.3531	16.0394
16.4685	16.0449
16.5832	16.0495
16.6982	16.0536
16.8134	16.0576
16.9276	16.0607
17.043	16.0646
17.1588	16.0697
17.2736	16.076
17.3882	16.0833
17.503	16.0917
17.6182	16.1003
17.7333	16.1088
17.8494	16.1168
17.9638	16.1251
18.0787	16.1339
18.1932	16.1423
18.3084	16.1502
18.425	16.1588
18.5403	16.1682
18.6547	16.1776
18.769	16.1878
18.8839	16.1982
18.9988	16.2076
19.1146	16.216
19.2304	16.2248
19.3448	16.2339
19.4592	16.2432
19.5746	16.2519
19.6907	16.2603
19.8064	16.2693
19.9213	16.2784
20.0359	16.2872
20.1507	16.2968
20.2652	16.3062
20.3799	16.3151
20.4954	16.3247
20.6112	16.335
20.7262	16.345
20.8416	16.3555
20.9566	16.3661
21.0718	16.376
21.1876	16.3845
21.3031	16.3922
21.4183	16.4006
21.5321	16.4097
21.6457	16.4182
21.761	16.4263
21.8773	16.4356
21.993	16.4465
22.1072	16.4581
22.2058	16.4692
22.3047	16.4799
22.4197	16.4907
22.5364	16.5009
22.6515	16.5118
22.7654	16.523
22.879	16.5334
22.9942	16.5425
23.1104	16.5518
23.2259	16.5633
23.3245	16.5745
23.422	16.5863
23.5046	16.5966
23.5871	16.6073
23.6692	16.6182
23.7517	16.6287
23.8342	16.6398
23.9168	16.6511
23.9988	16.662
24.0808	16.6725
24.1627	16.6825
24.2445	16.6927
24.3265	16.7037
24.4088	16.7146
24.4906	16.726
24.5729	16.7375
24.6561	16.7491
24.7391	16.7617
24.8037	16.7726
24.8694	16.784
24.9349	16.7956
25.0002	16.8071
25.0657	16.818
25.1316	16.8283
25.1983	16.8388
25.2648	16.8494
25.3313	16.8599
25.3967	16.8703
25.4618	16.8811
25.5273	16.8926
25.5924	16.9045
25.6579	16.9163
25.7231	16.9281
25.7887	16.9396
25.8548	16.951
25.921	16.9627
25.9877	16.9749
26.0538	16.9876
26.1197	17.0004
26.1848	17.0134
26.25	17.0261
26.3161	17.0378
26.3821	17.0486
26.4484	17.0589
26.5142	17.0691
26.5805	17.0795
26.6467	17.0901
26.7119	17.1008
26.777	17.1116
26.8423	17.1231
26.9081	17.135
26.9736	17.1476
27.0388	17.1603
27.1043	17.1731
27.17	17.1865
27.2197	17.1968
27.269	17.2076
27.3188	17.2187
27.3685	17.2299
27.418	17.2411
27.4674	17.2521
27.5163	17.2631
27.5657	17.274
27.6146	17.2849
27.6644	17.2956
27.7136	17.3062
27.7632	17.3166
27.8125	17.3268
27.8615	17.3369
27.9278	17.3499
27.9939	17.3626
28.06	17.3754
28.126	17.3887
28.175	17.3991
28.2243	17.4099
28.273	17.4212
28.3214	17.433
28.3696	17.4447
28.4184	17.4565
28.468	17.4682
28.5175	17.4801
28.5676	17.4921
28.6172	17.5042
28.6673	17.5165
28.717	17.529
28.7663	17.5415
28.816	17.554
28.8644	17.5665
28.9138	17.5789
28.9629	17.5914
29.0123	17.6036
29.0618	17.6154
29.1111	17.6268
29.1599	17.6377
29.2093	17.6485
29.2594	17.6592
29.3094	17.6702
29.3595	17.6814
29.4084	17.693
29.4575	17.7049
29.5065	17.7171
29.5552	17.7296
29.6042	17.7423
29.6529	17.7552
29.7021	17.7679
29.7513	17.7806
29.8013	17.7932
29.8508	17.8058
29.9003	17.8187
29.9497	17.8315
29.999	17.8444
30.0487	17.8569
30.0978	17.8694
30.1475	17.8816
30.1963	17.8936
30.2455	17.9055
30.295	17.9174
30.3445	17.9292
30.3944	17.9409
30.443	17.9524
30.4925	17.9635
30.5412	17.9749
30.5908	17.9864
30.6403	17.9981
30.6904	18.0099
30.7396	18.0217
30.7885	18.0337
30.8378	18.0455
30.8867	18.0575
30.9367	18.0695
30.9859	18.082
31.035	18.0946
31.0842	18.1075
31.1336	18.12
31.1829	18.1324
31.2317	18.1449
31.2809	18.157
31.33	18.169
31.3799	18.1808
31.4298	18.1928
31.4798	18.2051
31.5281	18.2176
31.5775	18.2303
31.6265	18.2433
31.6756	18.2567
31.7247	18.2699
31.7737	18.283
31.8234	18.2956
31.8728	18.308
31.9224	18.3203
31.9725	18.3331
32.0226	18.3458
32.0728	18.3584
32.1218	18.3711
32.1709	18.3838
32.2196	18.3969
32.2686	18.4098
32.3175	18.423
32.3665	18.4363
32.4154	18.4494
32.4639	18.4625
32.5133	18.4753
32.5626	18.4879
32.6125	18.5005
32.6617	18.5136
32.7116	18.5272
32.7612	18.5413
32.8106	18.5556
32.8603	18.5702
32.8925	18.5803
32.925	18.5904
32.9575	18.6006
32.99	18.6108
33.023	18.6208
33.0729	18.6358
33.1224	18.6505
33.1721	18.6649
33.2215	18.6793
33.2712	18.6938
33.321	18.7084
33.3709	18.7231
33.4205	18.7377
33.4693	18.7519
33.5182	18.7658
33.5672	18.7797
33.6165	18.7935
33.6659	18.8072
33.7148	18.8207
33.7639	18.8339
33.813	18.8472
33.8624	18.8603
33.9115	18.8737
33.9608	18.8873
34.0101	18.9014
34.0597	18.916
34.1092	18.9309
34.1423	18.941
34.1918	18.9559
34.2245	18.966
34.2571	18.9762
34.2899	18.9865
34.3227	18.9971
34.3554	19.0077
34.3887	19.0185
34.422	19.0293
34.4546	19.0402
34.4877	19.0512
34.5207	19.0621
34.5532	19.0732
34.5861	19.0843
34.6191	19.0953
34.6523	19.1062
34.6852	19.1171
34.7182	19.1279
34.7515	19.1387
34.7842	19.1495
34.817	19.1603
34.85	19.1711
34.8826	19.182
34.9152	19.193
34.9482	19.204
34.9811	19.2152
35.0135	19.2266
35.046	19.238
35.0782	19.2492
35.1107	19.2606
35.1433	19.2719
35.1762	19.283
35.2091	19.2942
35.242	19.3055
35.2753	19.3168
35.3086	19.3281
35.3418	19.3396
35.3749	19.3512
35.4085	19.3628
35.4415	19.3746
35.4745	19.3863
35.5076	19.3981
35.5401	19.4099
35.5725	19.4219
35.6049	19.434
35.6378	19.4462
35.6709	19.4586
35.7036	19.4709
35.7368	19.4831
35.7699	19.4951
35.8026	19.5071
35.8357	19.5186
35.8684	19.5299
35.901	19.5411
35.9339	19.5522
35.9674	19.5631
36.0006	19.5741
36.034	19.5852
36.0676	19.5962
36.1005	19.6072
36.1329	19.6185
36.166	19.6298
36.1986	19.6412
36.2309	19.6526
36.2634	19.664
36.2961	19.6753
36.3285	19.6868
36.3606	19.6985
36.3931	19.71
36.426	19.7215
36.4587	19.733
36.4918	19.7444
36.5254	19.7558
36.5586	19.7675
36.5918	19.7795
36.6247	19.7917
36.6576	19.8041
36.6901	19.8167
36.7232	19.8294
36.7565	19.8422
36.7891	19.8551
36.8219	19.868
36.855	19.8809
36.8877	19.8938
36.9201	19.9068
36.9529	19.9197
36.9864	19.9326
37.0194	19.9457
37.0525	19.9587
37.0857	19.9717
37.1185	19.9847
37.1511	19.9976
37.1836	20.0101
37.2163	20.0225
37.2487	20.035
37.2817	20.0473
37.315	20.0597
37.348	20.0721
37.3814	20.0844
37.4149	20.0966
37.4475	20.1086
37.4802	20.1209
37.513	20.1331
37.5457	20.1454
37.5782	20.1578
37.611	20.1705
37.6442	20.1832
37.6767	20.1963
37.7092	20.2096
37.7419	20.2229
37.7745	20.2365
37.8072	20.2499
37.84	20.263
37.8733	20.2762
37.9058	20.2896
37.9384	20.303
37.9716	20.3164
38.0043	20.3299
38.0374	20.3435
38.0708	20.357
38.1042	20.3707
38.1376	20.3845
38.171	20.3984
38.2037	20.4124
38.2358	20.4265
38.2688	20.4408
38.3016	20.4549
38.3342	20.4692
38.3668	20.4835
38.3994	20.4976
38.4322	20.5116
38.4646	20.5253
38.4974	20.5387
38.5306	20.5518
38.5636	20.5648
38.5966	20.5777
38.63	20.5905
38.6635	20.6036
38.6968	20.6167
38.7304	20.6298
38.7637	20.6428
38.7964	20.656
38.8292	20.6692
38.8618	20.6823
38.8941	20.6959
38.9269	20.7097
38.9596	20.7235
38.9923	20.7374
39.0245	20.7516
39.0572	20.7656
39.0901	20.7795
39.1225	20.7935
39.155	20.8075
39.1881	20.8213
39.2209	20.8352
39.2536	20.8492
39.2872	20.8633
39.3206	20.8776
39.3534	20.8921
39.3868	20.9068
39.4201	20.9216
39.4529	20.9368
39.4857	20.9522
39.5187	20.9675
39.5512	20.9831
39.5834	20.999
39.6159	21.0148
39.6485	21.0307
39.6808	21.0467
39.714	21.0626
39.7471	21.0782
39.7798	21.0937
39.8129	21.1092
39.8462	21.1244
39.8792	21.1397
39.9123	21.1552
39.9454	21.1706
39.9789	21.1863
40.012	21.2021
40.0451	21.2181
40.0781	21.234
40.1107	21.2501
40.1433	21.2662
40.1758	21.2822
40.2085	21.2983
40.2409	21.3146
40.2738	21.3309
40.3068	21.3472
40.3395	21.3636
40.3721	21.3798
40.405	21.3959
40.4377	21.4119
40.4703	21.4279
40.5033	21.4439
40.5363	21.4598
40.5689	21.4758
40.602	21.4919
40.6353	21.5079
40.6682	21.5242
40.7013	21.5404
40.7344	21.5567
40.7675	21.5729
40.8004	21.589
40.8332	21.6049
40.8663	21.6206
40.899	21.6364
40.9316	21.652
40.9646	21.6675
40.9975	21.6832
41.0302	21.6991
41.0636	21.7147
41.0963	21.7303
41.1294	21.7459
41.1624	21.7613
41.1954	21.7765
41.2279	21.7917
41.2608	21.8069
41.294	21.8218
41.327	21.8367
41.3598	21.8515
41.393	21.8661
41.4263	21.8807
41.4591	21.8953
41.492	21.9097
41.5254	21.9242
41.5581	21.9389
41.5909	21.9536
41.6241	21.9686
41.6565	21.984
41.6889	21.9995
41.7212	22.0149
41.7536	22.0303
41.7859	22.0457
41.8185	22.0608
41.8515	22.0758
41.8842	22.0907
41.9171	22.1055
41.9503	22.1202
41.9834	22.1348
42.0166	22.1495
42.0503	22.1642
42.0837	22.179
42.1167	22.1938
42.1497	22.2086
42.1826	22.2235
42.215	22.2386
42.2477	22.254
42.2805	22.2694
42.3135	22.2851
42.3463	22.3011
42.3792	22.3168
42.4121	22.3323
42.4448	22.3477
42.4774	22.3626
42.5099	22.3773
42.5425	22.3918
42.5753	22.4063
42.6085	22.4206
42.6421	22.435
42.6755	22.4496
42.7091	22.4642
42.7424	22.4788
42.775	22.4937
42.8077	22.5088
42.8406	22.5239
42.873	22.539
42.9055	22.5542
42.938	22.5694
42.9707	22.5846
43.0029	22.5999
43.0353	22.6152
43.0683	22.6301
43.1011	22.6449
43.1341	22.6595
43.1677	22.6739
43.2008	22.6884
43.2335	22.7032
43.2665	22.718
43.2996	22.7329
43.332	22.748
43.3652	22.7631
43.3987	22.7781
43.4315	22.7933
43.4644	22.8087
43.4975	22.824
43.5301	22.8394
43.5624	22.855
43.5953	22.8705
43.6288	22.886
43.6616	22.9018
43.6949	22.9176
43.728	22.9334
43.7605	22.9494
43.7929	22.9654
43.8255	22.9811
43.8585	22.9967
43.8911	23.0126
43.9241	23.0286
43.9575	23.0446
43.9905	23.061
44.0239	23.0774
44.0571	23.0936
44.0896	23.11
44.1225	23.1265
44.1553	23.1429
44.1883	23.1594
44.2205	23.176
44.2533	23.1925
44.2863	23.2089
44.3187	23.2255
44.3514	23.2422
44.3845	23.2588
44.4171	23.2754
44.45	23.2919
44.4833	23.3079
44.5165	23.3241
44.549	23.3402
44.5816	23.3563
44.6148	23.3723
44.6473	23.3885
44.6803	23.4049
44.7139	23.4211
44.7474	23.4375
44.7804	23.4541
44.8136	23.4706
44.8457	23.4874
44.8779	23.5043
44.9107	23.5213
44.9435	23.5383
44.976	23.5556
45.0087	23.5732
45.0413	23.5906
45.0739	23.6082
45.1061	23.6256
45.1391	23.6426
45.1726	23.6593
45.2056	23.676
45.2389	23.6924
45.2725	23.7089
45.3059	23.7257
45.3395	23.7424
45.3732	23.7588
45.4064	23.775
45.4394	23.7912
45.4723	23.8072
45.5051	23.8232
45.5374	23.8394
45.5699	23.8557
45.6025	23.8719
45.6349	23.8884
45.6674	23.9048
45.7	23.9212
45.7327	23.9375
45.765	23.9537
45.7977	23.9698
45.8306	23.9857
45.863	24.0017
45.8955	24.0178
45.929	24.0339
45.962	24.0505
45.9948	24.0674
46.0284	24.0845
46.0617	24.102
46.0947	24.1199
46.1275	24.138
[truncated: 372 more rows]

## Sheet: cube PLA_50_Z 4
cube PLA_50_Z 4	cube PLA_50_Z 4
Stauchung	Standardkraft
%	MPa
0	0.0858181
0.000389831	0.0839035
0.000689791	0.0825796
0.000936105	0.0815409
0.00113408	0.0807024
0.00123872	0.0802041
0.00119773	0.0805348
0.00646031	0.0817451
0.0183187	0.0831238
0.0297803	0.0849003
0.0412073	0.0870452
0.0527021	0.0894423
0.064219	0.091818
0.0758549	0.0940983
0.0874532	0.0962586
0.0989851	0.0982285
0.110348	0.0999981
0.12179	0.101551
0.133332	0.102912
0.145105	0.104123
0.156246	0.105223
0.167487	0.106258
0.17898	0.107263
0.190459	0.108268
0.202217	0.109318
0.213534	0.110403
0.224669	0.11148
0.236024	0.112523
0.247812	0.113525
0.259099	0.114489
0.270325	0.115417
0.281687	0.116288
0.293243	0.117106
0.304819	0.117884
0.316151	0.118638
0.327875	0.119375
0.339154	0.120085
0.350372	0.120782
0.361817	0.121485
0.37331	0.122227
0.384832	0.123034
0.395994	0.123937
0.407296	0.124935
0.41876	0.126032
0.430349	0.127273
0.441741	0.128708
0.452706	0.130273
0.464169	0.132019
0.47563	0.133988
0.486439	0.136132
0.497607	0.1385
0.508004	0.140666
0.519309	0.143359
0.530741	0.146192
0.542049	0.149206
0.552237	0.151892
0.562962	0.155176
0.57438	0.15867
0.585887	0.162348
0.597144	0.166275
0.608607	0.170508
0.619771	0.175033
0.631034	0.17986
0.642655	0.185007
0.653708	0.190495
0.66489	0.196363
0.676266	0.202508
0.687684	0.208969
0.699223	0.215739
0.710433	0.222812
0.721709	0.230128
0.733073	0.237609
0.744799	0.245269
0.755946	0.253119
0.767441	0.261132
0.778965	0.269229
0.7901	0.277466
0.801675	0.285814
0.812777	0.294264
0.824161	0.302814
0.835745	0.31146
0.846982	0.32015
0.858485	0.328949
0.869858	0.337775
0.881378	0.346702
0.892789	0.355836
0.904046	0.365098
0.915175	0.374574
0.926708	0.384333
0.937767	0.394352
0.949296	0.404712
0.96091	0.415459
0.971976	0.426524
0.983346	0.438057
0.992955	0.448339
1.00271	0.458984
1.01194	0.470071
1.02158	0.481587
1.03146	0.49355
1.03951	0.503843
1.04754	0.514431
1.05574	0.525385
1.06362	0.536619
1.07162	0.548228
1.07938	0.560094
1.08734	0.572242
1.09521	0.584678
1.10204	0.594846
1.10852	0.60521
1.11483	0.615771
1.12103	0.626644
1.1274	0.637769
1.13393	0.649144
1.14012	0.660879
1.14648	0.672913
1.1527	0.68539
1.1593	0.698309
1.16362	0.708332
1.16818	0.718657
1.17284	0.729285
1.17747	0.740241
1.18217	0.751601
1.18682	0.763371
1.1916	0.775549
1.19599	0.788117
1.20051	0.801098
1.20522	0.814542
1.20952	0.828489
1.21401	0.842923
1.21887	0.857925
1.22186	0.868254
1.22487	0.878816
1.22773	0.889666
1.2306	0.900833
1.23358	0.912345
1.23642	0.924184
1.23914	0.936354
1.24203	0.948912
1.24476	0.961849
1.24754	0.975229
1.25025	0.989069
1.25309	1.00334
1.25589	1.01806
1.25842	1.03328
1.26117	1.04901
1.26399	1.06527
1.26667	1.08206
1.26924	1.09938
1.2715	1.11731
1.27417	1.13581
1.27677	1.15493
1.27936	1.17464
1.28071	1.18471
1.28219	1.19495
1.28362	1.20535
1.28498	1.21592
1.28649	1.22665
1.28797	1.23754
1.28955	1.24858
1.29111	1.25979
1.29252	1.27118
1.29398	1.28273
1.29537	1.29444
1.29684	1.30631
1.29835	1.31835
1.29959	1.33058
1.30098	1.34299
1.30244	1.35559
1.30408	1.36838
1.3054	1.38136
1.30666	1.39451
1.30812	1.40785
1.30948	1.42139
1.31093	1.43513
1.31216	1.44907
1.31337	1.46318
1.31446	1.47748
1.31584	1.492
1.3172	1.5067
1.31857	1.52161
1.31978	1.53672
1.32103	1.55205
1.32213	1.56761
1.32319	1.58337
1.32438	1.59933
1.32563	1.61549
1.32663	1.63186
1.3277	1.64845
1.32891	1.66526
1.3301	1.68226
1.33139	1.69945
1.33253	1.71687
1.33393	1.73449
1.33511	1.75233
1.3361	1.77037
1.33708	1.78863
1.33841	1.80709
1.3398	1.82575
1.34106	1.84462
1.34213	1.8637
1.34325	1.88299
1.34459	1.90247
1.3458	1.92218
1.347	1.94209
1.34846	1.96221
1.35011	1.98251
1.35182	2.00301
1.35341	2.02374
1.35503	2.04471
1.35643	2.0659
1.35809	2.08728
1.35971	2.10889
1.36128	2.13073
1.36265	2.1528
1.36394	2.17509
1.36538	2.19762
1.36676	2.22038
1.36831	2.24337
1.36989	2.26657
1.37127	2.29001
1.37253	2.31371
1.37383	2.33768
1.3752	2.36187
1.37664	2.38628
1.37782	2.41096
1.3788	2.43593
1.38007	2.46117
1.38132	2.48667
1.38246	2.51243
1.38349	2.53847
1.38449	2.56482
1.3857	2.59146
1.38692	2.61837
1.38789	2.64556
1.38871	2.67306
1.38977	2.70087
1.39067	2.72897
1.39164	2.75739
1.39257	2.78612
1.39366	2.81518
1.39463	2.84456
1.39555	2.87429
1.39633	2.90436
1.39724	2.93474
1.39809	2.96545
1.3991	2.9965
1.40006	3.02792
1.4007	3.05967
1.40176	3.09173
1.40292	3.12415
1.40385	3.15692
1.40482	3.19008
1.40556	3.22358
1.40652	3.25741
1.40775	3.29162
1.40892	3.3262
1.40993	3.36117
1.41082	3.3965
1.41189	3.4322
1.413	3.46827
1.41393	3.50473
1.41504	3.54155
1.41628	3.57874
1.41724	3.61632
1.41828	3.65426
1.41955	3.69257
1.4208	3.73126
1.42183	3.77035
1.42304	3.80984
1.42419	3.84974
1.4253	3.89006
1.42643	3.93078
1.42717	3.97191
1.42825	4.01347
1.42933	4.05542
1.43031	4.09776
1.4313	4.1405
1.43211	4.18364
1.43315	4.22723
1.43399	4.27125
1.43507	4.31565
1.43612	4.36047
1.43708	4.4057
1.43795	4.45136
1.43874	4.49743
1.43968	4.54393
1.44039	4.59086
1.44123	4.63819
1.44208	4.68592
1.44273	4.73405
1.44355	4.78259
1.44435	4.8315
1.44517	4.88077
1.44603	4.93041
1.44701	4.98041
1.44802	5.03078
1.44874	5.08151
1.44964	5.13257
1.45051	5.18401
1.45143	5.23576
1.4522	5.28786
1.45297	5.34029
1.45393	5.39305
1.45505	5.44614
1.45598	5.49957
1.45715	5.55334
1.45813	5.60742
1.45949	5.66182
1.46137	5.71653
1.46332	5.77159
1.46537	5.82698
1.46732	5.88266
1.46919	5.93867
1.47094	5.99497
1.47283	6.0516
1.4747	6.10854
1.47647	6.16576
1.47806	6.22327
1.47977	6.28107
1.48145	6.33915
1.48314	6.39746
1.48459	6.45597
1.48616	6.5147
1.48758	6.57369
1.489	6.6329
1.49038	6.6923
1.49165	6.75187
1.49281	6.81164
1.49405	6.87156
1.49543	6.93158
1.49675	6.99174
1.49812	7.05193
1.49937	7.11217
1.50094	7.17237
1.50245	7.23253
1.50379	7.29263
1.50523	7.35265
1.50677	7.41254
1.50857	7.47231
1.51031	7.53198
1.5121	7.59148
1.51404	7.65081
1.51619	7.70995
1.51838	7.76889
1.52053	7.82763
1.52248	7.88612
1.52461	7.94439
1.52718	8.00243
1.52977	8.06025
1.5322	8.11778
1.53448	8.17502
1.53734	8.23197
1.54142	8.28859
1.54576	8.34485
1.55052	8.40076
1.55483	8.4563
1.55886	8.51145
1.56269	8.56614
1.56632	8.62038
1.57008	8.67409
1.57375	8.72725
1.57702	8.77985
1.58023	8.83186
1.58351	8.88322
1.58661	8.9339
1.58959	8.98391
1.59243	9.03322
1.59524	9.08176
1.59816	9.12954
1.60082	9.17653
1.60368	9.22278
1.60645	9.26828
1.60945	9.31299
1.61212	9.35683
1.61468	9.39985
1.61771	9.44203
1.62032	9.4834
1.62297	9.52391
1.62571	9.56358
1.62888	9.60238
1.63308	9.6403
1.63711	9.67741
1.64086	9.71376
1.64459	9.74938
1.648	9.78422
1.65129	9.81828
1.65444	9.85158
1.65745	9.88416
1.66021	9.91601
1.66307	9.94715
1.66577	9.97758
1.66822	10.0073
1.67073	10.0364
1.673	10.0648
1.67562	10.0926
1.67803	10.1197
1.68018	10.1462
1.68228	10.1721
1.68455	10.1974
1.68647	10.2221
1.68867	10.2461
1.69077	10.2696
1.69297	10.2924
1.69469	10.3148
1.6965	10.3365
1.69847	10.3577
1.70069	10.3783
1.70285	10.3985
1.70454	10.4181
1.70634	10.4373
1.70817	10.4561
1.70991	10.4745
1.71167	10.4925
1.71363	10.5101
1.71532	10.5275
1.71701	10.5445
1.71886	10.5613
1.7206	10.5778
1.72228	10.594
1.72407	10.61
1.72603	10.6258
1.7283	10.6413
1.73042	10.6566
1.73248	10.6717
1.73437	10.6866
1.73628	10.7014
1.73803	10.716
1.73978	10.7305
1.74166	10.7448
1.74343	10.759
1.74536	10.7731
1.74724	10.787
1.74892	10.8008
1.75052	10.8144
1.75235	10.828
1.75404	10.8415
1.75571	10.8549
1.75735	10.8683
1.75911	10.8816
1.76089	10.8948
1.76269	10.908
1.76439	10.9211
1.76601	10.9341
1.7676	10.9471
1.76923	10.9601
1.77077	10.973
1.77227	10.9859
1.77396	10.9987
1.77585	11.0115
1.77747	11.0242
1.77907	11.037
1.7808	11.0497
1.78232	11.0624
1.78389	11.0751
1.78551	11.0878
1.787	11.1005
1.78848	11.1133
1.79006	11.126
1.79174	11.1387
1.79345	11.1515
1.79512	11.1642
1.79669	11.177
1.79837	11.1897
1.79987	11.2025
1.80137	11.2153
1.80302	11.2281
1.80468	11.241
1.80638	11.2538
1.8081	11.2667
1.80965	11.2795
1.81117	11.2924
1.81278	11.3053
1.81439	11.3183
1.81607	11.3313
1.81754	11.3443
1.81909	11.3573
1.82084	11.3703
1.82263	11.3833
1.82411	11.3963
1.82582	11.4094
1.82751	11.4224
1.829	11.4356
1.83078	11.4488
1.83253	11.462
1.83392	11.4752
1.8354	11.4884
1.83703	11.5016
1.83875	11.5149
1.8404	11.5281
1.84199	11.5414
1.84361	11.5547
1.8454	11.5681
1.8469	11.5814
1.84829	11.5948
1.84989	11.6082
1.85148	11.6216
1.85321	11.6349
1.85494	11.6483
1.85656	11.6617
1.85816	11.6752
1.85971	11.6886
1.86117	11.702
1.8627	11.7154
1.86437	11.7288
1.86606	11.7421
1.86775	11.7554
1.86947	11.7687
1.87126	11.7819
1.87285	11.7951
1.87431	11.8083
1.87601	11.8214
1.87765	11.8345
1.87928	11.8476
1.88087	11.8606
1.88267	11.8736
1.88435	11.8866
1.88617	11.8995
1.88799	11.9124
1.88972	11.9252
1.89162	11.938
1.89329	11.9507
1.89526	11.9634
1.8974	11.976
1.89925	11.9885
1.90103	12.001
1.90283	12.0134
1.90454	12.0258
1.9063	12.0382
1.90799	12.0505
1.9097	12.0628
1.91148	12.0749
1.91306	12.0871
1.91468	12.0992
1.91627	12.1112
1.91788	12.1231
1.9197	12.135
1.92158	12.1468
1.92333	12.1586
1.92518	12.1703
1.92691	12.182
1.92851	12.1937
1.92993	12.2052
1.93152	12.2167
1.93332	12.2281
1.93493	12.2394
1.9365	12.2507
1.93819	12.262
1.93981	12.2732
1.94138	12.2843
1.94301	12.2953
1.9448	12.3063
1.94639	12.3173
1.94805	12.3283
1.94984	12.3392
1.95146	12.3501
1.95318	12.3609
1.95483	12.3717
1.95642	12.3825
1.95807	12.3933
1.95959	12.4041
1.9612	12.4148
1.96285	12.4256
1.9645	12.4363
1.96635	12.447
1.96794	12.4576
1.96946	12.4683
1.97107	12.4789
1.9727	12.4896
1.97446	12.5003
1.97606	12.511
1.97762	12.5217
1.97913	12.5324
1.98077	12.5431
1.98233	12.5538
1.98395	12.5646
1.98564	12.5753
1.98734	12.5861
1.98894	12.5968
1.99052	12.6076
1.99206	12.6183
1.9936	12.6291
1.99515	12.6399
1.99659	12.6507
1.99823	12.6615
2	12.6723
2.00159	12.6831
2.00322	12.6939
2.00477	12.7047
2.00639	12.7156
2.00805	12.7264
2.00963	12.7373
2.01129	12.7483
2.01296	12.7592
2.0147	12.7702
2.01642	12.7812
2.01801	12.7921
2.01966	12.8032
2.0213	12.8142
2.02291	12.8252
2.02452	12.8363
2.02595	12.8474
2.02738	12.8584
2.02908	12.8695
2.03089	12.8807
2.03259	12.8919
2.034	12.903
2.03552	12.9142
2.03729	12.9254
2.03888	12.9366
2.04024	12.9478
2.04169	12.9591
2.04335	12.9704
2.04514	12.9816
2.04684	12.9929
2.04859	13.0043
2.05027	13.0156
2.05188	13.0269
2.05343	13.0383
2.05507	13.0496
2.05662	13.0609
2.05826	13.0722
2.05992	13.0835
2.06145	13.0949
2.06309	13.1062
2.06475	13.1175
2.06634	13.1289
2.06808	13.1402
2.06993	13.1516
2.07157	13.1629
2.07303	13.1743
2.07447	13.1856
2.07605	13.197
2.07758	13.2084
2.0793	13.2198
2.0811	13.2312
2.08284	13.2426
2.08444	13.254
2.08598	13.2654
2.08779	13.2767
2.08956	13.2881
2.09112	13.2994
2.09256	13.3108
2.09405	13.3221
2.09581	13.3334
2.09758	13.3447
2.09921	13.356
2.10073	13.3673
2.10235	13.3785
2.10412	13.3898
2.10582	13.4011
2.10744	13.4124
2.10898	13.4236
2.11062	13.4348
2.11227	13.446
2.11398	13.4572
2.11579	13.4685
2.11765	13.4797
2.11926	13.4909
2.12075	13.502
2.12224	13.5132
2.1238	13.5244
2.12547	13.5355
2.12708	13.5466
2.12877	13.5576
2.13047	13.5686
2.13227	13.5796
2.13395	13.5907
2.13551	13.6017
2.1369	13.6127
2.13839	13.6237
2.14003	13.6347
2.14173	13.6456
2.14355	13.6566
2.14525	13.6675
2.14681	13.6784
2.14849	13.6893
2.15017	13.7002
2.1519	13.7111
2.15353	13.7219
2.15515	13.7327
2.1569	13.7435
2.15839	13.7543
2.15994	13.7651
2.16165	13.7758
2.16347	13.7866
2.16508	13.7973
2.1665	13.8081
2.16811	13.8188
2.1697	13.8296
2.17133	13.8403
2.17308	13.851
2.17484	13.8616
2.1765	13.8723
2.17806	13.8829
2.17966	13.8936
2.18132	13.9043
2.18297	13.9149
2.18468	13.9256
2.18636	13.9362
2.18801	13.9467
2.18958	13.9573
2.19125	13.9679
2.19281	13.9784
2.19437	13.989
2.19601	13.9996
2.19774	14.0101
2.19962	14.0206
2.20113	14.0311
2.20265	14.0416
2.20434	14.0521
2.20604	14.0626
2.20771	14.0731
2.2093	14.0836
2.21091	14.094
2.21255	14.1045
2.21419	14.115
2.21573	14.1254
2.21747	14.1359
2.21913	14.1463
2.22079	14.1568
2.2224	14.1672
2.22404	14.1777
2.22554	14.1881
2.22702	14.1985
2.22865	14.2089
2.23035	14.2192
2.23222	14.2296
2.23402	14.24
2.23555	14.2503
2.23712	14.2607
2.23862	14.2711
2.24027	14.2814
2.24192	14.2917
2.24351	14.302
2.24511	14.3123
2.24686	14.3226
2.24849	14.3329
2.25011	14.3431
2.25172	14.3533
2.2533	14.3636
2.25506	14.3738
2.25694	14.3841
2.25848	14.3943
2.26014	14.4045
2.26186	14.4147
2.26346	14.4249
2.26504	14.4351
2.26669	14.4453
2.26838	14.4555
2.27	14.4657
2.27159	14.4759
2.27315	14.4861
2.27483	14.4962
2.27651	14.5064
2.27811	14.5165
2.27975	14.5266
2.2813	14.5367
2.28294	14.5469
2.28473	14.557
2.28633	14.5671
2.28781	14.5773
2.2893	14.5874
2.29092	14.5975
2.29271	14.6076
2.29448	14.6178
2.29612	14.6279
2.29768	14.638
2.29928	14.6481
2.30079	14.6582
2.30248	14.6683
2.30417	14.6784
2.30576	14.6885
2.3074	14.6986
2.30904	14.7088
2.3106	14.7189
2.31225	14.729
2.31381	14.7391
2.31533	14.7492
2.31705	14.7593
2.3187	14.7694
2.32029	14.7794
2.32192	14.7895
2.3235	14.7996
2.32526	14.8097
2.32691	14.8198
2.32839	14.8299
2.33005	14.84
2.33177	14.8501
2.3335	14.8603
2.33511	14.8704
2.33661	14.8805
2.33834	14.8906
2.34	14.9007
2.34154	14.9108
2.34322	14.9209
2.34494	14.931
2.34674	14.9411
2.34844	14.9512
2.35002	14.9614
2.35154	14.9715
2.35313	14.9816
2.35473	14.9917
2.35632	15.0019
2.35798	15.012
2.35952	15.0221
2.36105	15.0323
2.36269	15.0424
2.36436	15.0526
2.36597	15.0628
2.36763	15.073
2.36937	15.0832
2.3709	15.0934
2.37242	15.1035
2.37417	15.1137
2.37587	15.1238
2.37739	15.134
2.37899	15.1441
2.38053	15.1543
2.38206	15.1645
2.38353	15.1746
2.3851	15.1848
2.38693	15.195
2.3887	15.2051
2.3902	15.2153
2.39171	15.2255
2.39342	15.2356
2.39505	15.2458
2.39663	15.256
2.39825	15.2661
2.39986	15.2763
2.40163	15.2864
2.40333	15.2966
2.40512	15.3068
2.40687	15.3169
2.40843	15.3271
2.40986	15.3372
2.41145	15.3473
2.41309	15.3574
2.4146	15.3676
2.41615	15.3777
2.41782	15.3878
2.41951	15.3978
2.42135	15.4079
2.42298	15.4179
2.42453	15.428
2.42629	15.4381
2.42802	15.4482
2.42973	15.4582
2.43283	15.4782
2.43613	15.4981
2.43935	15.518
2.44274	15.5378
2.44599	15.5574
2.44923	15.5769
2.45272	15.5963
2.45602	15.6158
2.45895	15.6353
2.46251	15.6546
2.4657	15.6738
2.46932	15.6929
2.47229	15.7118
2.47565	15.7307
2.47895	15.7495
2.48189	15.7683
2.48532	15.7869
2.48861	15.8055
2.49179	15.8239
2.49565	15.8423
2.49878	15.8605
2.50226	15.8787
2.50528	15.8968
2.50874	15.9148
2.51178	15.9327
2.51525	15.9506
2.51869	15.9683
2.522	15.9861
2.52519	16.0038
2.5285	16.0215
2.53147	16.0391
2.53501	16.0568
2.5382	16.0742
2.5414	16.0916
2.54463	16.109
2.54793	16.1264
2.55112	16.1437
2.55451	16.161
2.55754	16.1783
2.56096	16.1955
2.56433	16.2127
2.56747	16.23
2.57081	16.2472
2.57415	16.2645
2.5771	16.2818
2.58077	16.299
2.58381	16.3162
2.58688	16.3335
2.59019	16.3507
2.59344	16.368
2.5968	16.3853
2.59985	16.4026
2.60325	16.4199
2.6066	16.4372
2.6098	16.4545
2.61318	16.4719
2.61627	16.4893
2.61928	16.5066
2.62263	16.524
2.62593	16.5413
2.62917	16.5587
2.63245	16.5761
2.63548	16.5934
2.63886	16.6108
2.64225	16.6282
2.6456	16.6456
2.64896	16.6629
2.65245	16.6802
2.6556	16.6975
2.65877	16.7147
2.66209	16.732
2.6653	16.7492
2.66871	16.7663
2.67199	16.7833
2.6754	16.8004
2.67878	16.8175
2.68212	16.8346
2.68527	16.8515
2.68852	16.8684
2.69177	16.8853
2.69506	16.902
2.69832	16.9187
2.70162	16.9354
2.7047	16.9521
2.7079	16.9688
2.71119	16.9854
2.71471	17.002
2.71802	17.0185
2.72127	17.0349
2.72434	17.0512
2.72778	17.0675
2.73112	17.0838
2.73416	17.1
2.73755	17.1162
2.74101	17.1322
2.74421	17.1482
2.74762	17.1642
2.75092	17.1801
2.7541	17.196
2.75751	17.2118
2.76063	17.2275
2.76381	17.2432
2.76711	17.2588
2.77054	17.2743
2.77392	17.2897
2.77687	17.3052
2.78015	17.3206
2.7834	17.3359
2.78647	17.3512
2.78971	17.3664
2.79318	17.3815
2.79656	17.3966
2.79961	17.4114
2.80281	17.4263
2.8061	17.4411
2.80949	17.4558
2.81266	17.4705
2.81612	17.4849
2.81952	17.4994
2.82282	17.5138
2.82629	17.5281
2.82949	17.5424
2.83287	17.5567
2.836	17.5708
2.83901	17.5848
2.84242	17.5986
2.84586	17.6125
2.8491	17.6263
2.8524	17.64
2.85541	17.6536
2.85879	17.6672
2.86224	17.6807
2.8654	17.6941
2.86863	17.7073
2.87212	17.7205
2.87516	17.7337
2.87845	17.7468
2.88149	17.7599
2.88505	17.773
2.88825	17.786
2.89136	17.799
2.89456	17.812
2.89832	17.825
2.90152	17.8379
2.90442	17.8508
2.90765	17.8637
2.91125	17.8766
2.91447	17.8894
2.9175	17.9023
2.92096	17.9151
2.92425	17.928
2.92749	17.9407
2.93081	17.9536
2.93413	17.9664
2.93736	17.9792
2.94056	17.9919
2.94373	18.0046
2.94703	18.0174
2.95041	18.0302
2.9536	18.043
2.95689	18.0557
2.96004	18.0685
2.96325	18.0812
2.96648	18.094
2.96986	18.1067
2.9732	18.1195
2.97624	18.1322
2.97934	18.1449
2.98273	18.1577
2.98618	18.1705
2.98932	18.1833
2.99263	18.196
2.99576	18.2086
2.99897	18.2213
3.00234	18.2339
3.00566	18.2465
3.00907	18.2591
3.01226	18.2716
3.01542	18.2841
3.01892	18.2966
3.02235	18.309
3.02568	18.3215
3.02896	18.3338
3.03214	18.3462
3.03533	18.3585
3.03856	18.3707
3.04187	18.3829
3.04499	18.395
3.0482	18.407
3.05151	18.419
3.05498	18.4309
3.05807	18.4428
3.06149	18.4547
3.06467	18.4663
3.0681	18.4779
3.07141	18.4895
3.0748	18.5009
3.07783	18.5123
3.0813	18.5236
3.08443	18.5349
3.08774	18.5461
3.09121	18.5572
3.09465	18.5682
3.09804	18.5789
3.10133	18.5897
3.10461	18.6004
3.10798	18.6109
3.11126	18.6213
3.11443	18.6317
3.11783	18.642
3.12121	18.6522
3.12454	18.6624
3.1279	18.6725
3.13095	18.6825
3.13554	18.6974
3.14049	18.7119
3.14531	18.7264
3.15023	18.7406
3.15531	18.7547
3.16017	18.7689
3.16523	18.7828
3.16997	18.7966
3.17508	18.8104
3.17969	18.8243
3.18472	18.838
3.18944	18.8518
3.19467	18.8654
3.19963	18.8788
3.20446	18.8921
3.20926	18.9054
3.21432	18.9187
3.21923	18.9319
3.22394	18.9452
3.22907	18.9585
3.23354	18.9719
3.23846	18.9853
3.24304	18.9986
3.24819	19.0119
3.2532	19.0253
3.25788	19.0387
3.2628	19.0521
3.26804	19.0655
3.27291	19.0788
3.27816	19.0924
3.28267	19.1059
3.28754	19.1193
3.29261	19.1326
3.29746	19.1458
3.30243	19.1591
3.30741	19.1723
3.31227	19.1853
3.31749	19.1982
3.32197	19.2108
3.32699	19.2234
3.33158	19.236
3.33638	19.2484
3.34177	19.2607
3.34669	19.2729
3.35151	19.2851
3.35615	19.2971
3.3612	19.3089
3.36606	19.3207
3.37102	19.3324
3.37595	19.3441
3.38115	19.3558
3.38598	19.3673
3.39104	19.3786
3.3958	19.39
3.4005	19.4013
3.40541	19.4125
3.41014	19.4237
3.41516	19.4348
3.42015	19.4459
3.42494	19.4567
3.42976	19.4675
3.43474	19.4782
3.4395	19.4888
3.44431	19.4995
3.44949	19.5102
3.45422	19.5207
3.45926	19.5311
3.46412	19.5413
3.46893	19.5514
3.47404	19.5614
3.48076	19.5744
3.48774	19.5872
3.49383	19.5995
3.50064	19.6115
3.50722	19.6231
3.51387	19.6345
3.52031	19.6455
3.52694	19.6561
3.53346	19.6661
3.54162	19.6786
3.55008	19.6904
3.55812	19.7019
3.56625	19.7132
3.57441	19.724
3.58262	19.7347
3.59075	19.7454
3.59908	19.7558
3.60693	19.7662
3.61495	19.7766
3.62352	19.787
3.63164	19.7977
3.63961	19.8083
3.64742	19.8191
3.65558	19.8301
3.66394	19.8415
3.67169	19.8529
3.68021	19.8644
3.68798	19.8761
3.69658	19.8879
3.7049	19.8994
3.71279	19.9108
3.72107	19.9224
3.72919	19.9337
3.73723	19.945
3.74522	19.9561
3.75362	19.9668
3.76163	19.9776
3.76983	19.988
3.77814	19.9982
3.78646	20.0083
3.79646	20.0198
3.8062	20.0305
3.8163	20.0409
3.8277	20.0522
3.83874	20.0627
3.85209	20.0738
3.86553	20.0839
3.88013	20.0948
3.89465	20.1049
3.91119	20.1151
3.92738	20.1252
3.94333	20.1352
3.96002	20.1449
3.97618	20.1547
3.99248	20.1649
4.00887	20.1747
4.02516	20.1843
4.04131	20.1938
4.05745	20.2033
4.07387	20.2126
4.09011	20.2221
4.10664	20.2317
4.12337	20.2413
4.13939	20.2506
4.1555	20.2603
4.1714	20.27
4.1881	20.28
4.20421	20.2898
4.22076	20.2991
4.23723	20.3073
4.25365	20.3142
4.27007	20.3199
4.28609	20.3245
4.30253	20.3283
4.3188	20.3315
4.33556	20.3341
4.35194	20.3359
4.36789	20.3374
4.3842	20.3391
4.40041	20.3412
4.41663	20.3443
4.43296	20.3488
4.44913	20.3542
4.46557	20.3603
4.48159	20.3672
4.49779	20.3745
4.51438	20.382
4.53092	20.3896
4.54726	20.3972
4.56352	20.4042
4.58005	20.4101
4.59641	20.4152
4.61242	20.4198
4.62882	20.423
4.64549	20.4256
4.66175	20.4276
4.67802	20.428
4.69432	20.4285
4.70968	20.4291
4.72657	20.4297
4.74293	20.4303
4.75926	20.4316
4.77576	20.4318
4.7919	20.432
4.80825	20.4316
4.82472	20.4313
4.8407	20.4311
4.85725	20.4311
4.8734	20.4314
4.88957	20.4323
4.90599	20.4332
4.92248	20.4345
4.93858	20.4363
4.95452	20.439
4.97083	20.442
4.9876	20.4459
5.00363	20.4504
5.0202	20.4549
5.03641	20.4588
5.05246	20.4623
5.06894	20.4648
5.08551	20.4665
5.1016	20.4673
5.1185	20.4672
5.13452	20.4661
5.15085	20.4641
5.16745	20.4613
5.18372	20.4582
5.20008	20.4552
5.21627	20.4526
5.23279	20.4504
5.24894	20.449
5.26509	20.4481
5.28126	20.448
5.29718	20.4486
5.31366	20.4501
5.32991	20.4519
5.34648	20.4543
5.36274	20.4565
5.37899	20.4588
5.39506	20.4612
5.4114	20.4634
5.42791	20.4656
5.44398	20.468
5.46033	20.4704
5.47668	20.4722
5.49319	20.4741
5.50902	20.4759
5.52529	20.4773
5.54222	20.4781
5.55823	20.4791
5.57442	20.4794
5.59123	20.4787
5.60722	20.4771
5.62355	20.4752
5.6397	20.4726
5.65611	20.4703
5.67258	20.4678
5.68915	20.4661
5.70508	20.4648
5.72119	20.4643
5.73738	20.4645
5.75376	20.4662
5.77021	20.4686
5.78661	20.4718
5.8028	20.4757
5.81894	20.4797
5.8355	20.4836
5.85147	20.4876
5.86775	20.4914
5.88428	20.4947
5.90063	20.4973
5.91709	20.4994
5.93328	20.5001
5.94972	20.4999
5.96603	20.4987
5.98237	20.4968
5.99879	20.4948
6.01484	20.4923
6.03146	20.4897
6.04748	20.487
6.06389	20.4846
6.08003	20.4822
6.09611	20.4804
6.11273	20.4793
6.12882	20.4792
6.14499	20.4797
6.16148	20.4806
6.17767	20.4817
6.19365	20.4851
6.19944	20.5001
6.20161	20.5159
6.20248	20.5263
6.20315	20.5385
6.20361	20.5526
6.20408	20.5687
6.20445	20.5867
6.20481	20.6067
6.20497	20.6287
6.20491	20.6529
6.20464	20.6792
6.20427	20.7077
6.20373	20.7384
6.20299	20.7712
6.20214	20.8062
6.20119	20.8435
6.20008	20.8831
6.19952	20.925
6.20043	20.9693
6.20314	21.0158
6.20739	21.0646
6.21289	21.1157
6.22005	21.1689
6.22812	21.2242
6.23702	21.2816
6.24687	21.341
6.25745	21.4025
6.26899	21.4659
6.28134	21.5311
6.2942	21.5982
6.30767	21.667
6.32154	21.7374
6.33563	21.8093
6.35039	21.8827
6.36551	21.9575
6.38126	22.0336
6.39744	22.1108
6.4136	22.1892
6.42988	22.2685
6.44665	22.3488
6.46371	22.4298
6.48095	22.5115
6.49819	22.5937
6.51542	22.6762
6.5327	22.7586
6.55029	22.8405
6.56794	22.9217
6.58561	23.0019
6.60362	23.0805
6.62216	23.1576
6.64093	23.2328
6.6598	23.306
6.6787	23.377
6.69757	23.4456
6.7166	23.5118
6.73562	23.5753
6.7548	23.6362
6.77386	23.6944
6.79316	23.7497
6.81255	23.8023
6.8321	23.8519
6.85156	23.8986
6.87073	23.9422
6.8901	23.9829
6.90935	24.0205
6.92877	24.0551
6.94807	24.0866
6.9669	24.1149
6.98583	24.1401
7.00489	24.1622
7.02367	24.1813
7.04253	24.1974
7.06091	24.2106
7.07921	24.221
7.11505	24.2336
7.2011	24.2206
7.23419	24.1997
7.25069	24.1864
7.26732	24.1713
7.28343	24.1546
7.2996	24.1364
7.31553	24.1168
7.33156	24.0959
7.34775	24.074
7.36377	24.051
7.3796	24.0272
7.39535	24.0028
7.41078	23.9779
7.42626	23.9526
7.44178	23.927
7.45734	23.9012
7.47298	23.8754
7.48865	23.8498
7.50423	23.8244
7.51984	23.7992
7.53519	23.7744
7.55041	23.7501
7.56568	23.7262
7.58121	23.7029
7.59662	23.6802
7.61221	23.6581
7.62781	23.6368
7.64347	23.6161
7.6592	23.5962
7.67509	23.5771
7.69065	23.5587
7.70644	23.5413
7.72238	23.5247
7.73812	23.5089
7.75408	23.4939
7.77015	23.4798
7.78604	23.4666
7.80186	23.4543
7.81768	23.4428
7.83347	23.4322
7.86559	23.4133
7.89785	23.3974
7.9299	23.3842
7.96215	23.3737
8.01058	23.3624
8.09081	23.3523
8.2036	23.3488
8.31839	23.3513
8.4346	23.3546
8.54998	23.3551
8.66353	23.3525
8.77806	23.3477
8.89175	23.3398
9.0056	23.3292
9.12114	23.3184
9.23492	23.3104
9.34791	23.3051
9.46038	23.3008
9.57494	23.2963
9.68977	23.2934
9.80403	23.292
9.91797	23.2909
10.0318	23.2907
10.1466	23.2919
10.2598	23.2932
10.3739	23.2945
10.4893	23.2965
10.603	23.2987
10.7167	23.3009
10.8304	23.3033
10.9446	23.3052
11.0584	23.3061
11.1734	23.3064
11.2886	23.3082
11.401	23.3129
11.5143	23.3184
11.6281	23.3222
11.744	23.325
11.86	23.3288
11.9736	23.3317
12.0865	23.3342
12.1997	23.3363
12.3132	23.3374
12.4277	23.3388
12.543	23.3428
12.6572	23.3493
12.7698	23.3578
12.8844	23.3657
12.9995	23.3721
13.1142	23.3787
13.2286	23.3853
13.3417	23.3902
13.4556	23.3952
13.5694	23.4009
13.683	23.4072
13.7967	23.4153
13.9114	23.4255
14.0256	23.436
14.14	23.4467
14.2547	23.4584
14.3524	23.4685
14.466	23.4789
14.5806	23.4868
14.6952	23.4941
14.8092	23.5035
14.9214	23.5149
15.035	23.5259
15.1497	23.5374
15.2489	23.5478
15.3472	23.5586
15.444	23.5699
15.5256	23.5805
15.6073	23.5907
15.7044	23.6016
15.8189	23.6127
15.9342	23.6239
16.0317	23.6357
16.1122	23.6466
16.1926	23.658
16.2735	23.6694
16.3559	23.6802
16.4382	23.6913
16.5198	23.703
16.6023	23.7142
16.6838	23.7248
16.7806	23.7366
16.8796	23.7479
16.9769	23.7588
17.09	23.77
17.2048	23.7818
17.3029	23.7926
17.4007	23.8045
17.4818	23.815
17.5628	23.8266
17.6441	23.8391
17.7263	23.8509
17.8073	23.8625
17.8886	23.8736
17.9715	23.884
18.0538	23.8942
18.1342	23.9049
18.2153	23.9159
18.2964	23.9266
18.3938	23.9381
18.4924	23.9492
18.5751	23.9596
18.6568	23.97
18.7381	23.9801
18.819	23.991
18.8999	24.0025
18.9813	24.0137
19.0628	24.0242
19.1605	24.0358
19.259	24.0473
19.3414	24.0574
19.4225	24.0679
19.5029	24.0791
19.5842	24.0904
19.6656	24.1014
19.7484	24.1121
19.8302	24.1232
19.9121	24.1351
19.9935	24.1471
20.0747	24.1589
20.1558	24.171
20.2372	24.1836
20.302	24.1937
20.3831	24.2059
20.4642	24.2178
20.5461	24.2301
20.6115	24.2405
20.6773	24.2511
20.7425	24.2618
20.8073	24.2723
20.8727	24.2829
20.9382	24.294
21.0034	24.3052
21.0689	24.3163
21.1337	24.3274
21.1992	24.3379
21.281	24.3501
21.3632	24.3615
21.445	24.373
21.5267	24.3847
21.5908	24.3948
21.6548	24.4049
21.7356	24.4168
21.8169	24.4282
21.8992	24.4403
21.9655	24.4506
22.0312	24.4618
22.0962	24.4736
22.1605	24.4866
22.2091	24.4969
22.258	24.5081
22.3069	24.5193
22.3555	24.5308
22.4044	24.5419
22.4531	24.5527
22.5022	24.5633
22.552	24.5739
22.6014	24.5847
22.651	24.5955
22.6996	24.6066
22.7488	24.6178
22.7973	24.6292
22.8455	24.6404
22.8939	24.6513
22.9419	24.662
22.9908	24.6722
23.056	24.6851
23.1221	24.6979
23.1876	24.7099
23.2714	24.6929
23.3065	24.6727
23.3241	24.6598
23.3418	24.6451
23.3594	24.6286
23.3773	24.6104
23.3951	24.5905
23.4131	24.5689
23.4313	24.5456
23.4495	24.5207
23.4677	24.4943
23.4862	24.4664
23.5047	24.4369
23.5234	24.406
23.5424	24.3737
23.5616	24.34
23.581	24.305
23.6	24.2687
23.613	24.2311
23.6199	24.1923
23.625	24.1523
23.6292	24.1111
23.6328	24.0687
23.6361	24.0252
23.6395	23.9806
23.6428	23.9349
23.6462	23.8881
23.6497	23.8401
23.6532	23.791
23.6568	23.7408
23.6604	23.6896
23.6642	23.6374
23.668	23.5841
23.6719	23.5298
23.6758	23.4746
23.6799	23.4183
23.6839	23.3611
23.6881	23.303
23.6923	23.2439
23.6966	23.1839
23.7009	23.123
23.7054	23.0611
23.7099	22.9984
23.7145	22.9349
23.719	22.8718
23.7234	22.8097
23.7278	22.7486
23.7321	22.6888
23.7363	22.6301
23.7404	22.5727
23.7444	22.5164
23.7484	22.4613
23.7523	22.4073
23.7561	22.3543
23.7598	22.3024
23.7635	22.2515
23.7671	22.2015
23.7706	22.1525
23.7741	22.1044
23.7775	22.0572
23.7808	22.0109
23.7841	21.9653
23.7873	21.9206
23.7905	21.8766
23.7936	21.8334
23.7966	21.791
23.7996	21.7492
23.8026	21.7082
23.8055	21.6678
23.8083	21.628
23.8112	21.5889
23.8139	21.5504
23.8167	21.5125
23.8194	21.4752
23.822	21.4385
23.8246	21.4023
23.8272	21.3667
23.8297	21.3315
23.8322	21.2969
23.8347	21.2628
23.8371	21.2292
23.8395	21.196
23.8418	21.1633
23.8442	21.1311
23.8464	21.0993
23.8487	21.0679
23.851	21.0369
23.8531	21.0064
23.8553	20.9762
23.8575	20.9465
23.8596	20.9171
23.8617	20.8881
23.8637	20.8595
23.8658	20.8312
23.8678	20.8032
23.8698	20.7756
23.8717	20.7484
23.8737	20.7214
23.8756	20.6948
23.8775	20.6685
23.8794	20.6425
23.8812	20.6168
23.883	20.5914
23.8848	20.5663
23.8866	20.5414
23.8884	20.5169
23.8902	20.4926
23.8919	20.4686
23.8936	20.4448
23.8953	20.4213
23.8969	20.3981
23.8986	20.375
23.9002	20.3523
23.9019	20.3298
23.9035	20.3075
23.905	20.2854
23.9066	20.2635
23.9082	20.2419
23.9097	20.2205
23.9112	20.1993
23.9128	20.1783
23.9142	20.1576
23.9157	20.137
23.9172	20.1166
23.9187	20.0964
23.9201	20.0764
23.9215	20.0566
23.9229	20.037
23.9243	20.0176
23.9257	19.9983
23.9271	19.9792
23.9285	19.9603
23.9298	19.9416
23.9311	19.923
23.9325	19.9046
23.9338	19.8864
23.9351	19.8683
23.9364	19.8504
23.9376	19.8326
23.9389	19.815
23.9402	19.7975
23.9414	19.7802
23.9427	19.763
23.9439	19.746
23.9451	19.7291
23.9463	19.7124
23.9475	19.6958
23.9487	19.6793
23.9499	19.6629
23.951	19.6467
23.9522	19.6307
23.9534	19.6147
23.9545	19.5989
23.9556	19.5832
23.9567	19.5676
23.9578	19.5521
23.9589	19.5368
23.96	19.5216
23.9612	19.5065
23.9622	19.4915
23.9633	19.4766
23.9643	19.4618
23.9654	19.4472
23.9665	19.4326
23.9675	19.4182
23.9685	19.4038
23.9695	19.3896
23.9706	19.3755
23.9716	19.3614
23.9726	19.3475
23.9736	19.3337
23.9746	19.3199
23.9755	19.3063
23.9765	19.2928
23.9775	19.2793
23.9785	19.2659
23.9794	19.2527
23.9804	19.2395
23.9813	19.2264
23.9822	19.2134
23.9832	19.2005
23.9841	19.1877
23.985	19.175
23.9859	19.1623
23.9868	19.1497
23.9877	19.1373
23.9886	19.1249
23.9895	19.1125
23.9904	19.1003
23.9913	19.0881
23.9921	19.076
23.993	19.064
23.9939	19.0521
23.9947	19.0402
23.9955	19.0284
23.9964	19.0167
23.9972	19.0051
23.9981	18.9935
23.9989	18.982
23.9997	18.9706
24.0006	18.9592
24.0013	18.9479
24.0021	18.9367
24.003	18.9255
24.0038	18.9144
24.0046	18.9034
24.0053	18.8925
24.0061	18.8816
24.0069	18.8707
24.0077	18.86
24.0085	18.8493
24.0092	18.8386
24.01	18.828
24.0107	18.8175
24.0115	18.807
24.0122	18.7966
24.013	18.7863
24.0137	18.776
24.0145	18.7658
24.0152	18.7556
24.0159	18.7455
24.0167	18.7354
24.0174	18.7254
24.0188	18.7056
24.0202	18.6859
24.0216	18.6665
24.023	18.6473
24.0244	18.6283
24.0257	18.6094
24.0271	18.5908
24.0284	18.5724
24.0297	18.5541
24.031	18.5361
24.0323	18.5182
24.0336	18.5005
24.0348	18.483
24.0361	18.4656
24.0373	18.4485
24.0379	18.4399
24.0385	18.4314
24.0392	18.423

## Sheet: cube PLA_50_Z 5
cube PLA_50_Z 5	cube PLA_50_Z 5
Stauchung	Standardkraft
%	MPa
0	0.0983357
0.0002408	0.0971683
0.000451396	0.0962576
0.000618406	0.0955264
0.000769273	0.094912
0.000795031	0.0946614
0.000641129	0.0955331
0.0056356	0.0975261
0.0158391	0.099186
0.0273633	0.101524
0.0390907	0.10428
0.0504773	0.107281
0.0618793	0.110126
0.0733086	0.112701
0.0848189	0.115014
0.0963323	0.117092
0.1074	0.118986
0.118587	0.120702
0.129768	0.122282
0.139858	0.123548
0.150953	0.124969
0.162559	0.126337
0.173728	0.127688
0.185044	0.128986
0.19632	0.130264
0.20755	0.131545
0.218814	0.132834
0.229852	0.134118
0.241421	0.13542
0.252742	0.136725
0.263775	0.138049
0.275131	0.139374
0.286616	0.14069
0.29794	0.142001
0.308938	0.143309
0.320099	0.144584
0.331728	0.14585
0.34285	0.147089
0.353994	0.148324
0.365334	0.149572
0.376627	0.150775
0.387853	0.151982
0.399392	0.153173
0.410444	0.154348
0.42204	0.155508
0.433248	0.156692
0.444249	0.157855
0.455556	0.159005
0.466756	0.160172
0.478211	0.161345
0.489509	0.162548
0.500877	0.163753
0.511985	0.164964
0.52325	0.166187
0.534435	0.167434
0.545989	0.168701
0.557279	0.169998
0.568367	0.17128
0.579622	0.172588
0.591206	0.173923
0.602107	0.175264
0.613621	0.176621
0.62484	0.178003
0.63646	0.179386
0.647336	0.180788
0.658552	0.182218
0.669975	0.183662
0.680931	0.185106
0.692476	0.18657
0.703588	0.188021
0.714898	0.18948
0.726059	0.19095
0.737553	0.192389
0.748869	0.19384
0.76043	0.195283
0.771217	0.196732
0.78258	0.198179
0.793934	0.199629
0.805548	0.201079
0.816613	0.202546
0.827739	0.204001
0.839121	0.205447
0.850456	0.20689
0.861479	0.208377
0.872832	0.209855
0.883887	0.211359
0.895448	0.212883
0.906659	0.214471
0.917838	0.2161
0.928975	0.217778
0.940527	0.21947
0.951661	0.221195
0.963018	0.222965
0.973175	0.224521
0.98374	0.22636
0.995068	0.228213
1.0064	0.230087
1.01777	0.231984
1.0289	0.233924
1.04051	0.23587
1.05144	0.23783
1.06156	0.239487
1.07243	0.241404
1.08252	0.243062
1.09348	0.244998
1.10456	0.246906
1.11622	0.248827
1.1272	0.250718
1.13866	0.252616
1.14984	0.254523
1.16121	0.256413
1.17254	0.258322
1.18366	0.260247
1.19474	0.262199
1.20638	0.26419
1.21748	0.266223
1.22874	0.268318
1.23993	0.270497
1.25103	0.272726
1.26235	0.275011
1.2739	0.277351
1.28518	0.279743
1.29643	0.282189
1.30757	0.284694
1.3188	0.287219
1.32996	0.289779
1.34148	0.292363
1.35266	0.295004
1.36389	0.297673
1.37499	0.300353
1.38656	0.303029
1.39778	0.30575
1.40899	0.308502
1.42009	0.311304
1.43158	0.314114
1.44279	0.316933
1.45438	0.319788
1.46553	0.322713
1.47668	0.325659
1.48785	0.328612
1.4994	0.331571
1.51073	0.33456
1.52168	0.337571
1.53286	0.340605
1.54295	0.343155
1.55394	0.346119
1.56554	0.349096
1.57656	0.352059
1.58775	0.354919
1.59916	0.357828
1.61046	0.360714
1.62088	0.363616
1.63258	0.366524
1.64415	0.369436
1.65534	0.372328
1.66667	0.375305
1.67839	0.378254
1.6891	0.381189
1.70059	0.384169
1.71198	0.38715
1.72305	0.390149
1.73446	0.393196
1.74552	0.39626
1.75701	0.399364
1.76819	0.402492
1.77953	0.40566
1.79066	0.408874
1.80178	0.412116
1.81342	0.415363
1.82465	0.418661
1.836	0.421982
1.84689	0.425365
1.85851	0.428725
1.86945	0.43213
1.87961	0.435067
1.8905	0.438543
1.90204	0.442051
1.91337	0.445576
1.92446	0.44912
1.93607	0.452707
1.94681	0.456298
1.95843	0.459899
1.96952	0.463532
1.98089	0.467141
1.99198	0.470793
2.00338	0.474447
2.01471	0.478091
2.02598	0.48172
2.03722	0.485397
2.04854	0.489069
2.05968	0.492796
2.07126	0.496637
2.08222	0.500536
2.09342	0.504536
2.10501	0.508688
2.11621	0.512967
2.12735	0.517411
2.13865	0.521978
2.14995	0.526651
2.16123	0.531462
2.1722	0.536418
2.18333	0.541522
2.19469	0.546718
2.20577	0.552071
2.21724	0.557571
2.22845	0.563228
2.23962	0.569109
2.25063	0.575223
2.26179	0.58149
2.2732	0.588062
2.28442	0.594863
2.29552	0.601942
2.30674	0.609314
2.31768	0.616833
2.32903	0.624568
2.34066	0.632595
2.35144	0.640871
2.36266	0.649336
2.37392	0.658013
2.3855	0.666901
2.39646	0.676202
2.40759	0.68586
2.41842	0.695949
2.42971	0.706472
2.44074	0.717585
2.45024	0.727599
2.45971	0.738177
2.46916	0.74917
2.47866	0.760635
2.48664	0.770635
2.4949	0.781029
2.50268	0.791777
2.51015	0.802952
2.51815	0.81454
2.52597	0.826549
2.53403	0.838983
2.54013	0.849285
2.54657	0.859902
2.55278	0.870903
2.55913	0.882179
2.56532	0.893805
2.57196	0.905803
2.57803	0.918136
2.58444	0.930848
2.59067	0.943878
2.59509	0.953911
2.5999	0.964179
2.60486	0.974722
2.60944	0.985489
2.61401	0.996446
2.61868	1.00769
2.62318	1.01918
2.62782	1.03088
2.63252	1.04287
2.63704	1.05514
2.64217	1.06765
2.64651	1.08043
2.65106	1.09348
2.65588	1.10678
2.6605	1.12033
2.66491	1.13414
2.66983	1.14816
2.67444	1.16234
2.67931	1.1767
2.6843	1.19123
2.68925	1.20597
2.69391	1.22088
2.69747	1.23088
2.70084	1.24097
2.70387	1.25114
2.70724	1.26139
2.71031	1.27167
2.71333	1.28203
2.71645	1.29248
2.71977	1.30299
2.72311	1.31356
2.72624	1.32417
2.72936	1.33485
2.73235	1.34564
2.73552	1.35655
2.7387	1.36752
2.74191	1.37858
2.74493	1.38977
2.74783	1.40107
2.75116	1.41248
2.75423	1.42402
2.75737	1.43572
2.76036	1.44756
2.76327	1.45952
2.76629	1.47164
2.76963	1.4839
2.77273	1.49633
2.77568	1.50892
2.77872	1.52167
2.78191	1.53459
2.78486	1.54767
2.78771	1.56098
2.79056	1.57446
2.79391	1.58812
2.79696	1.60197
2.79998	1.61599
2.80299	1.6302
2.80593	1.64459
2.80901	1.65916
2.81184	1.67393
2.81524	1.68888
2.81825	1.70402
2.82114	1.71931
2.82449	1.73481
2.82766	1.75053
2.83074	1.76644
2.83383	1.78252
2.83693	1.7988
2.83972	1.81527
2.84281	1.83191
2.84615	1.84872
2.84925	1.86568
2.85229	1.88283
2.85512	1.90008
2.85818	1.91748
2.86131	1.93505
2.86446	1.95271
2.86768	1.97051
2.87117	1.98845
2.87472	2.00646
2.87813	2.02458
2.88154	2.04288
2.88453	2.06133
2.88803	2.07987
2.89131	2.09854
2.89429	2.11734
2.89757	2.13626
2.9008	2.15533
2.90385	2.17447
2.90717	2.19369
2.91033	2.21306
2.91292	2.23255
2.91593	2.25212
2.91935	2.27178
2.92245	2.29156
2.92528	2.31149
2.92697	2.32149
2.92867	2.33152
2.93023	2.34157
2.93174	2.35167
2.93311	2.36182
2.93468	2.37199
2.93644	2.3822
2.93808	2.39243
2.93949	2.40271
2.94092	2.41304
2.94233	2.4234
2.94386	2.4338
2.94556	2.44424
2.94721	2.45471
2.94886	2.46522
2.95047	2.47578
2.95201	2.48641
2.95341	2.4971
2.95498	2.50783
2.95644	2.51862
2.95801	2.52945
2.95963	2.54034
2.96126	2.55127
2.96268	2.56223
2.96412	2.57328
2.96561	2.58437
2.96712	2.59548
2.96869	2.60666
2.97023	2.6179
2.97164	2.6292
2.97309	2.64056
2.97437	2.65197
2.97599	2.66342
2.97777	2.67493
2.97922	2.68652
2.98047	2.69817
2.98197	2.70989
2.98348	2.72166
2.98488	2.73348
2.98652	2.74534
2.98811	2.75726
2.98964	2.76923
2.99094	2.78127
2.99243	2.79339
2.99403	2.80554
2.99563	2.81777
2.99722	2.83007
2.99857	2.84241
3.00024	2.85483
3.00176	2.86734
3.00305	2.87991
3.00469	2.89255
3.00641	2.90525
3.00794	2.918
3.00939	2.93081
3.01078	2.94369
3.01233	2.95665
3.01396	2.96966
3.01548	2.98273
3.01703	2.99583
3.01845	3.009
3.01985	3.02225
3.0214	3.03554
3.02287	3.04889
3.02429	3.06228
3.02572	3.07571
3.02721	3.08919
3.02886	3.10274
3.03015	3.11636
3.03154	3.13
3.03327	3.14368
3.03472	3.15739
3.03629	3.17114
3.03801	3.18493
3.03956	3.19877
3.04112	3.21266
3.04264	3.22659
3.04408	3.24053
3.04568	3.2545
3.04733	3.26853
3.04891	3.2826
3.0504	3.29671
3.05194	3.31085
3.05343	3.32502
3.05503	3.33921
3.05671	3.35344
3.05829	3.3677
3.05982	3.38199
3.06127	3.39632
3.06278	3.41068
3.06449	3.42506
3.06624	3.43947
3.06783	3.45389
3.06932	3.46832
3.07095	3.4828
3.07255	3.4973
3.07401	3.51181
3.0755	3.52633
3.07722	3.54087
3.079	3.55541
3.08042	3.56998
3.08179	3.58455
3.08343	3.59914
3.08525	3.61373
3.08686	3.62835
3.08827	3.64297
3.09005	3.65761
3.09163	3.67226
3.09323	3.68692
3.09483	3.7016
3.09644	3.7163
3.09806	3.731
3.09973	3.74571
3.10132	3.76045
3.10286	3.77522
3.10452	3.79
3.10596	3.80478
3.10748	3.81957
3.10935	3.83439
3.11085	3.84924
3.11244	3.86411
3.11399	3.87901
3.11561	3.89395
3.11717	3.90892
3.11883	3.92391
3.12044	3.93891
3.12189	3.95395
3.12324	3.96903
3.12491	3.98412
3.12655	3.99923
3.12803	4.01437
3.12952	4.02957
3.13099	4.04479
3.13257	4.06003
3.13415	4.0753
3.13555	4.09061
3.137	4.10596
3.13864	4.12132
3.14012	4.13672
3.14145	4.15215
3.14299	4.16763
3.14448	4.18314
3.14608	4.19872
3.14761	4.21434
3.14904	4.22999
3.1506	4.24569
3.15217	4.26142
3.15374	4.27719
3.15532	4.29301
3.15672	4.30887
3.15815	4.32475
3.15982	4.34067
3.16119	4.35665
3.16276	4.37268
3.16436	4.38875
3.16606	4.40485
3.16766	4.42101
3.16907	4.43721
3.17062	4.45345
3.17222	4.46973
3.17383	4.48603
3.17519	4.50236
3.17675	4.51871
3.17836	4.53508
3.17993	4.55147
3.18143	4.56792
3.18311	4.58438
3.18483	4.60089
3.18644	4.6174
3.18806	4.63394
3.18969	4.6505
3.19124	4.66707
3.19283	4.68365
3.19459	4.70023
3.19609	4.71681
3.19765	4.73341
3.19943	4.75004
3.20106	4.76669
3.20278	4.78337
3.20437	4.80005
3.20621	4.81672
3.20774	4.83335
3.20944	4.84997
3.21129	4.86659
3.21276	4.8832
3.21428	4.89981
3.21589	4.91643
3.21746	4.93307
3.21904	4.94967
3.22075	4.96625
3.22249	4.98282
3.22419	4.99938
3.22593	5.01591
3.22756	5.03241
3.22923	5.04887
3.23087	5.06531
3.23232	5.08175
3.23408	5.09817
3.23561	5.11459
3.23719	5.13099
3.23904	5.14738
3.24096	5.16375
3.24272	5.18011
3.24445	5.19643
3.24609	5.21274
3.24753	5.22903
3.24894	5.2453
3.25055	5.26156
3.2522	5.27782
3.25382	5.29407
3.25574	5.31031
3.25747	5.32655
3.25891	5.3428
3.26032	5.35904
3.26202	5.37527
3.26365	5.39148
3.26526	5.40768
3.26683	5.42385
3.26823	5.44001
3.26975	5.45615
3.27145	5.47228
3.27315	5.4884
3.2748	5.50452
3.27657	5.52062
3.27804	5.53671
3.27965	5.55278
3.28142	5.56885
3.28282	5.58492
3.28438	5.60096
3.28607	5.61697
3.28761	5.63297
3.28939	5.64898
3.29133	5.66501
3.2932	5.68106
3.29493	5.69707
3.29661	5.71306
3.29849	5.72904
3.3004	5.74499
3.30196	5.76094
3.30365	5.77691
3.30539	5.79287
3.30704	5.80882
3.30879	5.82477
3.3105	5.84072
3.31213	5.85669
3.31374	5.87266
3.31553	5.8886
3.31718	5.90453
3.31865	5.92045
3.32026	5.93635
3.32223	5.95224
3.32401	5.9681
3.32575	5.98395
3.32715	5.9998
3.32861	6.01564
3.3302	6.03144
3.33195	6.04722
3.33388	6.06296
3.33524	6.07868
3.33676	6.09437
3.33862	6.11003
3.34009	6.12567
3.34161	6.14126
3.3433	6.15683
3.34504	6.17242
3.34675	6.18799
3.3483	6.20351
3.35009	6.219
3.35184	6.23446
3.35348	6.2499
3.35512	6.26531
3.35673	6.28068
3.35855	6.29602
3.36024	6.31136
3.3618	6.32667
3.3634	6.34194
3.3651	6.35715
3.36688	6.37232
3.36861	6.38748
3.3702	6.40261
3.3718	6.41771
3.37342	6.43277
3.37513	6.44776
3.37691	6.4627
3.37845	6.47763
3.3801	6.49252
3.38168	6.50736
3.38333	6.52217
3.38532	6.53695
3.38717	6.55168
3.38878	6.56636
3.3903	6.58101
3.3919	6.59564
3.39372	6.61022
3.39529	6.62476
3.39701	6.63925
3.3988	6.65371
3.40066	6.66813
3.40229	6.68251
3.40376	6.69688
3.40553	6.71122
3.40726	6.72553
3.4092	6.7398
3.41084	6.75404
3.41238	6.76824
3.41401	6.78246
3.41542	6.79665
3.41698	6.81083
3.41878	6.82498
3.42023	6.8391
3.42186	6.85323
3.42344	6.86735
3.42501	6.88146
3.42649	6.89554
3.42816	6.90959
3.42987	6.92359
3.43148	6.93759
3.43307	6.95158
3.43466	6.96558
3.43614	6.97955
3.43764	6.99353
3.4392	7.00749
3.44096	7.02143
3.44268	7.03536
3.44421	7.04932
3.44582	7.06327
3.44734	7.07724
3.44884	7.09119
3.45045	7.10511
3.45228	7.11904
3.4539	7.133
3.45544	7.14697
3.4571	7.16098
3.45854	7.175
3.4602	7.18903
3.462	7.20306
3.46367	7.21711
3.46524	7.23118
3.46672	7.24527
3.46825	7.2594
3.46971	7.27353
3.47131	7.28765
3.47301	7.30177
3.47455	7.31591
3.47616	7.33007
3.47761	7.34427
3.47915	7.35847
3.48078	7.37267
3.4825	7.38688
3.48411	7.4011
3.48569	7.41534
3.48733	7.42957
3.48873	7.44381
3.49031	7.45807
3.49205	7.47233
3.49365	7.48658
3.49529	7.50084
3.49695	7.51511
3.49869	7.52937
3.50009	7.54363
3.50171	7.5579
3.50333	7.57216
3.50508	7.58641
3.50682	7.60066
3.50835	7.6149
3.50974	7.62914
3.51131	7.64338
3.51309	7.65758
3.51483	7.67177
3.51647	7.68598
3.518	7.70018
3.51952	7.71439
3.5211	7.72858
3.52289	7.74273
3.52467	7.75685
3.5261	7.77096
3.52773	7.78503
3.52939	7.7991
3.53102	7.81315
3.53279	7.82717
3.53449	7.84116
3.53628	7.85512
3.53794	7.86906
3.53942	7.88295
3.54126	7.89681
3.54304	7.91065
3.54468	7.92447
3.54638	7.93823
3.54801	7.95194
3.54954	7.96562
3.55115	7.97925
3.55264	7.99284
3.55428	8.00638
3.5562	8.01988
3.55798	8.03331
3.55986	8.04666
3.56146	8.05995
3.56305	8.07315
3.56473	8.08627
3.56637	8.09931
3.56819	8.11227
3.57002	8.12518
3.57174	8.138
3.57347	8.15073
3.57532	8.16338
3.57712	8.17595
3.57896	8.18843
3.58068	8.20082
3.58242	8.21313
3.58425	8.22538
3.58623	8.23752
3.58782	8.24954
3.59007	8.26148
3.59231	8.27336
3.59437	8.28516
3.59631	8.29688
3.59839	8.30853
3.60064	8.3201
3.60266	8.33156
3.60458	8.34293
3.60638	8.35421
3.60803	8.3654
3.60974	8.37653
3.61159	8.3876
3.61349	8.39859
3.61526	8.40951
3.61695	8.42034
3.61864	8.43109
3.62044	8.44176
3.62225	8.45234
3.62403	8.46286
3.62566	8.47332
3.62734	8.48371
3.62908	8.49404
3.63066	8.50429
3.63208	8.51445
3.6337	8.52454
3.63559	8.53458
3.63873	8.5545
3.64191	8.57422
3.64493	8.59375
3.64835	8.61308
3.65174	8.63238
3.65493	8.65161
3.65805	8.67077
3.66104	8.6899
3.66447	8.70899
3.66786	8.72806
3.67071	8.74706
3.67389	8.76609
3.67731	8.78512
3.6805	8.80414
3.68379	8.82312
3.68673	8.84215
3.69024	8.86117
3.69331	8.88019
3.69662	8.89921
3.69989	8.91824
3.70322	8.93732
3.70656	8.95633
3.70958	8.9753
3.71296	8.99434
3.71635	9.01333
3.71953	9.03228
3.72245	9.05122
3.72588	9.0701
3.72921	9.08898
3.73254	9.1078
3.73594	9.12659
3.73903	9.14531
3.74247	9.16399
3.74546	9.18257
3.74889	9.20107
3.75241	9.21954
3.75544	9.23791
3.75878	9.25623
3.76216	9.27447
3.76529	9.29269
3.76855	9.31083
3.77199	9.32894
3.77528	9.34696
3.7785	9.36494
3.78189	9.38291
3.78489	9.4008
3.78819	9.41869
3.79135	9.43646
3.79456	9.4541
3.79804	9.47167
3.80113	9.48912
3.80431	9.5064
3.80758	9.52352
3.81107	9.54055
3.81433	9.55737
3.81798	9.57398
3.82141	9.59043
3.82509	9.6067
3.82915	9.62281
3.83272	9.63873
3.8365	9.65447
3.84017	9.67004
3.84377	9.68542
3.84721	9.70065
3.85052	9.71574
3.8543	9.73066
3.85743	9.74538
3.86062	9.75992
3.86385	9.77427
3.86718	9.78846
3.87046	9.80246
3.87345	9.81627
3.87679	9.82998
3.87993	9.84357
3.88321	9.85707
3.88632	9.87048
3.88967	9.88386
3.89295	9.89721
3.89616	9.91051
3.89928	9.92379
3.90258	9.93708
3.90599	9.95036
3.909	9.96368
3.91209	9.977
3.91544	9.99039
3.91848	10.0038
3.92168	10.0173
3.92482	10.0309
3.92815	10.0445
3.93125	10.0581
3.93456	10.0717
3.93769	10.0853
3.94065	10.0991
3.9439	10.1128
3.94716	10.1267
3.95022	10.1405
3.9535	10.1544
3.95665	10.1684
3.96014	10.1823
3.96353	10.1963
3.96642	10.2103
3.96965	10.2243
3.97283	10.2384
3.976	10.2523
3.97944	10.2663
3.98269	10.2803
3.98612	10.2943
3.98923	10.3083
3.99251	10.3222
3.99559	10.3361
3.999	10.3498
4.00225	10.3636
4.00541	10.3772
4.00887	10.3908
4.01197	10.4044
4.01501	10.418
4.01858	10.4315
4.02176	10.4448
4.02513	10.4582
4.02823	10.4714
4.03162	10.4845
4.03474	10.4976
4.03765	10.5106
4.04118	10.5235
4.04422	10.5363
4.04783	10.549
4.05119	10.5616
4.05461	10.5741
4.05773	10.5864
4.06085	10.5987
4.06424	10.6108
4.06762	10.6228
4.07136	10.6348
4.07481	10.6466
4.07827	10.6583
4.08164	10.67
4.08492	10.6816
4.08812	10.6931
4.09161	10.7046
4.09472	10.7158
4.09795	10.727
4.10112	10.7382
4.10444	10.7492
4.10777	10.7602
4.11102	10.7711
4.11403	10.7819
4.11734	10.7926
4.1207	10.8033
4.1239	10.8139
4.1271	10.8246
4.13048	10.8353
4.13357	10.8459
4.13695	10.8566
4.14022	10.8672
4.14317	10.8778
4.14622	10.8885
4.14962	10.8992
4.15271	10.9098
4.15596	10.9206
4.15899	10.9313
4.16234	10.942
4.16569	10.9527
4.16884	10.9635
4.17206	10.9743
4.17534	10.9852
4.17818	10.9961
4.18143	11.0069
4.18488	11.0178
4.18797	11.0287
4.19126	11.0397
4.19434	11.0506
4.19748	11.0616
4.20081	11.0727
4.20406	11.0838
4.20746	11.0948
4.21075	11.1058
4.21417	11.1169
4.21732	11.1278
4.22022	11.1389
4.22354	11.1499
4.22683	11.1609
4.23016	11.1719
4.23335	11.1828
4.23669	11.1937
4.24012	11.2046
4.24356	11.2155
4.24657	11.2264
4.24972	11.2372
4.25293	11.248
4.25612	11.2587
4.2594	11.2693
4.26252	11.28
4.26592	11.2906
4.26897	11.3013
4.27217	11.3119
4.27535	11.3225
4.27874	11.333
4.28201	11.3435
4.28531	11.3539
4.28836	11.3643
4.29165	11.3746
4.29482	11.3848
4.29809	11.3951
4.3011	11.4054
4.30453	11.4156
4.30792	11.4257
4.31111	11.4358
4.31463	11.4459
4.31782	11.4559
4.32259	11.4709
4.32742	11.4857
4.33204	11.5005
4.33711	11.5152
4.34216	11.5298
4.34655	11.5443
4.35153	11.5588
4.3561	11.5732
4.36097	11.5874
4.36605	11.6016
4.37046	11.6157
4.37553	11.6298
4.38033	11.6437
4.38522	11.6575
4.39035	11.6712
4.39526	11.6849
4.40017	11.6986
4.40508	11.7121
4.4095	11.7256
4.41449	11.739
4.41946	11.7522
4.42424	11.7655
4.42877	11.7785
4.43397	11.7916
4.43862	11.8044
4.44371	11.8171
4.44839	11.8299
4.453	11.8426
4.45811	11.8553
4.46289	11.8679
4.46752	11.8804
4.47293	11.893
4.47728	11.9053
4.48202	11.9175
4.48752	11.9297
4.49227	11.9418
4.49745	11.9539
4.50222	11.9658
4.50725	11.9777
4.51225	11.9895
4.51688	12.0012
4.52174	12.0128
4.52659	12.0243
4.53147	12.0357
4.53625	12.0471
4.54111	12.0584
4.54592	12.0696
4.551	12.0808
4.5556	12.092
4.56025	12.1031
4.56529	12.1143
4.57005	12.1255
4.57487	12.1367
4.57967	12.1478
4.58453	12.1589
4.58954	12.17
4.59421	12.1809
4.59897	12.1919
4.60411	12.2029
4.60918	12.2139
4.61398	12.2248
4.61862	12.2357
4.62344	12.2466
4.62827	12.2574
4.6329	12.2681
4.63792	12.2787
4.64275	12.2894
4.64762	12.3
4.65238	12.3104
4.65745	12.3207
4.66232	12.331
4.667	12.3412
4.67188	12.3513
4.6766	12.3614
4.68347	12.3746
4.68998	12.3876
4.69658	12.4003
4.70277	12.4128
4.70943	12.4252
4.71601	12.4375
4.7223	12.4497
4.72837	12.4615
4.73521	12.4732
4.74144	12.4848
4.74804	12.4962
4.75459	12.5077
4.76103	12.519
4.7675	12.5302
4.77371	12.5416
4.78022	12.5528
4.78674	12.564
4.79343	12.5751
4.79978	12.5861
4.80612	12.597
4.81273	12.608
4.81897	12.619
4.8256	12.6301
4.83173	12.6412
4.83816	12.6524
4.84459	12.6636
4.8511	12.6747
4.85736	12.6859
4.86408	12.6971
4.87077	12.7083
4.87743	12.7196
4.88336	12.731
4.88994	12.7421
4.89647	12.7531
4.903	12.7641
4.90944	12.775
4.9162	12.7857
4.92232	12.7962
4.9288	12.8068
4.93486	12.8171
4.94144	12.8274
4.94825	12.8376
4.9547	12.8477
4.96249	12.8601
4.97043	12.8725
4.97882	12.8847
4.98698	12.8969
4.99528	12.9089
5.00301	12.9207
5.01107	12.9325
5.01908	12.9441
5.02725	12.9556
5.03509	12.9669
5.04334	12.978
5.05116	12.9892
5.05934	13.0004
5.06738	13.0112
5.07537	13.0219
5.08357	13.0324
5.09191	13.0426
5.10142	13.0546
5.11141	13.066
5.12117	13.0772
5.13045	13.088
5.14037	13.0982
5.15161	13.1098
5.16307	13.121
5.17428	13.1321
5.18548	13.1429
5.19675	13.1536
5.20809	13.1641
5.21931	13.1745
5.23082	13.1849
5.24209	13.1955
5.2531	13.2061
5.26427	13.2168
5.27579	13.2279
5.28672	13.2392
5.29804	13.2507
5.30789	13.2607
5.31927	13.2723
5.32877	13.2823
5.33998	13.294
5.34977	13.3041
5.3608	13.3156
5.37222	13.327
5.38353	13.3382
5.39506	13.3492
5.40639	13.3599
5.41927	13.3712
5.43245	13.382
5.44509	13.3922
5.45973	13.4029
5.47604	13.414
5.49213	13.4245
5.50823	13.4345
5.52455	13.4439
5.5404	13.4531
5.55631	13.4621
5.57281	13.471
5.58872	13.4802
5.60475	13.4896
5.62102	13.4989
5.63701	13.5083
5.65309	13.5176
5.66907	13.5269
5.68521	13.536
5.70144	13.5452
5.71759	13.5544
5.73399	13.5636
5.74995	13.5725
5.76597	13.5817
5.78164	13.5909
5.79815	13.6004
5.81405	13.6099
5.83041	13.6193
5.84663	13.6281
5.86283	13.636
5.879	13.6434
5.89476	13.65
5.91094	13.6563
5.92702	13.6621
5.9436	13.6677
5.95975	13.6727
5.97553	13.6775
5.99174	13.6822
6.00782	13.6871
6.02371	13.6925
6.04009	13.6987
6.05622	13.7053
6.07238	13.7121
6.08845	13.7192
6.10414	13.7263
6.12055	13.7333
6.13675	13.7403
6.15304	13.7473
6.16903	13.7541
6.18514	13.7604
6.20128	13.7665
6.21728	13.7724
6.23341	13.7774
6.24995	13.7822
6.26579	13.7863
6.28209	13.7895
6.2978	13.793
6.3135	13.7964
6.33016	13.7997
6.34629	13.8032
6.36267	13.8069
6.37815	13.81
6.39445	13.8132
6.41066	13.8159
6.42683	13.819
6.44276	13.8221
6.45921	13.8254
6.47504	13.8289
6.49105	13.8329
6.50757	13.8367
6.52361	13.8406
6.53934	13.8449
6.55572	13.8491
6.57173	13.8536
6.58781	13.8585
6.604	13.8635
6.62021	13.8682
6.63657	13.8727
6.6523	13.8767
6.66855	13.8801
6.68458	13.8831
6.70071	13.8857
6.71713	13.8876
6.73335	13.8889
6.74956	13.8897
6.76549	13.8898
6.78172	13.8897
6.79765	13.8895
6.81418	13.8895
6.83012	13.8897
6.84606	13.8905
6.86203	13.8918
6.87826	13.8938
6.89441	13.8963
6.91041	13.8993
6.92634	13.9027
6.94249	13.906
6.95873	13.909
6.97461	13.9123
6.99059	13.9153
7.007	13.9183
7.02295	13.9213
7.03926	13.9244
7.05536	13.9272
7.07143	13.9299
7.08745	13.9326
7.10354	13.9351
7.11971	13.9373
7.13572	13.9392
7.15221	13.941
7.16811	13.942
7.18433	13.9428
7.20026	13.943
7.21638	13.9433
7.23234	13.9434
7.24847	13.9437
7.26489	13.9443
7.28083	13.9451
7.2971	13.9462
7.31304	13.9475
7.32918	13.9495
7.34522	13.952
7.36135	13.955
7.3775	13.9584
7.39378	13.9618
7.40986	13.9653
7.42591	13.9686
7.44187	13.9718
7.45825	13.9748
7.47439	13.9772
7.49059	13.9791
7.50637	13.9805
7.52269	13.981
7.53894	13.981
7.55482	13.9805
7.571	13.9798
7.58697	13.9787
7.60362	13.9775
7.61947	13.9761
7.6356	13.975
7.65154	13.9738
7.66767	13.9729
7.68371	13.9724
7.69963	13.9725
7.71571	13.9729
7.732	13.9737
7.74818	13.9749
7.76414	13.9765
7.78022	13.9782
7.79661	13.9798
7.81274	13.9817
7.82865	13.9834
7.84496	13.985
7.86089	13.9868
7.87703	13.9888
7.89335	13.9905
7.90952	13.9924
7.92563	13.9939
7.94171	13.9946
7.95793	13.9948
7.97378	13.9945
7.99	13.9938
8.00616	13.9925
8.02225	13.9912
8.03839	13.9896
8.05488	13.9877
8.07083	13.9858
8.08684	13.9839
8.10316	13.9821
8.119	13.9807
8.13526	13.9798
8.15132	13.9794
8.1674	13.9797
8.18331	13.9816
8.18888	13.9925
8.19159	14.0039
8.19364	14.0201
8.19535	14.0413
8.19609	14.054
8.19668	14.068
8.19708	14.0834
8.19737	14.1003
8.19751	14.1185
8.19764	14.1383
8.19785	14.1595
8.19808	14.1822
8.19805	14.2063
8.19787	14.232
8.19777	14.2591
8.1983	14.2877
8.20007	14.3178
8.20372	14.3493
8.20899	14.3823
8.21549	14.4167
8.22335	14.4525
8.2322	14.4897
8.24215	14.5283
8.25298	14.5681
8.26442	14.6093
8.27643	14.6516
8.28901	14.6951
8.30224	14.7398
8.316	14.7855
8.33024	14.8322
8.34479	14.8799
8.35987	14.9285
8.37509	14.9779
8.39045	15.0281
8.40625	15.0791
8.42213	15.1308
8.4383	15.1832
8.45479	15.2361
8.47103	15.2895
8.48743	15.3433
8.50424	15.3976
8.52117	15.452
8.53829	15.5065
8.5552	15.5607
8.57222	15.6144
8.58957	15.6674
8.60688	15.7195
8.62447	15.7706
8.64215	15.8205
8.65953	15.869
8.67711	15.9162
8.69491	15.9618
8.71275	16.0059
8.73082	16.0484
8.74853	16.0891
8.7666	16.128
8.78443	16.1651
8.80242	16.2004
8.82043	16.2339
8.83829	16.2655
8.85616	16.2952
8.87397	16.323
8.89154	16.3489
8.90933	16.3728
8.92727	16.3949
8.94487	16.4152
8.9624	16.4336
8.97994	16.4501
8.99768	16.4647
9.01529	16.4776
9.03271	16.4886
9.06689	16.5054
9.10093	16.5155
9.21669	16.5046
9.24932	16.4903
9.2816	16.4721
9.2975	16.4617
9.31357	16.4506
9.32964	16.4387
9.34566	16.4262
9.36185	16.4132
9.37775	16.3997
9.39345	16.3858
9.40914	16.3717
9.42484	16.3574
9.44056	16.3429
9.45628	16.3284
9.47218	16.3138
9.48806	16.2994
9.50361	16.285
9.51934	16.2707
9.53498	16.2567
9.55076	16.2429
9.56654	16.2295
9.58237	16.2163
9.59815	16.2035
9.61398	16.191
9.62945	16.1789
9.64497	16.1672
9.66072	16.1558
9.67658	16.1448
9.69211	16.1343
9.70756	16.1241
9.73901	16.1049
9.77037	16.0871
9.80213	16.0709
9.83409	16.0562
9.86595	16.0431
9.89787	16.0313
9.93018	16.0209
9.97852	16.0076
10.0271	15.9966
10.092	15.9851
10.1725	15.9743
10.2845	15.9644
10.3973	15.9588
10.5099	15.9541
10.6229	15.9489
10.737	15.944
10.8494	15.9403
10.9613	15.9366
11.073	15.9321
11.1862	15.9265
11.2993	15.921
11.4125	15.9156
11.5252	15.9102
11.6378	15.9054
11.7507	15.9016
11.8632	15.8977
11.9759	15.8938
12.0898	15.8909
12.202	15.8888
12.3143	15.8869
12.4266	15.8852
12.5393	15.8834
12.6521	15.8816
12.7658	15.8801
12.8786	15.8799
12.9904	15.8815
13.1026	15.8834
13.2157	15.8847
13.3296	15.886
13.4436	15.888
13.5556	15.8893
13.6673	15.8908
13.7795	15.8929
13.8917	15.8949
14.005	15.8969
14.1186	15.9005
14.2314	15.9053
14.3432	15.9111
14.4564	15.9159
14.57	15.9194
14.6833	15.9227
14.7961	15.9257
14.908	15.9276
15.0206	15.9294
15.1332	15.9316
15.2456	15.9335
15.3584	15.9365
15.4716	15.9407
15.5844	15.9445
15.6975	15.9478
15.8107	15.9516
15.9234	15.9548
16.0361	15.957
16.1492	15.9575
16.262	15.9584
16.3742	15.961
16.4855	15.965
16.598	15.9684
16.7117	15.9727
16.8258	15.9779
16.9384	15.9838
17.0504	15.9904
17.1631	15.9965
17.2754	16.0006
17.3896	16.0035
17.5028	16.0072
17.6148	16.0122
17.7264	16.0175
17.8386	16.0224
17.9525	16.0273
18.0654	16.0335
18.1789	16.0396
18.2911	16.0456
18.4042	16.0513
18.5166	16.0562
18.6289	16.06
18.7427	16.0644
18.8555	16.0694
18.9678	16.0754
19.08	16.0821
19.1925	16.0901
19.3054	16.0984
19.4181	16.1062
19.5325	16.1135
19.6443	16.1217
19.7566	16.1303
19.8686	16.1382
19.982	16.1445
20.0962	16.1516
20.2095	16.1589
20.3213	16.1661
20.4335	16.1739
20.5459	16.1812
20.6584	16.1873
20.7721	16.1932
20.8852	16.1998
20.9973	16.2072
21.1098	16.2145
21.2232	16.221
21.3366	16.2272
21.4501	16.234
21.5623	16.2405
21.6747	16.2468
21.7871	16.2537
21.8994	16.26
22.0118	16.2659
22.1252	16.2725
22.2386	16.2794
22.3511	16.2861
22.4643	16.2939
22.5769	16.302
22.6893	16.3101
22.8028	16.3169
22.9162	16.3237
23.0289	16.3315
23.1399	16.3404
23.252	16.3479
23.3651	16.3552
23.4792	16.3633
23.5922	16.3728
23.7044	16.3837
23.801	16.394
23.9139	16.4053
24.0266	16.4153
24.1408	16.4254
24.2533	16.4362
24.3649	16.4468
24.4765	16.4565
24.5899	16.4654
24.7032	16.4753
24.8161	16.4867
24.9125	16.4968
25.0085	16.5069
25.1061	16.5176
25.2028	16.5284
25.2994	16.5387
25.3962	16.5491
25.4935	16.5593
25.6058	16.5705
25.7182	16.5813
25.8304	16.593
25.9274	16.6031
26.0236	16.6134
26.1207	16.6237
26.2185	16.6344
26.3141	16.6465
26.3945	16.6573
26.4747	16.6686
26.5548	16.6794
26.6356	16.6895
26.717	16.6998
26.7986	16.7104
26.8791	16.7208
26.9589	16.7309
27.0393	16.7415
27.119	16.7527
27.1992	16.7643
27.2797	16.7759
27.3601	16.7877
27.441	16.8002
27.506	16.8107
27.5706	16.8217
27.635	16.833
27.6989	16.8445
27.7632	16.8557
27.8281	16.866
27.9091	16.8779
27.9899	16.8891
28.0713	16.8998
28.1522	16.91
28.2479	16.9219
28.328	16.9322
28.4086	16.9429
28.4886	16.9542
28.5686	16.9655
28.6492	16.9775
28.7139	16.9876
28.7787	16.9985
28.8433	17.0097
28.9081	17.021
28.9725	17.0318
29.0365	17.0422
29.1009	17.0524
29.166	17.0624
29.2469	17.0744
29.3269	17.0861
29.4077	17.0973
29.4889	17.1083
29.5691	17.1198
29.6494	17.1322
29.7139	17.143
29.7771	17.1549
29.8403	17.1671
29.9046	17.1792
29.9693	17.1915
30.0347	17.2041
30.0996	17.2168
30.165	17.2299
30.2295	17.2428
30.2935	17.2557
30.3575	17.2688
30.4217	17.282
30.4864	17.2945
30.5508	17.3064
30.6147	17.3176
30.6797	17.3284
30.7454	17.3394
30.8107	17.3508
30.8745	17.363
30.9386	17.3755
31.0022	17.3884
31.0661	17.4015
31.1297	17.4146
31.1941	17.4274
31.2597	17.4405
31.308	17.4508
31.3565	17.4612
31.4046	17.4718
31.453	17.4824
31.5013	17.493
31.5497	17.5035
31.5981	17.514
31.646	17.5245
31.6946	17.5349
31.743	17.5456
31.7916	17.5563
31.8399	17.5671
31.8879	17.5777
31.9359	17.5882
31.984	17.599
32.0329	17.6098
32.0815	17.6208
32.1302	17.6318
32.1782	17.6429
32.2262	17.6542
32.2742	17.6655
32.3225	17.6769
32.3715	17.6885
32.4194	17.7003
32.4676	17.7122
32.5158	17.724
32.5644	17.7353
32.6125	17.7466
32.6606	17.7575
32.7087	17.7683
32.7573	17.7789
32.8062	17.7892
32.8552	17.7999
32.9037	17.8109
32.951	17.8221
32.9994	17.8336
33.0472	17.8455
33.0953	17.8575
33.1436	17.8695
33.1915	17.8812
33.2401	17.8927
33.2885	17.904
33.3373	17.9157
33.3864	17.9278
33.4357	17.9398
33.4844	17.9519
33.5324	17.964
33.5804	17.976
33.6283	17.9883
33.6766	18.0006
33.7245	18.013
33.7725	18.0253
33.8203	18.0374
33.8683	18.0493
33.9166	18.0608
33.9647	18.0722
34.0136	18.0837
34.0621	18.0955
34.111	18.1078
34.1594	18.1206
34.2081	18.1336
34.2562	18.1471
34.3039	18.1608
34.3515	18.1747
34.3997	18.1887
34.4484	18.2023
34.4969	18.2157
34.5457	18.2289
34.5941	18.2422
34.6428	18.2554
34.6917	18.2687
34.7405	18.2819
34.789	18.295
34.8369	18.3079
34.885	18.3203
34.9329	18.3327
34.9815	18.3449
35.0297	18.3571
35.0776	18.369
35.1256	18.3806
35.1735	18.3921
35.222	18.4034
35.27	18.4148
35.3186	18.4263
35.367	18.4381
35.4157	18.4502
35.4644	18.4626
35.5128	18.4751
35.5612	18.4877
35.6093	18.5004
35.6576	18.5133
35.7056	18.5265
35.7543	18.5397
35.8027	18.553
35.851	18.5662
35.8994	18.5793
35.9476	18.5924
35.9962	18.6052
36.0449	18.6176
36.0939	18.6296
36.1421	18.6416
36.1906	18.6538
36.2388	18.6661
36.287	18.6785
36.335	18.6912
36.3826	18.7044
36.4297	18.7174
36.4773	18.7306
36.5257	18.7438
36.5741	18.7573
36.6228	18.7711
36.6714	18.7853
36.7202	18.7997
36.7692	18.8145
36.8175	18.8295
36.85	18.8395
36.882	18.8497
36.9137	18.8601
36.9459	18.8705
36.9783	18.881
37.0107	18.8917
37.0429	18.9023
37.0754	18.9127
37.1079	18.9231
37.1401	18.9331
37.1883	18.9476
37.2361	18.9615
37.2849	18.9751
37.3337	18.9884
37.3828	19.0017
37.4315	19.0147
37.4794	19.0281
37.5276	19.0416
37.5751	19.0553
37.6229	19.069
37.6706	19.0831
37.7182	19.0971
37.7665	19.1111
37.8149	19.1253
37.8643	19.1395
37.9128	19.1544
37.945	19.1646
37.9774	19.175
38.0091	19.1856
38.0416	19.1964
38.0739	19.2072
38.1058	19.2181
38.138	19.2291
38.1707	19.2401
38.2026	19.2512
38.2345	19.2624
38.2666	19.2735
38.2994	19.2847
38.3316	19.296
38.3641	19.3072
38.3966	19.3183
38.4287	19.3294
38.4607	19.3402
38.4926	19.3509
38.5247	19.3614
38.5566	19.3719
38.5889	19.3822
38.6215	19.3925
38.654	19.4028
38.6869	19.4131
38.7196	19.4231
38.7514	19.4332
38.7834	19.4433
38.8156	19.4534
38.8478	19.4635
38.8796	19.4737
38.9117	19.4839
38.9441	19.4942
38.976	19.5046
39.0079	19.5153
39.0399	19.526
39.072	19.5369
39.1039	19.5478
39.136	19.5584
39.1684	19.5692
39.2003	19.5803
39.2325	19.5914
39.2648	19.6026
39.2966	19.6138
39.3287	19.6252
39.3613	19.6365
39.3943	19.648
39.4267	19.6597
39.4597	19.6715
39.492	19.6834
39.5233	19.6955
39.5556	19.7078
39.5878	19.72
39.6198	19.7325
39.6517	19.745
39.6839	19.7574
39.716	19.7699
39.7479	19.7823
39.7799	19.7946
39.8123	19.8065
39.8446	19.8184
39.8769	19.8301
39.9096	19.842
39.9424	19.8542
39.9749	19.8665
40.0077	19.8787
40.0403	19.8909
40.0725	19.9033
40.1046	19.9157
40.1367	19.9282
40.1685	19.9408
40.2005	19.9538
40.2323	19.967
40.2644	19.9805
40.2961	19.9942
40.3282	20.008
40.3603	20.0217
40.392	20.0355
40.4239	20.0493
40.4564	20.063
40.4885	20.0766
40.5204	20.0903
40.5529	20.1039
40.5856	20.1178
40.6181	20.1319
40.6508	20.1462
40.6835	20.1605
40.7158	20.1751
40.7481	20.1897
40.7804	20.2043
40.8126	20.2188
40.8441	20.2336
40.876	20.2483
40.9078	20.2629
40.9396	20.2775
40.972	20.2921
41.0045	20.3064
41.0369	20.3204
41.0691	20.334
41.1016	20.3474
41.1345	20.3608
41.1666	20.3741
41.199	20.3875
41.2317	20.401
41.2642	20.4147
41.2964	20.4286
41.3286	20.4425
41.361	20.4564
41.3929	20.4704
41.4245	20.4841
41.4564	20.4979
41.4881	20.5117
41.5202	20.5257
41.5524	20.5396
41.5846	20.5536
41.6169	20.5678
41.6492	20.5819
41.6814	20.5958
41.7135	20.6099
41.7457	20.624
41.778	20.638
41.81	20.6521
41.8423	20.6664
41.8746	20.6809
41.907	20.6955
41.9392	20.7103
41.9717	20.7252
42.0043	20.74
42.0363	20.7549
42.0684	20.7697
42.1007	20.7842
42.1328	20.7987
42.1647	20.8133
42.1967	20.8279
42.229	20.8427
42.2611	20.8577
42.2935	20.8729
42.3258	20.8881
42.3578	20.9034
42.3901	20.9186
42.4226	20.9338
42.4547	20.9491
42.4867	20.9644
42.5188	20.9797
42.5513	20.9949
42.5836	21.01
42.616	21.025
42.6487	21.0399
42.681	21.0548
42.7131	21.0697
42.7457	21.0845
42.7778	21.0995
42.8101	21.1146
42.8426	21.1298
42.8748	21.1452
42.9065	21.1609
42.9383	21.1768
42.9697	21.1925
43.0013	21.2083
43.033	21.2239
43.0652	21.2393
43.0972	21.2546
43.1295	21.2701
43.162	21.2854
43.1945	21.3006
43.2268	21.3159
43.2593	21.3311
43.2922	21.3464
43.3246	21.3619
43.3571	21.3774
43.3894	21.3929
43.4214	21.4087
43.4531	21.4248
43.4852	21.4408
43.5177	21.4572
43.5499	21.4738
43.5821	21.4905
43.6149	21.507
43.6469	21.5235
43.6789	21.5398
43.7111	21.5557
43.743	21.5714
43.7747	21.587
43.8073	21.6026
43.8401	21.6181
43.8724	21.6338
43.9053	21.6496
43.9382	21.6653
43.9704	21.6811
44.0023	21.697
44.0348	21.7129
44.0667	21.7288
44.0984	21.7449
44.1304	21.7608
44.1624	21.7767
44.194	21.7928
44.2258	21.8088
44.258	21.8244
44.2903	21.84
44.3225	21.8553
44.3552	21.8701
44.388	21.8848
44.42	21.8997
44.4522	21.9145
44.4849	21.9293
[truncated: 547 more rows]

## Sheet: cube PLA_50_XY 1
cube PLA_50_XY 1	cube PLA_50_XY 1
Stauchung	Standardkraft
%	MPa
0	0.10274
0.000203105	0.101693
0.000369542	0.100862
0.000502148	0.100161
0.000640621	0.0995495
0.000688658	0.0993281
0.000542144	0.100202
0.00611168	0.102226
0.0167266	0.104313
0.0262293	0.106519
0.0369239	0.10953
0.0473833	0.112862
0.0567964	0.115719
0.0674032	0.118925
0.0777929	0.122009
0.0887044	0.124972
0.0990025	0.127788
0.109343	0.130512
0.118797	0.132798
0.129113	0.135371
0.139598	0.137872
0.150276	0.140299
0.160905	0.142666
0.171177	0.145001
0.181695	0.147311
0.192338	0.149588
0.202872	0.151895
0.213155	0.154197
0.223673	0.156532
0.234309	0.158896
0.244287	0.16128
0.255015	0.163681
0.265694	0.1661
0.276336	0.168513
0.286581	0.170951
0.297278	0.173367
0.307717	0.175815
0.318393	0.178314
0.328618	0.180919
0.339264	0.183612
0.34954	0.186426
0.360256	0.18932
0.370661	0.192318
0.381383	0.195382
0.391649	0.198514
0.402048	0.201677
0.412629	0.204856
0.423186	0.20808
0.433629	0.211364
0.444	0.214685
0.454778	0.218072
0.465368	0.221476
0.475708	0.22491
0.486522	0.228406
0.496482	0.231897
0.507069	0.235376
0.517955	0.23886
0.52839	0.242355
0.539009	0.245868
0.549122	0.249386
0.559994	0.252891
0.570426	0.256394
0.581074	0.259963
0.591609	0.263591
0.601766	0.267296
0.612347	0.27112
0.622632	0.275045
0.633457	0.279132
0.644165	0.283379
0.654212	0.287768
0.664759	0.29226
0.675218	0.296869
0.684619	0.300886
0.694718	0.305638
0.705104	0.310437
0.715871	0.315331
0.726113	0.320245
0.736657	0.325209
0.747344	0.330241
0.757891	0.335314
0.768092	0.340592
0.778623	0.346017
0.788852	0.351623
0.799507	0.357421
0.809865	0.363504
0.820438	0.369824
0.830728	0.376381
0.841417	0.383119
0.851821	0.39003
0.862463	0.397076
0.872805	0.404326
0.883221	0.411667
0.893666	0.419114
0.903082	0.425605
0.913224	0.433355
0.923597	0.441266
0.933999	0.449416
0.944378	0.457819
0.954881	0.466497
0.965452	0.475568
0.975832	0.484956
0.985962	0.494651
0.996743	0.504685
1.00696	0.515039
1.01756	0.525613
1.0281	0.536492
1.0386	0.547579
1.04905	0.558987
1.05785	0.569002
1.06664	0.579278
1.07579	0.589731
1.08439	0.600404
1.09365	0.611257
1.10251	0.622234
1.11183	0.633305
1.12068	0.644463
1.12977	0.655778
1.13854	0.667117
1.14746	0.678533
1.15635	0.69003
1.1656	0.701668
1.17452	0.713397
1.18326	0.725323
1.19246	0.73733
1.2	0.747462
1.20716	0.757628
1.21488	0.767947
1.22208	0.778372
1.22985	0.788918
1.23714	0.799556
1.24462	0.810323
1.25203	0.821287
1.2595	0.832393
1.26704	0.843667
1.27427	0.855064
1.28187	0.866655
1.2896	0.878399
1.29661	0.8903
1.30415	0.902365
1.31148	0.914549
1.31909	0.926908
1.32643	0.939342
1.33256	0.949373
1.33875	0.959491
1.34444	0.969649
1.35068	0.979818
1.35659	0.99007
1.36264	1.00037
1.36866	1.01072
1.37449	1.02112
1.38056	1.03158
1.38601	1.04213
1.39248	1.05272
1.39829	1.06342
1.4042	1.07415
1.41005	1.08493
1.41615	1.09578
1.42218	1.1067
1.42813	1.1177
1.43436	1.12866
1.44021	1.1397
1.44617	1.15074
1.45238	1.16176
1.45822	1.17275
1.46432	1.1837
1.47063	1.19461
1.47673	1.20549
1.48296	1.21636
1.48878	1.22722
1.49481	1.23803
1.50119	1.24885
1.50683	1.2597
1.51315	1.27056
1.51888	1.2815
1.52476	1.29248
1.53057	1.30363
1.53656	1.31486
1.54255	1.32617
1.54842	1.3377
1.55466	1.34937
1.56043	1.36119
1.56645	1.37318
1.57234	1.38536
1.57828	1.39769
1.58429	1.41021
1.59028	1.42294
1.59612	1.43585
1.60211	1.449
1.6078	1.46234
1.61208	1.4725
1.61661	1.48277
1.62111	1.49313
1.62568	1.50362
1.63018	1.51423
1.63475	1.52497
1.63772	1.5322
1.64208	1.5431
1.64657	1.5541
1.6509	1.56521
1.65538	1.57646
1.66005	1.58777
1.66447	1.59916
1.66903	1.61064
1.67353	1.62217
1.67778	1.63373
1.68206	1.64531
1.68663	1.65695
1.69148	1.66865
1.6956	1.68037
1.70048	1.69207
1.70489	1.70366
1.7095	1.71527
1.71395	1.7269
1.71814	1.73862
1.72294	1.75038
1.72748	1.76209
1.73203	1.7738
1.73621	1.78556
1.73982	1.79732
1.74449	1.80914
1.74916	1.82096
1.75402	1.83278
1.75848	1.84468
1.76273	1.85657
1.76746	1.8685
1.77192	1.88043
1.77666	1.89248
1.78133	1.90466
1.7856	1.91682
1.79004	1.92893
1.79455	1.94101
1.79916	1.95314
1.80367	1.96531
1.80831	1.97746
1.81314	1.98961
1.81775	2.00174
1.82213	2.01383
1.8264	2.02597
1.83117	2.03815
1.83564	2.05038
1.84012	2.06262
1.84462	2.07493
1.84898	2.08729
1.85354	2.09965
1.85782	2.11205
1.86226	2.12457
1.86682	2.13717
1.87135	2.14982
1.87583	2.16257
1.88034	2.17545
1.88486	2.18839
1.88902	2.20144
1.8936	2.21459
1.89809	2.22785
1.90241	2.24122
1.90678	2.25462
1.91158	2.2681
1.91613	2.28166
1.92032	2.29522
1.92498	2.30882
1.92948	2.32251
1.93414	2.33624
1.93852	2.35001
1.94293	2.36382
1.94766	2.37763
1.95218	2.39137
1.95641	2.40511
1.96094	2.4189
1.96557	2.43262
1.97001	2.44633
1.97469	2.45998
1.97917	2.4736
1.98364	2.48723
1.98811	2.50076
1.99278	2.51423
1.99741	2.52767
2.00185	2.5411
2.00644	2.55446
2.01103	2.56777
2.01547	2.58099
2.02025	2.59421
2.02464	2.60743
2.02906	2.62065
2.03341	2.63381
2.03827	2.64694
2.04267	2.66008
2.04706	2.67322
2.05136	2.68638
2.05607	2.69957
2.06075	2.7128
2.06521	2.72611
2.0696	2.73945
2.07394	2.75296
2.07847	2.76648
2.08286	2.78015
2.0874	2.79393
2.09181	2.80782
2.0962	2.82185
2.10056	2.83598
2.10478	2.85022
2.10944	2.8646
2.11371	2.87912
2.11829	2.89376
2.12256	2.90851
2.12696	2.92334
2.13174	2.93826
2.13452	2.94826
2.13751	2.95832
2.14051	2.96844
2.14358	2.97861
2.1464	2.98875
2.1495	2.99892
2.15261	3.00914
2.15544	3.01934
2.15832	3.02958
2.1613	3.03984
2.16435	3.05011
2.16722	3.0604
2.17026	3.07067
2.17346	3.08095
2.17644	3.09122
2.17948	3.10154
2.18239	3.11185
2.18532	3.12217
2.18832	3.13244
2.19132	3.14269
2.19452	3.15294
2.19739	3.1632
2.2003	3.17344
2.20345	3.18367
2.20647	3.1939
2.2094	3.20413
2.21239	3.21433
2.2156	3.22448
2.21877	3.23463
2.22163	3.24478
2.22451	3.25493
2.22738	3.26506
2.23048	3.27516
2.23358	3.28524
2.2364	3.29533
2.23962	3.30544
2.24261	3.31553
2.24573	3.3256
2.24866	3.33566
2.25151	3.3457
2.25466	3.3557
2.25908	3.37066
2.26364	3.38564
2.26798	3.40063
2.27269	3.41559
2.27595	3.42559
2.2803	3.44059
2.2847	3.45556
2.2892	3.47057
2.29224	3.48063
2.29508	3.49066
2.29819	3.50072
2.30106	3.51076
2.30391	3.52081
2.30697	3.53089
2.30993	3.54098
2.31299	3.55109
2.31609	3.56117
2.31894	3.57131
2.32211	3.58147
2.32519	3.59166
2.32824	3.60187
2.33125	3.61213
2.33418	3.62243
2.33702	3.63275
2.33984	3.64312
2.34291	3.65355
2.3459	3.66402
2.34899	3.67451
2.35173	3.68508
2.35476	3.69569
2.35766	3.70633
2.36053	3.71702
2.36332	3.72776
2.36649	3.73852
2.36942	3.7493
2.3724	3.76012
2.37532	3.77102
2.37837	3.78201
2.38123	3.79302
2.38429	3.80407
2.38761	3.81512
2.39049	3.82625
2.39345	3.83739
2.39651	3.84855
2.39982	3.85974
2.40264	3.871
2.40539	3.88229
2.40851	3.89359
2.41158	3.90494
2.41464	3.9163
2.41763	3.92764
2.42053	3.93902
2.42338	3.95042
2.42652	3.96179
2.42947	3.97315
2.43229	3.9845
2.43527	3.99586
2.43845	4.00719
2.44156	4.01851
2.44466	4.02985
2.44782	4.04118
2.45065	4.05247
2.45352	4.06372
2.45673	4.07496
2.4599	4.08615
2.46286	4.09735
2.46578	4.10852
2.4687	4.11964
2.4719	4.13076
2.47495	4.14186
2.4779	4.15287
2.48096	4.16382
2.48401	4.17474
2.48706	4.18562
2.49004	4.19649
2.49316	4.20735
2.49591	4.21815
2.49913	4.22887
2.50219	4.23957
2.50514	4.25024
2.50823	4.26091
2.51117	4.27149
2.51408	4.28204
2.51706	4.29259
2.52014	4.30311
2.52337	4.31361
2.52657	4.32406
2.52953	4.33449
2.53242	4.3449
2.53535	4.35534
2.53842	4.36575
2.54136	4.37614
2.54441	4.38653
2.54723	4.39693
2.5502	4.40734
2.55337	4.41777
2.55625	4.4282
2.55925	4.43865
2.56202	4.44913
2.56501	4.45961
2.56799	4.47012
2.57119	4.48071
2.57409	4.49133
2.57696	4.50196
2.57993	4.51265
2.58301	4.52336
2.58586	4.53416
2.58875	4.545
2.59164	4.55583
2.59462	4.56673
2.59781	4.57768
2.60069	4.58872
2.6037	4.59978
2.60664	4.6109
2.60955	4.62201
2.61253	4.63313
2.61547	4.6443
2.61851	4.65553
2.62175	4.66678
2.62461	4.67805
2.62743	4.68936
2.63069	4.70066
2.63385	4.71197
2.63694	4.72329
2.63992	4.73462
2.64303	4.74593
2.64581	4.75721
2.64879	4.76852
2.6518	4.77984
2.655	4.79117
2.658	4.80248
2.66096	4.81375
2.664	4.82503
2.66678	4.8363
2.66979	4.84756
2.67297	4.85878
2.67599	4.86995
2.67885	4.88113
2.68175	4.89227
2.68493	4.90341
2.68805	4.91455
2.6911	4.92567
2.69397	4.93675
2.69706	4.94778
2.70007	4.95876
2.70305	4.96968
2.70635	4.98063
2.70933	4.99156
2.71231	5.00244
2.71541	5.01326
2.71855	5.02408
2.72149	5.03489
2.72454	5.04564
2.72774	5.05635
2.73075	5.06702
2.73375	5.07766
2.73645	5.08827
2.73937	5.09881
2.74262	5.10936
2.74571	5.11986
2.74868	5.13036
2.7515	5.14081
2.75467	5.15122
2.75778	5.1616
2.76063	5.17197
2.76367	5.18231
2.76684	5.19258
2.76978	5.20282
2.77277	5.21305
2.7756	5.22329
2.77886	5.23352
2.78206	5.24368
2.78509	5.25385
2.78792	5.26402
2.79105	5.27417
2.7941	5.28429
2.79719	5.2944
2.80021	5.30452
2.80308	5.31466
2.80596	5.32476
2.80912	5.33488
2.81197	5.34503
2.81494	5.35521
2.81764	5.36537
2.82102	5.37552
2.8241	5.38568
2.8267	5.3959
2.82979	5.40614
2.83271	5.41639
2.83585	5.42661
2.83879	5.43686
2.84167	5.44719
2.84466	5.45754
2.84782	5.46789
2.8508	5.47826
2.85366	5.48865
2.85681	5.4991
2.85967	5.50952
2.86304	5.51996
2.86602	5.53044
2.86891	5.54095
2.87154	5.55147
2.87484	5.56198
2.87805	5.5725
2.88088	5.58305
2.88371	5.59359
2.88678	5.60409
2.88972	5.61459
2.89272	5.62509
2.89559	5.63556
2.89881	5.646
2.90169	5.65638
2.90503	5.66674
2.90811	5.67709
2.9112	5.68744
2.91432	5.69772
2.91751	5.70792
2.92052	5.7181
2.92353	5.72828
2.92655	5.73838
2.92968	5.74842
2.93266	5.75842
2.93703	5.77329
2.94174	5.78805
2.94639	5.80265
2.95086	5.81706
2.95556	5.83139
2.96031	5.84554
2.96461	5.85957
2.96932	5.87347
2.97364	5.88726
2.97848	5.90096
2.98285	5.91454
2.98722	5.928
2.99212	5.94139
2.99637	5.9547
3.00099	5.96794
3.0056	5.98117
3.0101	5.99433
3.01462	6.00749
3.01912	6.02058
3.0236	6.03367
3.02792	6.04678
3.03269	6.05981
3.03728	6.07289
3.04166	6.08597
3.04609	6.09902
3.05067	6.1121
3.05515	6.12517
3.05967	6.13827
3.06412	6.1514
3.06862	6.16458
3.07313	6.17777
3.07765	6.19099
3.08204	6.20425
3.0866	6.21753
3.09083	6.23084
3.09542	6.24421
3.09996	6.25761
3.10433	6.27105
3.10904	6.28446
3.11349	6.2979
3.11804	6.31134
3.1225	6.32481
3.12703	6.33831
3.13158	6.35183
3.13623	6.36538
3.14064	6.37889
3.14491	6.39239
3.14955	6.40584
3.15397	6.41928
3.15844	6.43269
3.16301	6.44611
3.16761	6.45947
3.17218	6.47283
3.17668	6.48611
3.18114	6.49938
3.18562	6.5126
3.1902	6.52572
3.19483	6.53879
3.19947	6.55178
3.20408	6.56474
3.20884	6.57762
3.21331	6.59041
3.21795	6.60314
3.22214	6.61575
3.22665	6.62828
3.23113	6.64065
3.23568	6.65297
3.24042	6.66522
3.24517	6.67737
3.24962	6.68935
3.25437	6.7012
3.2587	6.71292
3.26319	6.72457
3.26751	6.73618
3.27256	6.74768
3.27727	6.75902
3.28187	6.77024
3.28621	6.78134
3.29049	6.79234
3.2951	6.80322
3.29964	6.81408
3.30455	6.8249
3.30874	6.8357
3.31322	6.84635
3.31768	6.85696
3.32233	6.86749
3.3265	6.87806
3.3311	6.88865
3.33574	6.89929
3.34031	6.90995
3.3448	6.92055
3.34913	6.9313
3.3538	6.94209
3.358	6.95291
3.36255	6.96377
3.3669	6.97475
3.37173	6.98575
3.37608	6.99679
3.38036	7.00787
3.3853	7.01899
3.38942	7.03022
3.39391	7.04149
3.39839	7.05278
3.40309	7.06405
3.40741	7.07538
3.412	7.08665
3.41647	7.0979
3.42102	7.10912
3.42585	7.1202
3.43038	7.13133
3.43459	7.14241
3.43915	7.15344
3.44403	7.16442
3.44826	7.17532
3.4529	7.18615
3.45721	7.19689
3.4618	7.20752
3.46652	7.21799
3.47096	7.22837
3.47578	7.23865
3.48032	7.24881
3.48647	7.26211
3.49256	7.27525
3.49852	7.28822
3.5046	7.30109
3.51051	7.31374
3.51656	7.32621
3.52272	7.33848
3.52859	7.35068
3.53447	7.36273
3.54097	7.37463
3.54673	7.38646
3.55297	7.39819
3.55898	7.40979
3.56537	7.42129
3.57112	7.43274
3.57732	7.44408
3.5833	7.45527
3.58928	7.4665
3.5952	7.47761
3.60101	7.48866
3.60713	7.49964
3.61312	7.51066
3.61922	7.52164
3.62539	7.53275
3.63102	7.54391
3.63714	7.55507
3.64311	7.56636
3.64909	7.57765
3.65505	7.58889
3.66143	7.60012
3.66736	7.61137
3.67337	7.62268
3.67956	7.63399
3.68535	7.64527
3.6911	7.65653
3.69725	7.66781
3.70327	7.67897
3.70929	7.6902
3.71535	7.70132
3.72139	7.71242
3.72724	7.72349
3.73349	7.73456
3.7396	7.74558
3.7456	7.75652
3.75172	7.76738
3.75782	7.77819
3.76353	7.78889
3.76977	7.7995
3.77577	7.81003
3.78168	7.8204
3.78782	7.83073
3.79375	7.84092
3.79988	7.85095
3.80748	7.8633
3.81522	7.87544
3.82282	7.88741
3.83038	7.89907
3.8378	7.91053
3.84501	7.92177
3.85314	7.93272
3.86035	7.94344
3.86806	7.95393
3.87556	7.96428
3.88318	7.97451
3.89062	7.9846
3.89977	7.99649
3.90884	8.0084
3.91748	8.02031
3.92523	8.03034
3.93236	8.04044
3.94006	8.05066
3.94734	8.06089
3.95509	8.07128
3.96258	8.08185
3.97009	8.09253
3.97743	8.10334
3.9846	8.11423
3.99241	8.1251
3.99986	8.13597
4.00735	8.14687
4.01514	8.15774
4.02225	8.16868
4.02993	8.17955
4.03765	8.1903
4.04514	8.20092
4.05269	8.21142
4.06025	8.22166
4.06812	8.23178
4.0769	8.24354
4.08629	8.25485
4.09545	8.26558
4.10477	8.27591
4.11545	8.28738
4.12575	8.29823
4.13669	8.30878
4.14733	8.31886
4.15916	8.33004
4.17152	8.34105
4.18348	8.35185
4.19539	8.36256
4.20758	8.37335
4.21937	8.38398
4.23155	8.39456
4.24371	8.40521
4.25566	8.41576
4.26776	8.4264
4.27975	8.43699
4.29144	8.44773
4.30335	8.45868
4.31547	8.46976
4.32749	8.48095
4.33967	8.49226
4.35153	8.50359
4.36345	8.51498
4.37554	8.52641
4.3874	8.53778
4.39932	8.54919
4.41175	8.56057
4.42342	8.57175
4.43571	8.58262
4.44769	8.59306
4.46132	8.60424
4.47473	8.61472
4.48846	8.62474
4.50336	8.63523
4.51871	8.64541
4.53377	8.655
4.54895	8.66436
4.56389	8.67332
4.57872	8.68231
4.59376	8.69113
4.60891	8.70011
4.62365	8.70948
4.63854	8.7191
4.65379	8.72898
4.66877	8.73935
4.6837	8.74983
4.69916	8.76035
4.71394	8.77071
4.72932	8.78076
4.7442	8.79034
4.75928	8.79982
4.77423	8.80898
4.78934	8.81802
4.80446	8.8267
4.81953	8.83498
4.8345	8.84285
4.84947	8.85024
4.86442	8.85731
4.87934	8.8643
4.8946	8.87097
4.90981	8.87745
4.92474	8.88383
4.93955	8.88989
4.95482	8.89577
4.96969	8.9017
4.98483	8.90785
4.99984	8.91427
5.01457	8.92113
5.02952	8.92835
5.04452	8.93601
5.05933	8.944
5.0742	8.95228
5.08946	8.96072
5.10461	8.96927
5.11973	8.97756
5.13471	8.98551
5.14955	8.99312
5.16477	9.00024
5.17988	9.00694
5.19505	9.0131
5.21024	9.01862
5.22531	9.02319
5.24047	9.02726
5.2552	9.03062
5.2705	9.03362
5.28555	9.03648
5.30033	9.03947
5.3155	9.04231
5.33059	9.04512
5.34578	9.04823
5.36016	9.05174
5.3753	9.05555
5.3906	9.05972
5.40535	9.06446
5.42041	9.06912
5.4358	9.07362
5.45061	9.07809
5.46557	9.08252
5.48024	9.08699
5.49541	9.0916
5.51067	9.09612
5.5256	9.1005
5.54067	9.1046
5.55567	9.10832
5.57057	9.11176
5.58566	9.11506
5.60079	9.11798
5.61626	9.12059
5.63118	9.12258
5.64626	9.12412
5.66127	9.12497
5.67638	9.12547
5.69124	9.12574
5.70631	9.1261
5.72132	9.12649
5.73621	9.12722
5.75135	9.12819
5.76605	9.12975
5.78096	9.13163
5.79635	9.13406
5.81121	9.13684
5.82626	9.13996
5.84121	9.14297
5.85602	9.1461
5.87104	9.14915
5.88616	9.15215
5.90143	9.15504
5.91614	9.15789
5.93141	9.16014
5.9467	9.16195
5.96149	9.16334
5.97668	9.16424
5.9919	9.16464
6.00688	9.16513
6.02179	9.16531
6.03702	9.16518
6.05186	9.16514
6.0666	9.16509
6.08187	9.16501
6.09681	9.16527
6.11168	9.16591
6.12674	9.16676
6.14173	9.16779
6.15697	9.16891
6.17177	9.17014
6.1866	9.17142
6.20173	9.17261
6.217	9.17379
6.23208	9.17504
6.24694	9.17597
6.26219	9.17677
6.27694	9.17746
6.29215	9.17817
6.30693	9.17877
6.32201	9.1794
6.33725	9.17972
6.35221	9.17971
6.36708	9.17927
6.38212	9.17841
6.3971	9.17722
6.41234	9.17591
6.42744	9.17448
6.44264	9.17298
6.45761	9.17138
6.47226	9.16987
6.47845	9.16933
6.49329	9.16798
6.50824	9.16679
6.52358	9.16619
6.53374	9.17706
6.53627	9.19242
6.53712	9.20742
6.53758	9.22646
6.53778	9.23755
6.5378	9.24966
6.53754	9.26278
6.53714	9.27688
6.53666	9.29201
6.53599	9.30816
6.53518	9.32533
6.53432	9.34348
6.53342	9.36258
6.53284	9.38259
6.53337	9.40351
6.53561	9.42531
6.53941	9.44799
6.54468	9.4715
6.55107	9.49582
6.55855	9.52089
6.56702	9.54672
6.57661	9.57323
6.58712	9.60041
6.59907	9.62817
6.612	9.65645
6.62558	9.6852
6.63948	9.71438
6.65397	9.74394
6.66913	9.77384
6.68441	9.804
6.70005	9.83434
6.71516	9.86482
6.73101	9.89543
6.74717	9.92612
6.76359	9.95684
6.78002	9.98756
6.79653	10.0182
6.81295	10.0489
6.82959	10.0794
6.84637	10.1098
6.86299	10.1399
6.87979	10.1695
6.8967	10.1986
6.91333	10.2269
6.93042	10.2544
6.94741	10.2811
6.96448	10.3067
6.98165	10.3313
6.99845	10.3547
7.01518	10.377
7.03209	10.3981
7.04917	10.4179
7.0662	10.4365
7.08308	10.4538
7.09976	10.4698
7.11623	10.4845
7.13287	10.4979
7.14933	10.5101
7.16568	10.521
7.19749	10.5392
7.22902	10.5527
7.27519	10.5646
7.38084	10.5592
7.42569	10.5455
7.45533	10.5336
7.48484	10.52
7.51395	10.5051
7.54361	10.4894
7.57317	10.4731
7.60262	10.4566
7.63194	10.4402
7.66194	10.4241
7.69201	10.4086
7.72187	10.3939
7.75172	10.38
7.78157	10.367
7.81144	10.3548
7.84119	10.3436
7.871	10.3333
7.91567	10.3193
7.95982	10.3069
8.00419	10.2958
8.04883	10.2858
8.10933	10.2735
8.16949	10.2624
8.23038	10.2522
8.30552	10.2403
8.38139	10.229
8.45687	10.2175
8.5315	10.2056
8.60592	10.1937
8.6807	10.182
8.75558	10.1703
8.82984	10.1585
8.90449	10.1469
8.98021	10.1359
9.07058	10.124
9.16082	10.1129
9.25089	10.1017
9.34104	10.0904
9.43141	10.0789
9.52198	10.0671
9.59704	10.0569
9.67247	10.0458
9.74773	10.034
9.82281	10.0221
9.89758	10.0102
9.9722	9.99863
10.0464	9.987
10.1211	9.97525
10.1963	9.96387
10.2721	9.95313
10.3479	9.94291
10.4381	9.93091
10.5276	9.91923
10.6176	9.90838
10.7081	9.89784
10.7978	9.88678
10.8883	9.87547
10.9792	9.86424
11.0689	9.85361
11.1577	9.84358
11.2623	9.83265
11.3673	9.82236
11.4729	9.81333
11.578	9.80577
11.6832	9.79856
11.7882	9.79212
11.8936	9.78657
11.9985	9.78113
12.103	9.77537
12.2088	9.77017
12.3138	9.76536
12.4185	9.76112
12.5237	9.75741
12.6284	9.75433
12.7337	9.75124
12.839	9.74777
12.9453	9.74408
13.0497	9.74074
13.1541	9.7372
13.2591	9.73289
13.3647	9.72778
13.4712	9.72345
13.5763	9.71934
13.6803	9.71578
13.785	9.71348
13.8893	9.71196
13.9946	9.71079
14.1003	9.7107
14.2052	9.712
14.3097	9.71414
14.4144	9.7164
14.5204	9.71862
14.6259	9.7218
14.7315	9.72649
14.8357	9.73251
14.94	9.7401
15.0449	9.74963
15.1494	9.76015
15.2546	9.77179
15.3452	9.78285
15.4355	9.7943
15.5256	9.80539
15.6153	9.81641
15.7059	9.8274
15.7964	9.83838
15.8862	9.84938
15.9767	9.85997
16.0669	9.87072
16.1569	9.88228
16.2317	9.89293
16.3056	9.9041
16.3799	9.91554
16.4549	9.92739
16.5307	9.93983
16.5913	9.95035
16.6514	9.96136
16.7114	9.97268
16.7712	9.98452
16.831	9.99686
16.8912	10.0095
16.9515	10.0222
17.0115	10.0347
17.0711	10.047
17.1318	10.0592
17.1925	10.0715
17.253	10.0839
17.313	10.0963
17.3724	10.1085
17.4323	10.1205
17.4915	10.1322
17.5516	10.1434
17.612	10.1542
17.6725	10.1647
17.733	10.175
17.7929	10.1853
17.8533	10.1954
17.913	10.2055
17.9733	10.2156
18.0331	10.2257
18.0935	10.2361
18.1535	10.2465
18.2132	10.257
18.2732	10.2674
18.3331	10.278
18.3937	10.289
18.4542	10.3002
18.5139	10.3116
18.5738	10.3232
18.6332	10.3349
18.6933	10.3466
18.7531	10.3584
18.8132	10.3702
18.8734	10.3817
18.9333	10.3933
18.9933	10.405
19.0538	10.4167
19.1145	10.4286
19.1748	10.4409
19.2342	10.4534
19.2939	10.4662
19.3536	10.4789
19.4134	10.4914
19.4739	10.5037
19.5344	10.5157
19.5953	10.5279
19.6561	10.5402
19.7165	10.5522
19.7761	10.564
19.8356	10.5755
19.8952	10.587
19.955	10.5983
20.015	10.6094
20.0749	10.6203
20.1347	10.6311
20.1953	10.6419
20.256	10.6531
20.3165	10.6647
20.3764	10.6763
20.4364	10.688
20.496	10.6997
20.5559	10.7113
20.6165	10.7226
20.6771	10.7334
20.7377	10.7439
20.798	10.7543
20.8581	10.7646
20.9333	10.7769
21.0079	10.7886
21.0826	10.7998
21.1576	10.8109
21.2325	10.8221
21.3073	10.8331
21.3824	10.8441
21.4578	10.8554
21.533	10.8668
21.6083	10.8782
21.6835	10.8892
21.7587	10.9
21.8342	10.9109
21.9093	10.9217
21.9842	10.9324
22.0591	10.9426
22.1494	10.9541
22.2396	10.9654
22.3298	10.9773
22.4044	10.9878
22.4787	10.9985
22.5535	11.0088
22.6287	11.0189
22.7196	11.0307
22.8108	11.0421
22.9011	11.0533
22.9908	11.0647
23.0808	11.0758
23.1855	11.0871
23.2909	11.0966
23.3974	11.106
23.5022	11.1165
23.6062	11.1277
23.7103	11.1391
23.8161	11.1504
23.9065	11.1609
23.9967	11.1718
24.0871	11.183
24.1768	11.1944
24.2672	11.2056
24.3572	11.2166
24.447	11.2269
24.5374	11.2374
24.628	11.2486
24.7178	11.2603
24.7922	11.2703
24.8823	11.2823
24.9575	11.2925
25.0478	11.3042
25.1379	11.3158
25.2284	11.3268
25.3192	11.3372
25.4082	11.3475
25.4981	11.3576
25.6028	11.369
25.7084	11.3793
25.8146	11.3902
25.9203	11.401
26.0248	11.4111
26.1293	11.4214
26.2341	11.4313
26.3391	11.4405
26.4446	11.4492
26.5504	11.4587
26.6548	11.4688
26.7593	11.4792
26.8651	11.4892
26.971	11.4993
27.0767	11.5098
27.1817	11.5203
27.2862	11.5306
27.3912	11.5417
27.4956	11.5528
27.6001	11.5641
27.6907	11.5742
27.7815	11.5848
27.8715	11.5956
27.9616	11.6064
28.052	11.6175
28.1421	11.6283
28.2321	11.6386
28.3376	11.6493
28.4435	11.6594
28.5486	11.6693
28.6526	11.6793
28.7568	11.688
28.8622	11.6959
28.9686	11.7041
29.0741	11.7127
29.1786	11.7217
29.2838	11.7319
29.3888	11.7419
29.4939	11.7517
29.6001	11.7624
29.6899	11.7731
29.7788	11.7844
29.8678	11.796
29.9577	11.8075
30.0487	11.8194
30.1243	11.8301
30.1993	11.8415
30.2744	11.8531
30.3493	11.8645
30.4243	11.8759
30.4998	11.8875
30.5749	11.899
30.65	11.9105
30.725	11.9224
30.8005	11.9348
30.8755	11.9473
30.9351	11.9576
30.9947	11.968
31.0549	11.9788
31.1146	11.9902
31.1746	12.0022
31.2346	12.0143
31.2946	12.0267
31.3549	12.0391
31.415	12.0516
31.476	12.0637
31.5366	12.0762
31.5958	12.089
31.656	12.1021
31.7157	12.1154
31.7757	12.1286
31.8352	12.1416
31.8956	12.1541
31.9556	12.1667
32.0166	12.1797
32.0772	12.1929
32.1373	12.2063
32.1822	12.2166
32.2266	12.2274
32.2713	12.2386
32.3159	12.2502
32.3608	12.2621
32.4055	12.2742
32.4499	12.2865
32.495	12.2988
32.5398	12.3112
32.5853	12.3236
32.6309	12.3365
32.6761	12.3498
32.7213	12.3634
32.7666	12.3773
32.8121	12.3914
32.8565	12.4058
32.9013	12.4201
32.9459	12.4343
32.9911	12.4481
33.0366	12.4616
33.0819	12.4749
33.1271	12.488
33.1723	12.5011
33.2177	12.5142
33.2628	12.5275
33.308	12.5407
33.353	12.554
33.3975	12.5672
33.4422	12.5804
33.4871	12.5938
33.5323	12.6073
33.5773	12.6209
33.6224	12.6343
33.667	12.6476
33.7119	12.661
33.757	12.6743
33.8022	12.6878
33.8478	12.7013
33.8929	12.7148
33.9384	12.7284
33.9834	12.742
34.0286	12.7552
34.0735	12.7683
34.1183	12.7813
34.1633	12.7941
34.2084	12.8069
34.2536	12.8193
34.2988	12.8316
34.3442	12.8437
34.3886	12.8558
34.4339	12.8678
34.4791	12.8797
34.5247	12.8915
34.57	12.9034
34.6146	12.9155
34.6597	12.9278
34.7045	12.9402
34.7495	12.9527
34.7942	12.9656
34.8385	12.9785
34.8831	12.9913
34.928	13.0041
34.9731	13.017
35.0186	13.0302
35.0642	13.0435
35.1092	13.0569
35.1548	13.0706
35.1998	13.0843
35.245	13.098
35.2898	13.1117
35.3343	13.1255
35.3793	13.1395
35.4242	13.1536
35.4696	13.1676
35.5145	13.1816
35.5596	13.1953
35.6044	13.2091
35.6496	13.2229
35.6953	13.2368
35.741	13.251
35.7865	13.2654
35.831	13.2801
35.8758	13.295
35.9055	13.305
35.9351	13.3151
35.9802	13.33
36.0099	13.3402
36.0395	13.3503
36.0695	13.3604
36.0995	13.3705
36.1296	13.3806
36.1599	13.3906
36.1905	13.4008
36.2205	13.4111
36.2507	13.4215
36.2808	13.432
36.3107	13.4424
36.3403	13.4529
36.3706	13.4633
36.4008	13.4737
36.4307	13.4841
36.4607	13.4944
36.4909	13.5046
36.5207	13.5148
36.5504	13.5251
36.5806	13.5353
36.6109	13.5455
36.6411	13.5558
36.6712	13.5661
36.7014	13.5765
36.7313	13.5868
36.7613	13.597
36.7912	13.6071
36.8211	13.6171
36.8507	13.6273
36.881	13.6375
36.9115	13.6477
36.9416	13.6579
36.972	13.668
37.0023	13.6781
37.0322	13.6881
37.0619	13.6983
37.0918	13.7084
37.1217	13.7184
37.1514	13.7286
37.1815	13.7387
37.212	13.7489
37.2419	13.7592
37.2718	13.7695
37.3019	13.7798
37.3317	13.7901
37.3617	13.8002
37.4069	13.8152
37.4516	13.8302
37.4966	13.845
37.5414	13.8596
37.5868	13.8742
37.6322	13.8888
37.6779	13.9037
37.7081	13.9137
37.7371	13.924
37.7671	13.9343
37.7972	13.9448
37.8271	13.9553
37.8566	13.966
37.8867	13.9767
37.9166	13.9873
37.9465	13.9979
37.9765	14.0083
38.0068	14.0186
38.037	14.0288
38.0669	14.039
38.0972	14.0492
38.1277	14.0597
38.1582	14.0702
38.1889	14.0807
38.2194	14.0911
38.2497	14.1016
38.2797	14.112
38.3093	14.1224
38.3391	14.1329
38.3688	14.1435
38.3986	14.1541
38.4286	14.1646
38.4582	14.1752
38.4882	14.1857
38.5181	14.196
38.548	14.2063
38.5773	14.2164
38.6225	14.2313
38.6673	14.2459
38.7127	14.2606
38.7583	14.2752
38.8037	14.2902
38.8339	14.3003
38.864	14.3106
38.8941	14.321
38.9244	14.3312
38.9543	14.3416
38.984	14.3522
39.0137	14.3628
39.0436	14.3733
39.0731	14.3839
39.1033	14.3944
39.1334	14.4047
39.1637	14.4148
39.1939	14.4249
39.2395	14.4398
39.2845	14.4547
39.3145	14.4647
39.3449	14.4749
39.3752	14.4852
39.4055	14.4955
39.4357	14.5057
39.4659	14.5159
39.4958	14.5261
39.5254	14.5363
39.5552	14.5465
39.5848	14.5566
39.6146	14.5668
39.6446	14.577
39.6748	14.5873
39.7046	14.5977
39.7347	14.6079
39.7645	14.618
39.7941	14.6282
39.8238	14.6384
39.8538	14.6485
39.8839	14.6587
39.914	14.669
39.944	14.6794
39.9744	14.69
40.0044	14.7007
40.0348	14.7116
40.0651	14.7225
40.095	14.7334
40.1252	14.7443
40.1555	14.7551
40.1855	14.766
40.2154	14.7769
40.2452	14.7879
40.2753	14.7988
40.3052	14.8099
40.3353	14.821
40.3657	14.8321
40.3957	14.8432
40.4258	14.8543
40.456	14.8653
40.4861	14.8763
40.5159	14.8874
40.5458	14.8983
40.576	14.9092
40.6062	14.9199
40.6363	14.9305
40.6666	14.9409
40.6969	14.9513
40.7268	14.9617
40.7568	14.9721
40.7868	14.9826
40.8168	14.9931
40.8468	15.0038
40.877	15.0146
40.9065	15.0255
40.9363	15.0365
40.9657	15.0475
40.9953	15.0583
41.0248	15.0692
41.0548	15.08
41.0849	15.0907
41.115	15.1015
41.1451	15.1123
41.1754	15.1232
41.2059	15.1341
41.2362	15.1452
41.2669	15.1563
41.2971	15.1676
41.3271	15.179
41.3572	15.1904
41.3873	15.2019
41.4171	15.2136
41.4468	15.2254
41.4767	15.2372
41.5066	15.2492
41.5365	15.2613
41.5667	15.2732
41.597	15.285
41.6271	15.2966
41.6572	15.308
41.6872	15.3191
41.717	15.3301
41.7468	15.341
41.7771	15.3519
41.8076	15.3626
41.838	15.3734
41.8685	15.3842
41.899	15.395
41.9288	15.4059
41.9587	15.4169
41.9887	15.4278
42.0184	15.4387
42.0477	15.4496
42.0774	15.4605
42.1075	15.4713
42.1371	15.4824
42.1665	15.4934
42.1966	15.5044
42.2265	15.5153
42.2565	15.5262
42.2869	15.5371
42.3176	15.5481
42.3476	15.5592
42.3777	15.5705
42.408	15.5819
42.4378	15.5936
42.4677	15.6053
42.498	15.6169
42.5282	15.6286
42.5582	15.6404
42.5882	15.6522
42.6183	15.6639
42.6482	15.6757
42.6781	15.6876
42.7083	15.6995
42.7385	15.7113
42.7688	15.7232
42.7989	15.7349
42.8291	15.7466
42.8589	15.7583
42.8886	15.7698
42.9185	15.7811
42.9482	15.7924
42.978	15.8038
43.0083	15.815
43.0388	15.8263
43.0691	15.8376
43.0994	15.8488
43.1295	15.8599
43.1593	15.8711
43.189	15.8824
43.2191	15.8937
43.2489	15.9051
43.2787	15.9166
43.3089	15.9282
43.3391	15.9399
43.3689	15.9518
43.3987	15.9637
43.4287	15.9757
43.4584	15.9878
43.4883	15.9996
43.5185	16.0114
43.5485	16.0234
43.5785	16.0353
43.6086	16.0472
43.6388	16.059
43.6685	16.0709
43.699	16.0827
43.7295	16.0943
43.7599	16.106
43.7905	16.1179
43.8209	16.1297
43.85	16.1417
43.88	16.1537
43.9101	16.1657
43.9399	16.1777
43.9696	16.1898
43.9994	16.2018
44.0293	16.2136
44.0592	16.2255
44.0889	16.237
44.119	16.2483
44.1494	16.2594
44.1793	16.2705
44.2095	16.2814
44.2401	16.2926
44.2704	16.3039
44.3008	16.3153
44.3314	16.3265
44.3618	16.3378
44.3918	16.3491
44.4217	16.3603
44.4514	16.3716
44.481	16.3831
44.5108	16.3948
44.5407	16.4064
44.5705	16.4183
44.6003	16.4301
44.6301	16.4419
44.6601	16.4537
44.6897	16.4654
44.7198	16.477
44.7498	16.4884
44.7796	16.4999
44.8096	16.5113
44.8401	16.5227
44.8706	16.5343
44.9006	16.5461
44.9311	16.558
44.9615	16.57
44.9917	16.5821
45.0217	16.5943
45.0517	16.6065
45.0814	16.6188
45.111	16.6312
45.1406	16.6435
45.1705	16.6557
45.2	16.6679
45.2302	16.6799
45.2606	16.6917
45.2907	16.7033
45.3211	16.7147
45.3515	16.7259
45.3819	16.7372
45.4121	16.7485
45.4424	16.7599
45.4728	16.7714
45.503	16.7829
45.5331	16.7944
45.5633	16.8057
45.5932	16.8171
45.6229	16.8283
45.6525	16.8394
45.6823	16.8505
45.712	16.8616
45.7421	16.8726
45.7724	16.8835
45.8024	16.8944
45.8324	16.9054
45.8624	16.9162
45.8922	16.9268
45.922	16.9375
45.9519	16.9481
45.9821	16.9588
46.0118	16.9696
46.042	16.9805
46.0723	16.9915
46.1024	17.0025
46.1327	17.0135
46.1627	17.0246
46.193	17.0356
46.2231	17.0467
46.2528	17.0576
46.2828	17.0685
46.3129	17.0793
46.3427	17.0901
46.3729	17.1008
46.4031	17.1116
46.4329	17.1225
46.4631	17.1334
46.4935	17.1443
46.5233	17.1553
46.5535	17.1663
46.5839	17.1773
46.6137	17.1883
46.6436	17.1995
46.6734	17.2106
46.7038	17.2216
46.7338	17.2325
46.7638	17.2433
46.7943	17.254
46.8242	17.2649
46.8541	17.2758
46.8842	17.2867
46.9142	17.2978
46.9442	17.3089
46.9744	17.3202
47.0044	17.3317
47.034	17.3435
47.0638	17.3554
47.0933	17.3672
47.1228	17.3791
47.1525	17.3909
47.1826	17.4026
47.2125	17.4143
47.2427	17.426
47.2731	17.4378
47.3034	17.4494
47.3334	17.4612
47.3637	17.4729
47.3944	17.4846
47.4246	17.4964
47.4547	17.5082
47.4849	17.52
47.5147	17.5319
47.5443	17.5441
47.5742	17.5563
47.6042	17.5687
47.6342	17.5813
47.6642	17.5939
47.6945	17.6064
47.7247	17.619
47.7544	17.6314
47.7844	17.6434
47.8142	17.6553
47.8437	17.667
47.8738	17.6787
47.9043	17.6903
47.9349	17.7019
47.9654	17.7138
47.996	17.7256
48.0262	17.7375
48.056	17.7496
48.0862	17.7618
48.1161	17.7739
48.1458	17.7862
48.1752	17.7986
48.2049	17.8109
48.2345	17.8234
48.2639	17.836
48.2937	17.8482
48.3238	17.8602
48.3538	17.872
48.384	17.8836
48.4146	17.8951
48.4447	17.9068
48.4749	17.9186
48.5049	17.9304
48.5352	17.9424
48.5649	17.9545
48.5953	17.9667
48.6257	17.979
48.6557	17.9915
48.6855	18.004
48.7156	18.0165
48.7453	18.0291
48.7749	18.0419
48.805	18.0548
48.8354	18.0678
48.8655	18.081
48.8957	18.0942
48.9258	18.1075
48.9557	18.1209
48.9855	18.1342
49.0153	18.1474
49.0452	18.1608
49.0748	18.1744
49.1049	18.1882
49.1354	18.2021
49.1656	18.2163
49.1961	18.2304
49.2266	18.2444
49.2564	18.2583
49.2862	18.2724
49.3163	18.2864
49.3463	18.3005
49.376	18.3146
49.4061	18.3286
49.4365	18.3427
49.466	18.357
49.4961	18.3713
49.5261	18.3857
49.5561	18.4
49.586	18.4142
49.616	18.428
49.6462	18.4421
49.676	18.4563
49.7059	18.4704
49.7361	18.4845
49.7656	18.4987
49.7959	18.5131
49.8263	18.5274
49.8567	18.5421
49.887	18.5569
49.9171	18.5718
49.9464	18.5868
49.976	18.6021
50.0061	18.6175
50.036	18.6329
50.0658	18.6484
50.0958	18.6639
50.1256	18.6792
50.1559	18.6915
50.2498	18.6831
50.2822	18.6647
50.2987	18.6528
50.3153	18.6393
50.3322	18.6241
50.3491	18.6075
50.3663	18.5893
50.3832	18.5696
50.4004	18.5485
50.4174	18.5259
50.4346	18.502
50.452	18.4767
50.4695	18.45
50.4871	18.4221
50.5044	18.393
50.521	18.3625
50.5349	18.3308
50.5449	18.2979
50.5512	18.2637

## Sheet: cube PLA_50_XY 2
cube PLA_50_XY 2	cube PLA_50_XY 2
Stauchung	Standardkraft
%	MPa
0	0.102667
0.000170509	0.101779
0.000301909	0.101047
0.000432331	0.100424
0.00054685	0.0998786
0.000594596	0.0996019
0.00045536	0.100351
0.00348479	0.102236
0.0137564	0.104208
0.0231672	0.106283
0.0337555	0.109135
0.0445725	0.112381
0.0546419	0.115636
0.06498	0.118727
0.0756151	0.12166
0.0861514	0.124431
0.0965494	0.127051
0.106836	0.129544
0.117551	0.131921
0.12684	0.133885
0.13685	0.136133
0.14743	0.138344
0.157555	0.140523
0.167935	0.142679
0.178148	0.144846
0.188691	0.146992
0.198966	0.149136
0.209675	0.15125
0.219696	0.153354
0.230336	0.155456
0.240552	0.15754
0.250685	0.15959
0.260133	0.161328
0.270233	0.163359
0.280507	0.165387
0.290993	0.1674
0.301441	0.169343
0.311815	0.171296
0.322249	0.173223
0.332432	0.175156
0.343058	0.177058
0.352929	0.178935
0.363618	0.180779
0.374084	0.182619
0.384545	0.184425
0.394601	0.186253
0.405097	0.188033
0.415268	0.189822
0.425824	0.191566
0.436172	0.193323
0.446784	0.195074
0.456796	0.196826
0.467327	0.198543
0.477723	0.200273
0.488218	0.201941
0.498548	0.203623
0.509183	0.205262
0.519123	0.206893
0.529855	0.208488
0.539851	0.210048
0.550473	0.211556
0.56094	0.213058
0.571373	0.214525
0.581577	0.215969
0.592031	0.217378
0.602611	0.218773
0.612684	0.220143
0.623172	0.221496
0.63373	0.222845
0.643998	0.224199
0.654239	0.225581
0.664803	0.226983
0.674969	0.228418
0.685511	0.229889
0.696064	0.231419
0.706281	0.232978
0.716598	0.234566
0.727018	0.236173
0.737404	0.237775
0.747627	0.239389
0.758198	0.241006
0.768453	0.242625
0.77897	0.244258
0.789248	0.245877
0.799665	0.2475
0.810217	0.249119
0.820397	0.250719
0.830806	0.252331
0.841246	0.253932
0.851437	0.255532
0.861861	0.257121
0.872207	0.258703
0.882935	0.260272
0.892852	0.261835
0.903413	0.263374
0.913883	0.264892
0.923989	0.266374
0.934566	0.267842
0.945112	0.269269
0.955455	0.270663
0.965745	0.272061
0.9761	0.273437
0.986382	0.27479
0.995667	0.275956
1.0057	0.277315
1.01589	0.278676
1.02663	0.28005
1.03688	0.2814
1.04733	0.282752
1.05757	0.28411
1.06811	0.28545
1.07862	0.286771
1.08899	0.288091
1.09948	0.289427
1.10945	0.290775
1.11983	0.292121
1.13038	0.29347
1.14091	0.294823
1.15102	0.296207
1.16151	0.297573
1.17182	0.298906
1.1824	0.300223
1.19266	0.301539
1.20304	0.302815
1.21351	0.304074
1.22411	0.305278
1.23422	0.306485
1.24469	0.307673
1.25491	0.308839
1.26543	0.309981
1.27565	0.311134
1.28609	0.312259
1.29662	0.313377
1.30705	0.314466
1.31751	0.315534
1.32772	0.316578
1.33791	0.317578
1.34841	0.318542
1.35886	0.319496
1.36903	0.320425
1.3794	0.321297
1.39009	0.322148
1.40045	0.322953
1.41051	0.323748
1.41979	0.324401
1.42989	0.3251
1.44046	0.32577
1.45084	0.326431
1.46089	0.327053
1.47146	0.327676
1.48216	0.328269
1.49182	0.32884
1.5024	0.329399
1.51167	0.329854
1.52194	0.330336
1.53216	0.330794
1.54272	0.331177
1.55293	0.331506
1.56343	0.331788
1.57365	0.332038
1.58411	0.332229
1.59455	0.332416
1.60504	0.332556
1.61531	0.332669
1.62586	0.332787
1.63622	0.332907
1.64653	0.333054
1.65671	0.333229
1.66712	0.33343
1.67773	0.333695
1.6879	0.334027
1.69823	0.334374
1.70891	0.334743
1.71926	0.335094
1.72942	0.335439
1.74004	0.335794
1.75029	0.33613
1.76068	0.336449
1.77093	0.336758
1.78162	0.337044
1.79192	0.337334
1.8022	0.337634
1.81247	0.337904
1.82301	0.338122
1.83347	0.338291
1.84401	0.338451
1.85437	0.338597
1.86445	0.338718
1.87496	0.338839
1.88515	0.338928
1.89586	0.339021
1.90643	0.339122
1.9164	0.339221
1.92685	0.339265
1.93736	0.339295
1.94804	0.33932
1.95795	0.339341
1.9681	0.339368
1.97884	0.339447
1.98886	0.339579
1.99937	0.339821
2.00977	0.340155
2.02018	0.340627
2.03053	0.34129
2.04061	0.342142
2.05101	0.343152
2.06148	0.344324
2.07185	0.345649
2.08194	0.347168
2.09231	0.348841
2.10266	0.350629
2.11305	0.352585
2.12363	0.354706
2.13368	0.356964
2.14424	0.359403
2.15444	0.362032
2.16486	0.364772
2.17504	0.367661
2.18579	0.370659
2.19593	0.37377
2.20605	0.377065
2.21667	0.380524
2.22686	0.384209
2.23718	0.388157
2.24705	0.392391
2.25634	0.396289
2.26639	0.401127
2.27654	0.406241
2.28727	0.411611
2.29743	0.417168
2.30791	0.422869
2.31828	0.428732
2.32887	0.434718
2.33889	0.440877
2.34917	0.447218
2.35935	0.45383
2.36966	0.460623
2.37991	0.467671
2.39058	0.47495
2.40072	0.482451
2.41115	0.490116
2.42155	0.498066
2.43204	0.506251
2.4418	0.514677
2.45246	0.523346
2.46284	0.532267
2.47293	0.54142
2.48338	0.550768
2.49371	0.560172
2.5043	0.569677
2.51438	0.579274
2.52476	0.588958
2.53518	0.598751
2.54541	0.608689
2.55562	0.618831
2.56594	0.629239
2.57649	0.639814
2.58688	0.650605
2.59729	0.661678
2.6071	0.673042
2.61752	0.684691
2.62628	0.6949
2.63516	0.705392
2.64394	0.716092
2.65298	0.727143
2.66161	0.738446
2.67035	0.749927
2.67946	0.761729
2.6868	0.77173
2.6941	0.781924
2.70101	0.792305
2.70872	0.802865
2.7159	0.813606
2.7235	0.824431
2.73068	0.835392
2.73814	0.846546
2.74545	0.857841
2.75294	0.86919
2.76027	0.880721
2.76749	0.892353
2.77497	0.904094
2.78234	0.915913
2.78972	0.927909
2.79689	0.94008
2.80431	0.95241
2.81183	0.96487
2.81766	0.974991
2.82352	0.985261
2.82953	0.995697
2.83519	1.00628
2.8409	1.01699
2.84671	1.02793
2.8525	1.03903
2.85843	1.05028
2.86423	1.06177
2.87032	1.07346
2.87586	1.08536
2.88187	1.09747
2.88764	1.10977
2.89355	1.12225
2.89952	1.1349
2.90539	1.14769
2.91123	1.16063
2.91715	1.17372
2.92292	1.1869
2.92911	1.20022
2.93373	1.21026
2.93817	1.22035
2.94269	1.23049
2.94726	1.2407
2.95176	1.251
2.9562	1.26133
2.96058	1.27173
2.96486	1.28218
2.96927	1.2927
2.97371	1.3033
2.97818	1.31395
2.98252	1.32469
2.98712	1.33552
2.99125	1.34638
2.99571	1.35729
3.00009	1.36824
3.00461	1.3793
3.00903	1.39042
3.01333	1.40158
3.01789	1.41271
3.02263	1.42378
3.02681	1.43487
3.03116	1.44609
3.03552	1.45739
3.04003	1.46873
3.04461	1.48007
3.04903	1.49151
3.05272	1.50298
3.05696	1.51451
3.05976	1.52222
3.06444	1.53386
3.06921	1.54556
3.07352	1.55736
3.07777	1.56917
3.0825	1.58106
3.08681	1.59299
3.09144	1.60509
3.09606	1.61738
3.10012	1.62973
3.10462	1.64208
3.10889	1.65447
3.11343	1.66697
3.11774	1.6796
3.12205	1.69226
3.12665	1.705
3.13094	1.7178
3.13535	1.73063
3.13952	1.74359
3.14403	1.75667
3.14864	1.76986
3.15315	1.78316
3.15741	1.79657
3.16173	1.81008
3.16605	1.82366
3.17018	1.83738
3.17466	1.85119
3.17925	1.86511
3.18366	1.87918
3.18808	1.8933
3.19246	1.90745
3.19672	1.92171
3.20127	1.93602
3.20574	1.95043
3.21013	1.9649
3.21475	1.97938
3.21965	1.99391
3.22418	2.00845
3.22848	2.02297
3.23316	2.03752
3.23745	2.0521
3.24221	2.06668
3.24659	2.08126
3.25099	2.09586
3.25563	2.11046
3.2599	2.12498
3.2642	2.13957
3.26869	2.15416
3.27303	2.16875
3.27753	2.18339
3.28197	2.19802
3.28631	2.21271
3.29069	2.22741
3.29514	2.2421
3.29985	2.25684
3.30413	2.27166
3.30841	2.28649
3.31298	2.30137
3.31738	2.31627
3.32198	2.33122
3.32494	2.34125
3.32779	2.35132
3.33063	2.36143
3.33353	2.37158
3.33654	2.38172
3.33967	2.39191
3.3424	2.40213
3.34541	2.41239
3.34817	2.4227
3.35111	2.43304
3.35403	2.44342
3.35692	2.45385
3.36016	2.46433
3.36302	2.47485
3.36601	2.4854
3.36894	2.49608
3.37173	2.50681
3.37479	2.51759
3.37752	2.52844
3.38052	2.53937
3.38337	2.55036
3.38626	2.56142
3.38931	2.57258
3.3921	2.58382
3.39506	2.59513
3.39767	2.60647
3.4005	2.6179
3.40382	2.6294
3.40643	2.64099
3.40931	2.65269
3.41242	2.66443
3.41527	2.67625
3.41807	2.68816
3.42087	2.70014
3.42392	2.71219
3.42688	2.72432
3.42978	2.73657
3.43245	2.74885
3.43561	2.76122
3.43846	2.77366
3.44146	2.7861
3.44455	2.79861
3.4472	2.81121
3.45009	2.82385
3.45302	2.83651
3.45584	2.84926
3.45884	2.86207
3.46189	2.87489
3.46499	2.88777
3.46774	2.90073
3.47065	2.91374
3.47345	2.92675
3.47628	2.93979
3.47923	2.95286
3.48241	2.96594
3.48522	2.97906
3.488	2.99222
3.49112	3.00543
3.49409	3.01869
3.49681	3.03193
3.50004	3.04519
3.5032	3.05844
3.50596	3.07174
3.50882	3.08505
3.51166	3.09834
3.51474	3.11168
3.51772	3.12507
3.52054	3.13845
3.52364	3.15183
3.52681	3.16522
3.52979	3.17859
3.53246	3.19193
3.53568	3.20529
3.53855	3.21863
3.54182	3.23192
3.54447	3.2452
3.54725	3.25849
3.5504	3.2718
3.55367	3.28508
3.55662	3.29835
3.55958	3.31162
3.56245	3.3249
3.56546	3.33816
3.56837	3.35139
3.57122	3.36467
3.57431	3.37788
3.57714	3.3911
3.58004	3.4043
3.58302	3.41755
3.58609	3.43084
3.58899	3.44413
3.59184	3.45739
3.59487	3.47066
3.59805	3.48396
3.60091	3.49732
3.60396	3.5107
3.60682	3.52416
3.60943	3.53769
3.61251	3.55125
3.61535	3.56489
3.61838	3.57865
3.62108	3.59247
3.62408	3.60639
3.62677	3.62041
3.62958	3.6345
3.63246	3.64866
3.63543	3.66289
3.63807	3.67723
3.64103	3.69166
3.6441	3.70618
3.64687	3.72081
3.64983	3.73552
3.65302	3.75032
3.65583	3.76515
3.659	3.78007
3.66203	3.79508
3.66482	3.81019
3.6676	3.82542
3.67073	3.84072
3.67376	3.85603
3.67668	3.87145
3.67951	3.88693
3.6824	3.90244
3.68536	3.91798
3.68824	3.93357
3.69099	3.94916
3.69391	3.96479
3.697	3.98043
3.70001	3.99608
3.70319	4.01175
3.70602	4.02746
3.7087	4.04314
3.71187	4.05881
3.71502	4.07448
3.71791	4.09014
3.72074	4.1058
3.72386	4.12142
3.7268	4.13702
3.72979	4.15264
3.73285	4.16823
3.73593	4.18379
3.73889	4.19932
3.74191	4.21476
3.74464	4.23019
3.74775	4.24562
3.75077	4.26099
3.75376	4.27626
3.7568	4.29151
3.75954	4.30676
3.76256	4.32201
3.76568	4.3372
3.7687	4.35233
3.77173	4.36746
3.7748	4.38258
3.77759	4.39768
3.78075	4.41273
3.78366	4.42783
3.78651	4.44292
3.7892	4.45799
3.7923	4.47305
3.79524	4.48814
3.7983	4.50331
3.80106	4.51851
3.80386	4.53372
3.80703	4.54896
3.81001	4.56422
3.81283	4.5795
3.81559	4.59487
3.81865	4.61025
3.82166	4.62566
3.82435	4.64117
3.82716	4.65677
3.83026	4.67241
3.83336	4.68811
3.83625	4.70383
3.83909	4.71959
3.84203	4.73542
3.84495	4.75134
3.84782	4.76729
3.85087	4.78328
3.85377	4.79932
3.85667	4.81539
3.85979	4.83152
3.8628	4.84769
3.86562	4.8639
3.86876	4.88012
3.87149	4.89635
3.87429	4.91262
3.87726	4.92891
3.88062	4.94524
3.8835	4.96156
3.8864	4.97794
3.8891	4.9943
3.89219	5.01068
3.89522	5.02707
3.89813	5.04346
3.90092	5.05983
3.904	5.0762
3.90707	5.09256
3.91009	5.10889
3.91296	5.12518
3.91617	5.14148
3.91894	5.15772
3.92218	5.17392
3.92518	5.19008
3.92821	5.20628
3.93114	5.2224
3.93436	5.23844
3.93732	5.25447
3.94044	5.27047
3.94353	5.28642
3.94616	5.30232
3.94897	5.31821
3.95222	5.33407
3.95524	5.34985
3.95811	5.36564
3.96106	5.38137
3.96421	5.39707
3.96702	5.41272
3.96993	5.42832
3.97307	5.44389
3.97594	5.4594
3.9788	5.47488
3.98194	5.49034
3.98507	5.50581
3.98808	5.52126
3.99106	5.53667
3.994	5.55204
3.99701	5.5674
4.0001	5.58272
4.00295	5.59799
4.00592	5.61327
4.00898	5.62855
4.01188	5.64381
4.01491	5.65905
4.01835	5.67433
4.02119	5.68961
4.02421	5.70483
4.0272	5.72
4.03039	5.73521
4.03329	5.75042
4.03622	5.76561
4.03917	5.7808
4.04215	5.796
4.04505	5.81121
4.04807	5.82642
4.05088	5.84167
4.05412	5.85693
4.05718	5.87218
4.05987	5.88747
4.06282	5.90284
4.06586	5.91824
4.06875	5.93365
4.07157	5.94908
4.07455	5.96456
4.07733	5.98008
4.08027	5.99559
4.08324	6.01112
4.08609	6.02669
4.08898	6.04229
4.09194	6.05785
4.09501	6.07338
4.0981	6.08894
4.10124	6.10453
4.10408	6.12005
4.10703	6.13556
4.11006	6.15106
4.11303	6.16652
4.11588	6.182
4.11894	6.19742
4.12213	6.21278
4.1252	6.22814
4.12807	6.24347
4.13099	6.25873
4.13414	6.27393
4.13722	6.28906
4.14001	6.30412
4.14316	6.31914
4.14609	6.33413
4.14911	6.34905
4.15235	6.36391
4.155	6.37872
4.15791	6.39349
4.16123	6.40821
4.16409	6.42287
4.16704	6.4375
4.17002	6.45211
4.17301	6.46669
4.17595	6.48125
4.17897	6.49579
4.18213	6.51032
4.18495	6.52484
4.18792	6.53935
4.19077	6.5538
4.19388	6.56831
4.19689	6.58282
4.19983	6.59726
4.20273	6.61173
4.20558	6.62619
4.20866	6.64067
4.21175	6.65514
4.21444	6.66965
4.21763	6.68417
4.22048	6.69869
4.22339	6.71325
4.22636	6.72785
4.22944	6.74249
4.23229	6.75713
4.23515	6.77178
4.23819	6.78648
4.24089	6.80121
4.24394	6.81601
4.2467	6.83082
4.24982	6.84561
4.25267	6.86047
4.25567	6.87531
4.2586	6.89019
4.26169	6.90512
4.26455	6.92006
4.26746	6.93501
4.27037	6.95001
4.27342	6.96505
4.27634	6.98011
4.2795	6.99521
4.2823	7.01031
4.28519	7.02545
4.28822	7.04058
4.29097	7.05574
4.29393	7.07091
4.29697	7.08609
4.2998	7.10129
4.30283	7.11651
4.30586	7.13175
4.30885	7.14699
4.31189	7.16216
4.31475	7.17729
4.31769	7.19235
4.3208	7.20739
4.32377	7.22242
4.32691	7.23743
4.32985	7.25245
4.33298	7.26742
4.33612	7.28235
4.33907	7.29722
4.34221	7.31202
4.34539	7.32673
4.348	7.34134
4.35099	7.35591
4.35397	7.37046
4.35699	7.38493
4.3601	7.39932
4.36311	7.41364
4.36633	7.42782
4.36932	7.4419
4.37251	7.45585
4.37533	7.46973
4.3784	7.48354
4.38131	7.49722
4.38419	7.51076
4.38757	7.52428
4.39065	7.53773
4.39373	7.55112
4.39681	7.5644
4.39988	7.57757
4.40256	7.59066
4.40568	7.60366
4.40854	7.61661
4.41176	7.62948
4.41502	7.64231
4.41775	7.65512
4.42066	7.66786
4.42373	7.6806
4.4267	7.69327
4.42966	7.70589
4.4324	7.71851
4.43529	7.73113
4.43831	7.74374
4.44135	7.75639
4.44433	7.7691
4.44727	7.78184
4.45011	7.79455
4.45326	7.80725
4.4558	7.82001
4.45883	7.83284
4.46171	7.84568
4.46458	7.85856
4.46768	7.8715
4.47062	7.88452
4.47342	7.89758
4.47631	7.91076
4.4795	7.92398
4.48231	7.93723
4.48508	7.95048
4.48814	7.96382
4.49108	7.97722
4.494	7.99068
4.49678	8.00413
4.49981	8.01762
4.50286	8.03109
4.50572	8.04457
4.50865	8.05807
4.51196	8.07157
4.51497	8.08507
4.51775	8.09856
4.52059	8.11203
4.52374	8.1255
4.52714	8.13893
4.52972	8.15229
4.5328	8.16555
4.53577	8.17874
4.53857	8.19182
4.54178	8.20476
4.54502	8.21757
4.54791	8.23024
4.55116	8.24268
4.55459	8.25495
4.55809	8.26709
4.56152	8.27909
4.56483	8.29091
4.56815	8.30249
4.57135	8.31398
4.57451	8.32535
4.57763	8.33654
4.58088	8.34758
4.58381	8.35844
4.58683	8.36914
4.58967	8.37966
4.59269	8.39004
4.5958	8.40024
4.59869	8.41033
4.60312	8.42514
4.60795	8.43968
4.61244	8.45408
4.61671	8.4683
4.62147	8.48236
4.62565	8.49633
4.63032	8.51024
4.63503	8.52406
4.63921	8.53784
4.64373	8.55161
4.64838	8.5653
4.65265	8.57898
4.65709	8.59269
4.6615	8.60632
4.6657	8.62004
4.67025	8.63376
4.67458	8.64748
4.67913	8.66129
4.68353	8.67517
4.68803	8.68911
4.69223	8.70312
4.69662	8.71722
4.70115	8.73143
4.70552	8.74575
4.70997	8.76012
4.71431	8.77453
4.71912	8.78901
4.72345	8.80355
4.7278	8.81814
4.73242	8.83285
4.73694	8.84761
4.74125	8.86239
4.74556	8.87719
4.74995	8.89208
4.75443	8.90702
4.75875	8.92196
4.76329	8.93683
4.76785	8.95175
4.77212	8.96667
4.77661	8.9815
4.78109	8.99633
4.78564	9.0112
4.79016	9.02609
4.79481	9.04088
4.79898	9.05569
4.80365	9.07045
4.80822	9.08512
4.81234	9.09975
4.81696	9.11435
4.82144	9.12888
4.8259	9.14326
4.83022	9.15758
4.83488	9.17179
4.83922	9.18593
4.84372	9.19993
4.84825	9.21377
4.85283	9.22761
4.85745	9.24137
4.8617	9.25495
4.8664	9.26839
4.87082	9.28177
4.8752	9.29502
4.87964	9.30815
4.88388	9.3212
4.88878	9.33413
4.89339	9.34691
4.89736	9.35962
4.90192	9.37221
4.90661	9.38467
4.91118	9.39703
4.91557	9.40933
4.92008	9.42159
4.92453	9.43378
4.92897	9.44579
4.9337	9.45774
4.93788	9.46976
4.94246	9.48174
4.94667	9.49373
4.95118	9.50573
4.95569	9.51774
4.95997	9.52968
4.96422	9.54166
4.96875	9.55358
4.97325	9.56533
4.97776	9.57709
4.98244	9.5888
4.98706	9.60047
4.99177	9.61201
4.9965	9.62344
5.00126	9.63485
5.00585	9.64624
5.00997	9.65746
5.01481	9.66852
5.01941	9.67947
5.02389	9.69028
5.02825	9.70098
5.03264	9.71156
5.03718	9.72208
5.04187	9.73249
5.04599	9.74288
5.05031	9.7533
5.055	9.76365
5.05944	9.774
5.06397	9.78429
5.06823	9.79457
5.07289	9.80487
5.07725	9.81516
5.08175	9.82532
5.08618	9.83554
5.0907	9.84582
5.09533	9.85605
5.09946	9.86628
5.10394	9.87645
5.10859	9.88662
5.11292	9.89669
5.11711	9.90673
5.12174	9.91677
5.12623	9.92677
5.13231	9.94
5.13825	9.95321
5.14432	9.96633
5.15002	9.97935
5.15622	9.99237
5.16218	10.0053
5.16825	10.018
5.17415	10.0306
5.18003	10.0431
5.18611	10.0555
5.19214	10.0679
5.19803	10.0801
5.20381	10.0923
5.20987	10.1043
5.21555	10.1164
5.22182	10.1284
5.22751	10.1404
5.23346	10.1522
5.23951	10.1639
5.24554	10.1757
5.25172	10.1873
5.25767	10.1991
5.26342	10.2107
5.26928	10.2223
5.27528	10.2339
5.28105	10.2456
5.28711	10.2572
5.29298	10.2687
5.2988	10.2803
5.30475	10.292
5.31061	10.3038
5.31653	10.3155
5.32245	10.3273
5.32841	10.339
5.3344	10.3508
5.34029	10.3626
5.34649	10.3744
5.35218	10.3862
5.35811	10.398
5.36393	10.4098
5.36988	10.4216
5.37592	10.4335
5.38171	10.4453
5.38736	10.4571
5.39351	10.4689
5.3994	10.4808
5.40531	10.4926
5.41161	10.5044
5.41733	10.5162
5.42308	10.5279
5.42922	10.5396
5.43531	10.5511
5.44114	10.5625
5.44696	10.5738
5.4531	10.5847
5.4591	10.5955
5.46522	10.6061
5.47094	10.6163
5.47728	10.6264
5.48478	10.6387
5.4924	10.6506
5.4998	10.6621
5.50719	10.6734
5.51488	10.6843
5.52193	10.6949
5.52951	10.7054
5.5371	10.7157
5.54458	10.7261
5.55172	10.7362
5.55926	10.7464
5.56658	10.7567
5.57411	10.767
5.58131	10.7771
5.58898	10.7874
5.59641	10.7977
5.60365	10.8081
5.61119	10.8187
5.61858	10.8292
5.62591	10.8399
5.63332	10.8506
5.64076	10.8613
5.64802	10.8722
5.6555	10.8832
5.66296	10.8941
5.67011	10.9052
5.67778	10.9162
5.68549	10.9272
5.69271	10.9383
5.7002	10.9491
5.70766	10.9599
5.71525	10.9706
5.72264	10.9811
5.73003	10.9915
5.73742	11.0019
5.74486	11.0122
5.75202	11.0224
5.75964	11.0325
5.76694	11.0426
5.77436	11.0526
5.78334	11.0644
5.79244	11.0762
5.80136	11.0878
5.81012	11.0992
5.81911	11.1104
5.82791	11.1214
5.83677	11.1321
5.84571	11.1427
5.85435	11.1533
5.86341	11.1635
5.8725	11.1737
5.88311	11.1853
5.89311	11.1967
5.90382	11.2079
5.91378	11.2189
5.92437	11.2296
5.93472	11.2403
5.94511	11.2509
5.95521	11.2617
5.96563	11.2725
5.97634	11.2834
5.98661	11.2945
5.99696	11.3056
6.0072	11.3167
6.01768	11.3279
6.028	11.3392
6.03841	11.3506
6.04861	11.3621
6.05917	11.3737
6.06797	11.3837
6.07852	11.3953
6.08885	11.4067
6.09955	11.418
6.10963	11.4291
6.11989	11.4399
6.1304	11.4504
6.14091	11.4606
6.15264	11.4719
6.16471	11.4827
6.1768	11.4931
6.19007	11.5039
6.20373	11.5144
6.21826	11.5254
6.23324	11.5358
6.24803	11.546
6.26273	11.5563
6.27784	11.5662
6.29258	11.5759
6.30747	11.5859
6.32187	11.5963
6.33681	11.6069
6.35191	11.6179
6.3651	11.6282
6.37845	11.6383
6.39335	11.6491
6.40807	11.6598
6.42284	11.6704
6.43757	11.6809
6.45243	11.6915
6.46753	11.702
6.48223	11.7124
6.49692	11.7225
6.5117	11.7322
6.5265	11.7417
6.54158	11.7511
6.55633	11.7601
6.57158	11.7686
6.58636	11.7763
6.60114	11.7836
6.61584	11.79
6.63107	11.7957
6.64568	11.8012
6.6606	11.8065
6.67551	11.8118
6.69018	11.8173
6.70498	11.8231
6.71967	11.8295
6.73439	11.8363
6.74908	11.8436
6.76384	11.8513
6.7791	11.8592
6.79369	11.8671
6.80863	11.8751
6.82313	11.883
6.83804	11.8908
6.85299	11.8984
6.86809	11.9058
6.88285	11.9125
6.89798	11.9185
6.91265	11.924
6.92742	11.929
6.94225	11.9336
6.95705	11.9381
6.97217	11.9422
6.98687	11.9463
7.00166	11.9503
7.01669	11.954
7.0312	11.958
7.04605	11.9621
7.06102	11.9663
7.07594	11.9706
7.09096	11.975
7.10533	11.9796
7.12	11.9845
7.13499	11.9893
7.14998	11.9945
7.16471	11.9999
7.17949	12.005
7.19458	12.0098
7.20928	12.0148
7.22394	12.0197
7.23858	12.0245
7.25353	12.0293
7.26848	12.0339
7.28338	12.0381
7.29802	12.0419
7.31288	12.0451
7.32767	12.0478
7.34269	12.0503
7.35777	12.0523
7.3726	12.0539
7.38758	12.055
7.40197	12.056
7.41681	12.057
7.43161	12.0582
7.44629	12.0598
7.46131	12.0622
7.47627	12.0649
7.49102	12.0679
7.50581	12.0713
7.52031	12.075
7.53532	12.0787
7.55034	12.0825
7.56529	12.0865
7.58001	12.0902
7.59492	12.0934
7.60975	12.0965
7.62441	12.0993
7.63927	12.1014
7.65437	12.1032
7.66898	12.1047
7.68387	12.1053
7.69863	12.1061
7.71278	12.107
7.72823	12.1079
7.74306	12.1089
7.7578	12.1101
7.77282	12.1107
7.78742	12.1111
7.80234	12.1113
7.81729	12.1116
7.83186	12.1121
7.84699	12.1128
7.86172	12.1137
7.87635	12.115
7.89139	12.1164
7.90622	12.1177
7.92099	12.1193
7.93562	12.1212
7.9504	12.1231
7.96562	12.1254
7.9803	12.1278
7.99533	12.13
8.01005	12.132
8.02458	12.1338
8.03968	12.135
8.05456	12.1359
8.06918	12.1367
8.08442	12.137
8.09903	12.137
8.11399	12.1367
8.12885	12.1359
8.14375	12.1348
8.15852	12.1336
8.17341	12.1325
8.18838	12.1315
8.20304	12.1309
8.2177	12.1308
8.23261	12.1312
8.24712	12.1323
8.2621	12.1338
8.27691	12.1355
8.29179	12.1373
8.30666	12.1388
8.32154	12.1402
8.3361	12.1416
8.35092	12.1426
8.36596	12.1436
8.38067	12.1444
8.39547	12.1451
8.41032	12.1452
8.42542	12.1452
8.43978	12.145
8.45466	12.1446
8.46993	12.1437
8.4845	12.1431
8.49911	12.1422
8.51437	12.1409
8.52888	12.1395
8.54373	12.1381
8.55842	12.1365
8.57345	12.135
8.58841	12.1335
8.60331	12.1322
8.61786	12.131
8.62228	12.1307
8.63717	12.1298
8.65182	12.1293
8.66669	12.1293
8.68156	12.1296
8.69126	12.1435
8.69359	12.1548
8.69546	12.1703
8.69703	12.19
8.69775	12.2016
8.69851	12.2142
8.69917	12.2281
8.6997	12.243
8.7001	12.2591
8.7004	12.2764
8.70076	12.2948
8.70108	12.3144
8.70122	12.3351
8.70125	12.357
8.7018	12.38
8.70356	12.4042
8.70691	12.4295
8.71211	12.4559
8.7187	12.4834
8.72614	12.512
8.73453	12.5417
8.74386	12.5724
8.75408	12.6041
8.76516	12.6366
8.77648	12.6701
8.7885	12.7045
8.80084	12.7397
8.81366	12.7757
8.8268	12.8123
8.84025	12.8497
8.85406	12.8877
8.86813	12.9263
8.88258	12.9654
8.89702	13.005
8.91155	13.045
8.92626	13.0855
8.94109	13.1263
8.95614	13.1674
8.97138	13.2088
8.98658	13.2504
9.00178	13.2922
9.01731	13.3339
9.0331	13.3754
9.04893	13.4164
9.06486	13.4568
9.08061	13.4964
9.09649	13.5352
9.1124	13.573
9.1286	13.6097
9.14483	13.6453
9.16087	13.6797
9.17675	13.7128
9.19277	13.7446
9.20885	13.7751
9.22511	13.8042
9.24137	13.832
9.2576	13.8583
9.2737	13.8833
9.28969	13.9068
9.30581	13.9289
9.32182	13.9496
9.3378	13.9689
9.35363	13.9868
9.36954	14.0032
9.38504	14.0183
9.40056	14.0319
9.41604	14.0442
9.43142	14.0551
9.46197	14.0728
9.49263	14.0854
9.55356	14.0963
9.64334	14.0824
9.67271	14.0713
9.70216	14.0577
9.73168	14.0421
9.76119	14.0248
9.79058	14.0064
9.82023	13.9872
9.8497	13.9676
9.87908	13.9479
9.90838	13.9285
9.93767	13.9094
9.96741	13.8908
9.99674	13.8729
10.0259	13.8556
10.0555	13.839
10.0847	13.8232
10.1142	13.808
10.1435	13.7937
10.1731	13.7802
10.2025	13.7676
10.2318	13.7557
10.2617	13.7447
10.2913	13.7344
10.3357	13.7203
10.3804	13.7074
10.4244	13.6957
10.4687	13.6847
10.5133	13.6741
10.5579	13.6639
10.6174	13.6509
10.6765	13.6386
10.7356	13.6269
10.795	13.6159
10.8536	13.6055
10.9119	13.5951
10.9707	13.5847
11.0302	13.5742
11.0901	13.564
11.1647	13.5517
11.2396	13.5399
11.3139	13.5281
11.3876	13.5163
11.4613	13.5047
11.5359	13.4928
11.6102	13.4804
11.669	13.4698
11.7287	13.4589
11.7888	13.4479
11.8487	13.4371
11.9074	13.4265
11.9662	13.416
12.0246	13.4056
12.0836	13.3953
12.1426	13.3849
12.2019	13.3749
12.2768	13.3628
12.351	13.3518
12.4249	13.3414
12.4991	13.3311
12.5736	13.321
12.6623	13.3095
12.7513	13.2987
12.8401	13.2881
12.9287	13.2768
13.0178	13.2657
13.1073	13.2549
13.1961	13.2448
13.2995	13.2336
13.4029	13.2237
13.5064	13.2146
13.6102	13.2057
13.7145	13.1969
13.8193	13.1887
13.9219	13.1811
14.0251	13.1732
14.1291	13.1639
14.2333	13.1535
14.3386	13.1438
14.4419	13.1341
14.5448	13.1252
14.648	13.1176
14.751	13.1104
14.8554	13.1031
14.9597	13.097
15.0636	13.0918
15.1664	13.0869
15.2704	13.0808
15.3751	13.0739
15.4791	13.0674
15.5833	13.0619
15.6861	13.0565
15.7897	13.0517
15.8932	13.0479
15.9968	13.0442
16.1007	13.0411
16.2047	13.0388
16.3085	13.0365
16.4121	13.0337
16.5162	13.0312
16.6204	13.0291
16.7239	13.0271
16.8284	13.0244
16.9319	13.0223
17.0355	13.0214
17.1379	13.0215
17.2412	13.0212
17.3457	13.021
17.4503	13.0211
17.5544	13.0216
17.6575	13.0229
17.7612	13.0248
17.8648	13.0261
17.9691	13.0273
18.0738	13.0295
18.1768	13.0334
18.2796	13.0377
18.3827	13.0418
18.4872	13.0458
18.5913	13.0506
18.695	13.0558
18.7986	13.0612
18.9024	13.0674
19.0064	13.0745
19.1098	13.0814
19.2137	13.0891
19.3179	13.0978
19.421	13.1072
19.5244	13.117
19.6278	13.1278
19.7315	13.1385
19.8352	13.1494
19.9401	13.1608
20.0285	13.1717
20.1172	13.1834
20.1907	13.1934
20.2799	13.2051
20.3693	13.2162
20.4593	13.2279
20.5342	13.238
20.6078	13.2481
20.6812	13.2583
20.7546	13.2687
20.8284	13.2795
20.9021	13.2901
20.976	13.3006
21.0512	13.3115
21.1258	13.3233
21.185	13.3335
21.2444	13.3437
21.3032	13.3542
21.362	13.3646
21.4215	13.3746
21.4962	13.3866
21.5709	13.3982
21.6453	13.4099
21.7195	13.4217
21.7935	13.4329
21.8668	13.4437
21.9407	13.4544
22.0149	13.4654
22.0887	13.4762
22.1628	13.4871
22.2367	13.4987
22.3113	13.511
22.3708	13.5212
22.4298	13.5313
22.5042	13.5437
22.5785	13.5561
22.638	13.5662
22.7123	13.5787
22.7864	13.5908
22.8604	13.6026
22.9346	13.6135
23.0091	13.6241
23.0832	13.6348
23.1571	13.6461
23.2305	13.6581
23.3037	13.6703
23.3779	13.6822
23.4522	13.6943
23.527	13.7065
23.6021	13.7189
23.6764	13.7311
23.7501	13.7433
23.8241	13.7557
23.8983	13.768
23.9722	13.7794
24.0458	13.7902
24.1206	13.8009
24.1955	13.812
24.2692	13.8244
24.3278	13.8348
24.3868	13.8456
24.4453	13.8569
24.5044	13.8681
24.5637	13.8793
24.6238	13.8906
24.6832	13.9024
24.7427	13.9144
24.8025	13.9263
24.8617	13.9382
24.921	13.9497
24.9798	13.9611
25.0394	13.9723
25.0992	13.9832
25.1582	13.9938
25.2319	14.0061
25.3063	14.0184
25.3659	14.0286
25.4255	14.0388
25.4846	14.0493
25.5437	14.0597
25.6028	14.0703
25.6618	14.0813
25.721	14.0926
25.7802	14.1041
25.8399	14.1155
25.8988	14.1271
25.9581	14.1386
26.0179	14.1502
26.0775	14.162
26.1363	14.1743
26.1954	14.1867
26.2542	14.1994
26.3133	14.2123
26.3721	14.2251
26.4318	14.2376
26.4916	14.2501
26.5518	14.2632
26.5965	14.2733
26.6415	14.2833
26.6858	14.2935
26.73	14.3038
26.7739	14.3143
26.8181	14.325
26.8622	14.3358
26.9067	14.3466
26.951	14.3575
26.995	14.3683
27.0396	14.379
27.084	14.3895
27.1288	14.4
27.1735	14.4107
27.2182	14.4216
27.263	14.4327
27.3075	14.4439
27.352	14.4553
27.3958	14.467
27.4399	14.4787
27.484	14.4906
27.5286	14.5024
27.5732	14.5142
27.618	14.5261
27.6629	14.538
27.7074	14.55
27.7525	14.5623
27.797	14.5749
27.8415	14.5876
27.8861	14.6004
27.9301	14.6132
27.9743	14.626
28.0187	14.6391
28.0632	14.6523
28.1075	14.6656
28.1519	14.6787
28.196	14.6917
28.2403	14.7047
28.2847	14.7175
28.3289	14.7304
28.3738	14.7435
28.4183	14.7568
28.4632	14.7701
28.5077	14.7835
28.5521	14.7968
28.5966	14.8101
28.6408	14.8235
28.6855	14.837
28.7301	14.8508
28.7748	14.8645
28.8191	14.8783
28.8638	14.8921
28.9081	14.9058
28.9524	14.9194
28.9972	14.9328
29.0418	14.9461
29.0869	14.9592
29.1312	14.9725
29.176	14.9858
29.2202	14.9994
29.2644	15.0132
29.3081	15.0274
29.3521	15.0415
29.3959	15.0555
29.4401	15.0692
29.4846	15.0827
29.5291	15.0964
29.5743	15.11
29.6191	15.1238
29.6643	15.1378
29.7091	15.1523
29.7535	15.1669
29.7978	15.1818
29.8271	15.192
29.8567	15.2022
29.8864	15.2125
29.9159	15.223
29.9456	15.2334
29.9752	15.2436
30.0047	15.2538
30.0343	15.2639
30.0787	15.2786
30.123	15.2933
30.1684	15.3079
30.2133	15.3227
30.2584	15.3377
30.2882	15.3477
30.3175	15.3579
30.347	15.3683
30.3764	15.3786
30.4058	15.3889
30.4349	15.3993
30.4643	15.4095
30.4936	15.4197
30.5227	15.43
30.5521	15.44
30.5967	15.4547
30.641	15.4693
30.6863	15.4838
30.7309	15.4987
30.7607	15.5088
30.7908	15.519
30.8202	15.5293
30.8501	15.5396
30.8802	15.5501
30.9095	15.5606
30.939	15.5713
30.9687	15.5818
30.9982	15.5923
31.0274	15.6029
31.0568	15.6134
31.0869	15.6239
31.1166	15.6344
31.1464	15.6448
31.1762	15.6552
31.2058	15.6655
31.2354	15.6758
31.2649	15.6859
31.2949	15.696
31.3243	15.7061
31.354	15.7162
31.384	15.7262
31.4137	15.7364
31.4435	15.7465
31.4883	15.7614
31.5325	15.7762
31.5769	15.7909
31.6209	15.8055
31.6653	15.8199
31.7097	15.8344
31.7538	15.8491
31.7983	15.8639
31.8427	15.8788
31.8875	15.8935
31.9316	15.9085
31.9761	15.9234
32.0205	15.9384
32.0505	15.9485
32.0958	15.9635
32.1255	15.9736
32.1556	15.9839
32.1852	15.9942
32.2139	16.0045
32.2435	16.0149
32.2734	16.0253
32.3029	16.0358
32.3323	16.0464
32.3619	16.0569
32.3916	16.0673
32.4211	16.0776
32.4506	16.0878
32.4953	16.1028
32.5397	16.1176
32.5844	16.1324
32.6146	16.1424
32.6596	16.1571
32.7045	16.1716
32.7486	16.1861
32.793	16.2005
32.8369	16.2151
32.8813	16.2301
32.9109	16.2402
32.9402	16.2505
32.9698	16.2608
32.9994	16.2712
33.0286	16.2815
33.058	16.2919
33.0878	16.3024
33.1172	16.3129
33.1466	16.3235
33.1764	16.3341
33.2064	16.3447
33.2359	16.3554
33.266	16.3663
33.2959	16.3772
33.3256	16.3884
33.3554	16.3996
33.3852	16.4109
33.415	16.4223
33.4443	16.4338
33.4739	16.4454
33.5034	16.457
33.5327	16.4686
33.5624	16.4801
33.5922	16.4915
33.622	16.5026
33.6517	16.5136
33.6816	16.5244
33.7116	16.535
33.7411	16.5457
33.7707	16.5563
33.8006	16.5668
33.8304	16.5773
33.8604	16.5878
33.8902	16.5982
33.9199	16.6086
33.9494	16.619
33.9784	16.6294
34.0081	16.6399
34.0374	16.6505
34.067	16.6612
34.0968	16.672
34.1264	16.6829
34.1559	16.694
34.1854	16.7051
34.2149	16.7161
34.2443	16.7271
34.2737	16.7381
34.3032	16.7491
34.3328	16.7601
34.3624	16.7713
34.3922	16.7826
34.4222	16.794
34.4517	16.8056
34.4819	16.8173
34.5118	16.8291
34.5416	16.8409
34.5714	16.8527
34.6012	16.8644
34.6306	16.8761
34.66	16.8879
34.6894	16.8997
34.7192	16.9115
34.7486	16.9235
34.7784	16.9354
34.8082	16.9473
34.838	16.9592
34.8676	16.9709
34.8973	16.9826
34.9268	16.9942
34.9559	17.0057
34.9855	17.0172
35.0154	17.0286
35.0452	17.04
35.0752	17.0513
35.1052	17.0624
35.1351	17.0737
35.1647	17.085
35.1945	17.0963
35.2242	17.1077
35.2539	17.1193
35.2835	17.1309
35.3133	17.1426
35.3423	17.1547
35.3717	17.1668
35.4007	17.1787
35.4297	17.1906
35.459	17.2025
35.4886	17.2142
35.5184	17.2259
35.5481	17.2376
35.578	17.2492
35.608	17.2608
35.6378	17.2723
35.6677	17.2838
35.6979	17.2954
35.7279	17.307
35.7575	17.3187
35.7871	17.3302
35.8169	17.3417
35.8464	17.3532
35.8759	17.3647
35.9053	17.3761
35.9349	17.3876
35.9644	17.3991
35.9943	17.4105
36.0241	17.4218
36.0537	17.433
36.0834	17.444
36.1129	17.4548
36.1423	17.4655
36.1718	17.4762
36.2017	17.4868
36.232	17.4974
36.2618	17.5081
36.2919	17.5189
36.3219	17.5299
36.3512	17.5411
36.3806	17.5525
36.4103	17.564
36.4397	17.5757
36.4688	17.5874
36.4982	17.5992
36.5278	17.611
36.5569	17.6231
36.586	17.6353
36.6157	17.6474
36.6452	17.6596
36.675	17.6718
36.7052	17.6838
36.7354	17.6959
36.765	17.7082
36.7947	17.7205
36.8245	17.7329
36.8537	17.7454
36.8834	17.7579
36.9132	17.7703
36.9429	17.7827
36.9725	17.7952
37.0025	17.8074
37.0322	17.8196
37.0614	17.8317
37.0907	17.8438
37.1207	17.8557
37.1505	17.8677
37.1804	17.8797
37.2104	17.8917
37.2401	17.9036
37.2696	17.9155
37.299	17.9271
37.3287	17.9386
37.3579	17.9501
37.3874	17.9617
37.4176	17.9732
37.4472	17.9849
37.4773	17.9966
37.5072	18.0082
37.5369	18.0196
37.5661	18.0311
37.5957	18.0425
37.6254	18.0539
37.6548	18.0653
37.6842	18.0768
37.7142	18.0881
37.7442	18.0997
37.7735	18.1114
37.8031	18.1231
37.8327	18.135
37.8621	18.1468
37.8918	18.1584
37.9217	18.1698
37.951	18.1814
37.9805	18.1929
38.01	18.2041
38.0397	18.2154
38.0689	18.2266
38.0988	18.2377
38.129	18.2488
38.1588	18.26
38.1891	18.2714
38.219	18.2828
38.2477	18.2943
38.2773	18.3061
38.3071	18.318
38.3364	18.3301
38.3657	18.3423
38.3953	18.3547
38.4248	18.367
38.4543	18.3794
38.4836	18.3917
38.5134	18.4037
38.5433	18.4154
38.5728	18.4271
38.6026	18.4386
38.6329	18.4504
38.663	18.4622
38.6932	18.4739
38.7235	18.4855
38.7533	18.4972
38.7831	18.5088
38.8127	18.5205
38.8421	18.5322
38.8714	18.544
38.901	18.5558
38.9306	18.5676
38.9599	18.5794
38.9893	18.5913
39.0186	18.6029
39.048	18.6143
39.0771	18.6256
39.1067	18.6367
39.1364	18.6476
39.1658	18.6584
39.1955	18.6691
39.2257	18.6797
39.2554	18.6905
39.2852	18.7015
39.3152	18.7126
39.3452	18.724
39.3748	18.7356
39.4045	18.7473
39.4345	18.759
39.4637	18.771
39.4931	18.7831
39.5223	18.7951
39.5517	18.8072
39.5811	18.8193
39.6109	18.8312
39.6409	18.8429
39.6706	18.8545
39.7006	18.8659
39.7306	18.8772
39.7603	18.8884
39.79	18.8996
39.8199	18.9108
39.85	18.9222
39.8798	18.9336
39.9098	18.9449
39.9395	18.956
39.9691	18.9673
39.9984	18.9784
40.0279	18.9894
40.0571	19.0005
40.0867	19.0114
40.1163	19.0223
40.146	19.0332
40.1755	19.0442
40.2049	19.0551
40.2345	19.0659
40.2638	19.0767
40.293	19.0874
40.3226	19.098
40.3524	19.1086
40.3818	19.1193
40.4117	19.1301
40.4413	19.141
40.471	19.1522
40.501	19.1636
40.5307	19.1752
40.5607	19.187
40.5904	19.1988
40.6202	19.2105
40.6499	19.2222
40.6794	19.234
40.7088	19.2458
40.7383	19.2576
40.7677	19.2695
40.7973	19.2815
40.8274	19.2936
40.8573	19.3055
40.8869	19.3175
40.9167	19.3293
40.9466	19.3409
40.976	19.3526
41.0056	19.3644
41.0354	19.376
41.0654	19.3876
41.095	19.399
41.125	19.4104
41.1549	19.4216
41.1844	19.4329
41.2139	19.4441
41.2437	19.4551
41.273	19.4662
41.3026	19.4774
[truncated: 319 more rows]

## Sheet: cube PLA_50_XY 3
cube PLA_50_XY 3	cube PLA_50_XY 3
Stauchung	Standardkraft
%	MPa
0	0.0959565
0.000194339	0.0950126
0.000381647	0.094243
0.000500318	0.0936008
0.000645603	0.0930376
0.000686189	0.0927455
0.000573107	0.0933509
0.00438835	0.0949091
0.0144833	0.0965415
0.0240151	0.0982849
0.0344861	0.100711
0.0449783	0.103461
0.0543726	0.105821
0.0645481	0.108461
0.0753151	0.11099
0.0857063	0.113404
0.0962669	0.115672
0.106669	0.117799
0.115971	0.119508
0.12619	0.121373
0.136698	0.123109
0.147151	0.124732
0.157601	0.126248
0.167961	0.127707
0.178263	0.129112
0.189029	0.130492
0.19934	0.13186
0.209868	0.133222
0.220301	0.134598
0.230682	0.13597
0.241	0.137345
0.25153	0.138722
0.261714	0.140113
0.272193	0.1415
0.282684	0.142867
0.293176	0.144221
0.303779	0.145567
0.31402	0.146897
0.324449	0.148218
0.334908	0.149522
0.34549	0.150805
0.355787	0.152093
0.3662	0.153367
0.376563	0.154649
0.386909	0.155923
0.397326	0.157183
0.407824	0.15844
0.418254	0.159687
0.428646	0.160916
0.439074	0.162155
0.449643	0.163413
0.459698	0.164687
0.470197	0.165997
0.48062	0.167352
0.49126	0.168762
0.501421	0.170216
0.511798	0.171716
0.522403	0.173234
0.532772	0.174775
0.5432	0.176339
0.553478	0.177884
0.564043	0.179415
0.574488	0.180974
0.584622	0.182511
0.594976	0.184056
0.604357	0.185367
0.614594	0.186884
0.625023	0.188395
0.635657	0.189884
0.645825	0.191328
0.656332	0.192777
0.666862	0.194209
0.677063	0.195606
0.687793	0.196996
0.698154	0.198389
0.708598	0.199788
0.719029	0.20119
0.729222	0.202585
0.739795	0.203977
0.75011	0.205382
0.760649	0.206789
0.770905	0.208155
0.781446	0.209522
0.792254	0.210867
0.802244	0.212203
0.81286	0.213505
0.823495	0.214778
0.83385	0.216017
0.844129	0.217256
0.854627	0.218441
0.864915	0.219604
0.875593	0.220744
0.885918	0.22185
0.896126	0.222917
0.906789	0.223953
0.917152	0.224929
0.927541	0.225887
0.938073	0.226818
0.94832	0.227692
0.958618	0.228536
0.969362	0.229376
0.979531	0.230171
0.990008	0.23094
1.00059	0.231677
1.01111	0.232375
1.02128	0.233058
1.03171	0.233712
1.04209	0.234317
1.0525	0.234912
1.06302	0.235505
1.07342	0.236092
1.08348	0.236682
1.09288	0.237184
1.10328	0.237771
1.11361	0.238364
1.12385	0.238945
1.13452	0.239498
1.14475	0.240065
1.15538	0.240605
1.16551	0.241145
1.17625	0.241674
1.18656	0.242222
1.19712	0.242791
1.20731	0.243405
1.21778	0.244011
1.22828	0.244676
1.23882	0.245369
1.24898	0.246098
1.25929	0.246857
1.26992	0.247631
1.28025	0.248403
1.29084	0.249201
1.3012	0.249982
1.31167	0.250743
1.3221	0.251479
1.33257	0.252163
1.34304	0.25283
1.3534	0.253501
1.36358	0.254136
1.37395	0.254768
1.38336	0.255308
1.39352	0.255961
1.40394	0.256678
1.41417	0.257463
1.42481	0.258311
1.43504	0.259241
1.4457	0.260348
1.4558	0.26178
1.46606	0.263581
1.47602	0.265806
1.48672	0.268446
1.49681	0.271547
1.50743	0.275123
1.51756	0.279123
1.52812	0.283335
1.53867	0.287704
1.54935	0.292181
1.55948	0.296683
1.56953	0.301178
1.57885	0.305009
1.58892	0.309464
1.59925	0.313878
1.60976	0.318293
1.62054	0.322687
1.6306	0.327102
1.64103	0.331516
1.65166	0.335944
1.66209	0.340364
1.67227	0.344807
1.68268	0.349272
1.69327	0.353661
1.70373	0.358047
1.71433	0.36238
1.72467	0.366667
1.73515	0.370887
1.74554	0.375101
1.75592	0.379262
1.76648	0.383447
1.77699	0.387632
1.78719	0.391879
1.79752	0.396182
1.80785	0.400585
1.81829	0.405068
1.82862	0.409633
1.83925	0.414303
1.84969	0.419065
1.85987	0.423878
1.87033	0.428725
1.8809	0.433634
1.89123	0.438535
1.90134	0.443435
1.9108	0.447643
1.92107	0.452483
1.93148	0.457341
1.94195	0.462201
1.95213	0.467129
1.96271	0.472119
1.97281	0.477222
1.98327	0.482415
1.99357	0.487733
2.0043	0.493058
2.01469	0.498479
2.0254	0.50389
2.0353	0.509305
2.04598	0.514715
2.05631	0.520122
2.06672	0.525561
2.07722	0.531093
2.08748	0.536608
2.09814	0.542166
2.10853	0.547787
2.11874	0.553433
2.1289	0.559163
2.13954	0.564924
2.14996	0.570819
2.16019	0.576885
2.17063	0.58314
2.18101	0.589516
2.19159	0.596085
2.20194	0.602844
2.21208	0.609794
2.22244	0.616867
2.23287	0.624064
2.24336	0.631379
2.25371	0.638839
2.2642	0.646481
2.27456	0.654265
2.28481	0.66214
2.29541	0.67023
2.30554	0.678494
2.31572	0.686943
2.32645	0.695568
2.3366	0.704318
2.34701	0.713147
2.35758	0.722083
2.36798	0.731059
2.37839	0.740042
2.38867	0.749093
2.39917	0.758155
2.4095	0.76726
2.42004	0.776516
2.43031	0.785913
2.44072	0.795396
2.4513	0.805017
2.46162	0.814733
2.47209	0.824575
2.48215	0.834549
2.49258	0.844633
2.50298	0.854911
2.5132	0.86548
2.52375	0.876371
2.53385	0.887607
2.54442	0.899253
2.5532	0.909583
2.56203	0.920202
2.57085	0.931124
2.57971	0.942261
2.58875	0.95356
2.59776	0.965086
2.60659	0.976771
2.61541	0.988583
2.62445	1.00046
2.63196	1.01048
2.63926	1.02052
2.6466	1.03069
2.65389	1.04095
2.66127	1.05125
2.66876	1.06163
2.67637	1.07215
2.68396	1.08268
2.69105	1.09321
2.69829	1.10394
2.70588	1.11486
2.71345	1.1259
2.71966	1.13705
2.72712	1.14836
2.73518	1.15987
2.74255	1.17138
2.75012	1.18294
2.75778	1.19466
2.76567	1.20663
2.77282	1.21868
2.78039	1.23075
2.78746	1.24299
2.79477	1.25544
2.80069	1.26557
2.80675	1.2758
2.81248	1.28628
2.81813	1.29694
2.8242	1.30783
2.83015	1.31896
2.83614	1.3303
2.84172	1.34186
2.84767	1.3536
2.85342	1.36552
2.85924	1.37766
2.86543	1.38994
2.87128	1.40239
2.87721	1.41506
2.883	1.42792
2.88865	1.44094
2.89474	1.45417
2.89896	1.4642
2.90334	1.47429
2.908	1.48448
2.91248	1.49476
2.91684	1.5051
2.92129	1.51552
2.92581	1.52605
2.93007	1.53667
2.93161	1.54022
2.93615	1.55091
2.9406	1.56169
2.94511	1.57253
2.94964	1.58336
2.95396	1.59425
2.95823	1.60522
2.96271	1.61622
2.96719	1.62725
2.97163	1.63831
2.97615	1.64939
2.98044	1.6605
2.98496	1.67165
2.98933	1.68279
2.99399	1.69398
2.99843	1.70516
3.00288	1.71636
3.00735	1.72757
3.01188	1.7388
3.0162	1.75001
3.02093	1.76124
3.02528	1.7725
3.02973	1.78383
3.03405	1.79515
3.0388	1.80648
3.04316	1.81786
3.04751	1.82927
3.05178	1.84072
3.05627	1.85221
3.06076	1.86373
3.06538	1.87534
3.06974	1.88698
3.07411	1.89872
3.07864	1.91049
3.08305	1.92232
3.08746	1.93423
3.09183	1.94621
3.09642	1.95821
3.10112	1.97027
3.10533	1.98235
3.11028	1.99446
3.11443	2.00664
3.11908	2.01887
3.12361	2.03114
3.12793	2.04343
3.13219	2.05576
3.13684	2.0681
3.1413	2.08047
3.14569	2.09296
3.15001	2.10543
3.15456	2.11798
3.15892	2.13052
3.16326	2.14309
3.16768	2.15574
3.17202	2.16844
3.17657	2.18113
3.18124	2.19387
3.1856	2.20664
3.19011	2.21947
3.19441	2.23233
3.19874	2.24515
3.2034	2.25797
3.20778	2.27081
3.21235	2.28364
3.21682	2.29645
3.22126	2.30925
3.22614	2.32202
3.23053	2.33477
3.23463	2.3475
3.23911	2.36025
3.2437	2.37289
3.24799	2.38554
3.25263	2.39822
3.25735	2.41088
3.26143	2.4235
3.26621	2.43604
3.27052	2.44857
3.27515	2.46113
3.27916	2.4737
3.28383	2.48621
3.28872	2.49879
3.29302	2.51135
3.29734	2.52389
3.30186	2.53648
3.30624	2.54912
3.31063	2.56177
3.315	2.57444
3.31924	2.58715
3.32381	2.59984
3.32828	2.61254
3.33274	2.62529
3.33741	2.63812
3.34215	2.65099
3.34642	2.66391
3.3509	2.67693
3.355	2.69001
3.35944	2.70317
3.36415	2.71637
3.36837	2.72963
3.37281	2.74301
3.37716	2.75645
3.38145	2.76993
3.38601	2.78353
3.39044	2.79717
3.39489	2.81097
3.39915	2.82489
3.40366	2.83886
3.40828	2.85291
3.41272	2.86704
3.41724	2.88124
3.42173	2.89553
3.42582	2.90991
3.43052	2.92436
3.43511	2.93892
3.43942	2.95351
3.44375	2.96817
3.44827	2.98288
3.45247	2.99762
3.45697	3.01236
3.46168	3.02714
3.46622	3.04198
3.47064	3.05681
3.47479	3.07163
3.47959	3.08646
3.48413	3.10128
3.48835	3.1161
3.49289	3.13094
3.4973	3.14573
3.50175	3.16044
3.50651	3.17509
3.51084	3.18974
3.51538	3.20442
3.51966	3.21903
3.52435	3.23355
3.5287	3.24809
3.53313	3.2626
3.53752	3.27705
3.54203	3.29148
3.54675	3.30587
3.55129	3.32023
3.55573	3.33459
3.56019	3.34898
3.5646	3.36338
3.56905	3.37776
3.5733	3.3922
3.57775	3.4067
3.58234	3.42122
3.58653	3.43576
3.59094	3.45041
3.5956	3.46514
3.60002	3.47994
3.60419	3.49482
3.60873	3.50976
3.61164	3.51981
3.61449	3.52988
3.61732	3.53996
3.62037	3.55009
3.62352	3.56026
3.62653	3.57051
3.62943	3.58076
3.63232	3.59105
3.63522	3.60135
3.63826	3.61165
3.64113	3.62201
3.64415	3.63239
3.64731	3.64283
3.65009	3.65328
3.65299	3.66377
3.65607	3.67427
3.65917	3.68477
3.66225	3.69527
3.6651	3.70577
3.66813	3.71628
3.67103	3.72678
3.67386	3.73729
3.67675	3.74782
3.67977	3.75839
3.6831	3.76897
3.68601	3.77952
3.68901	3.7901
3.69173	3.80068
3.69471	3.81125
3.69775	3.82182
3.70074	3.83237
3.70359	3.84293
3.70651	3.85347
3.7095	3.86401
3.71254	3.87456
3.71568	3.88513
3.71875	3.89569
3.7215	3.90619
3.72475	3.91669
3.72755	3.92712
3.7307	3.93755
3.73375	3.94799
3.73674	3.95842
3.73967	3.96883
3.74268	3.97921
3.74573	3.98959
3.74872	3.99998
3.75189	4.01031
3.75483	4.02058
3.75782	4.03084
3.76078	4.0411
3.76346	4.05131
3.76633	4.06149
3.7697	4.07166
3.77263	4.0818
3.77567	4.09194
3.77848	4.10205
3.78162	4.11214
3.78474	4.1222
3.78749	4.13223
3.79045	4.14224
3.79524	4.15718
3.79946	4.17208
3.80387	4.187
3.80865	4.20185
3.81309	4.21666
3.81758	4.23147
3.82209	4.24624
3.8266	4.26101
3.83097	4.27583
3.83551	4.2906
3.83972	4.30545
3.84404	4.32036
3.84885	4.33527
3.85292	4.35024
3.85602	4.36027
3.85886	4.37032
3.86186	4.38037
3.86489	4.39044
3.8677	4.40056
3.87062	4.41072
3.87379	4.42089
3.87677	4.43107
3.87953	4.4413
3.88259	4.45156
3.88565	4.46183
3.88863	4.47209
3.89176	4.48239
3.89472	4.49271
3.89745	4.50306
3.90055	4.51343
3.90349	4.52382
3.90651	4.53425
3.90939	4.54471
3.91236	4.55516
3.91527	4.5656
3.91815	4.57606
3.92101	4.58654
3.92404	4.59698
3.9268	4.6074
3.92976	4.61781
3.93289	4.62822
3.93584	4.63866
3.93898	4.64907
3.94198	4.65944
3.94508	4.6698
3.94791	4.68015
3.95095	4.69048
3.954	4.70078
3.95713	4.71106
3.95992	4.72133
3.96286	4.73156
3.96579	4.7418
3.96901	4.752
3.97207	4.76212
3.97494	4.7722
3.97789	4.78227
3.98107	4.79227
3.98558	4.80718
3.99	4.82201
3.99463	4.83675
3.99905	4.85138
4.00381	4.86596
4.00793	4.88044
4.01277	4.89478
4.0172	4.90913
4.02171	4.9234
4.02616	4.93761
4.03069	4.95177
4.03507	4.9659
4.03961	4.97999
4.04409	4.99401
4.04825	5.00805
4.05304	5.02202
4.05763	5.03601
4.06187	5.04999
4.06631	5.06394
4.07091	5.0779
4.0753	5.09187
4.07987	5.10586
4.08422	5.1199
4.08857	5.134
4.09322	5.14809
4.09762	5.16223
4.10194	5.17641
4.10628	5.19063
4.11082	5.20486
4.11515	5.21916
4.11964	5.2335
4.12419	5.24785
4.12864	5.26224
4.13317	5.27661
4.13748	5.29103
4.14198	5.30548
4.14653	5.32001
4.15103	5.33456
4.15549	5.3491
4.15983	5.36363
4.16414	5.37817
4.16864	5.39269
4.1731	5.40721
4.17748	5.42173
4.18225	5.43626
4.18669	5.45075
4.19113	5.46521
4.19555	5.47961
4.20012	5.49394
4.20462	5.50824
4.20928	5.52248
4.21382	5.53669
4.21859	5.55084
4.22303	5.56485
4.22769	5.57876
4.23186	5.59255
4.23632	5.6062
4.24085	5.6197
4.24548	5.63311
4.25005	5.64638
4.25502	5.6595
4.25959	5.6724
4.2642	5.6851
4.26884	5.69765
4.27312	5.71014
4.27768	5.72254
4.28245	5.73477
4.28704	5.74684
4.29156	5.75876
4.29596	5.77055
4.30026	5.78218
4.30471	5.79377
4.30945	5.80533
4.31398	5.81689
4.31819	5.82837
4.32275	5.83982
4.32721	5.85122
4.3315	5.86263
4.33574	5.87411
4.34042	5.88565
4.34497	5.89724
4.34948	5.90881
4.35371	5.92047
4.35841	5.93223
4.36255	5.94399
4.36711	5.9558
4.37139	5.96772
4.37606	5.97971
4.38038	5.99173
4.38481	6.0038
4.38958	6.01591
4.39373	6.02814
4.398	6.0404
4.40248	6.05268
4.40711	6.06497
4.41137	6.07735
4.41599	6.08967
4.42042	6.10199
4.42489	6.11429
4.4296	6.12652
4.43413	6.1388
4.4383	6.15108
4.44282	6.16338
4.4477	6.17565
4.45184	6.18791
4.45627	6.2001
4.46058	6.21222
4.46519	6.22429
4.46977	6.23625
4.47419	6.24814
4.47889	6.25996
4.4835	6.27173
4.4881	6.28338
4.49248	6.29499
4.49694	6.3065
4.50151	6.31803
4.50614	6.32944
4.51039	6.34074
4.51469	6.35197
4.51943	6.36307
4.52376	6.37409
4.52837	6.38503
4.53276	6.39586
4.53769	6.40664
4.54196	6.41735
4.54646	6.42794
4.55092	6.43848
4.55552	6.44897
4.56019	6.45933
4.56451	6.46965
4.56889	6.47991
4.57369	6.49014
4.57809	6.50026
4.58254	6.51038
4.58688	6.52042
4.5914	6.53043
4.59566	6.54043
4.60167	6.55369
4.60767	6.56699
4.61372	6.58026
4.61819	6.59028
4.62241	6.60031
4.62688	6.61035
4.63152	6.62045
4.6358	6.63057
4.64034	6.6407
4.64461	6.65079
4.64947	6.66091
4.65391	6.67107
4.65836	6.68124
4.66269	6.69149
4.66733	6.70178
4.67167	6.71202
4.6761	6.72229
4.68028	6.73253
4.68505	6.74284
4.68951	6.75311
4.69396	6.76338
4.69854	6.77363
4.70306	6.78387
4.70748	6.79409
4.71176	6.8043
4.7164	6.81448
4.72095	6.8247
4.72549	6.83486
4.73008	6.84493
4.73444	6.85496
4.73903	6.86497
4.7451	6.8782
4.75078	6.89134
4.75696	6.90446
4.76282	6.91742
4.76867	6.93023
4.7749	6.94296
4.78066	6.95552
4.78673	6.96788
4.79304	6.98008
4.79878	6.99218
4.80513	7.00407
4.81095	7.01578
4.81697	7.0273
4.82274	7.03867
4.82889	7.04988
4.83518	7.06086
4.84089	7.07177
4.84683	7.08248
4.85288	7.09314
4.85889	7.10368
4.86477	7.11426
4.87075	7.12467
4.87688	7.13499
4.88276	7.14537
4.88868	7.15574
4.89453	7.16618
4.90066	7.17667
4.90625	7.18715
4.9123	7.19773
4.91815	7.2083
4.92416	7.2189
4.93014	7.22963
4.93612	7.24042
4.94197	7.25126
4.94778	7.26225
4.95353	7.27326
4.95963	7.28428
4.96566	7.2953
4.97155	7.30634
4.9775	7.31736
4.98371	7.32839
4.98941	7.33946
4.99529	7.35052
5.0013	7.36153
5.00742	7.3724
5.01337	7.38323
5.01942	7.39403
5.02554	7.40462
5.03154	7.41523
5.03761	7.42578
5.04333	7.4362
5.04953	7.44652
5.05532	7.45664
5.06139	7.46666
5.06899	7.479
5.07657	7.49112
5.0842	7.50306
5.09137	7.51479
5.09911	7.52639
5.10671	7.53771
5.11415	7.54877
5.12186	7.55959
5.12926	7.57029
5.13684	7.58076
5.1442	7.59108
5.15151	7.60124
5.15925	7.61137
5.16807	7.62325
5.17703	7.63494
5.18626	7.64654
5.19522	7.65811
5.20399	7.66953
5.21295	7.681
5.22174	7.69247
5.23063	7.70386
5.23955	7.71533
5.24838	7.72698
5.25731	7.73868
5.26621	7.75043
5.27528	7.76227
5.28432	7.77412
5.29309	7.78593
5.30203	7.79774
5.31092	7.80955
5.31979	7.82137
5.32889	7.83304
5.33758	7.84478
5.34672	7.85649
5.35549	7.86806
5.36459	7.8796
5.37364	7.89084
5.38255	7.90191
5.39164	7.91257
5.40079	7.92294
5.41125	7.93457
5.42161	7.94571
5.4319	7.95637
5.44251	7.96667
5.4547	7.97805
5.46654	7.98903
5.47862	7.99993
5.4905	8.01066
5.50214	8.02147
5.51405	8.03236
5.52611	8.04331
5.53802	8.05451
5.54985	8.06587
5.56004	8.07599
5.57062	8.08618
5.58079	8.09656
5.59121	8.10708
5.60168	8.1177
5.61236	8.12838
5.62269	8.13908
5.63326	8.14961
5.64391	8.15993
5.6544	8.17003
5.66625	8.18133
5.67801	8.19237
5.69017	8.20316
5.70198	8.21375
5.71396	8.22412
5.72616	8.23415
5.73943	8.24481
5.75313	8.25484
5.76795	8.26517
5.78297	8.27493
5.79799	8.28391
5.81315	8.29264
5.82785	8.3012
5.84249	8.30952
5.85775	8.3177
5.87243	8.32602
5.88739	8.33464
5.90216	8.3436
5.91699	8.35301
5.93187	8.36271
5.94666	8.37278
5.96142	8.38308
5.97612	8.39356
5.99114	8.40427
6.00618	8.41508
6.02124	8.42578
6.03603	8.4363
6.05075	8.44651
6.06582	8.45615
6.08078	8.46537
6.09587	8.47403
6.1111	8.48193
6.12597	8.48912
6.14067	8.49589
6.15546	8.50205
6.17074	8.50795
6.18541	8.51383
6.20026	8.51981
6.21515	8.5256
6.23021	8.5316
6.24479	8.53792
6.25967	8.54466
6.27449	8.55148
6.28985	8.55871
6.30446	8.56607
6.31934	8.57315
6.33412	8.58002
6.34888	8.58676
6.36416	8.59337
6.37872	8.59989
6.39385	8.60627
6.40887	8.61244
6.4234	8.61834
6.43848	8.62398
6.45325	8.62928
6.46825	8.63469
6.483	8.63976
6.49835	8.64472
6.51314	8.64912
6.52825	8.65315
6.54311	8.65656
6.55782	8.65949
6.57299	8.66202
6.58783	8.66448
6.60271	8.66685
6.6175	8.66937
6.63246	8.67216
6.64719	8.67546
6.66192	8.67906
6.67716	8.68319
6.69179	8.68761
6.70684	8.69231
6.72159	8.69684
6.73649	8.70153
6.75118	8.70615
6.76613	8.71067
6.78127	8.71504
6.7959	8.7193
6.81111	8.72283
6.82627	8.72583
6.8408	8.72838
6.8559	8.7304
6.87094	8.73203
6.88581	8.73374
6.90068	8.73522
6.91565	8.73655
6.93032	8.73807
6.94502	8.73963
6.96005	8.74124
6.97493	8.74309
6.98981	8.74516
7.00461	8.74731
7.01959	8.74955
7.03422	8.75198
7.04922	8.75457
7.06411	8.75727
7.07891	8.76006
7.09388	8.76287
7.10914	8.76571
7.12379	8.76828
7.13869	8.77088
7.15319	8.77333
7.16855	8.77575
7.18332	8.77795
7.19828	8.77997
7.2134	8.78155
7.22817	8.7826
7.24323	8.78325
7.25798	8.78347
7.273	8.7835
7.28766	8.78328
7.30245	8.78296
7.31766	8.78238
7.33263	8.78176
7.34722	8.78115
7.36225	8.78069
7.37721	8.78047
7.392	8.78084
7.40673	8.7816
7.42171	8.78263
7.43661	8.78395
7.45123	8.7856
7.46623	8.78735
7.48109	8.78912
7.49624	8.79108
7.511	8.79293
7.52607	8.79447
7.54115	8.7956
7.55595	8.79645
7.57079	8.79679
7.58583	8.79656
7.60065	8.79617
7.61533	8.79502
7.63059	8.79371
7.64441	8.79241
7.65962	8.79132
7.67488	8.79025
7.68994	8.78951
7.70509	8.78873
7.71952	8.78781
7.72983	8.78719
7.7449	8.78619
7.75988	8.78543
7.77451	8.78482
7.789	8.78952
7.79293	8.80433
7.79447	8.81666
7.79497	8.83269
7.79535	8.85253
7.7953	8.86389
7.79508	8.87624
7.79485	8.88959
7.79451	8.90394
7.79399	8.91926
7.79333	8.93555
7.79249	8.95283
7.79168	8.97108
7.79138	8.99029
7.79239	9.01039
7.79506	9.03138
7.79937	9.05323
7.80513	9.07588
7.81186	9.09928
7.81959	9.12338
7.82821	9.14814
7.83776	9.17351
7.84798	9.19945
7.85918	9.22589
7.87095	9.25279
7.88343	9.28009
7.89649	9.30776
7.90977	9.33574
7.92365	9.36399
7.93789	9.39246
7.95261	9.42107
7.9679	9.4498
7.98361	9.47863
7.99947	9.5075
8.01559	9.5364
8.03216	9.5653
8.04911	9.59416
8.06692	9.62298
8.08449	9.65173
8.10198	9.68034
8.11947	9.7087
8.13669	9.73667
8.15377	9.76408
8.17071	9.79082
8.18781	9.81681
8.20472	9.84199
8.22165	9.86626
8.23843	9.88956
8.2551	9.91182
8.2717	9.93299
8.28842	9.95304
8.30484	9.97192
8.32132	9.98962
8.3377	10.0061
8.35372	10.0215
8.3697	10.0356
8.38572	10.0485
8.40176	10.0602
8.41757	10.0707
8.44896	10.0881
8.48013	10.1009
8.52719	10.1119
8.63318	10.1057
8.67774	10.0928
8.70725	10.0819
8.73682	10.0695
8.76586	10.0561
8.79489	10.042
8.82401	10.0275
8.85318	10.0127
8.88226	9.99795
8.91182	9.98327
8.94145	9.96898
8.97096	9.95517
9.00065	9.94191
9.03058	9.92935
9.0606	9.91748
9.08993	9.90628
9.1197	9.89573
9.16444	9.88113
9.20895	9.86774
9.25365	9.85527
9.29825	9.84356
9.34243	9.83241
9.38691	9.82174
9.43113	9.81152
9.49068	9.79851
9.55017	9.78587
9.60947	9.77338
9.66864	9.76081
9.72791	9.74817
9.78779	9.73564
9.8476	9.72338
9.90759	9.7113
9.9671	9.69927
10.0267	9.68707
10.0863	9.6747
10.1457	9.66238
10.2055	9.65005
10.265	9.63784
10.3249	9.62572
10.3842	9.6135
10.4439	9.60104
10.5039	9.5884
10.5638	9.57577
10.6233	9.56334
10.683	9.55124
10.7421	9.53961
10.8011	9.52844
10.8597	9.51744
10.9185	9.5066
10.9781	9.496
11.038	9.48591
11.1131	9.47413
11.188	9.46319
11.2624	9.45261
11.3364	9.44221
11.4255	9.43049
11.5152	9.41942
11.6044	9.40826
11.6935	9.3969
11.7835	9.38581
11.8728	9.37541
11.9758	9.36411
12.079	9.35353
12.1831	9.34375
12.2881	9.33533
12.3918	9.32858
12.4959	9.32238
12.6002	9.3167
12.705	9.3117
12.8091	9.30629
12.9129	9.29958
13.0183	9.2921
13.1225	9.28399
13.2261	9.27568
13.3302	9.26743
13.4338	9.2597
13.5379	9.25211
13.6422	9.24473
13.7477	9.23792
13.8512	9.23263
13.9543	9.22874
14.0577	9.22546
14.1619	9.22288
14.2671	9.22275
14.3715	9.22502
14.4745	9.22962
14.5778	9.23654
14.681	9.24451
14.7853	9.25282
14.8908	9.26147
14.9952	9.27043
15.0991	9.2787
15.203	9.28526
15.3084	9.2894
15.4134	9.29215
15.5186	9.29438
15.6222	9.29602
15.7255	9.29716
15.8296	9.2983
15.9335	9.29894
16.0379	9.2997
16.1427	9.30148
16.2467	9.30378
16.3504	9.30561
16.4548	9.30747
16.5595	9.30964
16.6636	9.3125
16.7679	9.31538
16.8725	9.31837
16.9765	9.32197
17.0798	9.32664
17.1829	9.33138
17.2875	9.33619
17.3928	9.34109
17.4974	9.34614
17.6011	9.35186
17.7052	9.35849
17.809	9.36497
17.9132	9.37092
18.0187	9.37729
18.1227	9.38463
18.2261	9.39215
18.3295	9.39921
18.4342	9.40544
18.5388	9.41162
18.6432	9.41794
18.7473	9.42443
18.8514	9.4314
18.9555	9.43904
19.0595	9.44706
19.1636	9.45601
19.2682	9.46653
19.3569	9.47669
19.4451	9.4878
19.5191	9.49799
19.5932	9.50905
19.6678	9.52044
19.7418	9.53247
19.8013	9.5425
19.8616	9.55285
19.9219	9.56359
19.9806	9.57471
20.0401	9.58614
20.099	9.59774
20.1587	9.60932
20.2183	9.62072
20.2786	9.63177
20.3384	9.64264
20.3989	9.65379
20.4593	9.66496
20.5189	9.67604
20.5779	9.68692
20.6368	9.69794
20.6958	9.70902
20.7551	9.72015
20.8141	9.73116
20.8737	9.74204
20.9329	9.75295
20.9935	9.76403
21.0534	9.7753
21.1133	9.78673
21.1729	9.79813
21.232	9.80953
21.2913	9.82074
21.351	9.83168
21.411	9.8421
21.4712	9.8521
21.5458	9.86421
21.6204	9.87609
21.6949	9.88754
21.7689	9.89839
21.8429	9.90889
21.9173	9.91947
21.9917	9.93012
22.0659	9.94057
22.1399	9.95099
22.2148	9.96165
22.2894	9.97242
22.3642	9.98301
22.4388	9.99309
22.5283	10.0048
22.6182	10.0165
22.7075	10.0276
22.7962	10.038
22.9007	10.0491
23.0053	10.0597
23.1092	10.0715
23.1977	10.0826
23.286	10.0937
23.3756	10.1046
23.4658	10.1156
23.5561	10.127
23.6457	10.1381
23.7344	10.1493
23.8236	10.1602
23.9278	10.1716
24.0319	10.1823
24.1371	10.1935
24.226	10.2043
24.3143	10.2157
24.4027	10.2273
24.4919	10.2388
24.5822	10.2502
24.6725	10.2621
24.762	10.2741
24.8514	10.2856
24.9397	10.2968
25.0295	10.3075
25.1185	10.3179
25.2074	10.328
25.2974	10.3383
25.3871	10.349
25.4763	10.3599
25.5653	10.3708
25.6543	10.3815
25.7437	10.3922
25.8331	10.4027
25.9224	10.4129
26.0275	10.4243
26.1308	10.4359
26.2347	10.4474
26.3384	10.4588
26.4432	10.4694
26.5487	10.4804
26.6533	10.4913
26.757	10.5017
26.8604	10.5123
26.9644	10.5225
27.0684	10.5315
27.1736	10.5402
27.2781	10.5494
27.3817	10.5589
27.4853	10.5688
27.5899	10.5785
27.6947	10.5884
27.7993	10.5989
27.9034	10.6096
28.0073	10.6205
28.0965	10.6306
28.1854	10.6407
28.2741	10.6508
28.3638	10.6616
28.4537	10.6733
28.5278	10.6836
28.6023	10.6943
28.6767	10.7057
28.7515	10.7177
28.8256	10.7301
28.8999	10.7424
28.9747	10.7547
29.0491	10.7668
29.124	10.7793
29.1836	10.7896
29.243	10.8003
29.3017	10.8112
29.3605	10.822
29.4194	10.8326
29.4791	10.8429
29.5387	10.8534
29.599	10.8639
29.6593	10.8748
29.7189	10.886
29.7784	10.8975
29.8377	10.9092
29.8971	10.9212
29.9566	10.9335
30.016	10.9458
30.0756	10.9578
30.1349	10.9697
30.1953	10.9816
30.2553	10.9938
30.315	11.0064
30.3743	11.0195
30.433	11.0328
30.492	11.0459
30.5508	11.059
30.6101	11.072
30.6701	11.0852
30.7152	11.0953
30.7599	11.1056
30.8051	11.1161
30.8491	11.1268
30.8943	11.1377
30.9388	11.1488
30.9834	11.16
31.0279	11.1712
31.0723	11.1825
31.1173	11.1939
31.1621	11.2053
31.2069	11.2168
31.2514	11.2283
31.2963	11.2396
31.3407	11.2509
31.3853	11.2623
31.4303	11.2737
31.4753	11.2851
31.52	11.2965
31.5643	11.3079
31.6089	11.3192
31.6529	11.3307
31.6976	11.3421
31.7421	11.3537
31.7865	11.3654
31.8312	11.3773
31.8757	11.3892
31.9207	11.4012
31.965	11.4135
32.0099	11.4258
32.0544	11.4382
32.0995	11.4505
32.1446	11.463
32.1895	11.4757
32.2335	11.4884
32.2782	11.5014
32.3228	11.5143
32.3675	11.5274
32.412	11.5404
32.4563	11.5533
32.501	11.5659
32.5459	11.5782
32.5907	11.5905
32.636	11.6029
32.681	11.6153
32.7263	11.6275
32.7708	11.6398
32.8151	11.652
32.8591	11.6645
32.9034	11.6773
32.9478	11.6903
32.9923	11.7034
33.0368	11.7165
33.0809	11.7298
33.1257	11.7429
33.1701	11.7561
33.2152	11.7693
33.2602	11.7828
33.3053	11.7965
33.3502	11.8104
33.3949	11.8245
33.4398	11.8386
33.484	11.8529
33.5283	11.8671
33.5726	11.8811
33.6177	11.8947
33.6624	11.9078
33.7075	11.9207
33.7525	11.9334
33.7974	11.9461
33.8427	11.9587
33.8875	11.9714
33.9324	11.9841
33.9769	11.9968
34.0209	12.0097
34.0652	12.0228
34.1096	12.0362
34.1544	12.0498
34.1988	12.0638
34.2433	12.0779
34.2876	12.0922
34.3321	12.1068
34.3767	12.1218
34.4065	12.1321
34.4364	12.1425
34.4664	12.1531
34.4961	12.1639
34.526	12.1747
34.556	12.1855
34.5859	12.1965
34.6157	12.2074
34.6455	12.2182
34.6753	12.229
34.7049	12.24
34.7345	12.2508
34.7644	12.2617
34.7941	12.2725
34.8242	12.2833
34.8542	12.294
34.8837	12.3047
34.9135	12.3152
34.9436	12.3256
34.973	12.3359
35.0026	12.3462
35.0324	12.3563
35.0625	12.3664
35.1074	12.3813
35.1526	12.3961
35.1971	12.4109
35.2418	12.4259
35.2714	12.436
35.3011	12.4463
35.3309	12.4566
35.3607	12.467
35.39	12.4776
35.4195	12.4882
35.4486	12.4986
35.478	12.5091
35.5074	12.5196
35.5373	12.5299
35.5673	12.5404
35.5972	12.5509
35.6274	12.5614
35.6576	12.5719
35.6874	12.5824
35.7174	12.5931
35.7477	12.6038
35.7775	12.6146
35.8071	12.6253
35.837	12.636
35.8666	12.6467
35.896	12.6575
35.9255	12.6682
35.9552	12.6789
35.985	12.6897
36.0145	12.7005
36.0445	12.711
36.0747	12.7216
36.1043	12.7321
36.1342	12.7424
36.1638	12.7525
36.1933	12.7627
36.2231	12.773
36.2532	12.7832
36.2835	12.7935
36.3135	12.8039
36.3439	12.8143
36.374	12.8248
36.4031	12.8356
36.4328	12.8465
36.4623	12.8575
36.4918	12.8686
36.521	12.8798
36.5506	12.891
36.5801	12.9022
36.6096	12.9136
36.6391	12.9248
36.669	12.936
36.6986	12.9472
36.7282	12.9583
36.7586	12.9693
36.7888	12.9805
36.8188	12.9917
36.8487	13.0028
36.8789	13.014
36.9083	13.0252
36.9382	13.0364
36.9681	13.0474
36.9978	13.0584
37.0275	13.0694
37.0575	13.0802
37.0872	13.091
37.1167	13.1019
37.1464	13.1125
37.1763	13.1231
37.2061	13.1335
37.2359	13.1439
37.266	13.1541
37.2958	13.1643
37.3255	13.1744
37.355	13.1844
37.3996	13.1994
37.4291	13.2094
37.4743	13.2244
37.504	13.2345
37.5344	13.2446
37.5794	13.2596
37.6087	13.2697
37.6383	13.2798
37.6679	13.2899
37.6977	13.2999
37.727	13.31
37.7569	13.3201
37.787	13.3301
37.8167	13.3403
37.8463	13.3505
37.8761	13.3607
37.9059	13.371
37.9355	13.3811
37.9803	13.3961
38.0099	13.4063
38.0395	13.4163
38.0843	13.4312
38.1286	13.446
38.1737	13.4608
38.2189	13.4757
38.249	13.4858
38.2789	13.496
38.3076	13.5063
38.3372	13.5169
38.3671	13.5274
38.3967	13.5382
38.4262	13.549
38.4558	13.5599
38.4857	13.5708
38.5153	13.5818
38.545	13.5927
38.5748	13.6034
38.6047	13.6141
38.6345	13.6248
38.6644	13.6355
38.6946	13.6464
38.7247	13.6573
38.755	13.6683
38.7853	13.6791
38.8153	13.69
38.845	13.701
38.8746	13.7119
38.9042	13.7228
38.9337	13.7339
38.9633	13.7449
38.993	13.7559
39.0224	13.7668
39.0521	13.7775
39.0816	13.7881
39.1113	13.7985
39.1405	13.8089
39.1704	13.8191
39.2002	13.8292
39.2448	13.8441
39.2901	13.8588
39.335	13.8737
39.365	13.8838
39.3948	13.894
39.4246	13.9044
39.4543	13.9148
39.4843	13.9253
39.5141	13.9358
39.5434	13.9466
39.5728	13.9573
39.6023	13.968
39.6318	13.9787
39.6616	13.9893
39.6916	13.9998
39.7216	14.0102
39.7516	14.0205
39.7817	14.0309
39.8118	14.0412
39.8415	14.0516
39.8713	14.0619
39.9016	14.0722
39.9315	14.0826
39.9616	14.093
39.9917	14.1033
40.0215	14.1135
40.0511	14.1236
40.0804	14.1337
40.1101	14.1437
40.1395	14.1538
40.1692	14.1638
40.2138	14.1789
40.2435	14.1889
40.273	14.199
40.3174	14.2138
40.3617	14.2284
40.4061	14.243
40.4505	14.2578
40.4953	14.2727
40.5254	14.2829
40.555	14.2932
40.5853	14.3037
40.6154	14.3143
40.6451	14.325
40.675	14.3357
40.7049	14.3464
40.7345	14.357
40.7642	14.3677
40.7938	14.3784
40.8237	14.3892
40.8533	14.4
40.8831	14.4109
40.9132	14.4217
40.9431	14.4325
40.973	14.4432
41.003	14.4538
41.0327	14.4645
41.0622	14.4751
41.0919	14.4858
41.122	14.4963
41.1519	14.5067
41.1817	14.5169
41.2119	14.527
41.2417	14.5371
41.2713	14.5472
41.301	14.5573
41.3309	14.5674
41.3604	14.5776
41.39	14.5878
41.4199	14.5981
41.4493	14.6085
41.4787	14.6191
41.508	14.6295
41.5373	14.6398
41.5667	14.6502
41.5965	14.6605
41.6265	14.6707
41.6562	14.681
41.6861	14.6914
41.7164	14.7018
41.7463	14.7123
41.7764	14.7228
41.8067	14.7334
41.8367	14.7441
41.8665	14.7547
41.8963	14.7654
41.926	14.776
41.9556	14.7867
41.9852	14.7975
42.0148	14.8082
42.0445	14.819
42.0743	14.8298
42.1042	14.8405
42.1342	14.851
42.1642	14.8615
42.1941	14.8717
42.2386	14.8865
42.2829	14.9012
42.3282	14.9156
42.3734	14.9299
42.4186	14.9441
42.4631	14.9584
42.5075	14.9728
42.5517	14.987
42.5957	15.0013
42.6402	15.0156
42.6842	15.0299
42.7287	15.0441
42.7732	15.0582
42.8183	15.0723
42.8635	15.0864
42.9084	15.1007
42.9534	15.1152
42.9977	15.1299
43.0426	15.1447
43.0871	15.1595
43.1321	15.1743
43.1766	15.1893
43.206	15.1994
43.2359	15.2094
43.2657	15.2194
43.2955	15.2294
43.3405	15.2442
43.385	15.2589
43.4292	15.2732
43.4737	15.2871
43.5182	15.3008
43.5636	15.3144
43.6089	15.328
43.6539	15.3415
43.6983	15.355
43.7427	15.3686
43.7871	15.3821
43.8317	15.3957
43.8764	15.4095
43.9205	15.4234
43.9649	15.4374
44.0093	15.4514
44.0542	15.4652
44.0988	15.4791
44.1435	15.4929
44.1879	15.5067
44.2332	15.5206
44.2784	15.5344
44.3238	15.5486
44.3682	15.563
44.4124	15.5775
44.4572	15.592
44.5013	15.6065
44.5456	15.6208
44.59	15.6348
44.6346	15.6484
44.6796	15.6615
44.7243	15.6742
44.7695	15.6871
44.8148	15.7003
44.8601	15.7134
44.9048	15.7265
44.9493	15.7397
44.9935	15.7529
45.0377	15.7666
45.0823	15.7803
45.1265	15.7943
45.1711	15.8081
45.2152	15.8219
45.2599	15.8356
45.3042	15.849
45.3492	15.8624
45.3946	15.876
45.4395	15.89
45.4846	15.9043
45.5293	15.9189
45.574	15.9335
45.6181	15.9483
45.6621	15.963
45.7063	15.9777
45.751	15.9922
45.796	16.0063
45.8408	16.0202
45.8862	16.0339
45.9311	16.0478
45.976	16.0618
46.0209	16.0761
46.0658	16.0905
46.1105	16.105
46.1544	16.1194
46.1987	16.1336
46.243	16.1479
46.2878	16.1622
46.3324	16.1766
46.377	16.1909
46.4216	16.2051
46.4661	16.2193
46.5108	16.2333
46.5555	16.2476
46.6005	16.2618
46.6453	16.2763
46.6903	16.2908
46.7348	16.3053
46.7795	16.3195
46.8239	16.3336
46.8683	16.3478
46.913	16.3618
46.9576	16.3762
47.0025	16.3908
47.0472	16.4056
47.0922	16.4204
47.1365	16.4352
47.1811	16.45
47.2261	16.4646
47.2708	16.4791
47.3158	16.4934
47.3605	16.5082
47.4053	16.5229
47.4499	16.5379
47.4798	16.5482
47.5095	16.5586
47.5387	16.5692
47.5683	16.5799
47.5974	16.5905
47.6267	16.6011
47.6561	16.6118
47.6859	16.6223
47.7159	16.6327
47.7453	16.6432
47.7753	16.6536
47.8054	16.664
47.8355	16.6744
47.8654	16.6849
47.8955	16.6955
47.9256	16.7062
47.9554	16.7168
47.9853	16.7275
48.0149	16.7382
48.0445	16.7491
48.0741	16.7601
48.1039	16.7711
48.1336	16.7823
48.1634	16.7936
48.1933	16.8047
48.2233	16.8156
48.253	16.8265
48.2826	16.8371
48.3122	16.8475
48.3418	16.8577
48.3714	16.8679
48.4015	16.878
48.4318	16.888
48.4618	16.8982
48.4922	16.9084
48.5222	16.9187
48.5517	16.9292
48.5814	16.9399
48.6112	16.9505
48.6406	16.9612
48.67	16.9719
48.6994	16.9827
48.7288	16.9935
48.7581	17.0044
48.7875	17.0152
48.8174	17.0257
48.8471	17.0363
48.8769	17.0467
48.9072	17.0571
48.9374	17.0676
48.967	17.0783
48.9968	17.0892
49.0266	17.1003
49.0562	17.1116
49.0861	17.1231
49.116	17.1346
49.1458	17.1463
49.1753	17.1582
49.2052	17.17
49.2348	17.1819
49.2641	17.1939
49.2935	17.2059
49.3238	17.2179
49.3536	17.23
49.3837	17.2421
49.4138	17.2541
49.4436	17.2661
49.4732	17.278
49.5029	17.2897
49.5328	17.3012
49.5623	17.3129
49.5922	17.3245
49.6225	17.3363
49.6525	17.3481
49.6827	17.36
49.7128	17.3716
49.7427	17.3832
49.7723	17.3947
49.8019	17.4062
49.8316	17.4175
49.8609	17.4288
49.8903	17.44
49.9202	17.4512
49.9499	17.4625
49.9793	17.4739
50.0089	17.4853
50.0388	17.4968
50.0684	17.5083
50.098	17.5196
50.1282	17.531
50.1578	17.5425
50.1872	17.5542
50.2169	17.5658
50.2617	17.5784
50.3399	17.5655
50.3719	17.5479
50.3881	17.5365
50.4046	17.5236
50.4208	17.5091
50.4373	17.4932
50.453	17.4758
50.4691	17.4571
50.4858	17.437
50.5024	17.4156
50.5193	17.3929
50.5362	17.369
50.5531	17.3438
50.5699	17.3175
50.587	17.2901
50.6038	17.2616
50.6187	17.2319
50.6299	17.2011
50.6376	17.1692
50.6423	17.1363

## Sheet: cube PLA_50_XY 4
cube PLA_50_XY 4	cube PLA_50_XY 4
Stauchung	Standardkraft
%	MPa
0	0.0986819
0.000160081	0.09778
0.000327365	0.0970361
0.000437169	0.0964104
0.00054377	0.095875
0.000602704	0.095757
0.00049288	0.0966855
0.00698594	0.0986629
0.016419	0.100328
0.0259354	0.10233
0.0362749	0.105047
0.0470016	0.108057
0.0573464	0.110975
0.0678532	0.113706
0.0773038	0.115893
0.0874969	0.118226
0.0978376	0.120356
0.108542	0.122292
0.118859	0.124045
0.129367	0.125666
0.139836	0.127166
0.150032	0.12859
0.160605	0.129995
0.170643	0.131369
0.18117	0.132741
0.191706	0.134129
0.202145	0.135517
0.212327	0.136944
0.222685	0.138377
0.233086	0.139811
0.243604	0.141252
0.253838	0.142691
0.26452	0.144144
0.274671	0.14559
0.285092	0.147032
0.295524	0.148476
0.305963	0.149905
0.316386	0.151339
0.326888	0.152758
0.337015	0.154178
0.347712	0.155605
0.357709	0.157009
0.368382	0.158389
0.378918	0.159761
0.389356	0.16111
0.399515	0.162451
0.409993	0.163784
0.420606	0.16509
0.430656	0.166389
0.44127	0.167678
0.451763	0.168956
0.462106	0.170214
0.472245	0.171472
0.481694	0.172535
0.49172	0.173749
0.50228	0.174937
0.512937	0.176129
0.523311	0.177313
0.533471	0.178489
0.543826	0.179664
0.554176	0.180817
0.564624	0.181972
0.575096	0.183135
0.585353	0.184282
0.595815	0.185449
0.606339	0.186631
0.616613	0.187836
0.627195	0.189091
0.637367	0.190397
0.647684	0.191756
0.65811	0.193183
0.668476	0.194656
0.678959	0.196175
0.689204	0.197719
0.699827	0.199297
0.709944	0.200874
0.720424	0.202459
0.73096	0.204047
0.741259	0.205622
0.751686	0.207196
0.76219	0.208764
0.772335	0.210305
0.783	0.211863
0.793233	0.2134
0.803615	0.214936
0.814369	0.216485
0.824476	0.218023
0.834707	0.219561
0.845394	0.221111
0.855882	0.222644
0.866095	0.2242
0.876277	0.225766
0.886965	0.22732
0.897385	0.22887
0.907821	0.230444
0.918326	0.232036
0.928364	0.233643
0.938886	0.235258
0.949292	0.236881
0.959898	0.238518
0.969907	0.240202
0.980446	0.24188
0.990694	0.243557
1.00141	0.245241
1.01171	0.246948
1.02202	0.248627
1.03253	0.250313
1.04188	0.251731
1.05186	0.253416
1.06219	0.255117
1.07253	0.25682
1.0831	0.258525
1.09314	0.260271
1.10376	0.262013
1.11431	0.263775
1.12478	0.265526
1.13517	0.267277
1.1454	0.26905
1.15567	0.270809
1.16609	0.272576
1.1766	0.274398
1.18672	0.276254
1.19701	0.278102
1.20629	0.279715
1.21674	0.281592
1.22679	0.283509
1.23743	0.285437
1.2475	0.287327
1.2582	0.289216
1.26849	0.29114
1.27868	0.293071
1.28905	0.295028
1.29848	0.296704
1.30844	0.298676
1.31886	0.300673
1.32925	0.302678
1.33989	0.304651
1.35012	0.30667
1.36063	0.30867
1.37076	0.310686
1.38008	0.312402
1.39017	0.314431
1.4008	0.316474
1.411	0.318555
1.42148	0.320616
1.43193	0.322675
1.44249	0.324731
1.45267	0.326805
1.46285	0.328864
1.47337	0.330909
1.48374	0.332965
1.49426	0.335037
1.50443	0.337118
1.51375	0.3389
1.524	0.34094
1.53439	0.342948
1.54491	0.344949
1.55524	0.346934
1.56571	0.348878
1.57595	0.350777
1.58651	0.352679
1.59685	0.354596
1.60709	0.356535
1.6175	0.358481
1.62804	0.360402
1.63858	0.362328
1.64901	0.364313
1.65941	0.366289
1.66947	0.368303
1.67999	0.370329
1.6902	0.372364
1.69956	0.374139
1.71004	0.376257
1.72005	0.378396
1.73052	0.380543
1.74093	0.382711
1.75022	0.38463
1.76026	0.386909
1.77025	0.389264
1.78097	0.391747
1.79098	0.39437
1.80137	0.397171
1.81186	0.400135
1.82241	0.403269
1.83258	0.406592
1.84278	0.41011
1.8535	0.413834
1.86359	0.417737
1.87386	0.421853
1.88425	0.42622
1.8946	0.430724
1.905	0.435493
1.91558	0.440391
1.92572	0.445408
1.93637	0.450504
1.94661	0.455735
1.95703	0.460984
1.96736	0.466315
1.97795	0.471677
1.98804	0.477177
1.99847	0.482785
2.00866	0.488582
2.01906	0.4945
2.02949	0.500578
2.03997	0.506908
2.05027	0.513448
2.06033	0.520199
2.07083	0.527189
2.08134	0.534453
2.09159	0.541971
2.1017	0.549818
2.1124	0.557926
2.1224	0.566329
2.13273	0.574975
2.14297	0.583917
2.1535	0.59299
2.16365	0.602261
2.17423	0.611702
2.18438	0.621333
2.195	0.631096
2.20553	0.641152
2.21573	0.651471
2.22576	0.66209
2.23617	0.672989
2.24676	0.684229
2.25693	0.695681
2.26554	0.705721
2.27473	0.715851
2.28361	0.726182
2.29211	0.736615
2.3012	0.74713
2.30991	0.757782
2.31912	0.768524
2.32771	0.779382
2.33664	0.790404
2.34557	0.801548
2.3546	0.812689
2.3635	0.823911
2.3726	0.835255
2.38099	0.846725
2.38986	0.858293
2.39871	0.869928
2.4077	0.881699
2.41652	0.893489
2.42408	0.903495
2.43123	0.913563
2.43895	0.923659
2.4463	0.933791
2.45381	0.944007
2.46129	0.954231
2.46869	0.964491
2.47556	0.974824
2.48346	0.985205
2.49058	0.995631
2.49815	1.00604
2.50545	1.01647
2.51299	1.02698
2.52027	1.0375
2.52787	1.04801
2.53523	1.05862
2.54259	1.06926
2.55001	1.07991
2.55737	1.09058
2.56486	1.10137
2.57206	1.11225
2.57962	1.12322
2.5871	1.13424
2.59454	1.1454
2.60171	1.15664
2.60942	1.16793
2.61664	1.17934
2.6241	1.19084
2.63157	1.20244
2.63908	1.21406
2.64641	1.22585
2.65371	1.23775
2.66136	1.24976
2.66858	1.26191
2.67613	1.27419
2.68362	1.28666
2.68941	1.29678
2.69515	1.30706
2.70119	1.31746
2.70683	1.32803
2.71275	1.33875
2.71877	1.34953
2.72475	1.36044
2.73068	1.37154
2.73667	1.38278
2.7425	1.39414
2.7483	1.40561
2.75406	1.41713
2.76009	1.42877
2.76625	1.44047
2.77212	1.45225
2.778	1.4641
2.78394	1.47597
2.78965	1.48785
2.79584	1.49978
2.8015	1.51171
2.80766	1.52366
2.8108	1.52958
2.81657	1.54133
2.82253	1.55313
2.82849	1.56507
2.83439	1.577
2.84053	1.58894
2.84562	1.60092
2.85137	1.61291
2.85726	1.62503
2.86364	1.63718
2.86949	1.64937
2.8755	1.66155
2.88148	1.67378
2.88763	1.68619
2.89367	1.6987
2.89922	1.7112
2.90548	1.72364
2.91125	1.73617
2.91705	1.74875
2.92298	1.76139
2.929	1.77401
2.93486	1.78668
2.94052	1.79946
2.94663	1.81236
2.95266	1.82537
2.95848	1.83851
2.96433	1.85175
2.97012	1.86503
2.97448	1.87505
2.97893	1.88516
2.98362	1.89528
2.98801	1.90539
2.99258	1.91555
2.99701	1.92577
3.00151	1.93601
3.00568	1.94624
3.01036	1.95651
3.01502	1.96678
3.01941	1.97707
3.0238	1.98731
3.02864	1.99755
3.03324	2.0078
3.03747	2.01807
3.042	2.0283
3.0465	2.03856
3.05087	2.04884
3.05555	2.05911
3.05991	2.06942
3.06426	2.07979
3.06896	2.0901
3.07325	2.10041
3.07739	2.11078
3.08185	2.1212
3.08652	2.13165
3.09074	2.14212
3.09525	2.15257
3.09984	2.16308
3.10408	2.17363
3.10856	2.18419
3.11298	2.19478
3.11761	2.20541
3.12203	2.21604
3.12654	2.22663
3.13084	2.2373
3.13545	2.24794
3.13981	2.25856
3.1446	2.26922
3.14892	2.2799
3.15323	2.29062
3.15755	2.30133
3.16216	2.31208
3.16663	2.32284
3.17108	2.33365
3.17531	2.34445
3.17985	2.35531
3.18424	2.36617
3.18893	2.37714
3.19331	2.38819
3.19768	2.39929
3.20202	2.41048
3.20643	2.42175
3.21088	2.43313
3.2154	2.44465
3.2196	2.45623
3.2241	2.46788
3.2285	2.47964
3.23255	2.49152
3.23736	2.50346
3.24142	2.51553
3.24611	2.52772
3.2504	2.54001
3.2548	2.55237
3.25902	2.56481
3.26368	2.57733
3.26813	2.58995
3.27243	2.60273
3.27679	2.61553
3.28128	2.62843
3.28562	2.64134
3.28996	2.65432
3.29434	2.6674
3.29875	2.68053
3.30323	2.69367
3.30785	2.70687
3.31229	2.72012
3.31662	2.73346
3.321	2.74682
3.32547	2.76017
3.33002	2.77352
3.33426	2.78691
3.33886	2.80027
3.34327	2.81367
3.34776	2.82709
3.3526	2.84046
3.35686	2.85386
3.36113	2.86731
3.36551	2.88073
3.36999	2.89409
3.37437	2.90752
3.37908	2.92098
3.38362	2.9344
3.38783	2.94779
3.39235	2.96111
3.39704	2.97444
3.40117	2.98782
3.40552	3.00118
3.41033	3.01456
3.41487	3.02797
3.41923	3.04136
3.42355	3.05475
3.42803	3.06824
3.4323	3.08175
3.43672	3.09526
3.441	3.1088
3.44552	3.12239
3.45002	3.13599
3.45453	3.14962
3.45889	3.16335
3.46359	3.17715
3.46796	3.191
3.47246	3.20495
3.47655	3.219
3.48104	3.23317
3.48559	3.24741
3.48979	3.2617
3.49429	3.27612
3.49855	3.2906
3.50283	3.30516
3.50736	3.3198
3.51181	3.3345
3.51627	3.34934
3.5206	3.36426
3.52519	3.37922
3.52835	3.38922
3.53113	3.39923
3.53431	3.40927
3.53729	3.41933
3.54041	3.42942
3.54319	3.43953
3.54607	3.44968
3.5492	3.45984
3.55214	3.47005
3.55517	3.48027
3.55812	3.49048
3.56097	3.50072
3.56383	3.51097
3.56683	3.52121
3.56975	3.53149
3.57246	3.54173
3.57547	3.55197
3.57847	3.5622
3.58153	3.57247
3.58443	3.58274
3.58773	3.593
3.59059	3.60327
3.59341	3.61353
3.59635	3.62377
3.59943	3.63403
3.60244	3.64427
3.60548	3.65453
3.60832	3.66479
3.61129	3.67503
3.61432	3.68527
3.61735	3.69548
3.62026	3.70563
3.62331	3.71575
3.62654	3.72583
3.62946	3.73592
3.63232	3.746
3.63548	3.75607
3.63814	3.76612
3.64303	3.78109
3.64725	3.79604
3.65176	3.81097
3.65601	3.82582
3.66045	3.84067
3.66517	3.85549
3.66969	3.8703
3.67416	3.88508
3.67849	3.89995
3.68282	3.91484
3.68719	3.92976
3.69143	3.94476
3.6945	3.95481
3.69742	3.9649
3.70044	3.97501
3.70333	3.98515
3.70601	3.99536
3.70897	4.00561
3.71208	4.01591
3.71512	4.02627
3.71803	4.03667
3.72074	4.04714
3.72382	4.05761
3.72673	4.06819
3.72965	4.07883
3.73245	4.08949
3.73531	4.1002
3.73843	4.11095
3.74155	4.12177
3.74437	4.13264
3.74748	4.14356
3.75016	4.15452
3.75321	4.16545
3.75619	4.1764
3.75889	4.18741
3.76217	4.19848
3.76516	4.20958
3.76789	4.22069
3.77093	4.23183
3.77406	4.24298
3.77709	4.25413
3.7799	4.26529
3.78313	4.27647
3.78612	4.28763
3.7888	4.29881
3.79167	4.31001
3.79474	4.32121
3.79805	4.33245
3.80083	4.34366
3.80373	4.35486
3.80665	4.36608
3.80949	4.37731
3.81261	4.38851
3.81564	4.3997
3.81857	4.41089
3.82142	4.42204
3.82443	4.4332
3.82735	4.44437
3.83046	4.45555
3.8335	4.46671
3.8364	4.47782
3.83956	4.48891
3.84243	4.49993
3.84562	4.51093
3.84855	4.52196
3.85163	4.53296
3.85455	4.5439
3.85748	4.55481
3.86069	4.56573
3.86368	4.57663
3.86667	4.58747
3.86979	4.59828
3.87278	4.60908
3.8755	4.61986
3.87835	4.63056
3.88125	4.64127
3.88444	4.65196
3.88746	4.66265
3.89034	4.67331
3.89331	4.68395
3.89645	4.69459
3.89942	4.70521
3.90214	4.71581
3.90522	4.7264
3.90836	4.73696
3.91127	4.7475
3.91396	4.75805
3.91702	4.76862
3.92014	4.77918
3.92327	4.78971
3.92616	4.80029
3.92915	4.81085
3.93212	4.82141
3.93519	4.83196
3.9382	4.84252
3.94099	4.85314
3.94397	4.86376
3.94694	4.87437
3.94986	4.88503
3.95269	4.89574
3.9555	4.90646
3.95853	4.91718
3.96176	4.9279
3.9644	4.93867
3.9674	4.9495
3.97021	4.96033
3.97324	4.97116
3.97629	4.98203
3.97909	4.99297
3.98207	5.00394
3.98511	5.01493
3.98799	5.02596
3.99083	5.03703
3.9939	5.04813
3.99677	5.05926
3.99992	5.07039
4.00303	5.08156
4.00586	5.09278
4.00855	5.10401
4.01177	5.11526
4.0149	5.12653
4.01774	5.13785
4.02057	5.14915
4.02361	5.16044
4.02648	5.17176
4.02939	5.1831
4.03223	5.19443
4.03532	5.20573
4.03813	5.21704
4.04128	5.22831
4.04416	5.23959
4.0472	5.25089
4.0503	5.26211
4.05335	5.27333
4.05611	5.28453
4.05917	5.2957
4.06219	5.30681
4.06535	5.31791
4.06815	5.32895
4.07108	5.33997
4.07407	5.35097
4.0772	5.36191
4.08024	5.37278
4.08319	5.38366
4.08607	5.39449
4.08939	5.40525
4.09243	5.41596
4.09531	5.42664
4.09831	5.43729
4.10139	5.44791
4.104	5.45846
4.10726	5.469
4.11047	5.47953
4.11313	5.49003
4.11599	5.50047
4.11935	5.51087
4.12225	5.52127
4.12502	5.53168
4.1281	5.54205
4.131	5.55238
4.13409	5.56271
4.13704	5.57302
4.13993	5.58331
4.14305	5.59363
4.14606	5.6039
4.149	5.61414
4.15193	5.6244
4.15476	5.63465
4.15807	5.64484
4.16122	5.65503
4.16427	5.66523
4.16733	5.67539
4.17026	5.68555
4.1733	5.69569
4.17635	5.70581
4.17933	5.71594
4.18224	5.72607
4.1855	5.73618
4.18828	5.74631
4.19126	5.75642
4.19411	5.76659
4.19725	5.77672
4.20017	5.78687
4.20295	5.79702
4.2059	5.80715
4.20895	5.81732
4.21163	5.8275
4.21472	5.83769
4.21769	5.84792
4.22063	5.85818
4.22371	5.86845
4.22646	5.87873
4.22961	5.88903
4.23242	5.89938
4.23561	5.9097
4.23852	5.92006
4.24126	5.93047
4.24445	5.94093
4.24731	5.95138
4.25034	5.96191
4.25331	5.97245
4.2563	5.98299
4.25932	5.99357
4.2621	6.00415
4.265	6.01475
4.26797	6.02537
4.27074	6.03601
4.27373	6.04662
4.27676	6.05726
4.2797	6.06795
4.28261	6.07863
4.28593	6.08935
4.28874	6.10008
4.29163	6.1108
4.29472	6.12153
4.29768	6.13224
4.30055	6.14292
4.30368	6.1536
4.30659	6.16426
4.30949	6.17492
4.31261	6.18557
4.31567	6.1962
4.3187	6.20681
4.32188	6.21741
4.3248	6.22794
4.32786	6.23846
4.33106	6.24894
4.33394	6.25935
4.3366	6.26973
4.33964	6.28003
4.34267	6.29027
4.34563	6.30052
4.3487	6.31073
4.35174	6.32089
4.35493	6.331
4.3579	6.34102
4.36248	6.35586
4.3669	6.37057
4.37149	6.3851
4.37565	6.39962
4.38049	6.41402
4.38512	6.42831
4.38989	6.44246
4.39415	6.45648
4.39825	6.47034
4.40293	6.48414
4.40733	6.49789
4.41204	6.51162
4.41629	6.52533
4.42087	6.53897
4.42524	6.55252
4.42958	6.56605
4.43387	6.57958
4.43842	6.59326
4.44294	6.60692
4.44752	6.62061
4.45188	6.63434
4.45646	6.6481
4.46067	6.6619
4.46513	6.67576
4.46951	6.68971
4.47418	6.7037
4.47849	6.71775
4.48295	6.7318
4.48753	6.74597
4.49166	6.76021
4.49614	6.77441
4.50084	6.78864
4.505	6.80293
4.50943	6.81717
4.51401	6.83135
4.51837	6.8455
4.5232	6.85963
4.52769	6.87372
4.53196	6.88783
4.53651	6.9019
4.54119	6.91587
4.54545	6.92983
4.54981	6.94368
4.55421	6.95743
4.55894	6.9711
4.56336	6.98461
4.5681	6.998
4.57259	7.01132
4.57702	7.02453
4.58172	7.03759
4.58604	7.05055
4.59051	7.0635
4.59512	7.07636
4.59948	7.08904
4.604	7.10164
4.60844	7.11407
4.61293	7.12643
4.61744	7.13868
4.62173	7.15079
4.6267	7.16286
4.63103	7.17484
4.6355	7.18667
4.63994	7.19839
4.64459	7.21002
4.6493	7.22154
4.65353	7.23298
4.65811	7.24435
4.66289	7.25566
4.66721	7.26682
4.67176	7.27797
4.67602	7.28901
4.6805	7.30002
4.6849	7.31099
4.68935	7.32187
4.69384	7.33276
4.69836	7.34365
4.70288	7.35453
4.70727	7.36542
4.71158	7.37628
4.71611	7.38724
4.72062	7.39822
4.72504	7.4092
4.72937	7.42015
4.73407	7.4311
4.73854	7.4421
4.74302	7.45311
4.74724	7.46413
4.75199	7.47527
4.75645	7.48637
4.76075	7.4975
4.76484	7.50862
4.76944	7.51982
4.77393	7.531
4.77831	7.5422
4.78277	7.55338
4.78745	7.5646
4.79169	7.57578
4.7961	7.58694
4.80072	7.5981
4.80534	7.60929
4.80981	7.62047
4.81448	7.63156
4.81878	7.64261
4.82335	7.65365
4.82803	7.66454
4.8322	7.67541
4.83682	7.68624
4.84121	7.69702
4.84575	7.70764
4.85009	7.71817
4.85471	7.72861
4.85921	7.73898
4.86357	7.7492
4.86805	7.7593
4.87262	7.7693
4.87887	7.78258
4.88482	7.79563
4.89078	7.80847
4.89674	7.82106
4.90267	7.83356
4.90853	7.8459
4.91497	7.85801
4.92054	7.87
4.92654	7.88183
4.93252	7.89351
4.93857	7.90508
4.94461	7.91661
4.9504	7.92801
4.95673	7.93924
4.96241	7.95056
4.9684	7.9619
4.97414	7.97331
4.98025	7.98476
4.98588	7.99622
4.99177	8.00778
4.99773	8.01932
5.00363	8.03098
5.00969	8.04281
5.01564	8.05476
5.02142	8.06677
5.02716	8.07901
5.03283	8.0913
5.03905	8.10362
5.04496	8.11601
5.05086	8.1284
5.05686	8.14085
5.06308	8.15328
5.06874	8.16575
5.07477	8.17833
5.08077	8.19075
5.08656	8.20299
5.0928	8.2151
5.09881	8.22692
5.10488	8.23845
5.11129	8.24978
5.11732	8.26079
5.1237	8.27142
5.1299	8.28178
5.13724	8.29416
5.14496	8.30611
5.15258	8.31747
5.15991	8.32844
5.16731	8.33902
5.17517	8.34946
5.1825	8.35966
5.19011	8.36968
5.19871	8.38154
5.20794	8.39328
5.21683	8.40494
5.22577	8.41656
5.23447	8.42818
5.24362	8.43988
5.25237	8.45151
5.26138	8.46309
5.2705	8.4747
5.2795	8.48643
5.28827	8.49804
5.29712	8.50972
5.30596	8.52135
5.31492	8.53297
5.32369	8.54464
5.33263	8.55642
5.34143	8.56826
5.35029	8.58008
5.3593	8.59196
5.36827	8.60394
5.37706	8.61587
5.38455	8.62588
5.39334	8.63785
5.40099	8.64796
5.40818	8.65802
5.4157	8.66807
5.42296	8.6782
5.43049	8.68843
5.43812	8.69855
5.44526	8.70857
5.45285	8.71858
5.46195	8.73029
5.47078	8.74181
5.47985	8.75291
5.48892	8.76366
5.49774	8.77396
5.50844	8.78558
5.51882	8.79662
5.52902	8.80722
5.53991	8.81748
5.55162	8.82865
5.56365	8.83954
5.57552	8.85018
5.58722	8.86066
5.59926	8.8712
5.61109	8.8816
5.62302	8.8921
5.63493	8.90291
5.6466	8.91375
5.65848	8.92471
5.67055	8.93581
5.68222	8.9472
5.69393	8.95864
5.70458	8.96864
5.71528	8.97871
5.72699	8.99002
5.73914	9.00112
5.75103	9.01184
5.7629	9.0223
5.77468	9.03248
5.78819	9.04364
5.80146	9.05456
5.81486	9.06523
5.82843	9.07534
5.84345	9.08613
5.85816	9.0963
5.8731	9.10597
5.88788	9.11522
5.90285	9.12413
5.91785	9.13266
5.93254	9.141
5.94749	9.14889
5.96229	9.15673
5.97709	9.16479
5.99182	9.17316
6.00645	9.18176
6.02146	9.19073
6.03629	9.19995
6.05122	9.20925
6.06617	9.21855
6.08089	9.22792
6.09564	9.23742
6.1105	9.24661
6.1259	9.25555
6.14057	9.26428
6.15543	9.27251
6.17034	9.28006
6.18535	9.28706
6.20045	9.29346
6.21548	9.29879
6.23037	9.30339
6.24475	9.30743
6.25971	9.31103
6.27485	9.3143
6.28947	9.31773
6.3045	9.32122
6.31934	9.3245
6.33426	9.32796
6.34889	9.33173
6.36363	9.33603
6.3783	9.34072
6.39368	9.34607
6.40838	9.3519
6.42307	9.35764
6.43793	9.36333
6.4525	9.36887
6.46783	9.37431
6.48231	9.37948
6.49741	9.38453
6.51243	9.38928
6.52711	9.39372
6.54229	9.39776
6.5568	9.40149
6.57166	9.40518
6.58657	9.40838
6.60174	9.41136
6.61658	9.41372
6.63173	9.41546
6.64644	9.41673
6.66133	9.41748
6.67626	9.41784
6.69086	9.41832
6.70583	9.41875
6.72113	9.41926
6.73525	9.4201
6.75046	9.42158
6.76493	9.42338
6.78005	9.4259
6.79461	9.42895
6.8094	9.43241
6.8246	9.43589
6.83934	9.43955
6.85397	9.44323
6.86889	9.44679
6.88368	9.45039
6.8988	9.45389
6.91374	9.45691
6.92881	9.45932
6.94353	9.46114
6.95833	9.46237
6.97342	9.46296
6.9882	9.46347
7.00295	9.46374
7.01816	9.46366
7.03272	9.46359
7.04752	9.46354
7.06254	9.46336
7.07725	9.4635
7.09203	9.46401
7.10694	9.46487
7.1218	9.46595
7.13692	9.46736
7.15144	9.46896
7.16613	9.47085
7.18104	9.47259
7.19605	9.47453
7.21077	9.47644
7.22574	9.47816
7.24086	9.47945
7.25558	9.48077
7.27018	9.4819
7.28498	9.48299
7.29982	9.48401
7.31496	9.4849
7.32994	9.48552
7.34469	9.48571
7.35974	9.48547
7.37433	9.48486
7.38926	9.48405
7.40414	9.48287
7.41935	9.48145
7.43417	9.47976
7.44891	9.47802
7.46357	9.47628
7.47844	9.47482
7.49351	9.47371
7.50226	9.47336
7.51687	9.47324
7.53181	9.47356
7.54669	9.47435
7.56124	9.47712
7.56573	9.48733
7.56805	9.50365
7.56901	9.51931
7.56955	9.53891
7.56962	9.55019
7.56954	9.56247
7.56932	9.57578
7.56886	9.59011
7.56857	9.60547
7.56848	9.62185
7.56822	9.63922
7.5679	9.65756
7.56757	9.6769
7.56751	9.6972
7.56838	9.71845
7.57112	9.74061
7.57553	9.76366
7.5813	9.78757
7.58824	9.81234
7.59617	9.83792
7.60537	9.86427
7.61572	9.89132
7.6266	9.91901
7.63817	9.94727
7.65041	9.97605
7.66327	10.0053
7.67629	10.035
7.68978	10.0651
7.70321	10.0955
7.71717	10.1261
7.7317	10.157
7.7466	10.1881
7.76182	10.2193
7.77718	10.2505
7.79274	10.2819
7.80835	10.3133
7.82433	10.3447
7.84042	10.376
7.85649	10.4073
7.87292	10.4384
7.88912	10.4693
7.90543	10.4998
7.92208	10.5296
7.93862	10.5588
7.95537	10.5871
7.97199	10.6146
7.98887	10.641
8.00574	10.6663
8.02251	10.6906
8.03942	10.7136
8.05638	10.7355
8.07304	10.7561
8.08959	10.7756
8.10605	10.7938
8.12263	10.8108
8.13906	10.8265
8.15535	10.8411
8.17126	10.8544
8.18704	10.8665
8.20279	10.8774
8.23391	10.8958
8.26438	10.9097
8.3096	10.9226
8.41337	10.921
8.45734	10.9098
8.50082	10.8945
8.53033	10.8827
8.55946	10.8701
8.58853	10.8571
8.61784	10.8439
8.64785	10.831
8.67764	10.8185
8.70691	10.8068
8.73644	10.7958
8.76611	10.7858
8.81023	10.7723
8.85444	10.7611
8.91299	10.7494
9.00066	10.7383
9.10445	10.7335
9.20857	10.7367
9.31234	10.7467
9.38648	10.7569
9.46021	10.769
9.51901	10.78
9.57814	10.792
9.63743	10.8047
9.69669	10.8177
9.75578	10.8307
9.81514	10.8437
9.87473	10.857
9.93451	10.8703
9.97927	10.8803
10.0241	10.8904
10.0836	10.9034
10.1432	10.9161
10.2026	10.9285
10.2619	10.9409
10.3215	10.9531
10.3813	10.9653
10.4405	10.9774
10.5	10.9893
10.5595	11.001
10.6194	11.0123
10.6784	11.0235
10.7376	11.0347
10.7971	11.0458
10.8559	11.0571
10.9148	11.068
10.9736	11.0786
11.0332	11.0889
11.0933	11.0992
11.1535	11.1093
11.2285	11.1217
11.3029	11.1334
11.3769	11.1445
11.4509	11.1554
11.5255	11.166
11.6149	11.1779
11.7037	11.1886
11.7935	11.1987
11.8976	11.2102
12.0006	11.2213
12.1038	11.232
12.2082	11.2419
12.3131	11.2513
12.4173	11.2605
12.5214	11.2687
12.6252	11.2763
12.7297	11.2834
12.8334	11.2892
12.9371	11.2938
13.0419	11.2977
13.1456	11.301
13.2496	11.3041
13.3534	11.3078
13.4569	11.3124
13.5606	11.3177
13.6648	11.3234
13.7699	11.3298
13.8728	11.3371
13.9762	11.3444
14.0805	11.3502
14.1851	11.3544
14.2907	11.3584
14.3943	11.3619
14.4973	11.3659
14.6007	11.3709
14.7039	11.3766
14.8085	11.3828
14.9127	11.3894
15.0171	11.3958
15.1204	11.4017
15.225	11.4067
15.3296	11.4113
15.4335	11.4161
15.5377	11.4214
15.6405	11.4276
15.7444	11.4361
15.8481	11.4458
15.9519	11.4552
16.0563	11.4643
16.1608	11.4731
16.2648	11.4807
16.3685	11.4873
16.4728	11.4931
16.577	11.4986
16.6811	11.5039
16.7857	11.5086
16.8894	11.5136
16.9931	11.5196
17.0961	11.5262
17.1995	11.5326
17.3041	11.5398
17.4088	11.5476
17.5125	11.5559
17.616	11.5656
17.7203	11.5762
17.8239	11.5866
17.9285	11.5976
18.0182	11.6085
18.0919	11.6192
18.1651	11.631
18.2238	11.6413
18.2825	11.6521
18.3418	11.6631
18.4016	11.6747
18.4612	11.6869
18.521	11.6998
18.5654	11.7099
18.6103	11.7201
18.6546	11.7305
18.6991	11.741
18.7436	11.7515
18.7881	11.7621
18.833	11.7727
18.8776	11.7834
18.9222	11.7939
18.9667	11.8043
19.0113	11.8144
19.0554	11.8245
19.1002	11.8345
19.1451	11.8447
19.1901	11.8547
19.2348	11.8648
19.279	11.8749
19.3235	11.8851
19.3675	11.8953
19.4122	11.9055
19.4565	11.9159
19.5009	11.9264
19.5454	11.937
19.5899	11.9474
19.6346	11.9578
19.6791	11.9686
19.7238	11.9794
19.7682	11.9905
19.8134	12.0018
19.8583	12.0135
19.9031	12.0257
19.9467	12.0382
19.9912	12.0511
20.0356	12.0641
20.0799	12.0772
20.1242	12.0901
20.1686	12.103
20.2136	12.1156
20.2585	12.1281
20.3034	12.1405
20.3488	12.1532
20.3938	12.1658
20.4389	12.1782
20.4832	12.1906
20.5274	12.2026
20.5715	12.2146
20.6157	12.2265
20.6599	12.2381
20.7042	12.2497
20.7486	12.2609
20.7928	12.2719
20.8375	12.2828
20.8819	12.2937
20.927	12.3044
20.972	12.3152
21.017	12.3262
21.0618	12.3373
21.1063	12.3484
21.1509	12.3594
21.1951	12.3704
21.2393	12.3813
21.2838	12.3919
21.3285	12.4021
21.3885	12.4153
21.4486	12.4282
21.5079	12.441
21.5677	12.4539
21.6271	12.4668
21.6866	12.4795
21.7453	12.4919
21.8042	12.5044
21.8636	12.517
21.9229	12.5297
21.9824	12.5423
22.0414	12.555
22.1007	12.5678
22.1604	12.5809
22.22	12.5941
22.2797	12.6072
22.3391	12.6198
22.3988	12.6318
22.4582	12.6435
22.5178	12.6548
22.578	12.6658
22.6373	12.6763
22.7113	12.6888
22.7856	12.7002
22.86	12.7103
22.9494	12.7217
23.0385	12.7335
23.1123	12.7441
23.1858	12.7552
23.2595	12.766
23.3337	12.7768
23.4087	12.7876
23.4838	12.7984
23.5587	12.8093
23.633	12.8204
23.7068	12.8317
23.7809	12.8428
23.855	12.853
23.9434	12.8639
24.0338	12.874
24.1236	12.8846
24.2122	12.8964
24.2858	12.9066
24.3594	12.9169
24.4481	12.9285
24.5382	12.9394
24.6279	12.9505
24.7175	12.9611
24.8068	12.9715
24.9101	12.9827
25.0143	12.993
25.1178	13.0018
25.2218	13.01
25.3268	13.0188
25.4304	13.028
25.5342	13.037
25.6378	13.0462
25.7421	13.0552
25.8459	13.0639
25.9504	13.072
26.0547	13.0804
26.1577	13.0893
26.2612	13.0983
26.3654	13.1068
26.4701	13.1157
26.575	13.1254
26.6785	13.1347
26.782	13.1443
26.8857	13.1541
26.9894	13.1632
27.0937	13.1714
27.1981	13.1798
27.3018	13.1887
27.405	13.198
27.5092	13.2069
27.6142	13.2153
27.7187	13.2243
27.8228	13.2337
27.9258	13.2427
28.0296	13.2522
28.1334	13.2619
28.2368	13.2709
28.3411	13.28
28.4455	13.2896
28.5498	13.2988
28.6537	13.3081
28.7576	13.3179
28.8616	13.3275
28.966	13.3362
29.0707	13.344
29.1747	13.3523
29.2777	13.3617
29.3801	13.3708
29.484	13.3792
29.589	13.3882
29.6937	13.3983
29.7974	13.4096
29.8864	13.4204
29.9755	13.4317
30.0643	13.4426
30.1538	13.4534
30.244	13.4645
30.3327	13.4764
30.4062	13.4869
30.48	13.4975
30.5535	13.5079
30.6278	13.5181
30.7026	13.5288
30.7774	13.5406
30.8366	13.5507
30.8962	13.5609
30.9553	13.5714
31.0144	13.5822
31.0739	13.5931
31.1337	13.6042
31.1933	13.6154
31.2526	13.6265
31.3121	13.6371
31.3716	13.6477
31.4314	13.6584
31.4912	13.6687
31.55	13.6788
31.624	13.6911
31.6981	13.7033
31.7571	13.7136
31.8163	13.7241
31.8756	13.7347
31.9349	13.7455
31.9945	13.7564
32.0539	13.7671
32.1143	13.778
32.1741	13.7894
32.2328	13.8014
32.2923	13.8138
32.3512	13.8266
32.4105	13.8393
32.4696	13.8517
32.5291	13.8636
32.5888	13.8752
32.6489	13.8871
32.7091	13.8989
32.7686	13.9106
32.8277	13.9223
32.8865	13.9345
32.9456	13.947
33.0048	13.9597
33.0635	13.9725
33.123	13.985
33.1821	13.9972
33.2421	14.0095
33.302	14.0223
33.3618	14.0356
33.4065	14.0459
33.4512	14.0565
33.4953	14.0672
33.5395	14.0779
33.5837	14.0885
33.6285	14.0986
33.6881	14.1116
33.748	14.124
33.8075	14.1363
33.8674	14.1486
33.9272	14.161
33.9863	14.1734
34.0453	14.1859
34.1043	14.1987
34.1638	14.2118
34.223	14.2251
34.2819	14.2383
34.3411	14.2515
34.3855	14.2615
34.4302	14.2719
34.475	14.2827
34.5199	14.294
34.5646	14.3056
34.6093	14.3174
34.654	14.3292
34.698	14.3412
34.7422	14.3532
34.7868	14.3654
34.8315	14.3779
34.8762	14.3903
34.9207	14.4029
34.9656	14.4156
35.0095	14.4287
35.0542	14.442
35.0988	14.4557
35.1437	14.4697
35.1885	14.4841
35.2328	14.4989
35.2626	14.5091
35.2918	14.5196
35.3213	14.5302
35.3512	14.5409
35.3807	14.552
35.4099	14.5632
35.4391	14.5746
35.4683	14.5859
35.4976	14.5973
35.5272	14.6088
35.5572	14.6202
35.5871	14.6318
35.617	14.6433
35.6471	14.6549
35.6771	14.6665
35.7071	14.6782
35.7371	14.6899
35.7672	14.7016
35.797	14.7132
35.8267	14.7248
35.8566	14.7362
35.8861	14.7476
35.9155	14.759
35.945	14.7702
35.9745	14.7815
36.0043	14.7928
36.0339	14.8039
36.0639	14.8148
36.0935	14.8257
36.1232	14.8365
36.153	14.847
36.1825	14.8574
36.2118	14.8678
36.2418	14.8782
36.272	14.8887
36.302	14.8992
36.3321	14.9099
36.3623	14.9207
36.3918	14.9318
36.4211	14.943
36.4508	14.9543
36.4802	14.9658
36.5095	14.9773
36.5389	14.9888
36.5685	15.0004
36.5979	15.0123
36.6271	15.0242
36.6568	15.036
36.6864	15.0479
36.7162	15.0598
36.7463	15.0717
36.7765	15.0836
36.8062	15.0958
36.836	15.108
36.8659	15.1203
36.8954	15.1327
36.9248	15.1451
36.9547	15.1576
36.9846	15.17
37.0142	15.1825
37.0438	15.195
37.0736	15.2073
37.1031	15.2196
37.1325	15.2319
37.1625	15.244
37.1923	15.2563
37.222	15.2686
37.2519	15.2811
37.2818	15.2935
37.3114	15.3061
37.341	15.3186
37.3708	15.331
37.4002	15.3435
37.4296	15.3561
37.4594	15.3687
37.4894	15.3815
37.5192	15.3944
37.5492	15.4072
37.579	15.42
37.6085	15.4329
37.6379	15.4459
37.6677	15.4588
37.6972	15.4717
37.7268	15.4849
37.7566	15.498
37.7867	15.5114
37.816	15.525
37.8457	15.5388
37.8753	15.5526
37.9048	15.5666
37.9345	15.5803
37.9643	15.5939
37.9938	15.6076
38.0233	15.6212
38.0528	15.6346
38.0825	15.648
38.112	15.6614
38.142	15.6748
38.1722	15.6881
38.2022	15.7015
38.2324	15.7152
38.2625	15.7289
38.2912	15.7427
38.3208	15.7567
38.3506	15.7708
38.3801	15.785
38.4094	15.7994
38.439	15.814
38.4686	15.8285
38.4983	15.843
38.5277	15.8574
38.5575	15.8716
38.5875	15.8856
38.6171	15.8997
38.6468	15.9138
38.6769	15.9282
38.7071	15.9428
38.7372	15.9574
38.7677	15.972
38.7976	15.9867
38.8271	16.0015
38.8566	16.0163
38.886	16.0312
38.9154	16.0464
38.9448	16.0616
38.9745	16.0768
39.0038	16.092
39.0334	16.1072
39.0629	16.1224
39.0924	16.1374
39.1216	16.1525
39.1514	16.1674
39.1811	16.1822
39.2106	16.1969
39.2404	16.2117
39.2706	16.2264
39.3005	16.2412
39.3303	16.2563
39.3603	16.2716
39.39	16.287
39.4198	16.3025
39.4496	16.3181
39.4797	16.3338
39.509	16.3496
39.5383	16.3656
39.5677	16.3815
39.5971	16.3975
39.6266	16.4135
39.6563	16.4293
39.6865	16.4449
39.7163	16.4605
39.7461	16.4759
39.7763	16.4911
39.8061	16.5063
39.8359	16.5216
39.866	16.5367
39.8961	16.5518
39.9261	16.567
39.956	16.582
39.9859	16.597
40.0155	16.612
40.0447	16.6269
40.0743	16.6417
40.1037	16.6563
40.1333	16.671
40.1631	16.6855
40.1928	16.7
40.2222	16.7145
40.2519	16.7288
40.2814	16.7429
40.3108	16.757
40.3402	16.7711
40.3698	16.7852
40.3995	16.7993
40.4292	16.8136
40.4588	16.8279
40.4888	16.8423
40.5184	16.8571
40.5485	16.8719
40.5785	16.8868
40.6081	16.902
40.6378	16.9171
40.6677	16.9322
40.6973	16.9473
40.727	16.9625
40.7564	16.9778
40.7863	16.9933
40.8158	17.0089
40.8455	17.0246
40.8757	17.0402
40.9054	17.0559
40.9351	17.0716
40.965	17.0872
40.9946	17.1027
41.0242	17.1184
41.0537	17.1339
41.0837	17.1494
41.1135	17.1648
41.1435	17.1801
41.1735	17.1951
41.203	17.2101
41.2327	17.2252
41.2625	17.2401
41.2923	17.2551
41.3218	17.2702
41.3516	17.2852
41.3813	17.3004
41.4105	17.3159
41.44	17.3315
41.4691	17.347
41.4983	17.3626
41.5277	17.3783
41.5573	17.3939
41.5871	17.4094
41.6169	17.4251
41.6467	17.4407
41.6767	17.4563
41.7065	17.4719
41.7364	17.4877
41.7667	17.5035
41.7965	17.5193
41.8263	17.5352
41.8561	17.551
41.8859	17.567
41.9154	17.5831
41.9449	17.5994
41.9747	17.6156
42.0045	17.632
42.0341	17.6484
42.0641	17.6646
42.0941	17.6806
42.1238	17.6963
42.1535	17.7115
42.183	17.7264
42.2124	17.7412
42.2423	17.7559
42.2725	17.7703
42.3024	17.7846
42.3325	17.799
42.3627	17.8134
42.3925	17.8277
42.422	17.8422
42.4517	17.8567
42.4809	17.8712
42.5101	17.8858
42.5394	17.9004
42.5691	17.915
42.5982	17.9298
42.6274	17.9445
42.6569	17.9591
42.6867	17.9736
42.7164	17.9882
42.7463	18.0026
42.7767	18.0169
42.8065	18.0315
42.8365	18.0463
42.8663	18.0613
42.896	18.0764
42.9255	18.0916
42.9554	18.1068
42.9854	18.1221
43.0149	18.1375
43.0446	18.1529
43.0745	18.1682
43.1039	18.1835
43.1333	18.199
43.1633	18.2143
43.1933	18.2298
43.2231	18.2453
43.2528	18.2608
43.2825	18.2761
43.312	18.2914
43.3416	18.3066
43.3712	18.3215
43.4005	18.3365
43.4298	18.3516
43.4597	18.3665
43.4898	18.3814
43.5199	18.3964
43.55	18.4112
43.5801	18.426
43.6096	18.4408
43.639	18.4557
43.6686	18.4705
43.6982	18.4854
43.7276	18.5003
43.7576	18.5152
43.7875	18.5302
43.8168	18.5454
43.8462	18.5606
43.8758	18.5757
43.9054	18.5908
43.9351	18.6055
43.9651	18.6201
43.9949	18.6347
44.0244	18.6494
44.0541	18.664
44.0838	18.6785
44.1133	18.693
44.1434	18.7075
44.1737	18.722
44.2036	18.7366
44.2338	18.7514
44.2639	18.7662
44.2927	18.7812
44.3222	18.7962
44.3521	18.8111
44.3816	18.826
44.4108	18.8411
44.4403	18.8561
44.4699	18.871
44.4994	18.8859
44.5289	18.9006
44.5585	18.9149
44.5886	18.929
44.6185	18.9431
44.6485	18.957
44.6787	18.9712
44.7089	18.9856
44.739	18.9999
44.7692	19.0142
44.7989	19.0286
44.8286	19.043
44.8582	19.0575
44.8876	19.0722
44.9168	19.087
44.9462	19.1019
44.9758	19.1167
45.005	19.1316
45.0345	19.1465
45.064	19.1613
45.0936	19.176
45.123	19.1907
45.1529	19.2052
45.1825	19.2197
45.2121	19.2341
45.242	19.2486
45.2722	19.2632
45.3022	19.2779
45.3322	19.2929
45.3622	19.3078
45.392	19.3229
45.4218	19.3382
45.4515	19.3533
45.4813	19.3685
45.5104	19.3837
45.5397	19.3989
45.569	19.414
45.5985	19.4289
45.6282	19.4438
45.6583	19.4584
45.6882	19.4727
45.718	19.4869
45.748	19.5008
45.7783	19.5146
45.808	19.5284
45.8379	19.5421
45.868	19.5559
45.898	19.5698
45.9279	19.5838
45.9577	19.5977
45.9874	19.6115
46.0169	19.6252
46.046	19.6388
46.0758	19.6524
46.1051	19.666
46.1345	19.6797
46.1644	19.6932
46.194	19.7069
46.2235	19.7205
46.2532	19.7341
46.2829	19.7475
46.3123	19.7609
46.3419	19.7743
46.3717	19.7877
46.4014	19.801
46.4312	19.8145
46.461	19.828
46.4909	19.8415
46.5205	19.8554
46.5505	19.8692
46.5806	19.8831
46.6102	19.8971
46.6399	19.9109
46.6696	19.9245
46.6992	19.9381
46.7288	19.9518
46.7582	19.9654
46.788	19.979
46.8175	19.9928
46.8474	20.0066
46.8774	20.0205
46.9069	20.0343
46.9368	20.0481
46.9668	20.0618
46.9965	20.0755
47.0259	20.0891
47.0557	20.1025
47.0857	20.1159
47.1154	20.1292
47.1453	20.1424
47.1752	20.1555
47.2051	20.1686
47.2348	20.1817
47.2647	20.1948
47.2945	20.208
47.3242	20.2213
47.3541	20.2348
47.3837	20.2483
47.4128	20.2622
47.4423	20.2761
47.4712	20.2899
47.5004	20.3037
47.5297	20.3174
47.5593	20.331
47.589	20.3444
47.6188	20.3579
47.6485	20.3713
47.6787	20.3847
47.7085	20.3981
47.7384	20.4115
47.7688	20.4249
47.7989	20.4386
47.8286	20.4524
47.8585	20.4661
47.8879	20.4799
47.9173	20.494
47.9469	20.5081
47.9766	20.5223
48.0062	20.5367
48.0358	20.5511
48.0658	20.5653
48.0956	20.5794
48.125	20.5934
48.1548	20.6071
48.1843	20.6204
48.2136	20.6335
48.2433	20.6466
48.2736	20.6596
48.3038	20.6726
48.3338	20.6857
48.3641	20.6987
48.394	20.7118
48.4235	20.7251
48.4534	20.7384
48.4829	20.7518
48.5124	20.7652
48.5416	20.7787
48.571	20.792
48.6004	20.8055
48.6294	20.8192
48.6588	20.8327
48.6886	20.8461
48.7181	20.8595
48.7479	20.8729
48.7782	20.8861
48.8078	20.8996
48.8376	20.9132
48.8673	20.9269
48.897	20.9407
48.9261	20.9548
48.9561	20.9689
48.9862	20.983
49.0159	20.9972
49.0456	21.0116
49.0757	21.0259
49.105	21.0405
49.1344	21.0553
49.1642	21.0699
49.1945	21.0847
49.2244	21.0995
49.2544	21.1143
49.2844	21.1291
49.3139	21.144
49.3432	21.1586
49.3726	21.1729
49.4022	21.187
49.4315	21.2011
49.4617	21.2151
49.4922	21.229
[truncated: 42 more rows]

[truncated: 1 more sheets: cube PLA_50_XY 5]
