# Supplementary material for: Biomechanical validation of additively manufactured artificial femoral bones
Source: BMC Biomed Eng. 2022 Aug 4;4:6. doi: 10.1186/s42490-022-00063-1 (PMC9354338; doi:10.1186/s42490-022-00063-1)
Supplement: Supplementary file 1 — Additional file 1. [file 42490_2022_63_MOESM1_ESM.zip › compressive test cylinder ABS.xlsx]

## Sheet: Legend
Naming sheme (specimen geometry, material, infill, specimen number)
Each sheet shows the data and graph of one specimen (stress in MPa over strain in %)
	Modulus	0.2% compressive offset strength	plateau stress
	MPa	MPa	MPa
cylinder ABS_30 1	84.692	3.46244	5.69775
cylinder ABS_30 2	87.7739	3.59701	5.95957
cylinder ABS_30 3	108.63	3.91128	6.21669
cylinder ABS_30 4	94.7771	3.74949	5.59803
cylinder ABS_30 5	54.4047	5.23523	5.43828
cylinder ABS_40 1	222.689	7.50308	13.513
cylinder ABS_40 2	220.536	7.77978	12.8311
cylinder ABS_40 3	184.93	6.81913	11.5049
cylinder ABS_40 4	199.977	7.14368	12.8371
cylinder ABS_40 5	187.805	7.45942	11.1551
cylinder ABS_50 1	237.294	7.54167	14.6179
cylinder ABS_50 2	261.437	8.19871	13.8374
cylinder ABS_50 3	261.801	7.96522	15.5787
cylinder ABS_50 4	220.887	6.93711	13.0368
cylinder ABS_50 5	155.899	6.24165	10.1101

## Sheet: cylinder ABS_30 1
cylinder ABS_30 1	cylinder ABS_30 1
Stauchung	Standardkraft
%	MPa
0	0.221555
-1.64562e-05	0.220631
1.9648e-05	0.219869
-2.35444e-05	0.219229
-1.54199e-05	0.218637
-1.59174e-05	0.218162
-5.8861e-06	0.21811
0.000453313	0.218748
0.0034682	0.220332
0.00751734	0.223093
0.0133059	0.227163
0.0204535	0.232423
0.0272638	0.237293
0.0340784	0.241889
0.0415068	0.246723
0.0487492	0.251696
0.0561293	0.256737
0.0634354	0.261776
0.0706929	0.266741
0.0780131	0.27164
0.0852661	0.27657
0.0926551	0.281439
0.0999644	0.286328
0.107185	0.291202
0.114331	0.296108
0.121766	0.301027
0.128847	0.306022
0.136326	0.311045
0.143519	0.316143
0.15097	0.321309
0.158121	0.326554
0.165483	0.331821
0.172678	0.337187
0.180168	0.342585
0.187305	0.348035
0.194554	0.353504
0.202103	0.359025
0.209201	0.36457
0.216552	0.370185
0.223908	0.375789
0.231147	0.381395
0.23839	0.387029
0.245645	0.392685
0.253	0.398311
0.260281	0.403942
0.267596	0.409568
0.274824	0.415221
0.282357	0.420911
0.289606	0.426604
0.2968	0.432307
0.30406	0.438054
0.311287	0.443825
0.318579	0.449641
0.325739	0.455486
0.333227	0.461374
0.340552	0.467304
0.347768	0.473287
0.355026	0.479312
0.362474	0.485381
0.369682	0.491504
0.376987	0.4977
0.384259	0.503926
0.391501	0.510215
0.398914	0.516543
0.406091	0.522906
0.413516	0.529308
0.420707	0.535746
0.428091	0.542201
0.435335	0.548683
0.442667	0.555216
0.449994	0.561762
0.457102	0.568365
0.464589	0.575011
0.471729	0.581701
0.479189	0.588396
0.486311	0.595138
0.493715	0.601887
0.500806	0.608636
0.508105	0.615376
0.515648	0.622104
0.52274	0.628833
0.530156	0.63557
0.53738	0.642299
0.544545	0.64903
0.552048	0.655846
0.559309	0.662728
0.566584	0.66972
0.573806	0.676774
0.581148	0.683908
0.588391	0.691161
0.595657	0.69846
0.602986	0.705826
0.610409	0.713242
0.617545	0.720719
0.624931	0.728255
0.632134	0.735875
0.639502	0.743555
0.646756	0.75138
0.654082	0.759239
0.66116	0.767175
0.667684	0.774015
0.674914	0.782018
0.682104	0.790058
0.689624	0.798128
0.696731	0.806192
0.704017	0.814257
0.711233	0.822365
0.71864	0.830454
0.725969	0.838574
0.733313	0.846659
0.740401	0.854764
0.747882	0.862853
0.754977	0.870921
0.762373	0.878958
0.769704	0.886996
0.776971	0.895013
0.784256	0.903023
0.791559	0.910994
0.798911	0.918957
0.806137	0.926873
0.813541	0.934806
0.820751	0.942725
0.827992	0.950627
0.835386	0.958566
0.842759	0.966513
0.849844	0.974466
0.857297	0.982457
0.86461	0.990487
0.871842	0.998526
0.879069	1.00659
0.886429	1.01468
0.893764	1.02281
0.901124	1.03099
0.908348	1.0392
0.915619	1.04744
0.9229	1.05573
0.930218	1.06405
0.937501	1.07239
0.944709	1.08074
0.95199	1.08911
0.959335	1.09749
0.96665	1.10589
0.973924	1.11433
0.981126	1.12282
0.988526	1.13129
0.995767	1.13984
1.0032	1.14837
1.01034	1.15692
1.01775	1.16549
1.025	1.17405
1.0322	1.18254
1.03951	1.19105
1.04688	1.19952
1.05414	1.20796
1.06144	1.21638
1.0687	1.22474
1.07609	1.23306
1.08344	1.24139
1.09058	1.2497
1.09787	1.25797
1.10521	1.26622
1.11244	1.27449
1.11986	1.28273
1.12706	1.29098
1.1344	1.29921
1.14154	1.30743
1.14894	1.31567
1.15614	1.32392
1.16339	1.33218
1.17082	1.34045
1.17806	1.34873
1.18536	1.35705
1.19259	1.36537
1.20002	1.37371
1.20723	1.38204
1.21462	1.39039
1.22194	1.39876
1.22901	1.40714
1.23643	1.4155
1.24371	1.42389
1.25097	1.43225
1.25831	1.44065
1.26566	1.44904
1.27287	1.45741
1.28017	1.4658
1.28742	1.47419
1.29477	1.48255
1.30215	1.49089
1.30936	1.49919
1.31145	1.50157
1.31867	1.50985
1.32605	1.51811
1.33321	1.5263
1.34373	1.53798
1.35408	1.54966
1.36457	1.56124
1.37506	1.57275
1.38534	1.58423
1.39583	1.59565
1.40626	1.60704
1.41665	1.61845
1.42704	1.62993
1.43742	1.64141
1.4478	1.65294
1.45822	1.66451
1.4687	1.67615
1.47912	1.68776
1.48957	1.69944
1.49985	1.71114
1.51046	1.72285
1.52086	1.73456
1.53123	1.74633
1.54163	1.75806
1.55212	1.76978
1.56249	1.78146
1.57296	1.79313
1.58345	1.80471
1.59383	1.81622
1.60422	1.82764
1.61461	1.839
1.62498	1.85028
1.63535	1.86147
1.64581	1.87257
1.65636	1.88359
1.66663	1.89455
1.67699	1.90548
1.68762	1.91638
1.69805	1.92731
1.70825	1.93832
1.71866	1.94936
1.72928	1.96044
1.7395	1.97156
1.74993	1.98268
1.76044	1.99381
1.77091	2.00493
1.78121	2.01603
1.79169	2.02714
1.80205	2.03822
1.81257	2.04925
1.82293	2.06024
1.83333	2.07118
1.84378	2.08209
1.8542	2.09294
1.8646	2.10378
1.87504	2.11456
1.8855	2.1253
1.89573	2.13594
1.90628	2.14652
1.91663	2.157
1.92704	2.1674
1.93755	2.17774
1.9479	2.18806
1.95843	2.19828
1.96874	2.2085
1.97931	2.2187
1.98958	2.22892
2.00004	2.23915
2.01053	2.24946
2.02075	2.25979
2.03121	2.27012
2.04169	2.28045
2.05211	2.29077
2.06263	2.3011
2.07297	2.31144
2.08329	2.32181
2.09392	2.33213
2.1041	2.34248
2.11459	2.3527
2.12504	2.36286
2.13546	2.37292
2.14592	2.38292
2.15638	2.39278
2.16682	2.40266
2.17716	2.41245
2.1876	2.42217
2.19812	2.43187
2.20832	2.44154
2.21883	2.45112
2.22931	2.46073
2.23966	2.47037
2.25009	2.47999
2.26047	2.48964
2.27088	2.49936
2.28135	2.50907
2.29173	2.51872
2.30217	2.52836
2.31253	2.53796
2.32308	2.54754
2.33344	2.55704
2.34386	2.56658
2.35423	2.57607
2.36481	2.58554
2.37504	2.59495
2.38553	2.60436
2.39588	2.61363
2.40633	2.62287
2.41664	2.63204
2.42709	2.64111
2.43747	2.65007
2.44792	2.65901
2.45845	2.66785
2.469	2.6766
2.47936	2.68529
2.48957	2.69394
2.50009	2.70255
2.51053	2.71117
2.52075	2.71981
2.5314	2.72849
2.54185	2.73717
2.55223	2.74586
2.56255	2.75457
2.57299	2.76327
2.58347	2.77197
2.59399	2.78063
2.60428	2.7893
2.61459	2.79794
2.62523	2.80657
2.63553	2.81516
2.64592	2.82375
2.65647	2.83221
2.66677	2.84056
2.67715	2.84879
2.68769	2.85685
2.69805	2.86486
2.70848	2.8728
2.719	2.88067
2.72919	2.88851
2.7396	2.89636
2.75009	2.9041
2.76062	2.91186
2.77095	2.91955
2.78141	2.92726
2.79182	2.93493
2.80219	2.94262
2.81273	2.9503
2.82307	2.95804
2.8335	2.96577
2.84381	2.97352
2.85439	2.98128
2.86476	2.98904
2.87508	2.99681
2.88563	3.00456
2.89598	3.01232
2.90632	3.02005
2.91681	3.0277
2.9272	3.03531
2.93767	3.04284
2.94805	3.05028
2.95835	3.05764
2.96896	3.06492
2.97932	3.07208
2.98978	3.07915
3.00013	3.08612
3.01054	3.09301
3.02093	3.09983
3.03147	3.10663
3.04196	3.11339
3.05223	3.12015
3.06262	3.12692
3.07304	3.13372
3.08348	3.14056
3.09389	3.14747
3.1043	3.15441
3.11473	3.16135
3.12509	3.16826
3.13568	3.17518
3.14597	3.18211
3.15632	3.189
3.16681	3.19588
3.17724	3.20272
3.18781	3.2095
3.19817	3.21615
3.20856	3.22276
3.21884	3.22928
3.22938	3.23574
3.23979	3.24211
3.25004	3.24844
3.26068	3.25468
3.27104	3.26079
3.28135	3.26679
3.29182	3.27271
3.30227	3.27853
3.31276	3.28433
3.32306	3.29015
3.33359	3.29599
3.34388	3.30188
3.35438	3.30783
3.36474	3.31378
3.37513	3.31979
3.38563	3.32584
3.396	3.33185
3.40641	3.33788
3.41691	3.34386
3.42732	3.34981
3.43765	3.35572
3.4482	3.36166
3.45856	3.36752
3.46907	3.37335
3.47941	3.37913
3.48978	3.38482
3.50017	3.3904
3.51066	3.39592
3.52102	3.40135
3.53159	3.40669
3.54184	3.41194
3.55236	3.41711
3.56275	3.42219
3.5731	3.42726
3.58352	3.43231
3.59405	3.43736
3.6044	3.44243
3.6148	3.44758
3.62516	3.45276
3.63563	3.45797
3.64601	3.46323
3.6565	3.46854
3.66688	3.47384
3.67737	3.47909
3.68777	3.48437
3.69811	3.48958
3.70853	3.49476
3.7189	3.49988
3.7294	3.50503
3.73985	3.5101
3.75012	3.51515
3.76075	3.52009
3.77107	3.52497
3.78143	3.5297
3.79195	3.53435
3.80226	3.53896
3.81261	3.54352
3.82316	3.54803
3.83359	3.55255
3.84407	3.55703
3.85442	3.56146
3.86484	3.56586
3.87522	3.57026
3.88564	3.57467
3.896	3.5791
3.90661	3.58356
3.9169	3.58806
3.92737	3.59253
3.93793	3.59699
3.9481	3.60146
3.95855	3.60592
3.96901	3.61042
3.97927	3.61495
3.98981	3.61946
4.00025	3.62393
4.01067	3.62837
4.02114	3.6327
4.0315	3.63695
4.04197	3.6411
4.0523	3.64519
4.06282	3.64919
4.07333	3.65313
4.08365	3.65701
4.09399	3.66086
4.10438	3.66466
4.11487	3.66843
4.12521	3.67216
4.13572	3.6759
4.14624	3.67961
4.15645	3.68336
4.16686	3.68716
4.17725	3.69101
4.18776	3.69487
4.1981	3.69875
4.20854	3.70262
4.21902	3.70645
4.22932	3.71023
4.23974	3.71405
4.2502	3.71785
4.26065	3.72163
4.2711	3.7254
4.28149	3.72915
4.29198	3.73278
4.30241	3.73637
4.31261	3.73985
4.32315	3.74325
4.33374	3.74655
4.34408	3.74981
4.35434	3.75295
4.36487	3.75606
4.37531	3.75914
4.38561	3.76221
4.39601	3.76527
4.40643	3.7684
4.41689	3.77154
4.42741	3.77472
4.43789	3.77796
4.44822	3.78126
4.45876	3.78456
4.46922	3.78792
4.47943	3.7913
4.48981	3.79468
4.50027	3.79805
4.5107	3.80145
4.52109	3.8048
4.53138	3.80813
4.54185	3.81144
4.55246	3.81475
4.56275	3.81799
4.57323	3.8212
4.58371	3.82434
4.59405	3.82744
4.60439	3.83044
4.61498	3.83338
4.62526	3.83625
4.6358	3.83903
4.64601	3.84174
4.65654	3.84441
4.66692	3.84707
4.67741	3.84972
4.68788	3.85238
4.69814	3.85507
4.70871	3.85778
4.71905	3.86049
4.72941	3.86321
4.7401	3.86596
4.75034	3.86873
4.76081	3.87151
4.77117	3.87432
4.78165	3.87716
4.79207	3.88001
4.80246	3.88283
4.81284	3.88561
4.82327	3.88832
4.83361	3.891
4.84417	3.89361
4.85449	3.8962
4.8649	3.89876
4.87532	3.90121
4.88569	3.90351
4.89626	3.90573
4.9067	3.90784
4.91711	3.90988
4.92739	3.91187
4.93801	3.91389
4.94828	3.91588
4.95877	3.9179
4.96912	3.91997
4.97954	3.9221
4.98998	3.92428
5.00041	3.92654
5.01071	3.92885
5.0211	3.93117
5.03156	3.93354
5.0419	3.93594
5.05237	3.93833
5.06294	3.94068
5.07323	3.94307
5.08363	3.94539
5.09416	3.94767
5.10455	3.9499
5.115	3.95212
5.12548	3.95425
5.1359	3.95636
5.14621	3.9584
5.15665	3.9604
5.16704	3.9623
5.17742	3.96416
5.18787	3.966
5.19826	3.96781
5.20868	3.96961
5.21906	3.97144
5.22955	3.97334
5.24002	3.97526
5.25029	3.97721
5.26086	3.9792
5.27111	3.98123
5.28162	3.98325
5.29201	3.9853
5.3024	3.98739
5.31287	3.98951
5.32327	3.99163
5.33387	3.99377
5.34408	3.99595
5.35436	3.99812
5.36511	4.00027
5.3753	4.00242
5.38577	4.00452
5.39621	4.00652
5.4067	4.00846
5.41706	4.0103
5.42732	4.01207
5.43791	4.01375
5.44834	4.01538
5.45873	4.01695
5.46913	4.0185
5.47963	4.02005
5.49007	4.02161
5.50043	4.02318
5.51068	4.0248
5.52129	4.02643
5.53161	4.02809
5.54201	4.0298
5.55249	4.03155
5.56291	4.0333
5.5733	4.03505
5.58386	4.0368
5.59428	4.03853
5.60451	4.0403
5.61499	4.04204
5.62545	4.04381
5.63596	4.04557
5.64632	4.04729
5.65658	4.04895
5.66696	4.05057
5.67739	4.05211
5.68782	4.05359
5.69818	4.05503
5.70863	4.05639
5.71918	4.05771
5.72947	4.05901
5.73997	4.0603
5.75051	4.06152
5.76072	4.06276
5.77119	4.06399
5.78181	4.06527
5.79224	4.06655
5.80252	4.06792
5.81294	4.06939
5.82338	4.0709
5.83374	4.07245
5.8441	4.07403
5.8545	4.07561
5.86495	4.07718
5.87535	4.07873
5.88591	4.0802
5.89626	4.08166
5.90677	4.08309
5.91704	4.08444
5.92742	4.08579
5.938	4.08709
5.94839	4.08833
5.95887	4.0895
5.96909	4.09069
5.97947	4.09176
5.99012	4.0928
6.00045	4.09385
6.01087	4.09488
6.0213	4.09585
6.03181	4.09684
6.04224	4.09786
6.05257	4.09894
6.06303	4.10007
6.07354	4.10129
6.08365	4.1026
6.09427	4.10399
6.10454	4.10534
6.11485	4.10674
6.12537	4.10815
6.1359	4.10956
6.14628	4.11095
6.15665	4.11235
6.16717	4.11379
6.17751	4.11517
6.18801	4.11652
6.1984	4.11787
6.20886	4.11916
6.21914	4.12033
6.22961	4.12151
6.24004	4.12258
6.2505	4.12359
6.26085	4.12453
6.27122	4.12544
6.28189	4.12625
6.2921	4.12706
6.30261	4.12784
6.31308	4.12864
6.32326	4.12947
6.33389	4.13037
6.34417	4.13133
6.35465	4.13236
6.36513	4.13344
6.37545	4.13455
6.38594	4.13566
6.39625	4.13677
6.40663	4.1379
6.41705	4.13901
6.42763	4.14014
6.43805	4.14127
6.44834	4.1424
6.45881	4.14347
6.46932	4.14447
6.47954	4.14542
6.49015	4.14628
6.50069	4.14705
6.51098	4.14782
6.52128	4.14855
6.53174	4.1492
6.54194	4.14987
6.55254	4.1505
6.56297	4.15109
6.57333	4.15171
6.58377	4.15238
6.59423	4.15308
6.60479	4.15382
6.61527	4.15466
6.62556	4.15552
6.63586	4.15642
6.64633	4.15731
6.65678	4.15822
6.66718	4.15908
6.67751	4.15993
6.68806	4.16078
6.69847	4.16158
6.70885	4.16237
6.71914	4.16309
6.72963	4.16378
6.74011	4.16442
6.75057	4.16507
6.76094	4.16568
6.77141	4.16631
6.78172	4.16689
6.7921	4.16747
6.80248	4.16802
6.81308	4.16854
6.82353	4.16904
6.83392	4.16953
6.84423	4.17003
6.85475	4.17055
6.86526	4.17111
6.87542	4.17172
6.88588	4.17239
6.89641	4.17305
6.90673	4.17378
6.91719	4.17457
6.92763	4.17538
6.93795	4.17618
6.94843	4.17707
6.95889	4.1779
6.96932	4.17875
6.9798	4.1796
6.99018	4.18045
7.0006	4.18123
7.01108	4.18198
7.02134	4.18268
7.03177	4.18326
7.04227	4.18414
7.05242	4.18549
7.06441	4.18758
7.07658	4.1906
7.09001	4.19483
7.10433	4.20012
7.11943	4.20647
7.13565	4.21388
7.15288	4.22238
7.17079	4.23187
7.18977	4.24233
7.20962	4.25368
7.23066	4.2658
7.25226	4.27852
7.27499	4.29177
7.29874	4.30538
7.32327	4.31919
7.34887	4.33312
7.37529	4.34715
7.40277	4.36136
7.43114	4.3757
7.4604	4.39019
7.49048	4.4048
7.52171	4.41925
7.55365	4.43331
7.58684	4.44675
7.6208	4.45961
7.65555	4.47192
7.69153	4.48403
7.72844	4.49595
7.76631	4.5077
7.80473	4.51901
7.84426	4.52968
7.88491	4.53942
7.92636	4.54843
7.96876	4.5569
8.01205	4.56493
8.05652	4.5724
8.10162	4.57926
8.1477	4.58527
8.19498	4.59057
8.24314	4.59547
8.29205	4.59997
8.34187	4.60417
8.39279	4.60813
8.44441	4.61189
8.49718	4.61541
8.55081	4.61885
8.60542	4.62202
8.66092	4.62477
8.71758	4.62721
8.77489	4.62945
8.83312	4.63136
8.89229	4.6329
8.95264	4.63433
9.01388	4.63554
9.07615	4.63607
9.13909	4.63616
9.20302	4.63604
9.26796	4.63594
9.33379	4.63576
9.40042	4.63535
9.4682	4.63452
9.53693	4.63364
9.60656	4.63238
9.67711	4.63039
9.74848	4.628
9.81373	4.62597
9.87953	4.62355
9.94649	4.62005
10.0139	4.61561
10.0818	4.6111
10.1507	4.60649
10.2203	4.60181
10.2908	4.59799
10.3619	4.59577
10.4341	4.59453
10.5067	4.59357
10.5719	4.59349
10.638	4.59435
10.7044	4.59555
10.7714	4.59679
10.8391	4.59849
10.9074	4.60089
10.9763	4.60328
11.0459	4.60513
11.1157	4.60686
11.1866	4.60878
11.2579	4.61035
11.33	4.61145
11.4019	4.61278
11.4752	4.61438
11.549	4.61525
11.6234	4.61594
11.6888	4.61708
11.755	4.6186
11.8212	4.62025
11.8878	4.62237
11.9552	4.62548
12.0229	4.62993
12.0912	4.63496
12.1601	4.64062
12.2292	4.6471
12.2988	4.6541
12.3688	4.66116
12.4395	4.66804
12.5105	4.67493
12.582	4.68153
12.654	4.68692
12.7261	4.68984
12.799	4.691
12.8718	4.69062
12.9447	4.68868
13.0177	4.68544
13.0908	4.68101
13.1638	4.67572
13.2366	4.6709
13.3096	4.66627
13.3823	4.6615
13.4553	4.65677
13.5283	4.65225
13.6012	4.64838
13.6739	4.64576
13.7469	4.64457
13.8198	4.64522
13.8929	4.64766
13.966	4.65149
14.0388	4.65658
14.1116	4.66295
14.1845	4.66997
14.2574	4.67728
14.3306	4.68477
14.4033	4.69259
14.4762	4.70067
14.549	4.70869
14.622	4.7164
14.6952	4.724
14.7679	4.73145
14.8409	4.73843
14.9136	4.74509
14.9868	4.75149
15.0596	4.75748
15.1324	4.76315
15.2056	4.76883
15.2784	4.77442
15.3514	4.77997
15.4242	4.78537
15.4972	4.79073
15.5701	4.79605
15.6431	4.80111
15.7161	4.80584
15.7888	4.81037
15.8618	4.81455
15.9348	4.81831
16.0077	4.82189
16.0808	4.82561
16.1537	4.82934
16.2264	4.83318
16.2994	4.83733
16.3722	4.84175
16.4452	4.84637
16.5182	4.85125
16.5909	4.8565
16.6638	4.86209
16.7369	4.86803
16.81	4.87427
16.8828	4.88096
16.9558	4.88821
17.0286	4.89577
17.1015	4.90388
17.1745	4.91263
17.2473	4.9217
17.3202	4.93109
17.3931	4.94073
17.466	4.95049
17.539	4.96027
17.612	4.97005
17.685	4.97989
17.7579	4.98963
17.8308	4.99918
17.9038	5.00886
17.9766	5.0186
18.0494	5.02811
18.1224	5.03726
18.1953	5.04628
18.2685	5.05526
18.3414	5.0642
18.4142	5.07313
18.4871	5.08221
18.5601	5.09149
18.6332	5.10072
18.7062	5.10985
18.7788	5.11904
18.8517	5.12796
18.9245	5.13644
18.9976	5.14469
19.0705	5.153
19.1435	5.16134
19.2164	5.1696
19.2893	5.1779
19.3623	5.18649
19.4352	5.19531
19.508	5.20438
19.5811	5.21366
19.6539	5.22304
19.7268	5.23251
19.7997	5.24221
19.8726	5.25217
19.9457	5.26226
20.0187	5.27228
20.0915	5.28247
20.1642	5.2929
20.2373	5.30339
20.3102	5.31388
20.3832	5.32447
20.4562	5.33513
20.529	5.34581
20.6019	5.35674
20.6747	5.36796
20.7477	5.3793
20.8209	5.39059
20.8936	5.40209
20.9666	5.41361
21.0394	5.42494
21.1123	5.4357
21.1854	5.44606
21.2583	5.45613
21.3314	5.46584
21.404	5.4751
21.477	5.48421
21.5499	5.4932
21.6228	5.50194
21.6959	5.51061
21.7687	5.51927
21.8417	5.52771
21.9145	5.53574
21.9874	5.54332
22.0603	5.55061
22.1335	5.5576
22.2064	5.5643
22.279	5.57095
22.352	5.57766
22.4248	5.58422
22.4978	5.59077
22.5709	5.59756
22.6438	5.60445
22.7167	5.61111
22.7894	5.61769
22.8625	5.6243
22.9353	5.63084
23.0086	5.63729
23.0813	5.64385
23.1541	5.65039
23.2271	5.65675
23.2999	5.66296
23.3729	5.66917
23.4458	5.67538
23.5187	5.68138
23.5917	5.6871
23.6646	5.6929
23.7376	5.6988
23.8104	5.7046
23.8835	5.71042
23.9564	5.71623
24.0292	5.72204
24.1022	5.72771
24.1749	5.73336
24.248	5.73884
24.3208	5.74398
24.3939	5.74883
24.4667	5.75362
24.5396	5.75834
24.6126	5.76273
24.6856	5.76673
24.7587	5.77069
24.8316	5.77445
24.9044	5.77789
24.9771	5.78113
25.0499	5.7841
25.123	5.78672
25.196	5.78921
25.269	5.79182
25.3419	5.79441
25.4148	5.79678
25.4879	5.79899
25.5608	5.80138
25.6339	5.80387
25.7066	5.80621
25.7793	5.80846
25.8524	5.81092
25.9252	5.81324
25.9982	5.8155
26.0712	5.8179
26.1441	5.82042
26.217	5.82277
26.2899	5.8251
26.363	5.82737
26.4358	5.82973
26.5089	5.83179
26.5816	5.83355
26.6544	5.83546
26.7274	5.83762
26.8002	5.83968
26.8732	5.84193
26.9463	5.84449
27.0193	5.84731
27.0921	5.85017
27.1648	5.85314
27.2381	5.85601
27.3109	5.85869
27.384	5.86108
27.4567	5.86343
27.5295	5.86566
27.6024	5.86779
27.6754	5.86971
27.7485	5.87158
27.8214	5.87325
27.8944	5.87476
27.9671	5.87629
28.0401	5.87783
28.113	5.87916
28.1859	5.88035
28.259	5.88158
28.3318	5.88283
28.4048	5.88391
28.4776	5.88479
28.5504	5.88546
28.6235	5.88587
28.6965	5.88582
28.7695	5.88545
28.8422	5.8847
28.915	5.88314
28.9881	5.88072
29.0609	5.87783
29.1342	5.8747
29.207	5.87106
29.2797	5.86707
29.3526	5.86295
29.4257	5.85887
29.4988	5.85477
29.5715	5.85068
29.6445	5.84658
29.7171	5.84227
29.7903	5.83748
29.8633	5.83262
29.9362	5.82806
30.0093	5.82372
30.082	5.81956
30.1549	5.81608
30.2278	5.81345
30.3007	5.81156
30.3737	5.81054
30.4466	5.81034
30.5195	5.81064
30.5926	5.81112
30.6654	5.81181
30.7385	5.81278
30.8113	5.81366
30.8845	5.81409
30.9571	5.81422
31.0301	5.81404
31.1027	5.8135
31.1757	5.8124
31.2488	5.81106
31.3217	5.80966
31.3946	5.80813
31.4675	5.80669
31.5405	5.8054
31.6134	5.80409
31.6865	5.80258
31.7595	5.80078
31.8321	5.79876
31.905	5.7963
31.978	5.79327
32.051	5.7899
32.1239	5.78633
32.197	5.78247
32.2697	5.77858
32.3427	5.77488
32.4155	5.77119
32.4885	5.7674
32.5616	5.76388
32.6344	5.76061
32.7073	5.7576
32.7802	5.75468
32.853	5.75217
32.9259	5.75025
32.9989	5.74904
33.072	5.74817
33.1443	5.74785
33.2175	5.74798
33.2905	5.74813
33.3635	5.74813
33.4366	5.74818
33.5096	5.74779
33.5822	5.74674
33.6551	5.74531
33.728	5.74357
33.8009	5.74154
33.8742	5.73907
33.9469	5.73631
34.0199	5.73334
34.0927	5.73016
34.1657	5.72659
34.2387	5.72284
34.3117	5.71879
34.3847	5.71429
34.4573	5.70915
34.5303	5.70389
34.6032	5.69867
34.676	5.69356
34.749	5.68877
34.822	5.68441
34.8951	5.68034
34.9679	5.67679
35.0408	5.67369
35.1137	5.67075
35.1865	5.66754
35.2596	5.66407
35.3326	5.66077
35.4052	5.65739
35.4782	5.65126
35.5512	5.6448
35.6243	5.63841
35.6972	5.63223
35.7701	5.62616
35.843	5.62017
35.9158	5.61418
35.9887	5.61059
36.0619	5.60747
36.1346	5.60473
36.2074	5.60207
36.2803	5.59922
36.3535	5.59631
36.4263	5.59373
36.4992	5.59159
36.5721	5.58962
36.645	5.58775
36.7181	5.58614
36.7909	5.58472
36.8638	5.58349
36.937	5.58263
37.0097	5.58201
37.0826	5.58143
37.1555	5.58073
37.2284	5.58031
37.3014	5.58006
37.3744	5.57955
37.4475	5.57884
37.5201	5.57808
37.5931	5.57727
37.6661	5.57661
37.739	5.57618
37.812	5.57618
37.885	5.57626
37.9577	5.57653
38.0306	5.5774
38.1034	5.57882
38.1765	5.58022
38.2496	5.58139
38.3223	5.58284
38.3952	5.58468
38.4682	5.58677
38.5412	5.58893
38.6141	5.59129
38.6872	5.59397
38.7598	5.59699
38.8327	5.60022
38.9057	5.60366
38.9785	5.60693
39.0514	5.61011
39.1245	5.61342
39.1974	5.61695
39.2703	5.62065
39.3434	5.62458
39.4163	5.62872
39.4891	5.63312
39.5623	5.63762
39.6351	5.64241
39.7079	5.64747
39.7806	5.65247
39.8536	5.65691
39.9266	5.66132
39.9998	5.66586
40.0727	5.67014
40.1454	5.67414
40.2184	5.67794
40.2913	5.68136
40.3642	5.68453
40.4375	5.68753
40.51	5.69046
40.583	5.69308
40.6558	5.69551
40.729	5.69826
40.8019	5.70172
40.8748	5.70567
40.9478	5.70997
41.0205	5.7147
41.0935	5.71992
41.1665	5.72541
41.2394	5.73105
41.3124	5.73688
41.3852	5.74297
41.4582	5.74934
41.531	5.7562
41.604	5.76357
41.6769	5.77127
41.75	5.77895
41.8228	5.78682
41.8955	5.79463
41.9685	5.80192
42.0415	5.80845
42.1145	5.81437
42.1875	5.82
42.2602	5.8252
42.3332	5.83034
42.4061	5.83556
42.479	5.84084
42.5521	5.84607
42.6249	5.85178
42.6979	5.85773
42.7706	5.8637
42.8437	5.86929
42.9166	5.87249
42.9897	5.87424
43.0627	5.87573
43.1353	5.87714
43.2083	5.87875
43.2812	5.88039
43.3541	5.88201
43.4272	5.88579
43.5	5.8919
43.5729	5.89849
43.6458	5.90513
43.7188	5.91202
43.7916	5.91928
43.8647	5.92663
43.9378	5.93392
44.0104	5.9415
44.0833	5.94925
44.1561	5.95693
44.229	5.96433
44.3022	5.97183
44.3751	5.97909
44.448	5.9858
44.5208	5.99207
44.5939	5.99805
44.6666	6.00394
44.7399	6.0098
44.8127	6.01563
44.8855	6.02005
44.9584	6.02395
45.0313	6.02769
45.1042	6.03175
45.177	6.03579
45.25	6.03924
45.323	6.04202
45.3959	6.0463
45.469	6.05146
45.5418	6.05682
45.6148	6.06224
45.6877	6.06771
45.7605	6.07345
45.8335	6.07969
45.9062	6.086
45.9793	6.09205
46.0522	6.09757
46.1252	6.10285
46.1979	6.10826
46.2708	6.11353
46.3438	6.11826
46.4169	6.12259
46.49	6.12711
46.563	6.13159
46.6356	6.13583
46.7085	6.13975
46.7812	6.14355
46.8543	6.14727
46.9273	6.15123
47.0003	6.15563
47.0731	6.16027
47.146	6.16493
47.2192	6.16968
47.292	6.17464
47.3652	6.17899
47.438	6.18166
47.5106	6.18357
47.5836	6.18511
47.6565	6.18622
47.7295	6.18704
47.8024	6.18807
47.8754	6.1899
47.9484	6.19292
48.0212	6.19637
48.0942	6.2002
48.1671	6.20419
48.2401	6.20793
48.3129	6.2113
48.3858	6.21433
48.4587	6.21649
48.5315	6.21616
48.6045	6.21522
48.6775	6.21398
48.7506	6.21257
48.8234	6.21103
48.8963	6.21001
48.9693	6.20979
49.0422	6.21152
49.1153	6.21382
49.1881	6.21658
49.2607	6.21956
49.3338	6.22231
49.4066	6.22461
49.4797	6.22657
49.5528	6.22811
49.6256	6.22879
49.6983	6.22886
49.7713	6.22833
49.8442	6.22706
49.9171	6.22502
49.9902	6.22278
50.0008	6.22247
50.0736	6.22035
50.1466	6.20389
50.1985	6.17869
50.2401	6.15171
50.2713	6.12813
50.3028	6.102
50.3247	6.07346
50.3268	6.06343

## Sheet: cylinder ABS_30 2
cylinder ABS_30 2	cylinder ABS_30 2
Stauchung	Standardkraft
%	MPa
0	0.227375
-4.37847e-05	0.22603
-5.2318e-05	0.224992
-5.29393e-05	0.224129
-4.04708e-05	0.22339
-6.60292e-05	0.222803
-3.70327e-05	0.222743
0.000436646	0.223468
0.00350029	0.225272
0.00771129	0.228383
0.0135418	0.232927
0.0205263	0.238729
0.0277699	0.244074
0.0345226	0.249162
0.0418793	0.25452
0.0492685	0.260102
0.0564614	0.265835
0.0638236	0.271633
0.0710921	0.277465
0.0783122	0.283336
0.0855981	0.289252
0.0927966	0.295189
0.0999828	0.301153
0.107433	0.307146
0.114735	0.313161
0.121995	0.319241
0.129374	0.325339
0.136526	0.331464
0.143985	0.337678
0.151237	0.343935
0.158656	0.350241
0.16582	0.356625
0.172997	0.363021
0.180389	0.369494
0.187614	0.376026
0.194799	0.382598
0.202267	0.389219
0.209465	0.395907
0.216797	0.402603
0.223991	0.409355
0.231347	0.416112
0.238532	0.422897
0.245999	0.429695
0.253042	0.436504
0.260427	0.443289
0.26781	0.4501
0.275003	0.456904
0.282271	0.46371
0.289735	0.470478
0.296876	0.477242
0.304282	0.48396
0.311458	0.490652
0.31883	0.497321
0.325904	0.503972
0.333292	0.510588
0.340631	0.517216
0.347974	0.523829
0.355232	0.53047
0.362646	0.537105
0.369759	0.543745
0.377075	0.550402
0.384363	0.557082
0.391717	0.563765
0.39895	0.570463
0.406246	0.577213
0.413546	0.58398
0.420707	0.590808
0.428181	0.597691
0.435428	0.604616
0.442635	0.611571
0.450001	0.618582
0.457169	0.6256
0.464569	0.632675
0.471851	0.63979
0.479212	0.646896
0.486424	0.654059
0.49381	0.661255
0.500961	0.66849
0.508303	0.675777
0.515675	0.683092
0.522898	0.690433
0.530226	0.697787
0.537481	0.705147
0.544806	0.712528
0.552037	0.719907
0.55927	0.727283
0.56651	0.734642
0.573876	0.742009
0.581251	0.749403
0.588279	0.756794
0.595728	0.764196
0.603029	0.771594
0.61024	0.778996
0.617587	0.786453
0.624691	0.793892
0.632233	0.801356
0.639347	0.808869
0.646728	0.816403
0.65405	0.824021
0.661239	0.831636
0.668572	0.839297
0.675967	0.84701
0.683108	0.854783
0.690454	0.862561
0.697757	0.870387
0.705112	0.878224
0.712327	0.886165
0.719752	0.89413
0.726846	0.902131
0.734231	0.910154
0.741485	0.918207
0.74868	0.926292
0.75614	0.934401
0.763272	0.942524
0.770545	0.950704
0.777808	0.958906
0.78516	0.967138
0.792486	0.975434
0.799812	0.983719
0.806929	0.992076
0.814439	1.0004
0.8215	1.0087
0.828856	1.01697
0.836232	1.02524
0.843497	1.0335
0.850781	1.04178
0.858083	1.05002
0.865352	1.05826
0.872624	1.0665
0.88	1.07475
0.887208	1.08299
0.894461	1.09121
0.901807	1.09941
0.909152	1.1076
0.916311	1.11579
0.92375	1.12397
0.931036	1.13217
0.938255	1.14037
0.94555	1.14859
0.952826	1.15682
0.960105	1.16505
0.967556	1.17334
0.974687	1.18167
0.981979	1.19002
0.989273	1.19843
0.996547	1.20685
1.00388	1.21531
1.01108	1.22381
1.01836	1.23232
1.02571	1.24083
1.03302	1.24937
1.04034	1.25791
1.04751	1.26648
1.05485	1.27506
1.06209	1.28371
1.06948	1.29236
1.07669	1.30105
1.08405	1.30974
1.09129	1.31844
1.09849	1.3271
1.10586	1.33577
1.11315	1.34438
1.1204	1.35294
1.12778	1.36151
1.13506	1.37003
1.14233	1.37853
1.14976	1.38705
1.15685	1.39553
1.1642	1.40399
1.17154	1.41244
1.17877	1.42088
1.18604	1.42931
1.19334	1.43778
1.20063	1.44624
1.20779	1.45469
1.21512	1.4632
1.2224	1.47172
1.22963	1.48028
1.23708	1.48887
1.24424	1.49747
1.2516	1.50609
1.25877	1.51475
1.26087	1.51724
1.27142	1.52967
1.28177	1.54218
1.29226	1.5547
1.30266	1.56719
1.31311	1.5797
1.32344	1.59225
1.33388	1.6048
1.34434	1.61735
1.35465	1.62994
1.36515	1.64247
1.37548	1.65494
1.38582	1.66736
1.39639	1.67974
1.40662	1.69205
1.41711	1.70436
1.42741	1.7166
1.43793	1.7288
1.4484	1.74096
1.45878	1.75309
1.46933	1.76517
1.47958	1.77724
1.49006	1.78929
1.50062	1.80133
1.51101	1.81345
1.52131	1.8256
1.53167	1.83778
1.5421	1.85003
1.55247	1.8623
1.56288	1.87452
1.57325	1.88674
1.58367	1.89899
1.59402	1.91117
1.60461	1.92333
1.61491	1.9355
1.62534	1.94761
1.63572	1.95968
1.64608	1.97174
1.65667	1.9837
1.66694	1.99558
1.67742	2.00741
1.68777	2.01914
1.6983	2.03075
1.70871	2.04226
1.71906	2.05372
1.72945	2.06511
1.73992	2.07645
1.75033	2.08777
1.76062	2.09914
1.7711	2.11054
1.78155	2.12197
1.79204	2.13344
1.80235	2.145
1.81281	2.15657
1.82314	2.16812
1.83346	2.1797
1.84394	2.19125
1.85438	2.20275
1.86482	2.21424
1.87518	2.2257
1.88569	2.23712
1.89596	2.2485
1.90653	2.25984
1.91689	2.27113
1.92718	2.28238
1.9376	2.29356
1.9481	2.30467
1.9585	2.31571
1.96894	2.32668
1.97928	2.3376
1.9897	2.34838
2.00023	2.3591
2.01046	2.36975
2.02102	2.38033
2.03139	2.39085
2.04158	2.4014
2.05226	2.41195
2.0625	2.42255
2.07302	2.43317
2.08347	2.44382
2.09384	2.45447
2.10433	2.46516
2.11461	2.47582
2.12496	2.48652
2.13539	2.49722
2.14598	2.50791
2.15629	2.51858
2.16672	2.52921
2.1771	2.53977
2.18765	2.55027
2.19788	2.56071
2.20836	2.57104
2.21886	2.58126
2.22922	2.59139
2.23947	2.60144
2.25	2.61138
2.2603	2.62126
2.27081	2.63108
2.28129	2.64087
2.29153	2.65067
2.30204	2.66049
2.31247	2.67035
2.32303	2.68022
2.33344	2.69012
2.34379	2.70002
2.35404	2.70987
2.3645	2.7197
2.37494	2.72952
2.38527	2.73931
2.39567	2.74906
2.40626	2.75881
2.4165	2.76852
2.42694	2.77818
2.43735	2.7878
2.44769	2.79735
2.45824	2.8068
2.4687	2.81617
2.47904	2.82541
2.48945	2.83452
2.49988	2.84351
2.51024	2.85243
2.52055	2.86126
2.53093	2.87004
2.54148	2.87877
2.55195	2.88751
2.56217	2.8962
2.57274	2.90487
2.58325	2.91354
2.59346	2.9222
2.60389	2.93083
2.61439	2.9395
2.62476	2.94817
2.63503	2.95688
2.64561	2.9656
2.65595	2.97433
2.66642	2.9831
2.67679	2.99183
2.68724	3.00052
2.69768	3.00919
2.70802	3.0178
2.71847	3.02631
2.72899	3.03473
2.73935	3.04312
2.74959	3.05129
2.76027	3.05944
2.77019	3.06746
2.78098	3.0754
2.79134	3.08322
2.80174	3.09106
2.81226	3.09879
2.82252	3.1065
2.83307	3.11419
2.84334	3.12183
2.85372	3.12948
2.86427	3.13708
2.8746	3.1447
2.885	3.15232
2.89535	3.15997
2.90591	3.16759
2.91622	3.17528
2.92652	3.18296
2.93708	3.19064
2.94751	3.19832
2.95781	3.20602
2.96828	3.21366
2.9787	3.22125
2.98925	3.22881
2.99956	3.23629
3.00989	3.24368
3.02038	3.25101
3.0308	3.25824
3.04113	3.26538
3.05173	3.27244
3.06221	3.27941
3.07245	3.28629
3.08302	3.29312
3.09315	3.29985
3.1036	3.30653
3.11403	3.31318
3.12449	3.31981
3.13502	3.32645
3.14536	3.33314
3.15586	3.33983
3.16626	3.34655
3.17652	3.35329
3.18694	3.35999
3.19738	3.36672
3.20768	3.3735
3.21816	3.38023
3.22864	3.38696
3.23899	3.39365
3.2494	3.40024
3.25972	3.40674
3.27015	3.41317
3.28062	3.41949
3.29105	3.42573
3.30145	3.43191
3.31182	3.43799
3.32217	3.44404
3.33257	3.44999
3.34321	3.45587
3.35342	3.46165
3.36383	3.4674
3.37422	3.47304
3.38469	3.47865
3.39515	3.48422
3.40563	3.48983
3.41601	3.49541
3.42636	3.50107
3.43676	3.50678
3.44714	3.5125
3.45757	3.51823
3.46804	3.52399
3.47846	3.52972
3.48874	3.53537
3.49931	3.54101
3.50968	3.54661
3.52013	3.55212
3.53045	3.5576
3.54077	3.56301
3.55129	3.56837
3.56182	3.57361
3.57213	3.57878
3.58249	3.5838
3.593	3.58879
3.60335	3.59365
3.61372	3.59845
3.62423	3.60321
3.63464	3.60797
3.64498	3.61268
3.65541	3.61741
3.66574	3.6222
3.67622	3.627
3.68675	3.63186
3.69698	3.63676
3.70749	3.64171
3.71789	3.64664
3.7284	3.6516
3.73863	3.65651
3.74909	3.66149
3.75936	3.66642
3.7701	3.67138
3.78032	3.67633
3.79075	3.68132
3.80113	3.68623
3.81162	3.69111
3.82192	3.69591
3.83242	3.70062
3.84289	3.70518
3.8533	3.70966
3.86363	3.71409
3.87414	3.71844
3.88457	3.72274
3.89493	3.72704
3.90522	3.73129
3.91577	3.73549
3.92622	3.73964
3.93655	3.74381
3.94681	3.748
3.9575	3.75219
3.96766	3.75644
3.97806	3.76076
3.98862	3.76503
3.9989	3.76933
4.00936	3.77361
4.01989	3.77784
4.0302	3.78208
4.04067	3.78633
4.05111	3.79054
4.06142	3.79475
4.07184	3.79891
4.0822	3.80296
4.09265	3.8069
4.10313	3.81075
4.1133	3.81447
4.12396	3.81812
4.13424	3.82172
4.14459	3.8253
4.15516	3.82883
4.16564	3.83235
4.17587	3.83586
4.18641	3.83934
4.19676	3.84278
4.20707	3.8462
4.21756	3.84964
4.22805	3.85314
4.23836	3.85668
4.24875	3.86024
4.2593	3.86387
4.26957	3.86753
4.28003	3.87117
4.29057	3.87479
4.30089	3.87844
4.3113	3.88206
4.32183	3.88568
4.33209	3.88933
4.3425	3.89295
4.3529	3.89647
4.36337	3.89992
4.37368	3.9033
4.38412	3.90645
4.39453	3.90946
4.40502	3.91248
4.4154	3.91539
4.42596	3.91819
4.43618	3.92105
4.44681	3.9239
4.45722	3.92668
4.46752	3.92954
4.47771	3.93244
4.48833	3.93539
4.49863	3.93844
4.50914	3.94155
4.51957	3.94468
4.52989	3.94771
4.54025	3.95063
4.55083	3.95349
4.56122	3.95628
4.57175	3.95907
4.58189	3.96192
4.59259	3.96489
4.60277	3.96788
4.61327	3.97089
4.62375	3.97382
4.63412	3.97675
4.64444	3.9796
4.65475	3.98244
4.6653	3.98522
4.67557	3.98799
4.68607	3.9907
4.69636	3.99334
4.70696	3.99584
4.71747	3.99827
4.72772	4.00065
4.73803	4.00299
4.74861	4.0054
4.759	4.00787
4.76937	4.01042
4.77985	4.01301
4.79032	4.01565
4.80049	4.01826
4.811	4.02088
4.82149	4.02349
4.83182	4.02612
4.84221	4.02877
4.85272	4.03143
4.86304	4.03409
4.87359	4.03675
4.88377	4.03937
4.8943	4.04192
4.9048	4.04445
4.9151	4.04695
4.92559	4.04937
4.93607	4.05177
4.9463	4.05414
4.95683	4.05639
4.96703	4.05856
4.97756	4.06069
4.988	4.06274
4.99841	4.06475
5.00891	4.06675
5.01927	4.06878
5.02956	4.07086
5.04003	4.07302
5.05038	4.07521
5.06086	4.07751
5.07118	4.07983
5.08172	4.08216
5.09203	4.08451
5.10245	4.08691
5.11297	4.08929
5.12317	4.09167
5.13376	4.09404
5.14421	4.09639
5.15459	4.0987
5.16477	4.10097
5.17539	4.10319
5.18567	4.10537
5.19621	4.10749
5.20665	4.10957
5.21691	4.11158
5.22748	4.11355
5.23782	4.11544
5.24815	4.11729
5.25862	4.11912
5.26914	4.12092
5.27957	4.12274
5.28986	4.12457
5.30032	4.12641
5.31082	4.12828
5.32116	4.13023
5.33154	4.13222
5.34192	4.13427
5.35246	4.13634
5.36272	4.13844
5.37307	4.14054
5.38359	4.14264
5.39392	4.14476
5.40435	4.14695
5.41493	4.14914
5.42515	4.15132
5.43573	4.15349
5.44612	4.15562
5.45655	4.15763
5.46695	4.15954
5.47738	4.16141
5.4878	4.16318
5.49808	4.16492
5.50855	4.16662
5.51899	4.1683
5.52937	4.16994
5.53974	4.17158
5.55005	4.17315
5.56055	4.17476
5.57108	4.17635
5.5814	4.17797
5.59178	4.17968
5.60211	4.18143
5.61265	4.18322
5.62309	4.18506
5.63362	4.18694
5.6439	4.18876
5.65441	4.19066
5.66463	4.19256
5.67509	4.19447
5.68555	4.19635
5.69585	4.19828
5.70625	4.20014
5.71684	4.20195
5.72719	4.20369
5.73768	4.20536
5.74802	4.20691
5.7584	4.20841
5.76881	4.20981
5.7793	4.21116
5.78974	4.21246
5.80006	4.21373
5.81041	4.21497
5.82092	4.21621
5.83126	4.21746
5.84176	4.21875
5.85207	4.22017
5.8626	4.22164
5.87299	4.22314
5.88327	4.22473
5.89367	4.22632
5.90423	4.22786
5.91455	4.22942
5.92491	4.23103
5.93535	4.23258
5.94581	4.23415
5.95619	4.23568
5.96652	4.2372
5.97703	4.23866
5.98745	4.24013
5.9978	4.24152
6.00825	4.24288
6.01857	4.24415
6.02914	4.24538
6.03956	4.24653
6.04992	4.24765
6.06022	4.24872
6.07065	4.24975
6.08121	4.25076
6.09147	4.25176
6.10186	4.25279
6.11228	4.25389
6.12274	4.25508
6.13322	4.25633
6.14373	4.25766
6.15399	4.25907
6.1645	4.26051
6.17491	4.26198
6.18505	4.26345
6.19566	4.26496
6.20615	4.26649
6.21657	4.26801
6.22687	4.26952
6.23733	4.27105
6.24781	4.27254
6.2581	4.27398
6.2685	4.27538
6.27901	4.27673
6.28936	4.27801
6.29985	4.27925
6.31018	4.28041
6.32049	4.28152
6.33098	4.28254
6.34125	4.28353
6.35184	4.28448
6.36222	4.28543
6.37258	4.28635
6.38308	4.28734
6.39347	4.28837
6.40389	4.28946
6.4142	4.29067
6.42465	4.29195
6.43519	4.29324
6.44559	4.29455
6.45586	4.29585
6.46645	4.29711
6.47669	4.29838
6.48715	4.29968
6.49753	4.30101
6.50802	4.30232
6.51842	4.3036
6.5288	4.30484
6.53919	4.30602
6.54966	4.30708
6.55996	4.30805
6.57033	4.309
6.58079	4.30984
6.5913	4.31063
6.60162	4.31138
6.61202	4.31209
6.62256	4.31276
6.63287	4.31346
6.64328	4.31416
6.65373	4.31491
6.66404	4.31567
6.6745	4.31642
6.68481	4.31722
6.69536	4.31806
6.70586	4.3189
6.71617	4.31983
6.72647	4.32083
6.73703	4.32183
6.74751	4.32285
6.75779	4.32389
6.76805	4.32491
6.77863	4.32589
6.78903	4.32685
6.79945	4.32774
6.80985	4.32853
6.82018	4.32925
6.83086	4.32991
6.84112	4.33048
6.85158	4.33106
6.86197	4.33159
6.87222	4.33209
6.88265	4.33255
6.89307	4.33301
6.90356	4.33344
6.91393	4.33385
6.92435	4.33428
6.93495	4.33476
6.94522	4.33528
6.95563	4.33584
6.966	4.33653
6.97635	4.33727
6.98684	4.33806
6.99728	4.33889
7.00035	4.33913
7.0108	4.34001
7.02126	4.34089
7.03171	4.34193
7.04211	4.34344
7.05299	4.34566
7.06486	4.34872
7.07755	4.35291
7.0912	4.35824
7.10591	4.3646
7.12138	4.37181
7.13788	4.37992
7.15567	4.38889
7.17368	4.39873
7.19326	4.40939
7.21342	4.42099
7.23454	4.43339
7.2569	4.44654
7.27999	4.46034
7.30378	4.47462
7.32886	4.48923
7.3547	4.50401
7.38158	4.51872
7.40947	4.5333
7.43802	4.54772
7.46781	4.56205
7.49818	4.5763
7.52983	4.5904
7.56219	4.60421
7.59564	4.61751
7.62983	4.62999
7.66519	4.64143
7.70128	4.65189
7.7386	4.66153
7.77662	4.67046
7.81568	4.67863
7.85556	4.68592
7.89649	4.69216
7.93823	4.6971
7.98105	4.70102
8.02465	4.70431
8.06921	4.70742
8.11493	4.71045
8.16149	4.71352
8.20869	4.71653
8.25735	4.71964
8.30668	4.72297
8.35688	4.72666
8.40808	4.73057
8.46006	4.73472
8.51327	4.73906
8.56716	4.74372
8.62207	4.74882
8.67796	4.75418
8.7347	4.75995
8.79244	4.7664
8.85134	4.77334
8.91075	4.78045
8.97145	4.78789
9.03298	4.79582
9.09528	4.80397
9.15883	4.81216
9.22319	4.82039
9.28841	4.82896
9.35453	4.83786
9.42129	4.84658
9.4896	4.85461
9.55862	4.86188
9.62873	4.8681
9.69949	4.87273
9.77112	4.87576
9.83656	4.87788
9.90287	4.87986
9.96964	4.88161
10.0377	4.88295
10.106	4.88455
10.1751	4.88668
10.2451	4.88867
10.3157	4.89048
10.3873	4.8931
10.4595	4.89665
10.5325	4.90038
10.5982	4.90406
10.6644	4.90894
10.7311	4.91497
10.7985	4.92137
10.8663	4.92825
10.9349	4.93622
11.004	4.94498
11.0736	4.95375
11.1439	4.96249
11.2148	4.97175
11.2865	4.98126
11.3587	4.99054
11.4316	5.00001
11.5048	5.01004
11.5785	5.02013
11.6439	5.02859
11.7096	5.03717
11.7758	5.04589
11.8423	5.05436
11.9091	5.06221
11.9765	5.06971
12.0445	5.07715
12.1128	5.08438
12.1819	5.09108
12.2511	5.09768
12.321	5.10426
12.391	5.11073
12.4619	5.11691
12.5332	5.12291
12.6047	5.12877
12.6768	5.13423
12.7491	5.13902
12.8219	5.14327
12.8949	5.14706
12.9677	5.15002
13.0406	5.15226
13.1134	5.154
13.1865	5.15532
13.2593	5.15624
13.3323	5.1572
13.4051	5.1584
13.4779	5.15993
13.5509	5.16177
13.6237	5.16423
13.6965	5.16742
13.7692	5.17115
13.8422	5.17501
13.9153	5.17898
13.9883	5.1829
14.0611	5.18649
14.1337	5.18943
14.2066	5.19176
14.2794	5.19344
14.3526	5.19445
14.4255	5.1952
14.4982	5.19589
14.571	5.19633
14.644	5.19667
14.717	5.19693
14.7898	5.19708
14.8628	5.19677
14.9355	5.19585
15.0084	5.1944
15.0811	5.19273
15.154	5.19098
15.2271	5.18944
15.2998	5.1881
15.3727	5.18725
15.4457	5.18678
15.5184	5.18685
15.5913	5.18701
15.6642	5.18632
15.7373	5.18446
15.8094	5.18219
15.8827	5.1794
15.9556	5.17607
16.0286	5.17276
16.1017	5.17015
16.1746	5.169
16.2472	5.16939
16.32	5.17121
16.3928	5.17432
16.4657	5.17823
16.5389	5.18095
16.6115	5.18344
16.6843	5.18584
16.757	5.18819
16.8301	5.19038
16.9031	5.19293
16.9761	5.19613
17.049	5.20145
17.1216	5.20784
17.1945	5.2152
17.2674	5.22303
17.34	5.23118
17.4131	5.23988
17.486	5.24902
17.5591	5.25848
17.6318	5.26823
17.7045	5.27842
17.7775	5.28931
17.8505	5.30079
17.9235	5.31255
17.9963	5.32481
18.0689	5.33757
18.1417	5.35059
18.2146	5.3638
18.2877	5.37725
18.3606	5.39086
18.4334	5.40437
18.5063	5.41782
18.5792	5.43108
18.6519	5.44389
18.7252	5.45623
18.7977	5.46827
18.8705	5.47985
18.9433	5.49066
19.0162	5.50061
19.0892	5.50981
19.1621	5.51846
19.2351	5.52655
19.3077	5.53422
19.3807	5.54176
19.4536	5.54922
19.5264	5.55668
19.5995	5.56436
19.6723	5.57213
19.745	5.57978
19.818	5.58727
19.8907	5.5947
19.9637	5.60208
20.0367	5.60922
20.1096	5.61621
20.1823	5.62331
20.2552	5.63045
20.3281	5.63745
20.4009	5.64436
20.474	5.65132
20.547	5.65807
20.6196	5.66479
20.6926	5.67176
20.7651	5.67896
20.8382	5.68617
20.9112	5.69352
20.984	5.70124
21.0569	5.70921
21.1298	5.71708
21.2027	5.72474
21.2755	5.73246
21.3486	5.74026
21.4212	5.74786
21.4941	5.7555
21.567	5.76339
21.6398	5.77123
21.7128	5.77908
21.7857	5.78697
21.8585	5.79484
21.9313	5.80253
22.0043	5.80998
22.0771	5.81732
22.15	5.82462
22.2231	5.83166
22.2957	5.83864
22.3687	5.84563
22.4414	5.85251
22.5142	5.85912
22.5873	5.86564
22.6603	5.87214
22.7331	5.87856
22.8057	5.88469
22.8787	5.89062
22.9517	5.89635
23.0245	5.90176
23.0978	5.90702
23.1704	5.91233
23.2432	5.91747
23.3159	5.92244
23.3889	5.92754
23.4617	5.933
23.5346	5.93854
23.6076	5.94395
23.6804	5.94934
23.7532	5.95483
23.8261	5.96021
23.899	5.96542
23.9721	5.97061
24.0447	5.97582
24.1178	5.98095
24.1905	5.98602
24.2633	5.99095
24.3363	5.9956
24.4092	5.99983
24.4821	6.00394
24.5548	6.00806
24.6277	6.0119
24.7007	6.01541
24.7736	6.01895
24.8467	6.02265
24.9194	6.02625
24.9921	6.02969
25.0649	6.03293
25.1376	6.03597
25.2109	6.03885
25.2835	6.04189
25.3566	6.04516
25.4293	6.04857
25.5023	6.05188
25.5753	6.05534
25.6482	6.05904
25.7212	6.06267
25.7937	6.06585
25.8667	6.06879
25.9395	6.07136
26.0124	6.07336
26.0852	6.07511
26.1583	6.07672
26.2312	6.0781
26.3039	6.07916
26.3768	6.07994
26.4496	6.08056
26.5227	6.08107
26.5956	6.08135
26.6683	6.08161
26.7412	6.08188
26.8138	6.08211
26.8867	6.08228
26.9598	6.08273
27.0328	6.08332
27.1057	6.08362
27.1783	6.08364
27.2514	6.08343
27.3241	6.08291
27.3971	6.082
27.4699	6.08075
27.5427	6.07919
27.6156	6.07709
27.6883	6.07445
27.7614	6.07165
27.8343	6.06861
27.9072	6.06506
27.9801	6.06123
28.0529	6.05749
28.1259	6.0539
28.1986	6.05033
28.2715	6.04685
28.3443	6.0436
28.4171	6.04066
28.49	6.03777
28.5629	6.03492
28.6358	6.03189
28.7087	6.02872
28.7817	6.02569
28.8543	6.02322
28.9272	6.02131
29.0001	6.01969
29.073	6.01864
29.1461	6.01856
29.219	6.01909
29.2917	6.01984
29.3645	6.02056
29.4373	6.02096
29.5102	6.02102
29.5832	6.02062
29.6561	6.01982
29.7289	6.01852
29.8017	6.01661
29.8747	6.01404
29.9476	6.01149
30.0206	6.00899
30.0936	6.00625
30.1661	6.00342
30.2391	6.00084
30.3119	5.99835
30.3847	5.99604
30.4577	5.99391
30.5305	5.99195
30.6036	5.98988
30.6762	5.98787
30.7493	5.98601
30.8222	5.98419
30.8952	5.98193
30.968	5.97948
31.0408	5.97722
31.1136	5.97504
31.1863	5.97261
31.2592	5.97005
31.3322	5.96747
31.4051	5.96487
31.478	5.96187
31.5507	5.95857
31.6238	5.95489
31.6967	5.9507
31.7697	5.94622
31.8424	5.94189
31.9151	5.93786
31.988	5.93418
32.0609	5.93054
32.1338	5.92762
32.2068	5.92549
32.2796	5.9239
32.3524	5.92315
32.4253	5.92323
32.4984	5.9238
32.5711	5.92475
32.6441	5.92446
32.7168	5.92302
32.7897	5.92021
32.8625	5.91563
32.9353	5.90988
33.0083	5.90344
33.0813	5.89641
33.1543	5.89037
33.2271	5.88523
33.2997	5.8806
33.3727	5.87677
33.4456	5.87342
33.5187	5.87008
33.5915	5.8661
33.6641	5.8614
33.737	5.85631
33.81	5.85129
33.8829	5.84652
33.9558	5.84225
34.0285	5.83897
34.1014	5.83697
34.1743	5.83629
34.2474	5.83725
34.3202	5.83959
34.3931	5.84287
34.4657	5.84648
34.5386	5.85066
34.6115	5.8553
34.6844	5.85977
34.7573	5.86385
34.8302	5.86792
34.903	5.87178
34.976	5.87544
35.0489	5.87889
35.1218	5.88214
35.1945	5.88527
35.2675	5.88835
35.3405	5.89165
35.4132	5.89535
35.4858	5.89916
35.5589	5.90289
35.6319	5.90691
35.7049	5.91132
35.7776	5.91591
35.8504	5.92066
35.9232	5.92555
35.9962	5.93046
36.0693	5.93523
36.1421	5.94012
36.2149	5.94528
36.2877	5.95056
36.3607	5.95583
36.4335	5.96122
36.5066	5.96685
36.5795	5.97233
36.6521	5.97744
36.7251	5.9823
36.7978	5.98682
36.8708	5.99068
36.9437	5.99411
37.0166	5.99738
37.0895	6.00054
37.1624	6.00345
37.235	6.00637
37.308	6.00916
37.3809	6.01187
37.454	6.01452
37.5261	6.01751
37.5994	6.02104
37.6723	6.02497
37.7454	6.02929
37.8183	6.03429
37.8913	6.03962
37.9639	6.0449
38.0366	6.05027
38.1096	6.05564
38.1824	6.0607
38.2555	6.06536
38.3282	6.06998
38.4011	6.07466
38.4739	6.07957
38.5469	6.08436
38.6197	6.08947
38.6927	6.095
38.7657	6.10064
38.8383	6.10629
38.9112	6.11236
38.984	6.11857
39.0568	6.12464
39.1298	6.13075
39.2026	6.13701
39.2757	6.14336
39.3485	6.14971
39.4213	6.1563
39.4942	6.16298
39.5673	6.16939
39.6402	6.17555
39.7128	6.18174
39.7856	6.18786
39.8583	6.19363
39.9313	6.19906
40.0043	6.20466
40.0773	6.21055
40.1501	6.21637
40.2229	6.22219
40.2959	6.22816
40.3686	6.23406
40.4418	6.2395
40.5144	6.24501
40.5872	6.25034
40.6601	6.25539
40.7329	6.26035
40.806	6.26548
40.8788	6.27071
40.9518	6.27615
41.0245	6.28129
41.0975	6.28637
41.1704	6.29109
41.243	6.29514
41.3161	6.29863
41.389	6.30153
41.4616	6.30383
41.5346	6.30569
41.6075	6.30736
41.6803	6.30894
41.7533	6.31015
41.8264	6.31103
41.899	6.31173
41.9719	6.31203
42.0447	6.31148
42.1176	6.31019
42.1907	6.30835
42.2636	6.30594
42.3364	6.30299
42.4092	6.29991
42.4818	6.29676
42.5549	6.29334
42.6279	6.28975
42.7007	6.28635
42.7735	6.28283
42.8465	6.27885
42.9194	6.27432
42.9922	6.26969
43.0653	6.26512
43.1379	6.26064
43.2108	6.25648
43.2837	6.25281
43.3565	6.24924
43.4294	6.24583
43.5024	6.24265
43.5751	6.23944
43.648	6.23537
43.7209	6.23035
43.7938	6.22435
43.8667	6.21774
43.9398	6.21051
44.0124	6.20298
44.0854	6.19548
44.1581	6.1882
44.231	6.18097
44.304	6.1743
44.377	6.16785
44.4498	6.16113
44.5225	6.15427
44.5954	6.14758
44.6683	6.14129
44.7413	6.13552
44.8145	6.13044
44.887	6.12654
44.9597	6.12377
45.0326	6.12188
45.1056	6.12098
45.1784	6.12092
45.2514	6.12121
45.3244	6.12162
45.397	6.12257
45.47	6.1241
45.5428	6.12571
45.6156	6.12722
45.6887	6.12876
45.7614	6.13039
45.8345	6.1319
45.9072	6.1336
45.98	6.13553
46.0529	6.1378
46.1259	6.14042
46.1988	6.14413
46.2714	6.14922
46.3443	6.15556
46.4174	6.16298
46.4902	6.17172
46.5634	6.18184
46.6361	6.19287
46.7088	6.20464
46.7816	6.21724
46.8544	6.23045
46.9275	6.24394
47.0003	6.25792
47.0733	6.27224
47.146	6.28693
47.2191	6.30178
47.292	6.31683
47.3649	6.33216
47.4379	6.34758
47.5104	6.36291
47.5833	6.37861
47.6561	6.39459
47.729	6.41048
47.802	6.42663
47.875	6.4433
47.9477	6.46003
48.0207	6.47672
48.0936	6.49357
48.1665	6.51065
48.2393	6.52769
48.3123	6.54451
48.385	6.56157
48.4579	6.579
48.5304	6.59666
48.6035	6.61442
48.6765	6.63268
48.7494	6.65113
48.8223	6.66936
48.8951	6.68727
48.9681	6.70472
49.0408	6.72103
49.1139	6.73632
49.1867	6.751
49.2595	6.76563
49.3323	6.78015
49.405	6.79475
49.4781	6.80966
49.551	6.82546
49.624	6.8416
49.6968	6.8579
49.7696	6.87456
49.8425	6.89139
49.9153	6.90789
49.9882	6.92454
50.0091	6.92938
50.0818	6.94639
50.1547	6.96359
50.2276	6.9796
50.3005	6.97452
50.3628	6.94988
50.4047	6.92462
50.4358	6.90146
50.4638	6.87489
50.4685	6.86534
50.4707	6.85544

## Sheet: cylinder ABS_30 3
cylinder ABS_30 3	cylinder ABS_30 3
Stauchung	Standardkraft
%	MPa
0	0.210947
-1.78092e-05	0.209964
-7.08642e-05	0.209163
-4.23694e-05	0.208499
-4.53929e-05	0.207923
-5.33863e-05	0.207444
-4.56e-05	0.207291
0.000274718	0.207634
0.0030716	0.208661
0.00702347	0.210491
0.0126436	0.213208
0.0195549	0.216637
0.0263501	0.219726
0.0330962	0.222581
0.0404199	0.225516
0.0475859	0.22849
0.0549444	0.231465
0.0622244	0.234387
0.0695801	0.23729
0.0768258	0.240191
0.0839427	0.243094
0.0912772	0.246019
0.0978377	0.248572
0.10491	0.251585
0.112246	0.254641
0.119665	0.257774
0.12688	0.260954
0.133991	0.264206
0.141452	0.267521
0.148634	0.270876
0.156	0.27425
0.163332	0.277665
0.170526	0.281082
0.177708	0.284538
0.185053	0.288037
0.192481	0.291558
0.19963	0.295096
0.207132	0.298651
0.214229	0.302248
0.221515	0.305873
0.228774	0.309528
0.236119	0.31318
0.24347	0.316912
0.250717	0.320754
0.257918	0.324739
0.26545	0.328869
0.272632	0.333182
0.279674	0.337657
0.287099	0.342328
0.294495	0.347121
0.301702	0.352014
0.308963	0.35698
0.316281	0.361965
0.323583	0.36698
0.33075	0.372057
0.338139	0.377131
0.345463	0.382288
0.352845	0.387524
0.359944	0.392832
0.367261	0.398254
0.37458	0.403724
0.381654	0.409268
0.389294	0.414919
0.396294	0.420654
0.403633	0.426473
0.410907	0.432388
0.418187	0.438398
0.425555	0.444522
0.432832	0.450784
0.440172	0.457148
0.447421	0.463579
0.454724	0.470088
0.462134	0.476676
0.469265	0.483333
0.476801	0.490078
0.483736	0.496855
0.490955	0.503664
0.498415	0.51054
0.505717	0.517515
0.513033	0.524559
0.52026	0.531666
0.527642	0.538823
0.534804	0.546059
0.542047	0.55339
0.549449	0.560776
0.556592	0.568201
0.564011	0.575652
0.571153	0.583127
0.578572	0.590618
0.585775	0.59815
0.593118	0.605674
0.600473	0.613236
0.60796	0.620801
0.61498	0.628411
0.622252	0.636031
0.629617	0.643697
0.636918	0.651402
0.644187	0.659127
0.651398	0.666929
0.658772	0.674759
0.665981	0.682628
0.673309	0.690604
0.68071	0.698586
0.687851	0.70665
0.695205	0.714786
0.702292	0.722946
0.709706	0.731168
0.717058	0.73946
0.724316	0.747778
0.731455	0.756198
0.738713	0.764617
0.745986	0.773107
0.753459	0.781654
0.76069	0.790271
0.768019	0.798904
0.775188	0.807594
0.782575	0.816339
0.789915	0.825132
0.797167	0.833963
0.80444	0.842801
0.811648	0.851646
0.819031	0.860515
0.826292	0.869398
0.833565	0.87824
0.840935	0.887112
0.848142	0.895953
0.855439	0.904776
0.862734	0.913575
0.870117	0.922355
0.877283	0.931081
0.884609	0.939817
0.891847	0.948504
0.899106	0.957171
0.906511	0.965866
0.913687	0.974536
0.920894	0.983218
0.927411	0.990666
0.93454	0.999327
0.941875	1.00798
0.949278	1.01665
0.956331	1.02529
0.96361	1.03398
0.970993	1.04268
0.978187	1.05142
0.98554	1.0602
0.992938	1.06902
1.00019	1.07788
1.00738	1.08677
1.01464	1.09567
1.02195	1.10459
1.02932	1.11353
1.0365	1.12249
1.04376	1.13146
1.05115	1.14046
1.05848	1.1495
1.06562	1.15857
1.0729	1.16766
1.08022	1.17677
1.08762	1.1859
1.09478	1.19503
1.10212	1.20413
1.1095	1.2132
1.11657	1.22226
1.12402	1.23131
1.13132	1.24031
1.13865	1.24929
1.1458	1.2583
1.15305	1.26727
1.16049	1.27628
1.16787	1.2853
1.17498	1.29432
1.18219	1.30334
1.18958	1.31238
1.1969	1.32143
1.20416	1.3305
1.21143	1.33958
1.2187	1.34862
1.22609	1.35769
1.23327	1.36678
1.24043	1.37589
1.24777	1.38503
1.25512	1.39419
1.26251	1.40338
1.26972	1.41261
1.27684	1.42188
1.28424	1.43116
1.29147	1.44045
1.29887	1.44976
1.30621	1.4591
1.31342	1.46842
1.32078	1.47777
1.32813	1.48712
1.3353	1.49649
1.34264	1.50588
1.34993	1.51527
1.35715	1.52467
1.36449	1.53411
1.37481	1.5476
1.38532	1.56106
1.39561	1.5745
1.40612	1.58792
1.41641	1.60134
1.42687	1.61475
1.43736	1.62818
1.44776	1.64157
1.45813	1.65491
1.46853	1.66823
1.47891	1.68153
1.48931	1.69477
1.49975	1.70804
1.51004	1.72138
1.52037	1.73471
1.53079	1.7481
1.54132	1.76159
1.55172	1.77514
1.56218	1.78868
1.57259	1.80222
1.58291	1.81581
1.59352	1.82939
1.60392	1.84301
1.61428	1.85666
1.62458	1.87034
1.63497	1.88399
1.64546	1.8976
1.65598	1.9112
1.66634	1.92475
1.67677	1.93826
1.68722	1.95171
1.69757	1.96512
1.70785	1.97846
1.71833	1.99171
1.72875	2.0049
1.73919	2.01806
1.7496	2.03115
1.75993	2.04422
1.77042	2.05734
1.78079	2.07048
1.79102	2.08372
1.80151	2.097
1.81203	2.11034
1.82241	2.12372
1.83279	2.13711
1.84328	2.15049
1.85373	2.1639
1.86413	2.17734
1.87442	2.19077
1.88481	2.2042
1.89536	2.21758
1.90569	2.23092
1.91608	2.24422
1.92654	2.25749
1.93689	2.27073
1.94724	2.28397
1.95774	2.29714
1.96825	2.31029
1.97851	2.3234
1.98904	2.3364
1.99934	2.3493
2.00974	2.36214
2.02015	2.37485
2.03053	2.38752
2.04101	2.40016
2.05136	2.4128
2.06191	2.42542
2.07218	2.43813
2.0826	2.45083
2.09312	2.46359
2.1033	2.47641
2.11373	2.48926
2.1243	2.50209
2.13469	2.51493
2.14515	2.5278
2.15551	2.54069
2.16581	2.55355
2.17632	2.56638
2.18668	2.57925
2.19715	2.59194
2.20752	2.60453
2.21795	2.61705
2.22838	2.62948
2.2389	2.64177
2.24921	2.65404
2.25957	2.66622
2.27008	2.67834
2.28052	2.69043
2.29077	2.70246
2.30137	2.71449
2.3117	2.72654
2.32209	2.73859
2.33248	2.75064
2.34277	2.76275
2.35318	2.77485
2.36361	2.78695
2.37411	2.79904
2.38444	2.81115
2.39497	2.82319
2.40544	2.83524
2.41586	2.84721
2.4262	2.85918
2.43657	2.87106
2.44713	2.88293
2.45735	2.89469
2.46787	2.90641
2.47825	2.91796
2.48862	2.9294
2.49893	2.94072
2.50926	2.95193
2.51976	2.96308
2.53027	2.97418
2.54076	2.98523
2.55111	2.99618
2.56153	3.00707
2.57179	3.01791
2.58226	3.02877
2.5928	3.03958
2.60293	3.05043
2.61353	3.06131
2.62408	3.07216
2.63434	3.08298
2.64478	3.09381
2.65507	3.10463
2.66553	3.11545
2.67609	3.1263
2.68642	3.13714
2.6967	3.14797
2.70729	3.15875
2.71771	3.16947
2.72795	3.18012
2.73845	3.19063
2.74882	3.20109
2.75925	3.21143
2.76965	3.22162
2.78021	3.23171
2.79053	3.2417
2.801	3.25155
2.81115	3.26133
2.82167	3.27109
2.83208	3.28079
2.8426	3.29047
2.85282	3.30009
2.86341	3.30973
2.87368	3.31937
2.88407	3.32898
2.89457	3.33864
2.90495	3.34834
2.91535	3.35806
2.92569	3.36775
2.93624	3.37744
2.94666	3.38714
2.95692	3.39681
2.96747	3.40643
2.97787	3.41604
2.98825	3.42563
2.99861	3.43514
3.00898	3.44461
3.01959	3.45394
3.0299	3.46319
3.04021	3.47234
3.05072	3.48136
3.06114	3.49026
3.07158	3.4991
3.08193	3.5078
3.09231	3.51642
3.10274	3.52497
3.1132	3.53345
3.12364	3.54187
3.1339	3.55028
3.14436	3.55868
3.15489	3.5671
3.16513	3.57554
3.17547	3.58402
3.18603	3.59252
3.19639	3.60106
3.20665	3.60954
3.21732	3.61805
3.22764	3.62655
3.23801	3.63498
3.24848	3.64337
3.25886	3.65169
3.26933	3.65993
3.27973	3.66804
3.29019	3.67611
3.30042	3.68407
3.31102	3.69189
3.32135	3.69962
3.3317	3.70729
3.34227	3.71482
3.35262	3.72222
3.363	3.72956
3.37341	3.73678
3.38378	3.74393
3.39413	3.75108
3.40448	3.75817
3.41503	3.7653
3.4254	3.77241
3.43588	3.77956
3.44618	3.78672
3.45666	3.7939
3.46709	3.80106
3.47745	3.80821
3.48784	3.81533
3.49826	3.82242
3.50868	3.82951
3.51905	3.83662
3.52953	3.8437
3.53994	3.85069
3.55041	3.85762
3.56075	3.86447
3.57113	3.87117
3.58154	3.87775
3.592	3.88425
3.6024	3.89063
3.61281	3.89692
3.62311	3.90312
3.63361	3.90925
3.64404	3.91524
3.65439	3.92123
3.66478	3.92715
3.67526	3.93306
3.6856	3.93899
3.696	3.94501
3.70644	3.95104
3.71692	3.95706
3.72735	3.96315
3.73766	3.96923
3.74813	3.97525
3.75855	3.98122
3.76899	3.98724
3.77927	3.99317
3.78964	3.99911
3.80011	4.00507
3.8105	4.01098
3.82098	4.01677
3.83127	4.02254
3.84193	4.02819
3.85224	4.03369
3.86267	4.03914
3.87311	4.04449
3.88354	4.04975
3.89372	4.05496
3.90417	4.06015
3.91462	4.06526
3.9251	4.07036
3.93547	4.07544
3.94595	4.08047
3.95638	4.08546
3.96659	4.09049
3.97696	4.09553
3.98756	4.10061
3.99791	4.1057
4.00843	4.11082
4.01888	4.11592
4.02919	4.12096
4.03952	4.12597
4.04993	4.131
4.06026	4.136
4.07079	4.14104
4.0811	4.14611
4.09159	4.15109
4.10203	4.15601
4.11242	4.16081
4.12285	4.16547
4.13329	4.16999
4.14371	4.17445
4.15427	4.17883
4.16446	4.18317
4.17486	4.18745
4.18527	4.19167
4.1958	4.19585
4.20604	4.19999
4.21648	4.20414
4.22705	4.20826
4.23737	4.21244
4.24767	4.21666
4.2581	4.22091
4.26851	4.22517
4.27892	4.22946
4.28939	4.2337
4.29972	4.23793
4.31011	4.24215
4.32054	4.24636
4.33092	4.25057
4.34141	4.25479
4.35183	4.25896
4.36217	4.26309
4.37269	4.2671
4.38317	4.27101
4.39336	4.27479
4.40377	4.27848
4.41439	4.28207
4.42469	4.28565
4.43496	4.28913
4.44559	4.2926
4.45594	4.29598
4.46624	4.29932
4.47661	4.30262
4.4871	4.30599
4.49757	4.30933
4.50805	4.31277
4.51853	4.31625
4.52872	4.3198
4.5392	4.32334
4.54977	4.32696
4.56005	4.33058
4.57031	4.33419
4.58076	4.3378
4.59124	4.34145
4.60154	4.34506
4.61187	4.3487
4.62233	4.35233
4.63285	4.35593
4.64335	4.3595
4.65362	4.36298
4.66411	4.36639
4.67447	4.36977
4.68474	4.37305
4.69548	4.37623
4.70568	4.37933
4.71625	4.38239
4.72651	4.3853
4.73688	4.38815
4.74737	4.39097
4.75775	4.39379
4.76824	4.3966
4.77848	4.39947
4.78905	4.40239
4.79941	4.40536
4.80977	4.40836
4.8204	4.41135
4.83067	4.41434
4.84103	4.41729
4.85149	4.42028
4.86192	4.42331
4.87226	4.42634
4.88257	4.42936
4.89306	4.43238
4.90363	4.43532
4.91386	4.43825
4.92437	4.4411
4.93463	4.44392
4.94515	4.44668
4.95551	4.44941
4.96591	4.45201
4.97641	4.45453
4.98682	4.45695
4.99722	4.45929
5.00757	4.46155
5.01807	4.46379
5.02837	4.46601
5.03882	4.46828
5.04928	4.47056
5.05971	4.47291
5.07005	4.47527
5.08043	4.47772
5.09091	4.48018
5.10128	4.48269
5.11163	4.48523
5.12202	4.48782
5.13258	4.49042
5.14296	4.49301
5.15332	4.49559
5.16366	4.49808
5.1742	4.50056
5.18463	4.50296
5.19499	4.50534
5.20538	4.50766
5.2158	4.50995
5.22627	4.51215
5.23668	4.51429
5.24695	4.5163
5.25737	4.51825
5.26787	4.52015
5.27826	4.52201
5.28856	4.52387
5.29904	4.52573
5.30948	4.52764
5.31981	4.52955
5.33015	4.53152
5.34071	4.53353
5.35115	4.5356
5.36147	4.53767
5.37192	4.5398
5.38234	4.54193
5.39274	4.54411
5.40304	4.54632
5.41361	4.54853
5.42389	4.55075
5.43426	4.55297
5.4448	4.55515
5.45518	4.55726
5.46559	4.55937
5.47585	4.56138
5.48646	4.56334
5.49676	4.56519
5.5072	4.56695
5.5176	4.56861
5.52811	4.57021
5.53851	4.57175
5.54878	4.57328
5.55925	4.57484
5.56979	4.57642
5.58014	4.578
5.59037	4.5796
5.60082	4.58122
5.61129	4.58285
5.62171	4.58454
5.63216	4.58624
5.64263	4.58793
5.65281	4.58966
5.66341	4.59136
5.67394	4.59305
5.68413	4.59481
5.6945	4.59656
5.70499	4.59833
5.71549	4.60013
5.7259	4.60186
5.73623	4.60352
5.74658	4.60511
5.75688	4.60656
5.76735	4.60791
5.77767	4.60924
5.78818	4.61047
5.7988	4.61167
5.80891	4.61284
5.81937	4.61399
5.82995	4.61509
5.84022	4.61621
5.85075	4.61734
5.8612	4.61853
5.87157	4.61978
5.8819	4.62108
5.89236	4.62246
5.90277	4.62391
5.91314	4.62538
5.9235	4.62689
5.93398	4.6284
5.94441	4.6299
5.95474	4.63134
5.96519	4.63277
5.97565	4.63414
5.98616	4.63547
5.99641	4.63676
6.00682	4.63803
6.01727	4.6392
6.02773	4.64029
6.03816	4.64135
6.04841	4.64236
6.0588	4.64332
6.06927	4.64424
6.07974	4.64513
6.09005	4.64597
6.10052	4.64677
6.11104	4.64755
6.12151	4.64837
6.13175	4.64928
6.14228	4.65024
6.15268	4.65129
6.16288	4.65248
6.17332	4.65372
6.18382	4.655
6.19405	4.65634
6.20461	4.65773
6.21508	4.65912
6.22543	4.66052
6.23588	4.66191
6.24629	4.66331
6.25673	4.66468
6.26711	4.666
6.27754	4.66727
6.288	4.66851
6.29828	4.6697
6.30864	4.67083
6.31902	4.67189
6.32952	4.67293
6.3399	4.6739
6.35021	4.67477
6.3609	4.67555
6.3712	4.67632
6.38158	4.67701
6.39206	4.67772
6.40239	4.67848
6.41291	4.67931
6.4232	4.68017
6.43363	4.68114
6.44401	4.68215
6.45442	4.68317
6.46494	4.6842
6.47524	4.68521
6.48559	4.68625
6.49604	4.6873
6.50644	4.68838
6.51699	4.68946
6.5272	4.69056
6.53772	4.69158
6.54821	4.69252
6.55845	4.6934
6.56903	4.69418
6.57952	4.69491
6.58985	4.69562
6.60022	4.69624
6.61063	4.6968
6.62095	4.69737
6.63129	4.69785
6.64177	4.69832
6.65212	4.69882
6.6625	4.69938
6.67304	4.69996
6.68349	4.70062
6.69392	4.70135
6.70424	4.70213
6.71463	4.70296
6.72504	4.70379
6.73553	4.70463
6.74592	4.70547
6.75618	4.70632
6.76676	4.7072
6.77718	4.7081
6.78766	4.70904
6.7978	4.70994
6.8083	4.71084
6.81875	4.71168
6.82909	4.71246
6.83957	4.71317
6.84996	4.71383
6.8603	4.71443
6.87072	4.71501
6.88117	4.71556
6.89183	4.71607
6.90211	4.71657
6.91243	4.71705
6.92284	4.71752
6.93328	4.71803
6.94366	4.7186
6.95404	4.71921
6.96437	4.71987
6.97489	4.72056
6.98525	4.72131
6.99569	4.72207
7.00092	4.72246
7.01136	4.72327
7.02169	4.72413
7.03215	4.72502
7.04265	4.72588
7.05287	4.72684
7.06334	4.72808
7.07402	4.72991
7.08531	4.73254
7.09785	4.73623
7.11111	4.74124
7.1253	4.74745
7.14053	4.75481
7.15664	4.7633
7.17378	4.77287
7.19168	4.78335
7.21069	4.79488
7.23054	4.80743
7.25123	4.82091
7.27308	4.83514
7.29586	4.85016
7.3193	4.86573
7.34391	4.88168
7.36938	4.89797
7.3959	4.91446
7.42332	4.93096
7.45154	4.94757
7.48088	4.96438
7.51086	4.98132
7.54206	4.99847
7.57405	5.01567
7.60705	5.03259
7.64114	5.04881
7.67578	5.06413
7.71162	5.07856
7.74837	5.09238
7.7861	5.10566
7.8247	5.11851
7.86428	5.13083
7.90472	5.14231
7.94615	5.15257
7.98857	5.16176
8.03179	5.17014
8.07599	5.17789
8.1211	5.18503
8.16735	5.19146
8.21451	5.19707
8.26229	5.20193
8.31124	5.20629
8.36128	5.21043
8.41184	5.21435
8.46351	5.21805
8.51629	5.2216
8.5698	5.22499
8.62436	5.22813
8.67986	5.23105
8.7362	5.23362
8.79377	5.23601
8.85196	5.23834
8.91113	5.24057
8.97111	5.24277
9.03229	5.2454
9.09439	5.24882
9.15751	5.25287
9.22146	5.25734
9.28621	5.2623
9.352	5.26788
9.41861	5.27343
9.48616	5.27842
9.55466	5.28314
9.62441	5.28797
9.69486	5.29244
9.76611	5.29613
9.83124	5.29926
9.89716	5.30262
9.96366	5.30571
10.0312	5.30799
10.0994	5.30993
10.1679	5.31173
10.2376	5.31273
10.3079	5.31242
10.3791	5.31167
10.4509	5.31081
10.5236	5.30912
10.5889	5.30666
10.6544	5.30389
10.7211	5.30082
10.7881	5.29676
10.8556	5.2915
10.9239	5.28583
10.9927	5.28002
11.062	5.27367
11.132	5.26704
11.2026	5.26088
11.2738	5.2555
11.3457	5.25041
11.4182	5.24586
11.4909	5.24277
11.5646	5.24049
11.6389	5.23884
11.7044	5.23809
11.7704	5.23838
11.8368	5.23939
11.9034	5.24029
11.9705	5.24117
12.0382	5.24264
12.1065	5.24422
12.1752	5.24541
12.2444	5.24622
12.3137	5.247
12.3839	5.24774
12.4544	5.24827
12.5253	5.24866
12.5967	5.24917
12.6686	5.24964
12.7408	5.24978
12.8135	5.2497
12.8863	5.24971
12.9591	5.24965
13.0321	5.2495
13.105	5.24929
13.1778	5.24899
13.2507	5.24849
13.3235	5.24796
13.3965	5.24752
13.4693	5.24706
13.5423	5.24634
13.6151	5.24532
13.6879	5.24437
13.7607	5.24384
13.8334	5.24359
13.9064	5.24368
13.9794	5.24414
14.0524	5.24488
14.125	5.24606
14.1978	5.24779
14.2708	5.24975
14.3437	5.25157
14.4167	5.25317
14.4895	5.25476
14.5621	5.25607
14.6349	5.25525
14.7078	5.25374
14.7808	5.25201
14.8538	5.25029
14.9266	5.2488
14.9993	5.24783
15.0722	5.24801
15.145	5.25105
15.2179	5.25614
15.2908	5.2632
15.3637	5.27194
15.4366	5.28182
15.5094	5.29285
15.5822	5.30461
15.6551	5.31675
15.7281	5.32862
15.8009	5.3401
15.8737	5.3511
15.9464	5.36144
16.0195	5.37098
16.0923	5.37997
16.1654	5.3885
16.2382	5.39651
16.3109	5.4042
16.3837	5.41184
16.4566	5.41939
16.5297	5.42673
16.6024	5.43395
16.6751	5.4408
16.7479	5.44608
16.821	5.45023
16.894	5.45372
16.9669	5.45674
17.0398	5.45915
17.1125	5.46103
17.1851	5.46293
17.2581	5.46629
17.3309	5.47064
17.4038	5.47577
17.4768	5.4819
17.5496	5.48911
17.6226	5.49723
17.6954	5.50619
17.7684	5.51589
17.8412	5.52592
17.9142	5.53583
17.9869	5.54568
18.0597	5.55535
18.1323	5.56464
18.2053	5.57335
18.2783	5.58176
18.3512	5.58996
18.424	5.59785
18.4968	5.60544
18.5698	5.61271
18.6425	5.61941
18.7157	5.62537
18.7885	5.63062
18.8611	5.63495
18.9339	5.63812
19.0067	5.64025
19.0798	5.64168
19.1528	5.64258
19.2257	5.64279
19.2984	5.6424
19.3712	5.6418
19.4441	5.64098
19.517	5.63966
19.5899	5.63796
19.6626	5.63592
19.7355	5.63351
19.8084	5.63061
19.8811	5.62756
19.954	5.62456
20.0269	5.62203
20.1	5.62044
20.1722	5.62026
20.2455	5.62123
20.3183	5.62304
20.3912	5.62593
20.4641	5.63007
20.5371	5.6349
20.6096	5.63985
20.6826	5.6449
20.7554	5.65022
20.8283	5.65603
20.9014	5.66178
20.9742	5.6677
21.047	5.67374
21.1197	5.67964
21.1928	5.68507
21.2655	5.69035
21.3386	5.69562
21.4115	5.70087
21.484	5.70615
21.5572	5.71174
21.6298	5.71754
21.7027	5.72365
21.7756	5.73028
21.8485	5.73757
21.9215	5.74527
21.9941	5.75341
22.067	5.76223
22.1399	5.77188
22.2129	5.78204
22.2858	5.79253
22.3586	5.80382
22.4313	5.81592
22.504	5.82846
22.5771	5.84142
22.65	5.85482
22.7229	5.86852
22.7957	5.88266
22.8685	5.89691
22.9414	5.91105
23.0142	5.92481
23.0874	5.93815
23.16	5.95135
23.2328	5.96415
23.3056	5.97627
23.3786	5.98776
23.4516	5.99882
23.5242	6.00943
23.5972	6.01938
23.6699	6.02862
23.7429	6.03753
23.8158	6.04588
23.8885	6.05348
23.9617	6.06061
24.0343	6.06714
24.1072	6.07301
24.1801	6.07807
24.2528	6.08248
24.3258	6.08628
24.3987	6.08947
24.4718	6.0922
24.5443	6.0948
24.6173	6.09729
24.6902	6.09959
24.763	6.1018
24.8362	6.10426
24.9089	6.10652
24.9816	6.10856
25.0544	6.11055
25.1272	6.11237
25.2001	6.11402
25.2731	6.11566
25.3459	6.11758
25.4187	6.11982
25.4917	6.12228
25.5646	6.12501
25.6373	6.12842
25.7105	6.13229
25.783	6.13642
25.8559	6.14083
25.9288	6.14553
26.0016	6.15019
26.0745	6.15502
26.1474	6.16011
26.2203	6.16546
26.2931	6.17088
26.3661	6.17658
26.439	6.18252
26.5117	6.1887
26.5848	6.19474
26.6574	6.20085
26.7304	6.20716
26.803	6.21353
26.876	6.21976
26.9489	6.22633
27.022	6.23326
27.0948	6.24039
27.1675	6.24755
27.2403	6.25504
27.3132	6.26281
27.3862	6.27061
27.4593	6.2785
27.5319	6.28661
27.6046	6.29471
27.6775	6.30274
27.7505	6.31071
27.8234	6.31873
27.8962	6.3264
27.9692	6.33367
28.0419	6.34089
28.1148	6.34812
28.1876	6.35504
28.2604	6.36173
28.3335	6.36829
28.4062	6.37492
28.4792	6.38151
28.5519	6.38783
28.6248	6.39385
28.6977	6.39964
28.7708	6.40507
28.8434	6.41054
28.9161	6.4159
28.989	6.42081
29.062	6.42541
29.1348	6.43027
29.208	6.43536
29.2806	6.44042
29.3534	6.44549
29.4264	6.45052
29.499	6.4554
29.5722	6.45993
29.6449	6.46416
29.7178	6.46798
29.7905	6.47122
29.8634	6.47361
29.9364	6.47573
30.0094	6.47779
30.0824	6.47963
30.1549	6.48112
30.2277	6.48251
30.3006	6.48368
30.3734	6.48449
30.4465	6.48495
30.5191	6.48504
30.592	6.48467
30.6649	6.48383
30.7377	6.48286
30.8107	6.48198
30.8837	6.4808
30.9567	6.47934
31.0293	6.47802
31.1021	6.47682
31.1748	6.47547
31.2476	6.47364
31.3208	6.47161
31.3937	6.46945
31.4665	6.46702
31.5393	6.46439
31.6122	6.46156
31.6849	6.45837
31.7581	6.45515
31.8308	6.45221
31.9036	6.44954
31.9763	6.44692
32.0492	6.44447
32.122	6.44243
32.195	6.44084
32.2678	6.43914
32.3407	6.43737
32.4136	6.43585
32.4865	6.4344
32.5593	6.43261
32.6323	6.43068
32.7051	6.42876
32.7779	6.42675
32.8506	6.42432
32.9235	6.42158
32.9964	6.41869
33.0693	6.41572
33.1424	6.41281
33.2149	6.41015
33.2878	6.40771
33.3606	6.40544
33.4337	6.4036
33.5068	6.40228
33.5796	6.40086
33.6523	6.39941
33.725	6.39695
33.7977	6.39413
33.8708	6.39108
33.9437	6.38776
34.0166	6.38438
34.0895	6.38126
34.1623	6.37793
34.2353	6.37537
34.3082	6.37371
34.3811	6.37261
34.4539	6.37196
34.5266	6.37191
34.5995	6.37267
34.6723	6.37388
34.7452	6.37538
34.8182	6.37717
34.891	6.37928
34.9639	6.38111
35.0367	6.38263
35.1096	6.384
35.1823	6.3853
35.2553	6.38628
35.3282	6.38726
35.401	6.38832
35.4738	6.38946
35.5466	6.39036
35.6195	6.39127
35.6926	6.39235
35.7654	6.39339
35.8383	6.39406
35.911	6.39439
35.984	6.39394
36.0569	6.39273
36.1298	6.39119
36.2027	6.38954
36.2752	6.3876
36.3482	6.38518
36.421	6.38251
36.4939	6.38007
36.5669	6.37753
36.6397	6.37411
36.7124	6.3697
36.7853	6.36439
36.8582	6.35807
36.9311	6.35074
37.004	6.3429
37.0769	6.33475
37.1497	6.32636
37.2226	6.31798
37.2954	6.31027
37.3683	6.30364
37.4412	6.29803
37.5141	6.29372
37.5868	6.29074
37.6595	6.28885
37.7326	6.28782
37.8056	6.28742
37.8787	6.28716
37.9514	6.28546
38.024	6.28235
38.0969	6.27816
38.1698	6.27277
38.2428	6.26611
38.3156	6.25869
38.3884	6.25094
38.4611	6.24384
38.5342	6.23728
38.6072	6.2315
38.68	6.22673
38.7529	6.22279
38.8256	6.21873
38.8984	6.21371
38.9712	6.20764
39.044	6.20048
39.1169	6.19249
39.1899	6.18431
39.2629	6.17612
39.3357	6.16821
39.4086	6.16207
39.4815	6.15806
39.5543	6.1556
39.6274	6.15431
39.7002	6.15436
39.7729	6.15564
39.8454	6.15805
39.9184	6.16121
39.9915	6.16565
40.0644	6.17153
40.1372	6.1787
40.2099	6.18695
40.2829	6.19598
40.3557	6.20412
40.4288	6.21214
40.5017	6.2202
40.5742	6.22707
40.6471	6.23191
40.7199	6.23643
40.793	6.24152
40.8659	6.24871
40.9388	6.25714
41.0116	6.26635
41.0844	6.27791
41.1573	6.29286
41.2301	6.30892
41.303	6.32571
41.3758	6.34309
41.4486	6.36087
41.5217	6.3789
41.5943	6.39701
41.6672	6.4149
41.74	6.43242
41.8131	6.44924
41.8854	6.46556
41.9586	6.48142
42.0315	6.49636
42.1045	6.51042
42.1773	6.52417
42.2503	6.5374
42.3229	6.55026
42.3958	6.56319
42.4686	6.57634
42.5415	6.58965
42.6146	6.60304
42.6874	6.6168
42.7602	6.6309
42.8328	6.64494
42.9059	6.65863
42.9787	6.67236
43.0517	6.68618
43.1247	6.69992
43.1972	6.71391
43.2702	6.72847
43.3429	6.74328
43.4158	6.75823
43.4887	6.7736
43.5617	6.78962
43.6346	6.80562
43.7073	6.82144
43.7802	6.83719
43.853	6.85315
43.9261	6.86909
43.9989	6.88486
44.0717	6.90065
44.1444	6.91648
44.2171	6.93174
44.2903	6.94638
44.3632	6.96065
44.4361	6.97432
44.5088	6.98722
44.5816	6.99961
44.6546	7.01161
44.7273	7.02348
44.8007	7.03524
44.8732	7.04714
44.946	7.05898
45.0188	7.07049
45.0917	7.08171
45.1648	7.09285
45.2374	7.10332
45.3103	7.11273
45.3831	7.1214
45.4561	7.1298
45.529	7.13775
45.6017	7.14499
45.6749	7.15201
45.7476	7.15882
45.8204	7.16549
45.8933	7.17181
45.966	7.17765
46.0389	7.1828
46.1119	7.18708
46.185	7.1907
46.2575	7.19459
46.3304	7.1988
46.4033	7.20329
46.4761	7.20872
46.5493	7.21569
46.6221	7.22382
46.6946	7.23332
46.7675	7.24395
46.8402	7.25527
46.9133	7.267
46.9863	7.27927
47.059	7.29206
47.1318	7.30529
47.2048	7.31835
47.2779	7.33115
47.3505	7.3442
47.4237	7.35725
47.4961	7.36982
47.569	7.38224
47.642	7.39464
47.7147	7.40661
47.7877	7.41849
47.8606	7.43044
47.9335	7.44239
48.0063	7.45394
48.0793	7.46548
48.1522	7.47722
48.2249	7.48903
48.2979	7.50039
48.3706	7.51177
48.4435	7.52326
48.5162	7.53493
48.5891	7.54614
48.662	7.5573
48.7351	7.56837
48.808	7.57916
48.8806	7.58947
48.9536	7.59965
49.0264	7.60927
49.0994	7.6182
49.1724	7.62648
49.245	7.63453
49.3178	7.64218
49.3906	7.64929
49.4637	7.65596
49.5364	7.66274
49.6094	7.66915
49.6823	7.67526
49.7551	7.68138
49.8279	7.68765
49.9008	7.69371
49.9736	7.69992
50.0047	7.70272
50.0777	7.70951
50.1505	7.70842
50.213	7.68505
50.2546	7.65909
50.2858	7.63501
50.317	7.60732
50.3379	7.58703
50.3544	7.56533
50.3583	7.55398
50.3602	7.54229

## Sheet: cylinder ABS_30 4
cylinder ABS_30 4	cylinder ABS_30 4
Stauchung	Standardkraft
%	MPa
0	0.214928
-2.16447e-05	0.213954
-2.52521e-05	0.21318
-1.82446e-06	0.212531
-1.11541e-05	0.211975
-3.89356e-05	0.211514
-9.08082e-06	0.211422
0.000333627	0.211914
0.00331587	0.213265
0.0072652	0.215599
0.0129068	0.219158
0.0198627	0.223756
0.0266967	0.228091
0.033431	0.232226
0.0409104	0.236642
0.0482411	0.241296
0.0554408	0.24608
0.0625754	0.250946
0.0699837	0.255882
0.0774767	0.260868
0.0846356	0.265891
0.0920593	0.270934
0.0992306	0.275977
0.106628	0.281077
0.113774	0.286194
0.121122	0.291321
0.12854	0.29646
0.135775	0.301623
0.143	0.30684
0.150453	0.312093
0.157676	0.317406
0.164903	0.322762
0.17217	0.328178
0.179613	0.333634
0.186773	0.339151
0.194074	0.344686
0.201297	0.350255
0.20882	0.355814
0.215935	0.361378
0.223354	0.366943
0.230568	0.372542
0.238015	0.378157
0.24504	0.38379
0.252361	0.389471
0.259785	0.395187
0.266926	0.400931
0.274467	0.406712
0.281585	0.412536
0.28886	0.418385
0.296252	0.424269
0.303518	0.430171
0.310824	0.436107
0.318076	0.442101
0.325424	0.448164
0.332665	0.454253
0.339963	0.460389
0.347391	0.466548
0.354583	0.472739
0.362048	0.478972
0.369017	0.485221
0.376384	0.491462
0.383747	0.497739
0.391073	0.504037
0.398362	0.510368
0.405616	0.516742
0.412983	0.52314
0.420267	0.529597
0.427471	0.536088
0.434798	0.542617
0.442077	0.5492
0.449426	0.555806
0.456671	0.562444
0.464088	0.569094
0.471266	0.575769
0.4787	0.582425
0.485863	0.589096
0.493343	0.595773
0.500414	0.602493
0.507734	0.609216
0.515137	0.615958
0.522416	0.622725
0.529601	0.629529
0.536981	0.636379
0.544249	0.643247
0.551588	0.650143
0.55898	0.657081
0.566224	0.664048
0.57335	0.671081
0.58079	0.678193
0.587888	0.685371
0.595324	0.692611
0.602602	0.699908
0.609972	0.707278
0.617071	0.714776
0.624349	0.722311
0.631725	0.729912
0.639114	0.737546
0.646291	0.745259
0.653673	0.75302
0.66076	0.760832
0.668318	0.768656
0.675626	0.776537
0.682921	0.784459
0.690156	0.792407
0.697394	0.800357
0.704721	0.808363
0.712026	0.816404
0.719254	0.824462
0.726642	0.832533
0.733909	0.840604
0.741191	0.84868
0.748452	0.856768
0.7559	0.864868
0.763046	0.872946
0.770313	0.881036
0.777634	0.889151
0.785025	0.897267
0.792417	0.905427
0.799609	0.913568
0.806755	0.921708
0.814144	0.929851
0.821364	0.937976
0.82873	0.946124
0.836064	0.954267
0.843418	0.962425
0.850649	0.970634
0.857901	0.978883
0.8651	0.987151
0.872369	0.9955
0.879802	1.00386
0.887065	1.01225
0.894395	1.02069
0.901643	1.02911
0.908961	1.03756
0.916404	1.04605
0.923547	1.05457
0.930769	1.06311
0.93823	1.07168
0.945433	1.08029
0.952723	1.08894
0.960009	1.09763
0.967378	1.10634
0.974528	1.11508
0.981881	1.12385
0.989178	1.13263
0.996497	1.1414
1.00381	1.15018
1.01111	1.15894
1.01829	1.16767
1.02568	1.17642
1.03285	1.18513
1.04017	1.19381
1.04748	1.2025
1.05476	1.21116
1.06203	1.21981
1.06949	1.22846
1.07685	1.23707
1.08395	1.24563
1.09128	1.25422
1.09857	1.2628
1.10592	1.27136
1.11328	1.27996
1.12057	1.28853
1.12799	1.29714
1.13505	1.30582
1.14242	1.31451
1.14974	1.32323
1.15709	1.33202
1.16426	1.34087
1.17161	1.34972
1.17891	1.35862
1.18624	1.36752
1.19349	1.37648
1.20081	1.38541
1.20807	1.39436
1.2155	1.4033
1.22266	1.41227
1.23001	1.42124
1.23722	1.4302
1.24462	1.43917
1.25187	1.44818
1.2591	1.45719
1.26651	1.46615
1.27382	1.47513
1.28099	1.48408
1.2882	1.493
1.29578	1.50191
1.30293	1.51077
1.31018	1.51964
1.31124	1.52091
1.32156	1.53358
1.3321	1.5462
1.34253	1.55882
1.3528	1.57143
1.3633	1.584
1.37374	1.59654
1.38418	1.60911
1.3946	1.62171
1.40497	1.63431
1.41534	1.64698
1.42578	1.65972
1.43625	1.67248
1.4467	1.68526
1.45706	1.69811
1.46741	1.71096
1.47805	1.72382
1.48841	1.73668
1.49875	1.74958
1.50923	1.76246
1.51973	1.77531
1.53013	1.78813
1.54049	1.80091
1.55101	1.81358
1.56143	1.82617
1.57187	1.83863
1.58223	1.85107
1.59258	1.86343
1.60293	1.8757
1.61337	1.88789
1.62391	1.90006
1.63419	1.91211
1.64464	1.92415
1.65516	1.93624
1.66565	1.94836
1.67586	1.96056
1.68635	1.97282
1.69687	1.98513
1.70717	1.99748
1.71752	2.00982
1.72805	2.02218
1.73852	2.03455
1.74897	2.04691
1.75936	2.05926
1.7697	2.07164
1.78021	2.08398
1.79058	2.0963
1.80104	2.10859
1.81144	2.12079
1.82188	2.13295
1.83234	2.14505
1.84269	2.15709
1.85314	2.16905
1.8634	2.18097
1.87393	2.19282
1.88427	2.20454
1.89471	2.21615
1.9053	2.22766
1.91565	2.23915
1.92615	2.25055
1.93648	2.26201
1.94703	2.27347
1.95734	2.28499
1.96778	2.29649
1.97818	2.30804
1.98846	2.31961
1.99899	2.33119
2.00948	2.34278
2.01983	2.35435
2.03039	2.36597
2.0407	2.37755
2.05103	2.38916
2.06169	2.40071
2.07177	2.41228
2.08235	2.42374
2.09283	2.43511
2.10317	2.44636
2.11373	2.45755
2.12423	2.46862
2.13462	2.47962
2.14498	2.49055
2.15541	2.5014
2.1658	2.51221
2.17612	2.52293
2.18659	2.53365
2.1971	2.54435
2.20739	2.55512
2.21791	2.56587
2.22825	2.57671
2.23865	2.58756
2.24914	2.59843
2.25955	2.60928
2.26998	2.62013
2.2804	2.63092
2.29088	2.64174
2.30126	2.65247
2.31165	2.66322
2.32212	2.67392
2.33262	2.68463
2.34288	2.69521
2.35337	2.70578
2.36375	2.71622
2.37414	2.7266
2.38451	2.73688
2.39501	2.74711
2.40535	2.75724
2.41571	2.76725
2.42625	2.77718
2.43691	2.78706
2.4472	2.79684
2.45744	2.80662
2.46797	2.81641
2.47836	2.82616
2.48867	2.83588
2.49927	2.84562
2.50971	2.8554
2.52003	2.86516
2.53044	2.87502
2.54095	2.8849
2.5513	2.8948
2.56187	2.90467
2.57214	2.91458
2.58253	2.92443
2.59305	2.93422
2.6035	2.944
2.61386	2.95375
2.62443	2.96341
2.63477	2.97298
2.64503	2.98246
2.65565	2.9918
2.66597	3.00109
2.67633	3.01029
2.68697	3.01941
2.69717	3.02852
2.70758	3.03757
2.71808	3.0465
2.72857	3.05541
2.73899	3.06427
2.74932	3.07307
2.75971	3.0819
2.77015	3.09073
2.7807	3.09964
2.79101	3.10857
2.80144	3.11752
2.81179	3.12649
2.82237	3.13546
2.83269	3.14441
2.84306	3.1533
2.85365	3.16213
2.86392	3.17092
2.87434	3.1797
2.88484	3.18839
2.8952	3.19708
2.90566	3.20572
2.91602	3.21427
2.92639	3.22273
2.9369	3.23111
2.94746	3.23942
2.95783	3.24762
2.96819	3.25574
2.97859	3.26377
2.98897	3.27174
2.99943	3.27965
3.01002	3.28753
3.02029	3.29538
3.03071	3.30326
3.04112	3.31119
3.0516	3.31918
3.06208	3.32724
3.07236	3.33534
3.08282	3.34351
3.09319	3.35161
3.10369	3.35974
3.11407	3.3679
3.12447	3.376
3.13498	3.38401
3.14523	3.39201
3.15589	3.39992
3.16628	3.4077
3.17663	3.41542
3.1869	3.42309
3.19752	3.43067
3.20792	3.43816
3.21818	3.44559
3.22877	3.45294
3.23915	3.46018
3.24948	3.46733
3.25995	3.47439
3.2704	3.4814
3.28082	3.48835
3.29124	3.49528
3.30178	3.50223
3.31202	3.5092
3.32256	3.51619
3.33297	3.52324
3.3433	3.53037
3.35383	3.53749
3.36414	3.54462
3.37456	3.55172
3.38511	3.55877
3.39557	3.56578
3.40584	3.57277
3.41626	3.57974
3.42668	3.58666
3.43727	3.59356
3.44761	3.60039
3.45797	3.60714
3.46835	3.61377
3.47884	3.62035
3.48925	3.62677
3.49974	3.6331
3.51005	3.63932
3.52055	3.64548
3.5309	3.65154
3.54138	3.65762
3.55166	3.66367
3.56218	3.66973
3.57261	3.67579
3.58304	3.68194
3.5934	3.68813
3.60384	3.69436
3.61425	3.70067
3.62474	3.707
3.63518	3.71331
3.64566	3.71959
3.65601	3.72592
3.66637	3.73219
3.67685	3.73845
3.68712	3.7447
3.69774	3.75094
3.70813	3.75709
3.71848	3.7632
3.729	3.76923
3.73934	3.77511
3.74975	3.78087
3.76019	3.78655
3.77054	3.79213
3.78096	3.79766
3.79147	3.80317
3.80191	3.80863
3.81241	3.81406
3.82269	3.81946
3.83308	3.82482
3.84353	3.83017
3.85398	3.83554
3.86431	3.84093
3.8749	3.84633
3.88525	3.85174
3.89558	3.85715
3.90625	3.86253
3.91643	3.86788
3.92693	3.87316
3.93732	3.87847
3.9477	3.88376
3.95819	3.88907
3.96864	3.89437
3.97905	3.89972
3.98952	3.90498
3.99988	3.91014
4.01041	3.91521
4.02079	3.92018
4.03124	3.92504
4.04165	3.92983
4.05207	3.93459
4.06238	3.9393
4.0728	3.94393
4.08326	3.94855
4.09362	3.95313
4.10409	3.95773
4.1146	3.96229
4.12487	3.9669
4.13528	3.97153
4.14568	3.97621
4.15624	3.98091
4.16656	3.98564
4.17693	3.99035
4.18749	3.99504
4.19775	3.99975
4.20824	4.00444
4.21867	4.00911
4.22916	4.01376
4.23955	4.01839
4.24992	4.02296
4.26042	4.0274
4.27079	4.03176
4.2811	4.03604
4.29166	4.04023
4.30224	4.04433
4.31268	4.04839
4.32281	4.05237
4.33327	4.0563
4.34378	4.06019
4.35409	4.06405
4.36451	4.06787
4.37502	4.07176
4.38537	4.07563
4.3959	4.07958
4.40642	4.0836
4.4168	4.08767
4.42721	4.09173
4.43762	4.09583
4.44797	4.09994
4.45836	4.10408
4.46882	4.10821
4.47927	4.11235
4.48956	4.11648
4.49996	4.1206
4.51037	4.12463
4.52097	4.12866
4.53136	4.13264
4.54179	4.13654
4.55228	4.14041
4.56258	4.14425
4.57298	4.14801
4.58354	4.15171
4.59385	4.15535
4.6044	4.15891
4.61452	4.16234
4.6252	4.16571
4.63545	4.16904
4.64597	4.17231
4.6565	4.17558
4.66677	4.17885
4.6773	4.18219
4.68766	4.18555
4.69806	4.18896
4.70873	4.19236
4.71899	4.19582
4.72946	4.19925
4.73977	4.20271
4.75023	4.20621
4.7607	4.20973
4.77116	4.21323
4.78148	4.21671
4.7919	4.22014
4.80228	4.22353
4.81277	4.22684
4.82312	4.2301
4.83353	4.23327
4.84396	4.23636
4.85439	4.23933
4.8649	4.24226
4.87524	4.24511
4.88573	4.24791
4.89605	4.25064
4.9066	4.25338
4.91693	4.25608
4.92746	4.25882
4.93776	4.26159
4.94813	4.26439
4.95866	4.26721
4.9691	4.2701
4.97938	4.27296
4.98988	4.27585
5.0003	4.27878
5.01063	4.2817
5.0211	4.28463
5.03166	4.28759
5.04199	4.29055
5.05244	4.29342
5.06285	4.29628
5.07323	4.29903
5.08374	4.30172
5.09423	4.30432
5.10464	4.3069
5.11495	4.30939
5.12534	4.31186
5.13583	4.31422
5.14616	4.31651
5.15661	4.31879
5.16705	4.32105
5.17743	4.32323
5.18782	4.32543
5.19832	4.32767
5.20878	4.3299
5.21913	4.33216
5.22963	4.33449
5.23999	4.33687
5.25038	4.33925
5.26083	4.34168
5.2712	4.34412
5.28168	4.3466
5.29213	4.34911
5.30266	4.35164
5.3129	4.35413
5.32319	4.35662
5.33394	4.35909
5.34416	4.36146
5.35461	4.36377
5.36505	4.36598
5.3755	4.36816
5.38584	4.3702
5.39614	4.37219
5.40674	4.37409
5.41714	4.37596
5.42757	4.37778
5.438	4.37959
5.44848	4.38139
5.45895	4.38323
5.46935	4.38508
5.47957	4.38696
5.49011	4.38888
5.50046	4.39083
5.51088	4.39281
5.5214	4.39478
5.53177	4.39674
5.54213	4.39871
5.55272	4.40068
5.56314	4.40263
5.57341	4.40463
5.5839	4.40662
5.59439	4.4086
5.60482	4.41059
5.61519	4.41252
5.62552	4.41438
5.63583	4.41618
5.64637	4.41787
5.65678	4.41951
5.66713	4.42109
5.67757	4.42259
5.68808	4.42405
5.69843	4.42547
5.70894	4.42681
5.71945	4.42811
5.72967	4.42944
5.74019	4.43075
5.75076	4.43211
5.76117	4.43358
5.77151	4.43515
5.78189	4.43675
5.79234	4.4384
5.80268	4.44006
5.81306	4.44167
5.82347	4.44328
5.83391	4.44486
5.84433	4.44642
5.85489	4.44795
5.86527	4.44948
5.87572	4.45093
5.886	4.45241
5.89642	4.45383
5.90698	4.45515
5.91737	4.45636
5.92786	4.45752
5.93813	4.45858
5.94858	4.45957
5.95913	4.46051
5.96948	4.46144
5.97986	4.46228
5.99033	4.46304
6.0008	4.46374
6.01117	4.46438
6.02157	4.46488
6.03202	4.46534
6.04256	4.46582
6.05275	4.46635
6.06331	4.46695
6.07361	4.46766
6.08393	4.46847
6.09452	4.4693
6.10495	4.47016
6.11531	4.47105
6.12573	4.47191
6.13626	4.47278
6.14661	4.47363
6.15713	4.47441
6.1675	4.47513
6.17791	4.47537
6.18826	4.47478
6.19873	4.47396
6.2091	4.47287
6.21961	4.47155
6.22998	4.47047
6.24033	4.46993
6.25105	4.4694
6.2612	4.46893
6.27172	4.46847
6.28221	4.46797
6.29237	4.46748
6.30298	4.46699
6.31333	4.46651
6.32381	4.46609
6.33426	4.46576
6.34465	4.46536
6.35515	4.46452
6.36544	4.46314
6.37583	4.46156
6.38623	4.45974
6.39687	4.4578
6.40717	4.45626
6.41759	4.45523
6.42792	4.45429
6.43857	4.45355
6.44871	4.45301
6.45927	4.45251
6.46977	4.45204
6.48016	4.45167
6.49051	4.45134
6.50096	4.45101
6.51121	4.45074
6.5217	4.45047
6.53223	4.45018
6.54257	4.44993
6.55297	4.44977
6.56345	4.44971
6.57399	4.44975
6.58451	4.44995
6.59478	4.45023
6.60507	4.45063
6.61555	4.45105
6.62603	4.45152
6.63638	4.45206
6.64675	4.45268
6.65739	4.45339
6.66763	4.45416
6.67807	4.45504
6.68839	4.45596
6.69887	4.45688
6.70936	4.45775
6.71984	4.45861
6.7303	4.4594
6.74061	4.46014
6.751	4.46084
6.76145	4.46154
6.77178	4.46218
6.78229	4.46286
6.79279	4.46353
6.80317	4.46421
6.81346	4.46495
6.824	4.46578
6.83462	4.46668
6.84475	4.46768
6.85522	4.46876
6.86572	4.4699
6.87609	4.47111
6.8864	4.47234
6.89692	4.47363
6.90735	4.47496
6.91778	4.47634
6.92823	4.47773
6.93861	4.47913
6.94907	4.48054
6.95951	4.48193
6.96995	4.48325
6.98046	4.48449
6.99072	4.4857
7.00106	4.48676
7.01163	4.48781
7.02159	4.48881
7.03243	4.48983
7.04284	4.49108
7.05343	4.49287
7.06478	4.49542
7.07712	4.49905
7.09019	4.50393
7.10443	4.51008
7.11948	4.51755
7.13549	4.52621
7.15257	4.53598
7.17057	4.54687
7.18935	4.55875
7.20912	4.57145
7.22985	4.58486
7.25156	4.59888
7.27414	4.61329
7.29777	4.62796
7.32229	4.64288
7.34765	4.65805
7.37408	4.67359
7.40134	4.68957
7.42955	4.70597
7.4588	4.72265
7.48891	4.73934
7.51997	4.75579
7.55188	4.77168
7.58471	4.78694
7.61867	4.80162
7.65359	4.81592
7.6892	4.82983
7.72609	4.84335
7.76357	4.85623
7.80232	4.8682
7.8416	4.879
7.88219	4.88865
7.92343	4.89731
7.96579	4.90516
8.00907	4.9122
8.05316	4.91836
8.09846	4.92349
8.14445	4.92765
8.1915	4.93105
8.23944	4.93389
8.28825	4.93615
8.33794	4.93786
8.38886	4.93918
8.44053	4.94006
8.49309	4.94056
8.54683	4.9407
8.60116	4.94034
8.65671	4.93933
8.71318	4.93802
8.77032	4.93628
8.82873	4.93392
8.88788	4.93091
8.94794	4.92765
9.00894	4.92417
9.07103	4.92076
9.13412	4.91787
9.19792	4.91609
9.26276	4.91523
9.32819	4.91462
9.39506	4.91363
9.46274	4.91206
9.53134	4.90971
9.60086	4.90582
9.67144	4.89841
9.74253	4.88825
9.80773	4.87811
9.87344	4.86697
9.94026	4.85509
10.0074	4.84392
10.0755	4.83519
10.1444	4.82703
10.2139	4.81903
10.2844	4.81195
10.3556	4.80579
10.4275	4.79987
10.5	4.79427
10.5653	4.79036
10.631	4.78748
10.6974	4.78527
10.7645	4.78432
10.8322	4.7853
10.9003	4.78817
10.9689	4.79234
11.0385	4.79799
11.1084	4.80592
11.179	4.81581
11.2503	4.82697
11.3222	4.83947
11.3944	4.85368
11.4674	4.86901
11.5412	4.88428
11.6155	4.89941
11.681	4.91267
11.747	4.92551
11.8132	4.93745
11.8799	4.94902
11.9471	4.9608
12.0148	4.97282
12.0833	4.98489
12.1519	4.99734
12.2208	5.01045
12.2905	5.02418
12.3605	5.03815
12.4311	5.05223
12.5019	5.06662
12.5734	5.08112
12.6451	5.09534
12.7174	5.10917
12.7903	5.12281
12.8631	5.13603
12.9361	5.14875
13.0092	5.16085
13.0821	5.17211
13.155	5.18242
13.2281	5.19207
13.3009	5.20124
13.3738	5.20987
13.4469	5.2177
13.5197	5.225
13.5926	5.23203
13.6657	5.23897
13.7384	5.24564
13.8115	5.25212
13.8847	5.25849
13.9576	5.26483
14.0304	5.27111
14.1033	5.27756
14.1763	5.28399
14.2492	5.29011
14.3225	5.2962
14.3952	5.30252
14.468	5.30898
14.5408	5.31541
14.614	5.32182
14.6869	5.32832
14.7599	5.33498
14.8329	5.34157
14.9057	5.34802
14.9787	5.35412
15.0516	5.35976
15.1245	5.365
15.1976	5.37009
15.2705	5.3749
15.3436	5.3793
15.4164	5.38345
15.4894	5.38763
15.5623	5.39184
15.6353	5.3959
15.7082	5.39999
15.781	5.4043
15.8539	5.40867
15.9271	5.41306
16	5.41759
16.0732	5.42228
16.146	5.42681
16.2187	5.43125
16.2916	5.43564
16.3646	5.43989
16.4378	5.44377
16.5106	5.44757
16.5835	5.45149
16.6563	5.4556
16.7295	5.45965
16.8026	5.46402
16.8755	5.46883
16.9485	5.47401
17.0213	5.47935
17.0941	5.48494
17.1671	5.49045
17.24	5.49571
17.3131	5.50066
17.3861	5.50535
17.459	5.50977
17.532	5.51389
17.6048	5.51776
17.6779	5.52172
17.751	5.52577
17.8239	5.52969
17.8968	5.53384
17.9696	5.53808
18.0422	5.54221
18.1153	5.5461
18.1885	5.54999
18.2615	5.5539
18.3344	5.55784
18.4073	5.56174
18.4802	5.56565
18.5532	5.56941
18.6264	5.57279
18.6992	5.57597
18.772	5.57883
18.8447	5.58097
18.9176	5.58242
18.9909	5.58339
19.0638	5.58402
19.1368	5.58427
19.2097	5.58413
19.2827	5.58388
19.3556	5.58363
19.4285	5.58305
19.5015	5.58244
19.5743	5.58178
19.6472	5.58103
19.7203	5.5799
19.7931	5.57855
19.8661	5.577
19.939	5.57517
20.0121	5.57299
20.0848	5.57056
20.1578	5.56798
20.2309	5.56508
20.3037	5.56185
20.3769	5.55844
20.4499	5.55464
20.5226	5.55021
20.5955	5.54561
20.6683	5.54097
20.7414	5.53606
20.8146	5.53074
20.8874	5.52529
20.9604	5.52007
21.0332	5.51538
21.1063	5.51088
21.1792	5.50664
21.2523	5.50274
21.3254	5.49925
21.3979	5.49631
21.4711	5.49385
21.5439	5.49076
21.6169	5.48612
21.6897	5.481
21.7628	5.4756
21.8359	5.4698
21.9085	5.46367
21.9816	5.45723
22.0545	5.45107
22.1277	5.44611
22.2006	5.44158
22.2735	5.43752
22.3463	5.43387
22.4191	5.43034
22.4922	5.42716
22.5652	5.4246
22.6383	5.42258
22.711	5.42083
22.784	5.41945
22.857	5.41829
22.93	5.4174
23.0032	5.41694
23.0758	5.41723
23.1486	5.41821
23.2216	5.41997
23.2946	5.42268
23.3678	5.42675
23.4405	5.43182
23.5135	5.43749
23.5863	5.44362
23.6595	5.45011
23.7324	5.45672
23.8053	5.46317
23.8785	5.4695
23.9511	5.47565
24.0241	5.48155
24.0971	5.48709
24.17	5.49234
24.243	5.49738
24.3161	5.50201
24.3891	5.50646
24.4618	5.51091
24.5347	5.51519
24.6079	5.51926
24.6806	5.5235
24.754	5.52809
24.8268	5.53259
24.8995	5.5371
24.9725	5.54183
25.0453	5.54669
25.1184	5.55139
25.1914	5.55581
25.2643	5.55989
25.3372	5.56377
25.4102	5.56705
25.4833	5.56976
25.5561	5.57202
25.6293	5.57388
25.702	5.57517
25.7748	5.5763
25.8478	5.57716
25.9207	5.57761
25.9936	5.57795
26.0666	5.57837
26.1397	5.57881
26.2126	5.579
26.2857	5.57889
26.3586	5.5786
26.4314	5.57795
26.5046	5.57637
26.5774	5.57407
26.6503	5.57128
26.723	5.56806
26.7961	5.56455
26.8692	5.56145
26.9423	5.55885
27.0153	5.55666
27.0879	5.55494
27.161	5.55409
27.2338	5.55438
27.307	5.55563
27.38	5.55783
27.4527	5.56127
27.5257	5.56597
27.5986	5.57192
27.6718	5.57878
27.7446	5.58612
27.8177	5.59356
27.8906	5.60088
27.9634	5.60792
28.0363	5.61458
28.1094	5.62047
28.1823	5.62573
28.2553	5.63041
28.3281	5.63458
28.4012	5.63816
28.474	5.64138
28.5469	5.64424
28.6199	5.64702
28.6931	5.64961
28.7656	5.6523
28.8386	5.655
28.9117	5.65748
28.9847	5.6598
29.0577	5.6624
29.1308	5.6651
29.2036	5.66765
29.2765	5.67052
29.3493	5.67393
29.4223	5.67779
29.4955	5.68193
29.5683	5.6864
29.6411	5.69097
29.7138	5.69558
29.787	5.70004
29.86	5.70463
29.933	5.70939
30.0061	5.71416
30.0787	5.71886
30.1517	5.72388
30.2248	5.729
30.2975	5.73403
30.3708	5.73903
30.4435	5.74397
30.5166	5.74864
30.5894	5.75311
30.6623	5.7577
30.7353	5.76264
30.8085	5.76758
30.8814	5.77242
30.9542	5.77751
31.027	5.78278
31.1	5.78788
31.1729	5.79267
31.246	5.79728
31.319	5.80163
31.3919	5.80561
31.4648	5.80946
31.5378	5.81311
31.6107	5.81639
31.6839	5.81935
31.7568	5.82216
31.8296	5.8247
31.9023	5.8268
31.9754	5.82831
32.0483	5.82952
32.1212	5.83062
32.1943	5.8313
32.2672	5.83176
32.3402	5.83223
32.4131	5.83249
32.486	5.83238
32.5592	5.83225
32.6321	5.83203
32.7048	5.83163
32.7778	5.8309
32.8507	5.83011
32.9237	5.82929
32.9968	5.82845
33.0699	5.82754
33.1425	5.82673
33.2155	5.82593
33.2884	5.82492
33.3615	5.8238
33.4345	5.82278
33.5075	5.82129
33.5803	5.81937
33.6532	5.8173
33.7259	5.81518
33.799	5.81297
33.8722	5.81065
33.945	5.80833
34.0179	5.80624
34.091	5.80414
34.164	5.80181
34.2369	5.79934
34.3099	5.79648
34.3827	5.79302
34.4556	5.78919
34.5287	5.78525
34.6015	5.78077
34.6745	5.77571
34.7475	5.77035
34.8203	5.76476
34.8933	5.75852
34.9664	5.75143
35.0393	5.74348
35.1122	5.73469
35.1853	5.72492
35.2581	5.71456
35.331	5.70385
35.404	5.69294
35.4769	5.68195
35.5498	5.67097
35.6231	5.65877
35.6959	5.6455
35.7688	5.63209
35.8417	5.61843
35.9147	5.60458
35.9877	5.59043
36.0607	5.57645
36.1336	5.56423
36.2063	5.55406
36.2792	5.54451
36.3524	5.53598
36.4252	5.52865
36.4984	5.52224
36.5712	5.51635
36.6441	5.51099
36.717	5.50614
36.79	5.50156
36.863	5.49722
36.9359	5.49337
37.0089	5.48998
37.0818	5.48706
37.1547	5.48452
37.2277	5.48245
37.3007	5.48081
37.3736	5.47909
37.4465	5.47719
37.5194	5.47524
37.5922	5.47291
37.6655	5.47016
37.7383	5.46733
37.8116	5.46436
37.8843	5.46101
37.957	5.4576
38.0301	5.45427
38.103	5.45088
38.1761	5.44727
38.249	5.44354
38.3219	5.4398
38.3948	5.43618
38.4679	5.43253
38.541	5.42914
38.6139	5.42627
38.6869	5.42382
38.7596	5.42175
38.8325	5.42027
38.9054	5.41926
38.9784	5.41829
39.0513	5.41733
39.1244	5.41639
39.1974	5.4153
39.2704	5.41396
39.3433	5.41247
39.4163	5.41092
39.4892	5.40935
39.5624	5.40772
39.6352	5.40636
39.7079	5.40517
39.7806	5.40392
39.8536	5.40259
39.9268	5.40156
39.9999	5.40083
40.0728	5.4001
40.1456	5.3995
40.2187	5.39911
40.2915	5.39892
40.3647	5.39867
40.4375	5.39854
40.5103	5.39862
40.5832	5.39849
40.656	5.39806
40.7293	5.39751
40.8023	5.3969
40.8752	5.39562
40.9482	5.39237
41.021	5.38742
41.0941	5.38128
41.1669	5.37341
41.2398	5.36495
41.3126	5.3563
41.3855	5.34801
41.4587	5.34146
41.5315	5.33708
41.6045	5.33173
41.6773	5.3272
41.7506	5.32382
41.8231	5.32153
41.8962	5.32015
41.9693	5.31934
42.0422	5.31898
42.1152	5.32178
42.1883	5.32669
42.261	5.33227
42.3339	5.33862
42.4067	5.34588
42.4798	5.35394
42.553	5.3627
42.6258	5.37226
42.6988	5.38192
42.7715	5.39185
42.8446	5.40188
42.9176	5.41212
42.9906	5.42243
43.0636	5.4326
43.1362	5.44281
43.2094	5.45377
43.2822	5.46491
43.3553	5.47586
43.4282	5.48679
43.5012	5.49793
43.5743	5.50884
43.6469	5.51965
43.72	5.53068
43.7929	5.54209
43.866	5.55381
43.939	5.56583
44.0117	5.57812
44.0847	5.59066
44.1575	5.60286
44.2306	5.61477
44.3036	5.62659
44.3767	5.63797
44.4495	5.64871
44.5223	5.65907
44.5955	5.66892
44.6683	5.67834
44.7415	5.68747
44.8141	5.6964
44.8871	5.70497
44.96	5.713
45.033	5.72055
45.1061	5.72808
45.1789	5.73562
45.2518	5.74286
45.3247	5.75012
45.3978	5.75795
45.4709	5.76623
45.5436	5.77487
45.6169	5.78416
45.6895	5.79388
45.7625	5.8038
45.8354	5.81371
45.9083	5.8231
45.9814	5.83216
46.0544	5.8412
46.1275	5.85042
46.2002	5.86003
46.2731	5.86996
46.3462	5.87984
46.419	5.89025
46.4923	5.9009
46.5651	5.91042
46.6379	5.91942
46.7108	5.92823
46.7837	5.93673
46.8568	5.94495
46.9298	5.95327
47.0026	5.96215
47.0754	5.97205
47.1485	5.9817
47.2217	5.99083
47.2945	5.99957
47.3677	6.00768
47.4403	6.01507
47.5132	6.02207
47.5861	6.02891
47.6591	6.0355
47.7321	6.0424
47.805	6.04988
47.8781	6.05797
47.951	6.0662
48.0241	6.07492
48.0971	6.08428
48.1697	6.0941
48.2429	6.10392
48.3158	6.11415
48.3887	6.12504
48.4613	6.13648
48.5345	6.148
48.6076	6.16005
48.6807	6.17269
48.7536	6.18562
48.8263	6.19864
48.8993	6.21178
48.9722	6.22491
49.0455	6.23803
49.1184	6.25104
49.191	6.26395
49.264	6.27655
49.337	6.28888
49.41	6.29992
49.4829	6.3109
49.556	6.32165
49.6289	6.33222
49.7017	6.34294
49.7747	6.3538
49.8477	6.36455
49.9207	6.37632
49.9936	6.38856
50.004	6.39029
50.0769	6.40215
50.15	6.4038
50.2227	6.38094
50.2644	6.35877
50.2956	6.33842
50.3269	6.31508
50.3492	6.28892
50.3513	6.2796

## Sheet: cylinder ABS_30 5
cylinder ABS_30 5	cylinder ABS_30 5
Stauchung	Standardkraft
%	MPa
0	0.186289
-3.44788e-05	0.184076
-4.79389e-05	0.182278
-3.85613e-05	0.180751
-5.44466e-05	0.179441
-2.59905e-05	0.17827
-4.36543e-05	0.17732
0.000200486	0.176696
0.00271619	0.176468
0.00649176	0.17665
0.0116715	0.177353
0.0185333	0.178512
0.0250576	0.179651
0.0314885	0.18077
0.038542	0.181975
0.045661	0.18323
0.0528725	0.184486
0.0599397	0.18577
0.0670733	0.187058
0.0741253	0.18833
0.081319	0.189601
0.088487	0.190835
0.0953665	0.192062
0.102643	0.19329
0.109846	0.194477
0.116767	0.195613
0.123976	0.196724
0.131089	0.197794
0.138203	0.198851
0.145275	0.199899
0.15246	0.200915
0.159458	0.201938
0.166734	0.202939
0.173648	0.20395
0.180742	0.20493
0.18799	0.20593
0.194979	0.206921
0.202108	0.207929
0.209333	0.208927
0.216474	0.209943
0.223638	0.210936
0.23046	0.211961
0.23681	0.212839
0.243807	0.213841
0.250933	0.214841
0.258011	0.21583
0.26508	0.216799
0.272235	0.217786
0.279318	0.218768
0.286548	0.219731
0.293587	0.220696
0.300646	0.22166
0.307758	0.222588
0.314971	0.223516
0.322064	0.224424
0.329101	0.225315
0.336312	0.226179
0.343306	0.227028
0.350579	0.227869
0.357558	0.228736
0.364746	0.229593
0.371827	0.23041
0.378987	0.231233
0.386109	0.232048
0.393244	0.232858
0.400202	0.233677
0.407502	0.234484
0.414395	0.235277
0.421705	0.236109
0.428698	0.236947
0.435879	0.237788
0.442918	0.238642
0.450174	0.239471
0.457171	0.240273
0.4642	0.2411
0.471392	0.241922
0.478498	0.242743
0.485541	0.24357
0.492708	0.244389
0.49986	0.245193
0.506893	0.246049
0.514121	0.246889
0.521046	0.247723
0.528327	0.248553
0.535395	0.2494
0.542579	0.250252
0.549473	0.25113
0.555847	0.251867
0.562678	0.252728
0.569829	0.253596
0.577022	0.254469
0.584133	0.255324
0.591333	0.256174
0.598328	0.257001
0.605367	0.257831
0.612653	0.258651
0.619735	0.25947
0.626787	0.260278
0.633855	0.261075
0.640977	0.261867
0.648183	0.26266
0.655449	0.263464
0.662352	0.264246
0.669378	0.265033
0.676454	0.265808
0.683622	0.266598
0.690745	0.267385
0.697954	0.26818
0.705065	0.26898
0.712271	0.269778
0.719156	0.270591
0.72639	0.271409
0.733488	0.272219
0.740593	0.273053
0.747727	0.273873
0.754685	0.274693
0.761974	0.27551
0.769036	0.276313
0.776132	0.277108
0.783287	0.277912
0.790435	0.278691
0.797442	0.279479
0.80456	0.280247
0.811684	0.281029
0.818821	0.281813
0.825982	0.282596
0.8331	0.283374
0.840105	0.284151
0.847368	0.284951
0.854442	0.28577
0.861472	0.286574
0.868737	0.287384
0.875817	0.288233
0.882705	0.289104
0.890013	0.289988
0.897079	0.290881
0.904072	0.291804
0.911215	0.292732
0.918392	0.293718
0.925652	0.294702
0.932559	0.295698
0.939783	0.296715
0.946844	0.29771
0.953925	0.298717
0.961089	0.299728
0.968091	0.300743
0.97518	0.301732
0.982344	0.302722
0.989547	0.303725
0.996587	0.304758
1.0036	0.30581
1.01082	0.306872
1.01792	0.307926
1.0251	0.308995
1.03219	0.310082
1.03915	0.311171
1.04639	0.312241
1.0534	0.313306
1.06068	0.314384
1.0677	0.315467
1.0749	0.31657
1.08184	0.317681
1.08892	0.318792
1.09618	0.319924
1.10316	0.321078
1.11039	0.322214
1.11742	0.323357
1.12463	0.324512
1.13166	0.32563
1.13875	0.326777
1.14591	0.327923
1.15305	0.329018
1.16026	0.330141
1.16718	0.331269
1.17436	0.332384
1.18141	0.333527
1.18868	0.334646
1.19569	0.335766
1.20276	0.336905
1.20993	0.338041
1.21701	0.339186
1.22414	0.340333
1.23127	0.341498
1.23843	0.342702
1.24556	0.343924
1.25266	0.345184
1.25972	0.346488
1.26664	0.347856
1.27306	0.349024
1.28	0.350413
1.28717	0.351836
1.29426	0.353256
1.30138	0.354701
1.30845	0.35616
1.31557	0.357607
1.32265	0.359064
1.32982	0.360547
1.3369	0.362031
1.34398	0.363517
1.35108	0.365014
1.3582	0.36652
1.36528	0.368011
1.37236	0.369513
1.37968	0.371003
1.38658	0.372454
1.39383	0.373893
1.40085	0.375303
1.40803	0.376656
1.41503	0.378007
1.42229	0.379353
1.42942	0.380685
1.43643	0.38205
1.4437	0.383451
1.45069	0.384879
1.45776	0.386395
1.4648	0.387931
1.47197	0.389523
1.47914	0.391145
1.48626	0.392799
1.49346	0.394489
1.50037	0.3962
1.5075	0.397913
1.51475	0.399659
1.52188	0.401426
1.52899	0.403214
1.53599	0.405011
1.54314	0.406821
1.55028	0.408636
1.55732	0.410459
1.5646	0.412284
1.57149	0.414127
1.57872	0.415966
1.58569	0.417798
1.59302	0.419623
1.59995	0.421462
1.60716	0.423312
1.61416	0.425185
1.62139	0.427041
1.62846	0.428892
1.63548	0.430758
1.64279	0.432617
1.64979	0.434485
1.65687	0.436355
1.66405	0.43821
1.67117	0.440074
1.67823	0.441991
1.68521	0.443929
1.69253	0.445909
1.69959	0.447893
1.70667	0.449892
1.71383	0.45192
1.72086	0.453931
1.72795	0.455963
1.73519	0.458003
1.74216	0.460028
1.74932	0.462087
1.75639	0.464173
1.76353	0.466267
1.77062	0.468374
1.77783	0.470514
1.78488	0.472656
1.79199	0.474832
1.79915	0.477021
1.8063	0.479192
1.81338	0.481379
1.8205	0.483609
1.82747	0.485794
1.83471	0.487996
1.84171	0.490215
1.84889	0.492412
1.85596	0.494635
1.86328	0.496848
1.87031	0.499074
1.87735	0.501312
1.88449	0.503555
1.89151	0.505786
1.89874	0.508044
1.90568	0.510302
1.91276	0.512564
1.91998	0.514827
1.92724	0.517079
1.93423	0.519355
1.94138	0.521597
1.94848	0.523861
1.95557	0.52611
1.96277	0.528383
1.96987	0.530636
1.97683	0.532926
1.98406	0.535198
1.99101	0.537489
1.99829	0.539767
2.00526	0.542047
2.01241	0.544342
2.0196	0.546646
2.02665	0.548941
2.03368	0.551284
2.04092	0.553638
2.04788	0.556015
2.05507	0.558432
2.06219	0.560873
2.06935	0.563364
2.07632	0.565884
2.08354	0.56843
2.09067	0.571029
2.09772	0.573665
2.10502	0.576343
2.11201	0.579044
2.11908	0.581808
2.12634	0.58461
2.13338	0.58744
2.14043	0.590294
2.14759	0.59314
2.15464	0.596024
2.16177	0.598915
2.16899	0.601774
2.17603	0.604627
2.18308	0.607491
2.1903	0.610338
2.19726	0.613214
2.20432	0.616072
2.21163	0.618952
2.21872	0.621841
2.22576	0.624774
2.23284	0.627727
2.23997	0.630731
2.24728	0.633772
2.25422	0.636876
2.26144	0.640015
2.26846	0.643209
2.27556	0.646444
2.28263	0.649709
2.28978	0.652999
2.29685	0.656318
2.30403	0.659665
2.3111	0.663054
2.31826	0.666473
2.3254	0.669893
2.33243	0.673338
2.33962	0.676821
2.34677	0.680329
2.35386	0.683832
2.361	0.687331
2.36804	0.69084
2.37505	0.694393
2.38214	0.697958
2.38939	0.701548
2.39642	0.705164
2.40354	0.708817
2.4106	0.712512
2.41792	0.716212
2.42479	0.71993
2.43199	0.723627
2.43924	0.727307
2.44619	0.730946
2.45321	0.73457
2.46041	0.738124
2.46768	0.741636
2.47481	0.745118
2.4818	0.748595
2.48893	0.752068
2.49588	0.755552
2.50312	0.75907
2.51037	0.762617
2.51722	0.766174
2.52439	0.769773
2.53163	0.773391
2.53863	0.777067
2.5457	0.780783
2.55274	0.784506
2.55909	0.787718
2.56617	0.791556
2.57318	0.795424
2.58017	0.79934
2.58733	0.8033
2.59467	0.8073
2.60164	0.81136
2.60889	0.815492
2.61587	0.819664
2.62311	0.823923
2.63011	0.828241
2.63719	0.832606
2.64453	0.837037
2.65143	0.841509
2.65854	0.84601
2.66571	0.850543
2.67285	0.855062
2.67986	0.859615
2.68702	0.864168
2.69419	0.868717
2.70116	0.873261
2.7083	0.877807
2.71535	0.882335
2.72265	0.886856
2.72964	0.89137
2.73682	0.895891
2.74386	0.900411
2.75113	0.904926
2.75799	0.909453
2.7651	0.913992
2.77235	0.918551
2.77938	0.923122
2.78669	0.927726
2.79372	0.932334
2.80075	0.936961
2.80798	0.941649
2.815	0.946375
2.8221	0.951154
2.82919	0.955994
2.8363	0.960881
2.84339	0.965801
2.85053	0.97083
2.85772	0.975878
2.8647	0.980968
2.87106	0.985375
2.87787	0.990554
2.88502	0.995756
2.89216	1.00104
2.8993	1.00635
2.90643	1.0117
2.91351	1.01707
2.92073	1.0225
2.92771	1.02794
2.93478	1.03342
2.94196	1.03893
2.94902	1.04448
2.95622	1.05001
2.9632	1.0556
2.97052	1.06116
2.9775	1.06677
2.98474	1.07234
2.99179	1.07797
2.99898	1.08355
3.00591	1.08918
3.01307	1.09481
3.02033	1.10045
3.02734	1.10611
3.03442	1.11179
3.04153	1.11747
3.04872	1.1232
3.05577	1.12891
3.06296	1.13468
3.07009	1.14046
3.07703	1.14628
3.08421	1.15216
3.09119	1.15808
3.0984	1.16402
3.1056	1.17
3.11269	1.17603
3.11958	1.18216
3.12669	1.18833
3.13386	1.19455
3.14114	1.20077
3.14817	1.20708
3.15529	1.21346
3.16225	1.21985
3.16957	1.22627
3.17671	1.23269
3.18379	1.23914
3.19087	1.24562
3.19792	1.2521
3.20512	1.25861
3.21219	1.26512
3.21926	1.27163
3.22644	1.27814
3.23354	1.28468
3.24061	1.29122
3.24769	1.29774
3.25499	1.30426
3.26196	1.31078
3.26908	1.31731
3.27622	1.32386
3.28329	1.33036
3.29049	1.3369
3.29749	1.34345
3.30455	1.35002
3.31173	1.35659
3.31887	1.36317
3.32596	1.36976
3.33309	1.37641
3.34025	1.38305
3.3473	1.38972
3.35439	1.3964
3.36143	1.4031
3.36851	1.40985
3.37575	1.41661
3.38287	1.42338
3.38993	1.43019
3.39703	1.43701
3.4042	1.44385
3.41136	1.45074
3.41832	1.45765
3.4254	1.4646
3.4327	1.47156
3.4397	1.47858
3.44678	1.48563
3.45398	1.4927
3.46108	1.49978
3.4681	1.50689
3.47118	1.50993
3.48137	1.52007
3.49159	1.53021
3.5017	1.54033
3.51173	1.55041
3.5221	1.56044
3.53213	1.57043
3.54247	1.58038
3.55243	1.59033
3.56274	1.60028
3.5729	1.61027
3.5829	1.62029
3.59316	1.63034
3.6034	1.64036
3.61344	1.65038
3.62358	1.66045
3.63367	1.67059
3.64393	1.68076
3.65407	1.69106
3.6642	1.7014
3.67449	1.71176
3.68437	1.72214
3.69472	1.73251
3.70501	1.74285
3.71502	1.75326
3.72515	1.76365
3.73535	1.77406
3.74555	1.78447
3.75571	1.79481
3.76587	1.80507
3.77596	1.81527
3.78601	1.82539
3.79633	1.83543
3.80635	1.8455
3.81659	1.8555
3.82687	1.86547
3.83679	1.87541
3.84706	1.8853
3.85726	1.89512
3.86738	1.90498
3.8776	1.91485
3.88771	1.92481
3.89789	1.93484
3.90802	1.94496
3.91817	1.9551
3.92832	1.96528
3.93844	1.97546
3.94861	1.98571
3.95889	1.99593
3.96901	2.00623
3.97909	2.01653
3.9893	2.02686
3.99952	2.03715
4.00973	2.04744
4.0198	2.05765
4.02999	2.06781
4.04016	2.07786
4.05038	2.08783
4.06049	2.09776
4.07061	2.10762
4.08063	2.11739
4.09083	2.12707
4.10112	2.13672
4.11118	2.14628
4.12131	2.15578
4.13161	2.1653
4.14183	2.1749
4.15175	2.18453
4.16205	2.19425
4.17221	2.20403
4.18226	2.21386
4.19242	2.22371
4.2026	2.23356
4.21271	2.24342
4.22291	2.25334
4.23314	2.26327
4.24324	2.27321
4.25352	2.2831
4.26364	2.29298
4.2738	2.30281
4.28387	2.3126
4.29407	2.32239
4.30435	2.33222
4.31435	2.34202
4.32452	2.35181
4.33457	2.36152
4.34484	2.37119
4.35494	2.38076
4.36508	2.39024
4.37542	2.39966
4.38552	2.40913
4.39573	2.41853
4.40586	2.42798
4.41601	2.43744
4.42611	2.44696
4.4363	2.45647
4.44647	2.46608
4.45654	2.47569
4.46675	2.48535
4.47692	2.49502
4.48707	2.50471
4.49726	2.51445
4.50742	2.52421
4.51749	2.53403
4.52785	2.54382
4.53776	2.55363
4.54794	2.56333
4.55822	2.57299
4.56829	2.58254
4.57862	2.59206
4.58882	2.6015
4.59895	2.61087
4.60902	2.62016
4.61921	2.62939
4.62932	2.63858
4.63947	2.64774
4.64955	2.65687
4.65991	2.66603
4.66986	2.67524
4.68009	2.68445
4.69026	2.69369
4.70046	2.70296
4.71062	2.71226
4.72074	2.72158
4.73089	2.7309
4.74113	2.7402
4.75128	2.74953
4.76135	2.75883
4.77157	2.76813
4.78171	2.77739
4.79198	2.78668
4.8019	2.79589
4.81217	2.80507
4.82234	2.81413
4.83245	2.82313
4.84258	2.83202
4.85279	2.84081
4.86282	2.8495
4.87294	2.85815
4.88323	2.86671
4.89369	2.87524
4.90367	2.88376
4.91365	2.89226
4.9239	2.90073
4.93405	2.90921
4.94415	2.91766
4.95443	2.92613
4.96453	2.93463
4.97475	2.94314
4.98478	2.95167
4.99507	2.96025
5.00516	2.96884
5.01546	2.97747
5.02543	2.98613
5.03561	2.99478
5.04591	3.0034
5.05602	3.012
5.06609	3.02053
5.07636	3.02896
5.08657	3.03735
5.09654	3.04567
5.10686	3.05385
5.11687	3.06199
5.12692	3.07008
5.13741	3.0781
5.14736	3.08608
5.15743	3.09407
5.16774	3.10196
5.17794	3.10985
5.18816	3.11764
5.19817	3.12544
5.20835	3.13323
5.21849	3.14103
5.22878	3.14886
5.23885	3.15676
5.24896	3.16463
5.25909	3.17253
5.26937	3.18043
5.27947	3.18835
5.28956	3.19626
5.2999	3.20422
5.30983	3.21213
5.32003	3.22004
5.33028	3.22789
5.34038	3.23569
5.35057	3.24338
5.36075	3.25101
5.37081	3.25855
5.381	3.26604
5.39124	3.27344
5.4014	3.28073
5.4115	3.28798
5.4217	3.29514
5.43182	3.30227
5.44198	3.30932
5.45234	3.31638
5.46236	3.32342
5.47251	3.33046
5.48259	3.33753
5.49282	3.3447
5.50308	3.35189
5.5131	3.35912
5.52325	3.36641
5.53345	3.37366
5.54362	3.38089
5.5538	3.38812
5.56387	3.3953
5.57412	3.40242
5.5841	3.40951
5.59452	3.41653
5.60457	3.4235
5.61473	3.43044
5.62478	3.43733
5.63503	3.44418
5.64524	3.45097
5.65517	3.45767
5.66554	3.46431
5.67567	3.47087
5.68575	3.47731
5.69593	3.48368
5.7061	3.48999
5.71639	3.49628
5.72653	3.50254
5.73683	3.50886
5.7467	3.51519
5.75691	3.5216
5.76718	3.52801
5.77722	3.53449
5.78746	3.54094
5.79754	3.54741
5.80769	3.55387
5.81799	3.5603
5.82812	3.5667
5.83814	3.57313
5.84836	3.57951
5.85851	3.58584
5.86882	3.59214
5.87883	3.59842
5.889	3.60461
5.89908	3.61072
5.90931	3.61677
5.91951	3.62274
5.92974	3.62858
5.93974	3.63431
5.94999	3.63997
5.96005	3.64556
5.9703	3.6511
5.98035	3.65663
5.99056	3.6622
6.00073	3.66783
6.01088	3.67348
6.02103	3.67922
6.0312	3.68502
6.04131	3.69085
6.05157	3.69667
6.06173	3.70253
6.07192	3.70835
6.08197	3.71417
6.09216	3.71998
6.10238	3.72579
6.11238	3.73154
6.12268	3.73731
6.13286	3.74301
6.14295	3.74866
6.15316	3.75424
6.16323	3.75979
6.17341	3.76522
6.18359	3.77056
6.19369	3.77583
6.2039	3.78106
6.21407	3.78621
6.22433	3.79135
6.23454	3.79644
6.24452	3.8015
6.25473	3.80651
6.26479	3.81153
6.27503	3.81655
6.2851	3.82165
6.29542	3.82678
6.30553	3.83196
6.31559	3.8371
6.326	3.84224
6.33588	3.84735
6.3461	3.85243
6.35625	3.85753
6.36635	3.86268
6.3766	3.86781
6.38679	3.87293
6.39689	3.87804
6.40709	3.88308
6.41727	3.88801
6.4275	3.89289
6.43755	3.89766
6.44788	3.90236
6.45789	3.90699
6.46807	3.91158
6.47819	3.91607
6.48832	3.92056
6.49846	3.92506
6.50859	3.9295
6.51886	3.93395
6.52906	3.93843
6.53909	3.94296
6.54926	3.94748
6.55933	3.95202
6.56969	3.95657
6.57972	3.96114
6.58982	3.96567
6.60013	3.9702
6.6101	3.97474
6.62031	3.97928
6.6306	3.9838
6.64074	3.98835
6.65081	3.99286
6.66101	3.99732
6.67121	4.00173
6.68129	4.00608
6.69138	4.01033
6.70168	4.01448
6.7119	4.01856
6.72212	4.0226
6.73203	4.02655
6.74228	4.03046
6.75242	4.03436
6.76254	4.03824
6.7727	4.04205
6.78295	4.04589
6.79306	4.04972
6.80327	4.05358
6.81351	4.05749
6.8236	4.06149
6.83386	4.06551
6.84394	4.06961
6.85405	4.07374
6.86421	4.07793
6.87441	4.0821
6.88462	4.08632
6.89465	4.09047
6.90475	4.0946
6.91488	4.09869
6.92514	4.10275
6.93524	4.10675
6.94552	4.11072
6.95571	4.11464
6.96582	4.11849
6.97594	4.12225
6.98618	4.12594
6.99614	4.12956
7.00053	4.13098
7.01055	4.13449
7.02064	4.13788
7.03074	4.14128
7.04106	4.14482
7.05112	4.14887
7.062	4.15368
7.07374	4.15962
7.08642	4.16683
7.10004	4.17535
7.11461	4.18516
7.13	4.19617
7.1462	4.20827
7.16357	4.22141
7.18163	4.2355
7.20069	4.25041
7.22064	4.26604
7.24164	4.28224
7.26352	4.29888
7.28611	4.31599
7.30975	4.33353
7.33427	4.35155
7.35957	4.37008
7.38604	4.3891
7.41335	4.40847
7.44168	4.42803
7.47074	4.44757
7.50079	4.46694
7.53177	4.48601
7.56365	4.50488
7.59649	4.52364
7.63005	4.54241
7.66464	4.56119
7.70018	4.57982
7.73658	4.59806
7.77387	4.61576
7.8124	4.63285
7.85151	4.64944
7.89145	4.66578
7.9326	4.68198
7.97464	4.69782
8.01732	4.71322
8.06108	4.72812
8.10575	4.74268
8.15127	4.75697
8.19774	4.77114
8.24504	4.78516
8.29364	4.79889
8.34284	4.81249
8.39276	4.82615
8.44409	4.83995
8.49604	4.85386
8.54884	4.86776
8.60265	4.88161
8.65735	4.89538
8.71295	4.90901
8.76953	4.92239
8.82711	4.93568
8.88535	4.949
8.94474	4.96224
9.00504	4.9751
9.06599	4.98777
9.12794	5.00062
9.1911	5.01336
9.2549	5.02538
9.31974	5.03685
9.38524	5.04834
9.45175	5.05974
9.51936	5.07045
9.58784	5.08077
9.65743	5.09139
9.72778	5.10215
9.79165	5.11147
9.85633	5.12072
9.92183	5.13058
9.98804	5.14051
10.0552	5.14975
10.1228	5.15852
10.1912	5.16751
10.2603	5.17628
10.3304	5.18421
10.4011	5.19193
10.4725	5.19996
10.5368	5.20693
10.6013	5.21337
10.6664	5.21974
10.7325	5.22635
10.7989	5.23269
10.8659	5.23823
10.9336	5.24341
11.0016	5.24858
11.0706	5.2532
11.1399	5.25701
11.21	5.2606
11.2804	5.26417
11.3517	5.26718
11.4234	5.26943
11.4956	5.27148
11.5594	5.27326
11.6235	5.27455
11.6881	5.27537
11.7533	5.27618
11.8191	5.27688
11.8849	5.27718
11.9512	5.27707
12.018	5.27694
12.0855	5.27661
12.1532	5.27592
12.2216	5.27492
12.2901	5.27386
12.3592	5.27265
12.4287	5.27101
12.4987	5.26871
12.5693	5.26607
12.6401	5.26303
12.7113	5.25935
12.7824	5.25512
12.8536	5.25042
12.9246	5.24517
12.9957	5.2394
13.067	5.23322
13.138	5.22671
13.2089	5.22001
13.2802	5.21307
13.3511	5.20609
13.4223	5.19917
13.4935	5.19232
13.5647	5.1858
13.6356	5.17975
13.7068	5.17396
13.7779	5.16835
13.8491	5.16328
13.9203	5.15899
13.9915	5.15524
14.0624	5.15198
14.1335	5.14934
14.2044	5.14738
14.2756	5.14592
14.3469	5.14486
14.418	5.14407
14.489	5.14343
14.5602	5.14273
14.6314	5.14173
14.7024	5.13926
14.7736	5.13596
14.8447	5.13191
14.9156	5.12748
14.9869	5.12287
15.0579	5.11795
15.129	5.11282
15.2003	5.10878
15.2712	5.10551
15.3424	5.10247
15.4135	5.09978
15.4847	5.09763
15.5557	5.09609
15.6269	5.09497
15.6979	5.09449
15.7691	5.09471
15.8401	5.09558
15.9111	5.09666
15.9824	5.09795
16.0537	5.09933
16.1248	5.10075
16.1957	5.10198
16.2668	5.10314
16.338	5.10413
16.4091	5.10487
16.4804	5.10544
16.5514	5.10614
16.6222	5.10682
16.6933	5.10727
16.7647	5.10741
16.8357	5.10717
16.9069	5.10644
16.9782	5.10509
17.049	5.10337
17.1201	5.10156
17.1913	5.09968
17.2622	5.09801
17.3336	5.09726
17.4046	5.09734
17.4759	5.09826
17.5467	5.09987
17.618	5.10211
17.6891	5.10501
17.7603	5.10837
17.8313	5.11214
17.9022	5.11625
17.9733	5.12006
18.0447	5.12402
18.1158	5.12847
18.1871	5.13313
18.258	5.1377
18.3289	5.14226
18.4001	5.147
18.4712	5.15242
18.5425	5.15796
18.6134	5.16351
18.6846	5.16927
18.7556	5.17529
18.8268	5.18145
18.8981	5.18784
18.9692	5.19443
19.0403	5.20099
19.1113	5.20743
19.1823	5.21389
19.2535	5.22023
19.3245	5.22627
19.3957	5.23214
19.467	5.2381
19.5379	5.244
19.6092	5.24981
19.6801	5.2557
19.7514	5.26177
19.8226	5.26787
19.8938	5.27367
19.9648	5.27943
20.0357	5.28517
20.1067	5.29074
20.1777	5.29602
20.2491	5.30125
20.3202	5.30641
20.3913	5.31137
20.4624	5.31612
20.5335	5.3207
20.6046	5.32499
20.6759	5.32882
20.7469	5.33245
20.8179	5.33591
20.8889	5.33907
20.96	5.34198
21.0312	5.34496
21.1024	5.34815
21.1735	5.35121
21.2446	5.35378
21.3157	5.35606
21.3869	5.35801
21.4579	5.35927
21.5291	5.35992
21.6001	5.35994
21.6711	5.35944
21.7423	5.35872
21.8133	5.3581
21.8844	5.35767
21.9556	5.35763
22.0269	5.35782
22.0977	5.35847
22.1688	5.35957
22.24	5.36084
22.3111	5.36216
22.3824	5.36369
22.4536	5.365
22.5244	5.36593
22.5955	5.36685
22.6666	5.36769
22.7377	5.36827
22.809	5.36848
22.8801	5.36845
22.9511	5.36816
23.0222	5.36761
23.0935	5.36636
23.1645	5.36475
23.2358	5.36292
23.3069	5.36087
23.3777	5.3587
23.449	5.35663
23.52	5.35448
23.5911	5.35218
23.6622	5.34995
23.7335	5.34759
23.8047	5.34458
23.8755	5.34116
23.9468	5.33752
24.0177	5.33415
24.089	5.33114
24.1602	5.32872
24.2312	5.3272
24.3023	5.32681
24.3733	5.32727
24.4444	5.32853
24.5156	5.33046
24.5869	5.33278
24.6577	5.33512
24.7288	5.33757
24.8001	5.34015
24.8711	5.34277
24.9426	5.34543
25.0133	5.34827
25.0845	5.3511
25.1555	5.35392
25.2267	5.3567
25.2979	5.35963
25.369	5.36243
25.4399	5.36491
25.511	5.36705
25.5823	5.36908
25.6535	5.37093
25.7244	5.37247
25.7958	5.37377
25.8667	5.37486
25.9378	5.37568
26.0089	5.37628
26.0798	5.37665
26.1512	5.37665
26.2223	5.37613
26.2935	5.37547
26.3645	5.37489
26.4355	5.37409
26.5068	5.37297
26.5778	5.37179
26.6492	5.37051
26.7202	5.3688
26.7911	5.36631
26.8622	5.36333
26.9333	5.35991
27.0046	5.35616
27.0757	5.35226
27.1466	5.34866
27.2177	5.34544
27.289	5.34281
27.3602	5.34067
27.4312	5.33834
27.5025	5.33599
27.5734	5.33269
27.6444	5.32863
27.7155	5.32409
27.7866	5.31969
27.8577	5.31615
27.9289	5.31482
28.0001	5.31533
28.0711	5.31799
28.1425	5.32287
28.2135	5.32967
28.2845	5.33736
28.3558	5.34497
28.4267	5.35224
28.4979	5.35904
28.5686	5.36535
28.64	5.37096
28.7112	5.37637
28.7824	5.38172
28.8537	5.38705
28.9244	5.39247
28.9956	5.39827
29.0666	5.40439
29.1381	5.41069
29.2092	5.41721
29.28	5.42385
29.3512	5.43027
29.4223	5.43636
29.4934	5.44218
29.5646	5.44766
29.6357	5.45258
29.7069	5.45692
29.7779	5.46097
29.8489	5.46469
29.9201	5.46787
29.9912	5.47068
30.0624	5.47338
30.1334	5.47618
30.2047	5.47891
30.2755	5.48167
30.3467	5.4845
30.4178	5.48751
30.4891	5.4905
30.5598	5.49374
30.631	5.49697
30.7022	5.49989
30.7734	5.50245
30.8446	5.50501
30.9159	5.50726
30.9868	5.50885
31.0579	5.50957
31.1288	5.50911
31.1999	5.50823
31.2714	5.50697
31.3422	5.50552
31.4133	5.50395
31.4843	5.50228
31.5556	5.50068
31.6267	5.50017
31.698	5.50011
31.7692	5.50022
31.8399	5.50042
31.9111	5.50096
31.9823	5.50188
32.0533	5.50291
32.1245	5.50413
32.1954	5.50563
32.2667	5.50724
32.3378	5.50897
32.4088	5.51095
32.48	5.51327
32.5513	5.51569
32.6225	5.51811
32.6933	5.52071
32.7644	5.52343
32.8354	5.526
32.9065	5.5285
32.9777	5.5311
33.0489	5.53374
33.12	5.53626
33.1911	5.53894
33.2622	5.5417
33.3332	5.5444
33.4046	5.54697
33.4756	5.54952
33.5465	5.55204
33.6177	5.55433
33.6888	5.55631
33.7599	5.5582
33.8311	5.56009
33.9022	5.56173
33.9733	5.56323
34.0444	5.56473
34.1155	5.56619
34.1866	5.56747
34.2578	5.56885
34.3289	5.57031
34.3998	5.57185
34.4711	5.57323
34.542	5.57479
34.6132	5.57642
34.6844	5.57816
34.7557	5.57989
34.8265	5.58164
34.8978	5.58325
34.9687	5.58463
35.04	5.58579
35.1113	5.58643
35.1824	5.58629
35.2533	5.58553
35.3243	5.58424
35.3953	5.58257
35.4665	5.58061
35.5378	5.57846
35.6088	5.57684
35.6799	5.57583
35.7512	5.57508
35.8222	5.57473
35.8933	5.57487
35.9645	5.57501
36.0355	5.57472
36.1065	5.57429
36.1777	5.57393
36.2488	5.57339
36.3199	5.5727
36.3912	5.57205
36.4621	5.57155
36.5333	5.57101
36.6044	5.57037
36.6755	5.56963
36.7466	5.56863
36.8178	5.56716
36.8888	5.56525
36.9599	5.56291
37.0311	5.56052
37.102	5.55769
37.1733	5.55351
37.2446	5.54861
37.3156	5.54354
37.3866	5.53845
37.4578	5.53383
37.5289	5.52922
37.6	5.52454
37.6712	5.5208
37.7423	5.5181
37.8131	5.5152
37.8844	5.51169
37.9555	5.50781
38.0267	5.50366
38.0979	5.49906
38.1688	5.49394
38.2399	5.48864
38.311	5.48355
38.3821	5.47866
38.4533	5.47382
38.5244	5.46933
38.5955	5.46509
38.6667	5.46095
38.7377	5.45667
38.8088	5.45218
38.88	5.44731
38.9511	5.44181
39.0221	5.43588
39.0932	5.42958
39.1642	5.42272
39.2355	5.4153
39.3067	5.40761
39.378	5.39964
39.4489	5.39126
39.5198	5.38268
39.591	5.37391
39.6621	5.36486
39.7333	5.35532
39.8044	5.34569
39.8755	5.33619
39.9465	5.3269
40.0178	5.3176
40.089	5.30853
40.1601	5.29975
40.2314	5.29119
40.3022	5.28248
40.3733	5.27369
40.4443	5.26481
40.5154	5.25552
40.5865	5.24619
40.6578	5.23708
40.7289	5.22821
40.8001	5.21958
40.8711	5.21144
40.9423	5.20376
41.0134	5.19647
41.0847	5.18954
41.1556	5.18356
41.2266	5.17863
41.2975	5.17469
41.3686	5.17181
41.44	5.17051
41.5111	5.17082
41.5823	5.17234
41.6533	5.17493
41.7245	5.17858
41.7955	5.18313
41.8668	5.18845
41.9379	5.19456
42.0087	5.20141
42.0799	5.20857
42.1508	5.21607
42.2222	5.22405
42.2934	5.23238
42.3645	5.24072
42.4355	5.24902
42.5066	5.25738
42.5778	5.26559
42.6488	5.27309
42.72	5.27969
42.7909	5.28552
42.862	5.29084
42.9333	5.29557
43.0042	5.29987
43.0754	5.30397
43.1466	5.3081
43.2178	5.31229
43.2886	5.31672
43.3598	5.32101
43.4309	5.32493
43.502	5.32858
43.5732	5.33229
43.6445	5.33571
43.7153	5.33892
43.7864	5.34215
43.8575	5.34484
43.9286	5.33911
43.9999	5.32426
44.071	5.30826
44.1421	5.29176
44.213	5.27482
44.2843	5.25736
44.3554	5.24036
44.4266	5.22957
44.4978	5.22947
44.5687	5.23092
44.6399	5.23336
44.7109	5.23647
44.782	5.24044
44.8531	5.24536
44.9243	5.25119
44.9956	5.2575
45.0665	5.26409
45.1376	5.27093
45.2087	5.27811
45.28	5.28516
45.3511	5.29224
45.4221	5.29964
45.4931	5.30729
45.5641	5.31481
45.6353	5.32239
45.7065	5.32992
45.7777	5.33747
45.8487	5.34491
45.9197	5.35236
45.9911	5.35971
46.0621	5.36707
46.1335	5.3741
46.2043	5.38093
46.2754	5.38712
46.3465	5.3926
46.4176	5.39742
46.4888	5.40198
46.5597	5.40592
46.631	5.40926
46.7019	5.41229
46.7732	5.41549
46.8444	5.41821
46.9152	5.42018
46.9866	5.42164
47.0575	5.42255
47.1287	5.42294
47.1998	5.42304
47.2709	5.42275
47.342	5.42216
47.4133	5.42116
47.4845	5.42009
47.5554	5.41936
47.6264	5.41899
47.6977	5.41875
47.7687	5.41902
47.8401	5.42013
47.9111	5.42176
47.982	5.42384
48.0531	5.42635
48.1242	5.42918
48.1954	5.43237
48.2665	5.43626
48.3376	5.44082
48.4086	5.44594
48.4798	5.45118
48.551	5.45679
48.6221	5.46294
48.6934	5.46939
48.7642	5.47561
48.8353	5.48199
48.9064	5.48904
48.9774	5.49664
49.0487	5.50489
49.1197	5.51379
49.191	5.52289
49.2621	5.53208
49.3333	5.54155
49.4044	5.55112
49.4754	5.56058
49.5467	5.56979
49.6177	5.57908
49.6888	5.58872
49.7596	5.59873
49.8309	5.60908
49.902	5.61983
49.9733	5.63026
50.0037	5.63385
50.0748	5.64075
50.1458	5.64666
50.2169	5.63768
50.2779	5.6145
50.3185	5.59229
50.3593	5.56522
50.3835	5.54198
50.3864	5.53372

## Sheet: cylinder ABS_40 1
cylinder ABS_40 1	cylinder ABS_40 1
Stauchung	Standardkraft
%	MPa
0	0.208588
-1.69874e-05	0.206497
-7.29213e-06	0.204903
-1.32999e-05	0.203611
2.27879e-06	0.202523
-1.53301e-06	0.201591
1.86032e-05	0.201146
0.000282653	0.201592
0.00285193	0.203127
0.00681645	0.205994
0.0121735	0.210463
0.019155	0.21629
0.0259871	0.221596
0.0326947	0.226615
0.0398129	0.231812
0.0470881	0.237118
0.0542971	0.242427
0.0608757	0.246946
0.067984	0.25215
0.0752795	0.257299
0.0825929	0.26245
0.0899692	0.267579
0.0969849	0.27278
0.104445	0.278052
0.111621	0.283391
0.119101	0.288816
0.126277	0.294354
0.13352	0.300001
0.14073	0.305745
0.14807	0.311605
0.155533	0.317547
0.162734	0.323609
0.170191	0.32973
0.177296	0.335957
0.184638	0.34226
0.191839	0.348667
0.199133	0.355156
0.206642	0.361756
0.21374	0.368406
0.221013	0.375155
0.228459	0.381993
0.235722	0.388911
0.242892	0.395913
0.250252	0.40297
0.257594	0.41008
0.264718	0.417273
0.272058	0.424522
0.279291	0.431826
0.286741	0.43917
0.293871	0.446596
0.301296	0.454101
0.308567	0.461679
0.315959	0.469363
0.322985	0.477096
0.330239	0.484936
0.337686	0.492861
0.344854	0.500855
0.352403	0.508922
0.359563	0.517028
0.366813	0.525192
0.374158	0.533453
0.38142	0.541753
0.388717	0.55014
0.395992	0.558612
0.4033	0.567186
0.410532	0.575833
0.41782	0.584574
0.425268	0.593409
0.432454	0.602304
0.439851	0.61127
0.446883	0.620312
0.454201	0.629439
0.461611	0.638683
0.468883	0.64804
0.476132	0.657493
0.483369	0.667068
0.490744	0.676786
0.498109	0.686625
0.505247	0.696581
0.512532	0.706651
0.519834	0.716852
0.52718	0.727156
0.534388	0.737629
0.541826	0.748186
0.548982	0.758885
0.556374	0.769656
0.56368	0.780584
0.57104	0.791649
0.578179	0.802849
0.585466	0.814161
0.592859	0.825612
0.600062	0.837202
0.607301	0.84894
0.614689	0.86078
0.62195	0.872765
0.629224	0.884849
0.636633	0.897091
0.643937	0.909449
0.651066	0.921938
0.65836	0.934579
0.665632	0.947385
0.67294	0.960336
0.680293	0.973477
0.68758	0.986741
0.694743	1.0002
0.702032	1.01382
0.70942	1.02762
0.716664	1.04153
0.723928	1.05558
0.731283	1.06973
0.738383	1.08406
0.745911	1.09847
0.75324	1.11301
0.760557	1.1276
0.767756	1.1423
0.775008	1.15707
0.782259	1.17194
0.789602	1.18686
0.796845	1.20184
0.804264	1.21681
0.811411	1.23189
0.818755	1.24701
0.825968	1.26217
0.833433	1.27742
0.840574	1.29273
0.847902	1.30813
0.855234	1.32364
0.862549	1.33919
0.869858	1.35485
0.877082	1.37058
0.884305	1.38639
0.891586	1.4023
0.898907	1.41828
0.906226	1.43432
0.913551	1.45051
0.920864	1.46673
0.928118	1.48305
0.935391	1.49952
0.942613	1.51606
0.949859	1.5327
0.957239	1.54947
0.96446	1.56639
0.973955	1.58834
0.983357	1.61049
0.992681	1.63279
1.00094	1.65281
1.00927	1.67299
1.01759	1.69329
1.02591	1.71378
1.03424	1.73439
1.04263	1.75517
1.05095	1.77605
1.05923	1.79697
1.06763	1.81793
1.07599	1.8388
1.08424	1.8597
1.0926	1.88046
1.10103	1.90117
1.10915	1.92188
1.11752	1.94253
1.12581	1.96325
1.13428	1.98393
1.14264	2.00466
1.15096	2.02541
1.1593	2.04615
1.16761	2.06697
1.17586	2.08774
1.18415	2.1085
1.19255	2.12933
1.20087	2.15018
1.20911	2.17114
1.21752	2.19212
1.22595	2.21329
1.2343	2.23453
1.24259	2.25589
1.25092	2.27729
1.2592	2.29879
1.26761	2.32037
1.27584	2.34191
1.28421	2.36352
1.29269	2.38514
1.30088	2.40683
1.30913	2.42851
1.31752	2.45022
1.32584	2.47197
1.33432	2.49369
1.3425	2.51538
1.35094	2.5371
1.35918	2.55877
1.3675	2.58037
1.3758	2.60193
1.38414	2.62344
1.39261	2.64501
1.40084	2.66648
1.40918	2.68792
1.41752	2.70935
1.42585	2.73071
1.43418	2.75204
1.44247	2.7733
1.45074	2.79452
1.45906	2.81576
1.46754	2.83697
1.4757	2.85822
1.48387	2.87952
1.49238	2.90087
1.50075	2.9223
1.50915	2.94377
1.51743	2.96542
1.52583	2.98706
1.5341	3.0088
1.54236	3.03063
1.55086	3.05248
1.55902	3.07448
1.56749	3.09642
1.57575	3.11845
1.58415	3.14047
1.59241	3.16253
1.60067	3.1846
1.60898	3.20661
1.61743	3.22864
1.62561	3.25065
1.63416	3.27257
1.64244	3.29449
1.65083	3.31627
1.65908	3.33801
1.66734	3.35969
1.67587	3.38126
1.68407	3.40274
1.69246	3.42411
1.70075	3.44545
1.70903	3.46673
1.71746	3.48798
1.72569	3.5092
1.73404	3.53047
1.74246	3.55182
1.7507	3.57327
1.75901	3.59479
1.76734	3.61643
1.77568	3.63814
1.78393	3.65996
1.79241	3.68174
1.80073	3.7035
1.80918	3.72533
1.81746	3.74712
1.82567	3.76889
1.83405	3.79066
1.84244	3.81249
1.85072	3.83427
1.85904	3.85599
1.86726	3.87777
1.87566	3.89953
1.88408	3.92126
1.89211	3.9429
1.90055	3.9646
1.90909	3.98625
1.91727	4.00774
1.92568	4.02923
1.93403	4.05061
1.94234	4.07184
1.95063	4.09294
1.9589	4.11391
1.96723	4.13479
1.97559	4.15547
1.98385	4.17609
1.99233	4.1967
2.00068	4.21726
2.00897	4.23782
2.01741	4.25845
2.02556	4.27908
2.03392	4.29983
2.04223	4.32056
2.05058	4.34137
2.05898	4.36218
2.0672	4.38303
2.07554	4.40392
2.08394	4.42478
2.09221	4.44564
2.10063	4.46659
2.10895	4.48754
2.11728	4.5085
2.12564	4.52951
2.1339	4.55052
2.14215	4.57152
2.15059	4.59242
2.15887	4.61319
2.16736	4.63385
2.1755	4.6544
2.18389	4.67477
2.1921	4.69504
2.20065	4.71515
2.20901	4.73523
2.21712	4.75514
2.22658	4.77747
2.23591	4.7997
2.24537	4.82184
2.25467	4.84395
2.26416	4.86604
2.27355	4.88818
2.28265	4.91041
2.29225	4.93263
2.30165	4.95488
2.31094	4.97723
2.32015	4.99957
2.32965	5.02192
2.33898	5.04422
2.34832	5.06653
2.35781	5.08874
2.36722	5.11095
2.37638	5.13307
2.38599	5.1552
2.39525	5.17734
2.40457	5.19944
2.41405	5.22141
2.42349	5.2433
2.43272	5.26505
2.44224	5.28652
2.45149	5.30785
2.46076	5.32907
2.47027	5.35015
2.47959	5.37113
2.48901	5.39204
2.4983	5.41284
2.50761	5.43358
2.517	5.45415
2.52644	5.4747
2.53585	5.49519
2.54524	5.51558
2.5546	5.53588
2.56396	5.55624
2.57321	5.57661
2.58273	5.59695
2.59204	5.61731
2.60138	5.63776
2.61079	5.65821
2.62015	5.67866
2.62951	5.6991
2.63901	5.71959
2.64827	5.74007
2.6577	5.76047
2.66707	5.78081
2.67648	5.80113
2.68575	5.82129
2.69516	5.84126
2.70545	5.86323
2.71606	5.88504
2.72631	5.90651
2.73673	5.92788
2.74706	5.94905
2.75755	5.9701
2.76794	5.991
2.77845	6.01176
2.78898	6.03235
2.79913	6.05285
2.80958	6.07324
2.82009	6.09347
2.83051	6.11375
2.84085	6.134
2.85144	6.15423
2.86172	6.17457
2.87212	6.195
2.88273	6.21542
2.89302	6.23588
2.90339	6.25635
2.91388	6.27675
2.92427	6.29714
2.9347	6.3175
2.94504	6.33776
2.95552	6.35789
2.96594	6.37792
2.97616	6.39783
2.98669	6.41756
2.99715	6.43713
3.00749	6.45653
3.01804	6.47567
3.02828	6.49455
3.0387	6.51326
3.04921	6.53173
3.0597	6.55007
3.07004	6.56824
3.08047	6.58631
3.09093	6.60426
3.10131	6.62225
3.11163	6.64016
3.12209	6.65815
3.13256	6.67627
3.14296	6.69456
3.15331	6.71285
3.16374	6.73122
3.17424	6.74956
3.18467	6.76789
3.19494	6.78603
3.20539	6.80408
3.21576	6.82202
3.22621	6.83987
3.23663	6.85761
3.24702	6.87519
3.25753	6.89261
3.26778	6.90989
3.27821	6.92696
3.28884	6.94376
3.29911	6.96047
3.30941	6.9769
3.32004	6.99313
3.33021	7.00917
3.34075	7.02511
3.35108	7.04086
3.36163	7.05658
3.37208	7.07221
3.38248	7.08791
3.39282	7.10358
3.40312	7.11936
3.41355	7.1352
3.42404	7.15108
3.43451	7.16692
3.445	7.18273
3.45531	7.19847
3.46569	7.21411
3.47622	7.2297
3.48645	7.24527
3.4969	7.26073
3.50736	7.27609
3.51773	7.2913
3.52822	7.30632
3.53857	7.32109
3.549	7.33572
3.5594	7.3501
3.56972	7.36432
3.58023	7.37837
3.59066	7.39217
3.60111	7.4058
3.6114	7.4193
3.62193	7.43274
3.63237	7.44609
3.64266	7.45949
3.65327	7.47289
3.66357	7.48642
3.67394	7.50005
3.68448	7.51377
3.69461	7.52753
3.7051	7.54135
3.71551	7.55508
3.72609	7.5688
3.73652	7.58242
3.74689	7.59603
3.75726	7.60954
3.76778	7.62301
3.77806	7.63632
3.78855	7.64954
3.79908	7.66252
3.80932	7.67536
3.81975	7.68788
3.83016	7.70032
3.84042	7.71254
3.85095	7.72461
3.86146	7.7365
3.87184	7.7484
3.88216	7.76008
3.89274	7.77166
3.90305	7.78323
3.91343	7.7948
3.92389	7.80625
3.93442	7.81777
3.94479	7.82937
3.9551	7.84096
3.96557	7.85252
3.97603	7.8642
3.98635	7.87579
3.99681	7.88739
4.00731	7.89899
4.01749	7.91067
4.02803	7.92228
4.03842	7.93381
4.04882	7.94522
4.0592	7.95642
4.06969	7.96734
4.08006	7.97804
4.09046	7.98849
4.10077	7.99873
4.11121	8.00885
4.12168	8.0188
4.13221	8.02856
4.14262	8.03833
4.15304	8.04798
4.16336	8.05758
4.17371	8.06716
4.18409	8.0768
4.19461	8.08638
4.20513	8.09611
4.21547	8.10591
4.22583	8.1158
4.23623	8.12571
4.24677	8.13574
4.25706	8.14569
4.26751	8.15564
4.27792	8.16558
4.28833	8.17548
4.29879	8.18532
4.30918	8.19514
4.31973	8.20485
4.33007	8.21442
4.34051	8.22374
4.35097	8.23293
4.36124	8.24191
4.37177	8.25065
4.38201	8.25927
4.39246	8.26781
4.40296	8.27609
4.41344	8.28429
4.42348	8.29243
4.43426	8.30045
4.44459	8.30855
4.45491	8.31675
4.46538	8.32502
4.47574	8.33343
4.48605	8.34195
4.49656	8.35053
4.507	8.35918
4.51734	8.36782
4.52781	8.3765
4.53824	8.3852
4.54855	8.394
4.55906	8.40271
4.56957	8.41152
4.58001	8.42028
4.59038	8.42903
4.60078	8.43756
4.61111	8.44603
4.62157	8.45432
4.63196	8.46243
4.64241	8.47046
4.65285	8.47834
4.66317	8.48611
4.67371	8.49367
4.68414	8.50108
4.69441	8.50824
4.70495	8.5153
4.71524	8.52228
4.72572	8.52925
4.73613	8.53626
4.7466	8.54336
4.75682	8.55052
4.76749	8.55781
4.77774	8.56518
4.78824	8.57262
4.79851	8.5801
4.80902	8.58773
4.81946	8.59537
4.82974	8.60304
4.84031	8.61068
4.85069	8.61834
4.86101	8.62581
4.87149	8.63317
4.88188	8.64047
4.89221	8.64764
4.90264	8.65466
4.91307	8.66163
4.9235	8.66845
4.93384	8.67506
4.94437	8.68154
4.95484	8.68778
4.96528	8.69388
4.97551	8.69987
4.986	8.70575
4.99635	8.71169
5.00679	8.71779
5.01727	8.72396
5.02775	8.73019
5.03791	8.73667
5.04851	8.74318
5.05891	8.74977
5.06932	8.75644
5.07985	8.76323
5.0902	8.76999
5.10052	8.77684
5.11092	8.78362
5.12138	8.79036
5.13173	8.79703
5.14215	8.80355
5.1526	8.80988
5.1631	8.81606
5.17338	8.82202
5.18382	8.82781
5.19425	8.83344
5.20458	8.83889
5.21514	8.84425
5.22548	8.84958
5.23592	8.8549
5.24643	8.86021
5.25683	8.8656
5.26716	8.87103
5.27759	8.87647
5.28795	8.88196
5.29843	8.88756
5.30879	8.89322
5.31929	8.89893
5.32967	8.90469
5.34014	8.91047
5.35044	8.91622
5.36094	8.92204
5.37124	8.92791
5.38165	8.93385
5.39221	8.93987
5.40248	8.94598
5.41297	8.95207
5.42326	8.95804
5.43373	8.96395
5.4442	8.96954
5.45451	8.97495
5.46499	8.98007
5.47548	8.98508
5.48587	8.98991
5.49624	8.99475
5.50652	8.99955
5.51713	9.00443
5.5275	9.00929
5.53788	9.01421
5.54835	9.01912
5.55877	9.02408
5.56919	9.02908
5.57964	9.03418
5.58998	9.03939
5.60032	9.04458
5.61086	9.04988
5.62125	9.0552
5.63159	9.06057
5.64202	9.06586
5.65246	9.07124
5.66282	9.07654
5.67335	9.08186
5.6837	9.08709
5.69406	9.09235
5.70457	9.0975
5.71497	9.10256
5.72536	9.10741
5.73582	9.11219
5.74614	9.11686
5.75666	9.12141
5.76694	9.12587
5.77742	9.13033
5.7877	9.13466
5.7982	9.13895
5.80851	9.14322
5.81884	9.14756
5.8292	9.15201
5.8398	9.15666
5.85037	9.16142
5.86067	9.1664
5.87108	9.17143
5.8815	9.1765
5.89194	9.18162
5.90226	9.18673
5.9128	9.19173
5.92332	9.19668
5.93352	9.20158
5.94388	9.20639
5.95428	9.2111
5.96487	9.21576
5.9752	9.22027
5.98571	9.22461
5.99603	9.22876
6.00648	9.23282
6.01676	9.23677
6.02733	9.24067
6.03777	9.24454
6.04804	9.2484
6.05866	9.25223
6.06895	9.25602
6.07934	9.25988
6.0897	9.2638
6.10026	9.26788
6.11049	9.27203
6.12098	9.27642
6.1314	9.28095
6.14195	9.28548
6.1524	9.2901
6.1627	9.29475
6.17329	9.29939
6.1833	9.30405
6.1939	9.30881
6.20441	9.3136
6.2147	9.31843
6.22507	9.32321
6.2354	9.32788
6.24588	9.33246
6.25634	9.33689
6.26673	9.34117
6.27721	9.34535
6.28771	9.34944
6.29814	9.35337
6.30855	9.35717
6.31896	9.36085
6.32924	9.36439
6.33962	9.36784
6.34999	9.37128
6.36062	9.37468
6.37077	9.37818
6.38137	9.38187
6.39168	9.38567
6.40232	9.38961
6.4125	9.39373
6.4229	9.39795
6.43352	9.40218
6.44384	9.4065
6.45424	9.41089
6.46462	9.41529
6.47502	9.41969
6.48539	9.42404
6.49599	9.4283
6.50629	9.43241
6.51678	9.43634
6.52705	9.44013
6.53744	9.44373
6.54788	9.44723
6.55839	9.45055
6.56884	9.4537
6.57916	9.45671
6.58951	9.45965
6.60003	9.46251
6.61042	9.46544
6.62075	9.46849
6.63123	9.47171
6.64161	9.47508
6.65207	9.4786
6.66235	9.48226
6.67287	9.48598
6.68329	9.48965
6.69366	9.49344
6.7042	9.49714
6.71471	9.50088
6.72489	9.50462
6.73542	9.50852
6.74573	9.5124
6.75623	9.51636
6.76673	9.52028
6.777	9.52412
6.78745	9.52781
6.79784	9.5313
6.80823	9.53462
6.81866	9.53777
6.82911	9.54087
6.83961	9.54384
6.84998	9.54674
6.86031	9.5496
6.87072	9.55247
6.88128	9.55531
6.89153	9.55818
6.90194	9.5611
6.91236	9.56415
6.92272	9.56724
6.93325	9.57043
6.94359	9.57375
6.95417	9.57715
6.96438	9.58064
6.97489	9.58423
6.98523	9.58792
6.99575	9.59161
7.00092	9.5935
7.01136	9.59722
7.02178	9.60094
7.03216	9.60495
7.04267	9.60981
7.05366	9.61614
7.0653	9.62442
7.07828	9.63529
7.09183	9.6488
7.10685	9.66486
7.12233	9.68332
7.13886	9.70421
7.15439	9.72484
7.17105	9.74731
7.18616	9.76883
7.20019	9.78883
7.21429	9.80982
7.22936	9.83181
7.24449	9.85469
7.25788	9.87496
7.27164	9.89576
7.2857	9.91699
7.30027	9.93858
7.31504	9.96053
7.33017	9.98275
7.34552	10.005
7.36134	10.0274
7.37754	10.05
7.39386	10.0726
7.41079	10.0953
7.42789	10.1182
7.44539	10.1412
7.46319	10.1644
7.48138	10.1879
7.49975	10.2116
7.5186	10.2353
7.53762	10.2591
7.55729	10.2828
7.57705	10.3063
7.59714	10.3295
7.61769	10.3521
7.63853	10.3743
7.6596	10.3959
7.68118	10.4171
7.70302	10.438
7.72538	10.4587
7.7479	10.479
7.77077	10.4991
7.79787	10.5221
7.82555	10.5445
7.85347	10.5659
7.88184	10.5861
7.91497	10.6076
7.94891	10.6275
7.98741	10.6485
8.03127	10.6706
8.07605	10.6914
8.12173	10.7112
8.16853	10.7293
8.21595	10.7456
8.26452	10.7608
8.31408	10.7755
8.36428	10.7898
8.4156	10.8038
8.46799	10.8178
8.5211	10.8316
8.57523	10.8451
8.63031	10.8582
8.68645	10.8708
8.74319	10.8831
8.80121	10.8957
8.86014	10.9085
8.91988	10.9211
8.98056	10.934
9.04218	10.9476
9.10476	10.9612
9.16841	10.9746
9.23275	10.9881
9.29813	11.0022
9.36442	11.0165
9.43155	11.03
9.49972	11.0425
9.56912	11.0552
9.63925	11.0678
9.7102	11.0791
9.78204	11.0899
9.84779	11.1006
9.9139	11.1115
9.98113	11.1214
10.0491	11.1309
10.1176	11.1412
10.1867	11.1513
10.2567	11.1602
10.3276	11.1687
10.3993	11.1781
10.4719	11.1874
10.5448	11.1953
10.6105	11.2024
10.6769	11.2108
10.7436	11.2192
10.8111	11.2269
10.8792	11.2349
10.9478	11.244
11.0171	11.2533
11.0871	11.2617
11.1573	11.2705
11.2284	11.28
11.3001	11.2883
11.3725	11.2959
11.4448	11.3044
11.5186	11.314
11.5927	11.3234
11.6582	11.3314
11.7239	11.3411
11.7903	11.352
11.8568	11.3627
11.9236	11.3732
11.9914	11.3843
12.0592	11.396
12.1277	11.4078
12.1969	11.4198
12.2662	11.4325
12.3361	11.4459
12.4064	11.4593
12.4773	11.4727
12.5487	11.4866
12.6204	11.5008
12.6927	11.5143
12.7649	11.5272
12.8379	11.5398
12.9107	11.5518
12.9837	11.5629
13.0566	11.5732
13.1295	11.5828
13.2026	11.5915
13.2753	11.5995
13.3483	11.607
13.421	11.6139
13.494	11.6202
13.567	11.6262
13.6399	11.6324
13.7125	11.6392
13.7854	11.6461
13.8585	11.6529
13.9314	11.6603
14.0044	11.6682
14.0773	11.6761
14.15	11.6842
14.2229	11.6923
14.2956	11.7
14.369	11.7079
14.4416	11.7163
14.5144	11.725
14.5872	11.7335
14.6602	11.7415
14.7333	11.7497
14.806	11.7579
14.879	11.7656
14.9517	11.7732
15.0247	11.781
15.0975	11.7889
15.1703	11.7967
15.2435	11.8054
15.3162	11.8147
15.3891	11.8247
15.4621	11.8347
15.5349	11.8453
15.6078	11.8565
15.6808	11.8679
15.7538	11.8796
15.8265	11.8917
15.8993	11.904
15.9723	11.9165
16.0451	11.9296
16.1182	11.9435
16.1911	11.9573
16.2638	11.9708
16.3367	11.9847
16.4096	11.9985
16.4824	12.0119
16.5555	12.0247
16.6281	12.0372
16.7011	12.0495
16.7741	12.0614
16.8471	12.0728
16.92	12.084
16.993	12.095
17.0657	12.1055
17.1384	12.116
17.2114	12.1266
17.2843	12.137
17.3571	12.1472
17.4301	12.1576
17.5028	12.1682
17.576	12.1785
17.6489	12.1886
17.7218	12.1991
17.7946	12.2096
17.8676	12.2199
17.9404	12.2303
18.0132	12.2409
18.0859	12.2516
18.159	12.2617
18.2318	12.2718
18.305	12.2823
18.3778	12.2932
18.4505	12.3045
18.5235	12.3163
18.5964	12.3284
18.6695	12.3406
18.7424	12.3531
18.815	12.3661
18.8879	12.3787
18.9606	12.3905
19.0338	12.4021
19.1067	12.4142
19.1796	12.4264
19.2525	12.4383
19.3252	12.4501
19.3982	12.4619
19.4712	12.4736
19.544	12.4852
19.617	12.4968
19.6897	12.5083
19.7627	12.5193
19.8354	12.5303
19.9084	12.5415
19.9814	12.5527
20.0544	12.5633
20.1271	12.5738
20.1999	12.5846
20.2728	12.5952
20.3458	12.6055
20.4187	12.6158
20.4918	12.6262
20.5644	12.6363
20.6373	12.6465
20.7102	12.657
20.783	12.6675
20.8562	12.6776
20.9289	12.6877
21.0019	12.698
21.0745	12.7082
21.1477	12.7177
21.2205	12.7268
21.2934	12.7358
21.3664	12.7449
21.4391	12.7538
21.512	12.7632
21.5849	12.7731
21.6578	12.7828
21.7307	12.7927
21.8037	12.8029
21.8766	12.8127
21.9492	12.8219
22.0222	12.8306
22.095	12.8391
22.1682	12.8473
22.2411	12.8554
22.3137	12.8637
22.3868	12.8725
22.4594	12.8814
22.5323	12.8902
22.6054	12.8994
22.6784	12.9088
22.7512	12.9174
22.8238	12.9252
22.8969	12.9322
22.9697	12.9383
23.0428	12.9441
23.1157	12.9493
23.1884	12.9541
23.2613	12.9587
23.3342	12.9639
23.4071	12.9702
23.4799	12.9775
23.5528	12.9851
23.6257	12.9933
23.6986	13.0028
23.7717	13.0133
23.8443	13.0241
23.9174	13.0356
23.9903	13.0478
24.063	13.0605
24.1361	13.0735
24.2088	13.087
24.2817	13.1004
24.3546	13.1134
24.4276	13.126
24.5003	13.1388
24.5732	13.1515
24.6461	13.1636
24.7191	13.1752
24.7923	13.1871
24.8652	13.1989
24.9379	13.2102
25.0106	13.2213
25.0833	13.2322
25.1564	13.2426
25.2293	13.2528
25.3023	13.2632
25.3751	13.2737
25.448	13.2839
25.521	13.2933
25.5939	13.3026
25.6669	13.312
25.7398	13.3206
25.8124	13.3285
25.8853	13.3361
25.9582	13.3431
26.0312	13.3498
26.104	13.3568
26.177	13.3639
26.2499	13.3705
26.3227	13.3769
26.3958	13.3833
26.4685	13.3898
26.5416	13.3956
26.6142	13.4007
26.6872	13.4052
26.7601	13.4097
26.8328	13.4134
26.9058	13.4169
26.9788	13.4206
27.0518	13.4242
27.1244	13.4274
27.1973	13.4307
27.2705	13.4337
27.3433	13.4359
27.4163	13.4376
27.489	13.4393
27.5617	13.4408
27.6346	13.4419
27.7076	13.4433
27.7806	13.4454
27.8536	13.448
27.9265	13.4503
27.9991	13.4529
28.0722	13.4558
28.145	13.4582
28.2178	13.4598
28.291	13.4612
28.3636	13.4624
28.4366	13.4635
28.5095	13.4645
28.5822	13.4654
28.6552	13.4663
28.7283	13.467
28.8012	13.4677
28.874	13.4686
28.9466	13.4689
29.0197	13.4682
29.0926	13.4674
29.1659	13.4667
29.2385	13.4656
29.3113	13.4641
29.3841	13.4627
29.457	13.4612
29.5301	13.4594
29.603	13.4577
29.6758	13.4561
29.7485	13.4544
29.8215	13.4519
29.8946	13.4494
29.9674	13.4474
30.0404	13.4455
30.1131	13.4431
30.1859	13.4406
30.2589	13.4382
30.3316	13.4355
30.4046	13.433
30.4775	13.4309
30.5504	13.429
30.6233	13.4273
30.6962	13.4261
30.7693	13.4259
30.8421	13.4261
30.9153	13.4264
30.9879	13.4274
31.0607	13.4291
31.1334	13.4312
31.2062	13.4333
31.2794	13.436
31.3523	13.4393
31.4252	13.4426
31.498	13.446
31.571	13.4497
31.6438	13.4534
31.7169	13.4571
31.7898	13.4609
31.8625	13.4653
31.9353	13.4695
32.0082	13.4736
32.0812	13.4779
32.1541	13.483
32.2271	13.4883
32.2998	13.4939
32.3728	13.5004
32.4456	13.5076
32.5185	13.515
32.5916	13.5232
32.6643	13.5319
32.7372	13.5408
32.8101	13.5494
32.8828	13.558
32.9557	13.5658
33.0287	13.5732
33.1018	13.5799
33.174	13.5865
33.2473	13.5929
33.3201	13.5989
33.3932	13.6045
33.4662	13.6115
33.5392	13.6192
33.6117	13.6267
33.6845	13.6349
33.7574	13.6439
33.8303	13.6537
33.9035	13.6639
33.9763	13.6751
34.049	13.6873
34.1219	13.6998
34.195	13.7121
34.2679	13.7248
34.3408	13.7373
34.4137	13.7492
34.4864	13.7603
34.5593	13.7712
34.6323	13.7817
34.705	13.7913
34.778	13.8007
34.8509	13.8098
34.9239	13.8186
34.9968	13.8269
35.0695	13.8352
35.1425	13.8437
35.2154	13.8519
35.2884	13.8599
35.3612	13.8687
35.434	13.8783
35.5068	13.8876
35.5798	13.897
35.6529	13.9067
35.7258	13.9168
35.7986	13.9265
35.8715	13.9362
35.9443	13.9458
36.017	13.9548
36.0903	13.9636
36.163	13.9728
36.2357	13.9826
36.3087	13.9923
36.3816	14.0015
36.4546	14.0112
36.5274	14.0214
36.6003	14.0314
36.6731	14.0413
36.7462	14.0514
36.819	14.0615
36.8918	14.0718
36.9649	14.0832
37.0376	14.0954
37.1105	14.108
37.1834	14.1209
37.2564	14.1345
37.3292	14.1483
37.4022	14.1622
37.4752	14.1756
37.5479	14.1893
37.6208	14.2029
37.6937	14.2163
37.7665	14.2302
37.8396	14.2451
37.9126	14.2597
37.9852	14.2743
38.0581	14.2896
38.1309	14.3051
38.2038	14.3202
38.2769	14.3348
38.3495	14.3492
38.4225	14.3639
38.4955	14.3783
38.5686	14.392
38.6413	14.4059
38.7144	14.4198
38.787	14.4332
38.86	14.447
38.9328	14.4612
39.0056	14.475
39.0785	14.4889
39.1515	14.5034
39.2244	14.5185
39.2973	14.5334
39.3703	14.5484
39.4431	14.5641
39.516	14.58
39.5891	14.5956
39.6619	14.6115
39.7347	14.6279
39.8073	14.6446
39.8803	14.6607
39.9533	14.6769
40.0264	14.694
40.0993	14.7116
40.1719	14.7292
40.2449	14.7471
40.3179	14.7652
40.3908	14.7834
40.4639	14.8019
40.5364	14.8207
40.6093	14.8388
40.682	14.8561
40.7553	14.8736
40.8281	14.892
40.9009	14.9105
40.974	14.9286
41.0467	14.9466
41.1197	14.965
41.1925	14.983
41.2653	15.0006
41.3384	15.018
41.4111	15.0348
41.4841	15.0509
41.5569	15.067
41.6298	15.0834
41.7028	15.1
41.7759	15.1161
41.8487	15.1323
41.9213	15.1491
41.9943	15.1656
42.0672	15.1815
42.1401	15.1974
42.2132	15.2134
42.2859	15.2287
42.3587	15.2442
42.4316	15.2601
42.5044	15.276
42.5776	15.2916
42.6503	15.3077
42.7233	15.3242
42.796	15.3407
42.869	15.3561
42.9419	15.3712
43.0149	15.3866
43.0879	15.4019
43.1604	15.417
43.2335	15.4327
43.3063	15.4487
43.3792	15.4644
43.4522	15.4804
43.5251	15.497
43.5979	15.5136
43.6707	15.5289
43.7437	15.5439
43.8165	15.5591
43.8897	15.5741
43.9625	15.589
44.0352	15.604
44.1081	15.6191
44.1808	15.6343
44.2538	15.6495
44.3268	15.6655
44.3998	15.6815
44.4727	15.6967
44.5453	15.7119
44.6184	15.7273
44.691	15.7427
44.7643	15.758
44.837	15.7738
44.9098	15.7901
44.9827	15.8064
45.0555	15.8225
45.1285	15.8393
45.2014	15.8564
45.2743	15.8727
45.3471	15.8885
45.42	15.9051
45.4931	15.9219
45.5658	15.9383
45.6388	15.9546
45.7118	15.9708
45.7845	15.987
45.8574	16.0028
45.9302	16.0181
46.0032	16.0328
46.0761	16.0468
46.149	16.0606
46.2217	16.0753
46.2946	16.0907
46.3676	16.1058
46.4405	16.1211
46.5138	16.1377
46.5866	16.1545
46.6593	16.1709
46.7321	16.1872
46.8046	16.2035
46.8778	16.2194
46.9507	16.2354
47.0238	16.2519
47.0965	16.2689
47.1693	16.2858
47.2425	16.3018
47.3154	16.318
47.3885	16.3342
47.4611	16.3496
47.5338	16.364
47.6068	16.3787
47.6796	16.3929
47.7525	16.4071
47.8255	16.4219
47.8984	16.4371
47.9713	16.4516
48.0441	16.466
48.1171	16.4806
48.1898	16.4954
48.263	16.5091
48.3358	16.5226
48.4086	16.5365
48.4815	16.5515
48.5542	16.5663
48.6272	16.5812
48.7002	16.5961
48.7732	16.6109
48.846	16.6248
48.9188	16.6389
48.9918	16.6527
49.0647	16.6652
49.1378	16.6768
49.2104	16.6893
49.2831	16.7026
49.3561	16.7159
49.429	16.7292
49.502	16.743
49.575	16.757
49.6478	16.7709
49.7205	16.7853
49.7936	16.7997
49.8664	16.8136
49.9393	16.827
50.002	16.8389
50.0746	16.8538
50.1475	16.8692
50.2203	16.8832
50.2828	16.8623
50.3142	16.8347
50.335	16.8107
50.3557	16.7825
50.3767	16.7501
50.3976	16.714
50.4183	16.674
50.4287	16.6527
50.4393	16.6305
50.4496	16.6074
50.4588	16.5835
50.4653	16.5588
50.4687	16.5333

## Sheet: cylinder ABS_40 2
cylinder ABS_40 2	cylinder ABS_40 2
Stauchung	Standardkraft
%	MPa
0	0.225164
-3.64347e-05	0.223795
-3.34884e-05	0.222756
-1.95453e-05	0.221887
-2.22426e-05	0.221141
-1.00009e-05	0.220509
-1.5686e-05	0.220317
0.000185825	0.22096
0.00256275	0.22281
0.00637309	0.226101
0.0118722	0.23114
0.0184443	0.237805
0.0252013	0.244049
0.0317748	0.249992
0.0390787	0.256198
0.0462563	0.26264
0.0536197	0.269101
0.0608674	0.275528
0.0683704	0.281821
0.0754332	0.287977
0.082758	0.293982
0.0901711	0.299944
0.0973253	0.305852
0.104726	0.31178
0.112126	0.31774
0.119314	0.323744
0.126731	0.329824
0.133896	0.336024
0.141297	0.342299
0.148452	0.348648
0.155802	0.355058
0.16313	0.361495
0.170529	0.367937
0.177772	0.37441
0.185184	0.380878
0.192358	0.387357
0.199673	0.39389
0.206943	0.400442
0.214286	0.407034
0.221547	0.413758
0.228897	0.420638
0.236208	0.42773
0.243301	0.435061
0.250829	0.442591
0.258087	0.450392
0.265389	0.45843
0.272658	0.466668
0.279931	0.475043
0.287322	0.483514
0.294576	0.492049
0.301963	0.500613
0.30915	0.509249
0.316539	0.517949
0.323731	0.526788
0.331101	0.535761
0.338467	0.544864
0.345739	0.554145
0.353086	0.563636
0.360311	0.573273
0.367689	0.583061
0.37493	0.592949
0.382171	0.602927
0.389428	0.612957
0.396829	0.623028
0.404137	0.633169
0.411249	0.643423
0.41867	0.653796
0.425968	0.664234
0.433208	0.674826
0.44066	0.685633
0.447745	0.696638
0.455283	0.707858
0.462377	0.71929
0.469791	0.730932
0.477069	0.742871
0.484264	0.754986
0.491688	0.767354
0.499055	0.779921
0.506167	0.7927
0.513622	0.805651
0.520884	0.818775
0.528263	0.832029
0.535474	0.845546
0.542893	0.85922
0.550055	0.873087
0.557469	0.88715
0.564725	0.901385
0.571917	0.915854
0.579435	0.930546
0.586517	0.945447
0.593866	0.960563
0.601136	0.975888
0.608426	0.991314
0.615795	1.007
0.623175	1.02279
0.630261	1.03876
0.637787	1.0548
0.644843	1.07091
0.652283	1.08706
0.659628	1.10331
0.666898	1.11957
0.67423	1.13589
0.681463	1.1522
0.688834	1.16855
0.696139	1.18493
0.703474	1.20136
0.710695	1.21783
0.717995	1.23431
0.72531	1.25086
0.732722	1.26745
0.739874	1.28412
0.747335	1.30087
0.754531	1.31773
0.761833	1.33466
0.769095	1.35179
0.776441	1.369
0.783697	1.38632
0.79118	1.40375
0.798389	1.42133
0.805644	1.43906
0.812956	1.45692
0.820302	1.47483
0.827603	1.49288
0.834796	1.51108
0.84208	1.52939
0.84309	1.532
0.85139	1.55302
0.859923	1.57421
0.868111	1.59557
0.87673	1.61708
0.88491	1.63874
0.893301	1.66051
0.901515	1.68243
0.909882	1.70435
0.91822	1.72626
0.926612	1.74823
0.934857	1.77015
0.943151	1.79198
0.951683	1.81383
0.95995	1.83554
0.968341	1.85725
0.976621	1.87892
0.984893	1.90054
0.99343	1.92219
1.00167	1.94375
1.01007	1.96531
1.01837	1.98694
1.02673	2.0085
1.03516	2.03006
1.04347	2.05161
1.05182	2.07326
1.06016	2.09497
1.06836	2.11674
1.07673	2.13861
1.08493	2.16058
1.09341	2.18259
1.10182	2.20461
1.11012	2.22668
1.11837	2.24877
1.12686	2.27084
1.13527	2.29291
1.14346	2.315
1.15197	2.33714
1.16014	2.35926
1.16872	2.38135
1.17674	2.40347
1.18521	2.42546
1.19361	2.44747
1.2019	2.46934
1.21013	2.49114
1.21871	2.51288
1.22699	2.53457
1.23532	2.55627
1.24343	2.57797
1.25193	2.59957
1.26034	2.62119
1.26867	2.64278
1.27706	2.66435
1.2853	2.68586
1.29385	2.70732
1.30215	2.72882
1.31027	2.75023
1.31866	2.77168
1.3271	2.79315
1.33558	2.81466
1.34381	2.83627
1.35218	2.85794
1.36036	2.87976
1.36885	2.90153
1.37716	2.92341
1.38558	2.94533
1.39386	2.96734
1.40222	2.9894
1.41046	3.01152
1.41879	3.03372
1.42718	3.05591
1.43547	3.07813
1.44386	3.10035
1.45232	3.12249
1.46055	3.1446
1.46894	3.16672
1.47718	3.18874
1.48567	3.21069
1.49404	3.23247
1.50232	3.25423
1.51067	3.27592
1.51884	3.29743
1.52733	3.31885
1.53564	3.34018
1.54404	3.36148
1.55232	3.38271
1.56078	3.40389
1.56897	3.42512
1.57744	3.44635
1.58567	3.46768
1.59402	3.48909
1.60248	3.51065
1.6106	3.53225
1.61918	3.55398
1.62745	3.57586
1.63582	3.59774
1.64409	3.61968
1.65253	3.64167
1.66069	3.66367
1.6691	3.6857
1.67752	3.70775
1.68567	3.72981
1.69407	3.75191
1.70253	3.77394
1.71093	3.79599
1.71917	3.81799
1.72756	3.83988
1.73599	3.86181
1.74427	3.88366
1.75249	3.90549
1.76099	3.92722
1.7692	3.94889
1.77765	3.97053
1.78579	3.99197
1.7944	4.01329
1.80259	4.03452
1.81108	4.05553
1.81932	4.07647
1.82778	4.09722
1.83596	4.11795
1.84444	4.13861
1.85259	4.15925
1.86095	4.17991
1.86942	4.20061
1.87782	4.22134
1.8861	4.24221
1.89433	4.26311
1.90281	4.28407
1.91107	4.30508
1.91947	4.32613
1.92787	4.34726
1.93622	4.36837
1.94446	4.38959
1.9528	4.41084
1.96098	4.4321
1.96954	4.45342
1.97774	4.47474
1.98619	4.49603
1.99443	4.51732
2.00288	4.53849
2.01125	4.55959
2.01964	4.58056
2.02786	4.60148
2.03635	4.6223
2.04477	4.643
2.05289	4.66363
2.06123	4.68416
2.06959	4.7046
2.07806	4.72484
2.08619	4.7451
2.09469	4.76529
2.10296	4.78548
2.11143	4.80566
2.11975	4.82589
2.12801	4.84622
2.13643	4.86658
2.1447	4.88694
2.15296	4.90732
2.1615	4.92772
2.16986	4.94816
2.17815	4.96859
2.18637	4.98898
2.19471	5.00944
2.20324	5.02979
2.21135	5.05016
2.21986	5.07049
2.22813	5.09077
2.23652	5.11115
2.24492	5.13147
2.25321	5.1518
2.2616	5.17211
2.27001	5.19239
2.27827	5.21255
2.28653	5.23256
2.29502	5.2525
2.3043	5.27471
2.3138	5.29674
2.32309	5.3186
2.33258	5.34036
2.34192	5.36194
2.35135	5.38345
2.3608	5.40488
2.37008	5.42621
2.37941	5.44747
2.38867	5.46869
2.3982	5.48995
2.40753	5.51112
2.4171	5.53236
2.4262	5.55359
2.43577	5.57486
2.44505	5.5961
2.45444	5.61741
2.46392	5.63875
2.4732	5.6601
2.48259	5.68144
2.49209	5.70284
2.5014	5.72424
2.51083	5.74561
2.52013	5.76693
2.52959	5.78818
2.53893	5.80939
2.54841	5.83035
2.55794	5.8511
2.56708	5.87169
2.57641	5.89189
2.58593	5.91201
2.59507	5.93195
2.60458	5.95185
2.61496	5.9738
2.62564	5.99567
2.63602	6.01736
2.64628	6.03895
2.65665	6.06045
2.66725	6.08183
2.67765	6.10324
2.68796	6.12466
2.69861	6.14612
2.70894	6.1676
2.71931	6.18915
2.72991	6.21069
2.74029	6.23223
2.75063	6.25372
2.76108	6.27521
2.77155	6.29665
2.78203	6.31804
2.79242	6.33933
2.80288	6.36051
2.81331	6.38159
2.82359	6.40255
2.83412	6.42338
2.84454	6.44408
2.85495	6.46464
2.86545	6.48497
2.87577	6.50504
2.8862	6.52494
2.89662	6.54455
2.90713	6.56405
2.91758	6.58342
2.92802	6.60275
2.93846	6.622
2.94884	6.64129
2.95929	6.66057
2.96968	6.67993
2.98002	6.69936
2.99057	6.71888
3.00095	6.73845
3.01143	6.75803
3.02203	6.77756
3.03231	6.79708
3.04276	6.81648
3.0531	6.83574
3.06354	6.85487
3.07397	6.87386
3.08442	6.89269
3.09479	6.91132
3.1054	6.92985
3.11564	6.94823
3.12604	6.96639
3.13665	6.98433
3.14701	7.00217
3.15726	7.01969
3.16796	7.03702
3.17823	7.05418
3.18872	7.07121
3.19903	7.08808
3.20968	7.10491
3.22004	7.12161
3.2304	7.13832
3.24077	7.15498
3.2512	7.17166
3.26159	7.1884
3.27216	7.20518
3.28254	7.22189
3.29306	7.23856
3.30349	7.25522
3.31383	7.27178
3.32437	7.28826
3.33466	7.30467
3.34502	7.32102
3.35555	7.33717
3.36594	7.3532
3.37644	7.36906
3.3868	7.38472
3.39731	7.4002
3.40768	7.4155
3.41801	7.43058
3.42846	7.44553
3.43898	7.46022
3.44944	7.47476
3.45985	7.48916
3.47035	7.50347
3.4808	7.51769
3.49105	7.53197
3.50166	7.54627
3.51199	7.56071
3.52236	7.57525
3.53292	7.58985
3.54322	7.60448
3.55361	7.61915
3.56403	7.63368
3.57462	7.64822
3.58507	7.66264
3.59548	7.67699
3.6058	7.69122
3.61637	7.70545
3.62674	7.71949
3.63726	7.73343
3.6477	7.74723
3.658	7.7608
3.66843	7.77404
3.67887	7.78716
3.68914	7.80008
3.6997	7.81283
3.71021	7.82547
3.72058	7.83812
3.73091	7.85057
3.74151	7.86294
3.75193	7.87525
3.76225	7.88755
3.77274	7.8997
3.78317	7.91196
3.7937	7.92425
3.80406	7.93652
3.81453	7.94878
3.82493	7.96112
3.83531	7.97333
3.84575	7.98556
3.85619	7.99781
3.86654	8.01008
3.87703	8.02232
3.88747	8.03455
3.89792	8.04664
3.90825	8.05856
3.91874	8.07023
3.92906	8.08164
3.9396	8.09284
3.94984	8.10378
3.96036	8.11455
3.97086	8.12518
3.98128	8.13567
3.99177	8.14612
4.00217	8.15647
4.01256	8.16678
4.02301	8.17703
4.03348	8.18728
4.04386	8.19748
4.05437	8.20781
4.06472	8.21826
4.07521	8.22879
4.08547	8.23939
4.09617	8.24999
4.10651	8.26048
4.11695	8.27091
4.12731	8.2813
4.13773	8.2916
4.14815	8.30189
4.15861	8.31216
4.16905	8.32238
4.17955	8.33243
4.18986	8.3423
4.20044	8.35199
4.21076	8.36147
4.22126	8.3707
4.23159	8.37984
4.24196	8.3889
4.2525	8.39782
4.26291	8.40668
4.27315	8.4154
4.28388	8.424
4.29412	8.43254
4.30466	8.4411
4.31515	8.44966
4.32548	8.45842
4.33576	8.46721
4.34629	8.47609
4.35675	8.48507
4.36723	8.49405
4.37759	8.50303
4.38802	8.51209
4.39841	8.52123
4.40892	8.5303
4.41942	8.53946
4.42983	8.5486
4.44024	8.55766
4.45068	8.56655
4.46103	8.5754
4.47146	8.58403
4.48204	8.59249
4.49236	8.60086
4.50285	8.60906
4.51324	8.6171
4.52374	8.62497
4.53407	8.63266
4.54447	8.6401
4.55489	8.64747
4.56541	8.65473
4.57572	8.66198
4.58628	8.66923
4.59668	8.67663
4.60704	8.68407
4.61757	8.69164
4.62791	8.6993
4.63842	8.70707
4.64869	8.71487
4.65925	8.72278
4.66979	8.73073
4.67994	8.73873
4.69058	8.74674
4.70087	8.75476
4.71138	8.76266
4.72182	8.77046
4.7322	8.7782
4.74253	8.78574
4.75312	8.79312
4.7634	8.80037
4.77395	8.80745
4.78424	8.81423
4.79489	8.82083
4.80519	8.82717
4.81572	8.83331
4.82609	8.83927
4.83644	8.84522
4.8469	8.85126
4.85727	8.85745
4.86781	8.86373
4.8783	8.87015
4.88857	8.87676
4.8991	8.88338
4.90955	8.89004
4.91988	8.89678
4.93049	8.90359
4.94075	8.9104
4.95118	8.91724
4.96156	8.92397
4.97213	8.93065
4.9824	8.93719
4.99294	8.94353
5.00338	8.94978
5.01386	8.95601
5.0241	8.96212
5.03461	8.96817
5.04509	8.97416
5.05549	8.98
5.06603	8.98567
5.07643	8.99123
5.08684	8.99671
5.09729	9.00204
5.10784	9.00739
5.1181	9.01276
5.12856	9.01821
5.13897	9.0237
5.14939	9.0294
5.1598	9.03517
5.17024	9.04107
5.18069	9.04698
5.19123	9.05297
5.20153	9.05893
5.212	9.06495
5.22228	9.07103
5.23278	9.07717
5.2433	9.08336
5.25362	9.0896
5.26409	9.09576
5.27445	9.10173
5.28496	9.10759
5.29532	9.11315
5.30568	9.11857
5.31621	9.12377
5.32687	9.12884
5.33711	9.13372
5.34756	9.13855
5.35788	9.14328
5.36843	9.14804
5.3788	9.15282
5.38926	9.1576
5.39961	9.16241
5.41015	9.16725
5.4205	9.17213
5.43108	9.17705
5.44147	9.18212
5.4518	9.18712
5.46229	9.19224
5.47262	9.19734
5.48314	9.2025
5.49353	9.2076
5.50403	9.21279
5.5144	9.21792
5.52492	9.22312
5.5353	9.22826
5.54564	9.23337
5.55615	9.23833
5.56662	9.24316
5.57704	9.24774
5.58747	9.25222
5.59786	9.25655
5.60834	9.26077
5.61871	9.2649
5.6292	9.26902
5.63955	9.27301
5.64994	9.27699
5.66036	9.28098
5.67078	9.28502
5.68097	9.28908
5.69154	9.29326
5.70217	9.29754
5.71252	9.30195
5.72296	9.30634
5.73345	9.3108
5.74381	9.3153
5.75425	9.3198
5.76475	9.3243
5.77521	9.32883
5.7855	9.33338
5.79594	9.33788
5.80638	9.34227
5.81692	9.3466
5.82727	9.35077
5.83776	9.35475
5.8482	9.35851
5.85862	9.3622
5.86882	9.36575
5.87946	9.36922
5.88991	9.37258
5.90027	9.37596
5.91076	9.37925
5.9212	9.38251
5.93163	9.38588
5.94197	9.38932
5.95239	9.39298
5.96275	9.39674
5.97334	9.40074
5.98367	9.4049
5.99417	9.40915
6.00473	9.41351
6.01509	9.41799
6.02554	9.42248
6.03571	9.42698
6.0463	9.4315
6.05682	9.43598
6.06716	9.44043
6.0775	9.44486
6.08796	9.44922
6.09837	9.45344
6.1088	9.45757
6.1192	9.46155
6.12982	9.46539
6.14019	9.46908
6.15066	9.47264
6.16107	9.47602
6.1715	9.47925
6.18177	9.48237
6.19226	9.48542
6.20269	9.48846
6.21325	9.4915
6.22355	9.49464
6.23399	9.49795
6.24437	9.50137
6.25498	9.50495
6.26521	9.50866
6.27558	9.51248
6.28618	9.51626
6.29659	9.52018
6.30704	9.52414
6.31738	9.52819
6.32784	9.53221
6.33822	9.53624
6.34881	9.54017
6.35914	9.54386
6.36959	9.54733
6.38001	9.55063
6.39038	9.55377
6.40089	9.55677
6.41131	9.55981
6.42174	9.56271
6.43218	9.56555
6.44266	9.56831
6.45301	9.57101
6.46352	9.57367
6.4739	9.57645
6.4844	9.57933
6.49476	9.5823
6.50518	9.58541
6.51554	9.58856
6.52594	9.59176
6.53639	9.59497
6.54683	9.59826
6.55742	9.60143
6.56789	9.60469
6.57819	9.60797
6.58866	9.61137
6.59895	9.61476
6.60953	9.61825
6.61992	9.6217
6.63033	9.62508
6.64084	9.62827
6.65124	9.63138
6.66154	9.6344
6.67198	9.63733
6.6825	9.64018
6.69301	9.643
6.70344	9.64571
6.71376	9.64829
6.72426	9.65076
6.73465	9.65321
6.74503	9.65565
6.75549	9.65813
6.76581	9.66081
6.77631	9.66364
6.78685	9.66663
6.79719	9.66976
6.80777	9.67302
6.81799	9.67637
6.82852	9.67974
6.83897	9.68314
6.84948	9.6866
6.85981	9.69012
6.87024	9.69366
6.88065	9.69728
6.89102	9.7009
6.90149	9.70428
6.9119	9.70759
6.92236	9.71063
6.93291	9.71344
6.9433	9.71617
6.95367	9.71884
6.96414	9.72134
6.9744	9.72381
6.98489	9.72628
6.99533	9.72859
7.00051	9.72975
7.01102	9.73208
7.02143	9.7344
7.03182	9.73681
7.04235	9.73964
7.05275	9.74353
7.06358	9.74912
7.07536	9.7569
7.08817	9.7675
7.10191	9.78117
7.11665	9.79778
7.13228	9.81709
7.14865	9.83897
7.16448	9.86063
7.17894	9.88124
7.19418	9.90303
7.20994	9.92576
7.22426	9.94639
7.239	9.96774
7.25423	9.98967
7.26995	10.0123
7.28377	10.0323
7.29789	10.0528
7.31246	10.0741
7.32718	10.0959
7.34229	10.1184
7.35779	10.1414
7.37371	10.1649
7.38714	10.1849
7.40074	10.2052
7.41478	10.2255
7.42879	10.246
7.44329	10.2665
7.45806	10.2869
7.47273	10.3071
7.4879	10.3272
7.50311	10.3471
7.522	10.3708
7.54088	10.3943
7.56017	10.4177
7.58013	10.4412
7.60006	10.4647
7.62042	10.4882
7.64114	10.5117
7.66236	10.5351
7.6837	10.5582
7.70545	10.5807
7.72758	10.6027
7.7499	10.6238
7.77264	10.6441
7.79972	10.6669
7.82704	10.6887
7.85492	10.7098
7.88333	10.7301
7.91627	10.7527
7.94995	10.7743
7.98404	10.7945
8.0234	10.8157
8.06777	10.8369
8.11317	10.8563
8.15936	10.8749
8.20662	10.8929
8.25468	10.9098
8.30374	10.926
8.35387	10.9416
8.4048	10.9564
8.45662	10.9708
8.50971	10.9847
8.5632	10.9979
8.61821	11.0106
8.67389	11.0234
8.73035	11.036
8.78788	11.0485
8.8464	11.0613
8.90603	11.0746
8.96625	11.088
9.0277	11.1013
9.08986	11.1148
9.15303	11.1288
9.21707	11.143
9.28204	11.1564
9.34806	11.1693
9.4152	11.1828
9.48297	11.197
9.5519	11.2107
9.6216	11.2245
9.69224	11.2398
9.76387	11.2566
9.82924	11.2717
9.89521	11.2871
9.96196	11.3038
10.0294	11.3213
10.0977	11.3381
10.1668	11.3543
10.2366	11.3712
10.3072	11.3884
10.3785	11.4045
10.4508	11.42
10.5236	11.4368
10.5892	11.4519
10.6551	11.4663
10.7219	11.4805
10.7891	11.4957
10.8567	11.5111
10.9252	11.5252
10.9941	11.5383
11.0637	11.5519
11.1339	11.565
11.205	11.5766
11.2764	11.5878
11.3483	11.5997
11.4208	11.6115
11.4941	11.622
11.5679	11.6327
11.6331	11.6425
11.6987	11.6519
11.7646	11.6604
11.8309	11.6688
11.8978	11.6777
11.9653	11.6866
12.0335	11.6949
12.1016	11.7035
12.1704	11.7126
12.2395	11.7216
12.3093	11.7299
12.3796	11.7383
12.4501	11.7471
12.5211	11.7558
12.5925	11.7639
12.6645	11.7718
12.737	11.7797
12.8098	11.7869
12.8828	11.7935
12.9558	11.7998
13.029	11.8052
13.1019	11.8096
13.1751	11.8136
13.248	11.8174
13.3209	11.8207
13.3941	11.8233
13.4671	11.8258
13.54	11.8291
13.6126	11.8331
13.6859	11.8371
13.7589	11.8415
13.8322	11.8466
13.9052	11.8524
13.978	11.8584
14.0509	11.8647
14.1238	11.8709
14.1971	11.8768
14.2702	11.8829
14.3429	11.8894
14.4159	11.8958
14.489	11.902
14.5621	11.9083
14.6351	11.9149
14.7083	11.9216
14.7811	11.9281
14.8541	11.9345
14.927	11.9411
15	11.9473
15.0731	11.9537
15.1462	11.9609
15.2192	11.9689
15.2922	11.9773
15.365	11.9866
15.4381	11.9967
15.5111	12.0078
15.5842	12.019
15.6567	12.0306
15.7299	12.0425
15.803	12.0545
15.8762	12.0663
15.9493	12.0785
16.0224	12.0908
16.0951	12.1026
16.1681	12.1143
16.2411	12.126
16.3141	12.1374
16.3873	12.1482
16.4601	12.1588
16.533	12.1693
16.6059	12.1799
16.679	12.1902
16.7522	12.2006
16.8254	12.2116
16.8983	12.2226
16.971	12.2338
17.0441	12.2458
17.1171	12.2582
17.1899	12.2704
17.2632	12.2829
17.3361	12.2957
17.4093	12.3085
17.4822	12.3212
17.5551	12.3341
17.6281	12.3471
17.7014	12.3598
17.7745	12.3723
17.8473	12.3851
17.92	12.398
17.993	12.4107
18.066	12.4228
18.1392	12.435
18.2124	12.4472
18.2852	12.4592
18.3582	12.4709
18.4312	12.4824
18.5042	12.4933
18.5774	12.5039
18.6503	12.5146
18.7231	12.5253
18.7961	12.5353
18.8691	12.5448
18.9422	12.5544
19.0152	12.5642
19.0883	12.5736
19.1612	12.5827
19.2343	12.5917
19.3073	12.6005
19.3802	12.6086
19.4534	12.6164
19.5263	12.6236
19.5992	12.6303
19.6723	12.6363
19.7451	12.6421
19.8182	12.6479
19.8913	12.6536
19.9646	12.6591
20.0372	12.665
20.1102	12.6708
20.1832	12.6762
20.2563	12.6811
20.3294	12.6861
20.4025	12.6907
20.4754	12.695
20.5483	12.6996
20.6211	12.7042
20.6942	12.7087
20.7674	12.7128
20.8404	12.7171
20.9133	12.7214
20.9864	12.7251
21.0595	12.7279
21.1324	12.7303
21.2056	12.7325
21.2784	12.7345
21.3514	12.7365
21.4244	12.7388
21.4974	12.7408
21.5705	12.7428
21.6435	12.7453
21.7164	12.7481
21.7894	12.7506
21.8624	12.7528
21.9355	12.7549
22.0083	12.7573
22.0818	12.7593
22.1545	12.7614
22.2275	12.764
22.3004	12.7669
22.3733	12.7696
22.4465	12.7725
22.5197	12.7757
22.5926	12.7788
22.6654	12.7814
22.7384	12.784
22.8116	12.7866
22.8845	12.7889
22.9578	12.7911
23.0306	12.7938
23.1035	12.7966
23.1764	12.7993
23.2496	12.802
23.3225	12.8051
23.3956	12.8079
23.4687	12.8104
23.5414	12.8131
23.6145	12.816
23.6875	12.819
23.7605	12.8215
23.8338	12.8242
23.9065	12.8271
23.9797	12.8297
24.0526	12.8319
24.1256	12.8339
24.1986	12.8355
24.2716	12.8364
24.3448	12.8376
24.4175	12.8393
24.4905	12.8409
24.5636	12.8422
24.6367	12.8439
24.71	12.8461
24.7827	12.8484
24.8556	12.8505
24.9285	12.8525
25.0015	12.8543
25.0747	12.8556
25.1477	12.857
25.2207	12.8587
25.2935	12.8603
25.3668	12.8614
25.4399	12.8621
25.5129	12.8631
25.586	12.8638
25.6587	12.8638
25.7317	12.8636
25.8046	12.863
25.8776	12.8618
25.9507	12.8606
26.0239	12.86
26.0969	12.8596
26.1698	12.8589
26.2429	12.8584
26.3159	12.8582
26.3889	12.8582
26.462	12.8578
26.5348	12.8571
26.6079	12.8563
26.6805	12.8555
26.7536	12.8546
26.8268	12.8542
26.8999	12.8542
26.9729	12.8541
27.0457	12.8542
27.1189	12.8547
27.1918	12.855
27.265	12.8546
27.338	12.8541
27.4108	12.8538
27.4837	12.8531
27.5567	12.8522
27.6299	12.8518
27.703	12.852
27.7759	12.8522
27.849	12.8524
27.9218	12.8529
27.9949	12.8535
28.0678	12.8534
28.1408	12.8529
28.2138	12.852
28.2868	12.851
28.3599	12.8496
28.4327	12.8482
28.5058	12.8466
28.5787	12.8449
28.6519	12.843
28.7246	12.8413
28.7977	12.8393
28.8708	12.8365
28.9438	12.833
29.017	12.8298
29.0901	12.8265
29.1629	12.8228
29.2358	12.8192
29.3087	12.8158
29.3819	12.8122
29.455	12.8086
29.5279	12.8055
29.6009	12.8024
29.6737	12.7993
29.7469	12.7956
29.82	12.7923
29.893	12.7895
29.9662	12.7865
30.0388	12.7829
30.112	12.7794
30.1849	12.7756
30.2578	12.7714
30.3309	12.7673
30.4039	12.7634
30.4771	12.7589
30.5499	12.7543
30.623	12.7501
30.696	12.7463
30.7691	12.7423
30.8421	12.7382
30.9151	12.7347
30.988	12.732
31.0609	12.7292
31.1339	12.7262
31.2071	12.7238
31.2801	12.7216
31.3529	12.7194
31.4259	12.7175
31.4991	12.7157
31.572	12.7139
31.6452	12.7123
31.7181	12.7111
31.7909	12.7103
31.864	12.7096
31.937	12.7086
32.01	12.7081
32.0831	12.7082
32.156	12.7081
32.2289	12.7084
32.3022	12.7091
32.3752	12.7099
32.4481	12.711
32.5212	12.7124
32.5941	12.7138
32.6671	12.715
32.74	12.7158
32.813	12.7166
32.8861	12.7177
32.9593	12.7183
33.0323	12.7189
33.1052	12.7197
33.1781	12.7204
33.2511	12.7211
33.3242	12.722
33.3974	12.7237
33.4703	12.7252
33.543	12.7267
33.6162	12.729
33.6891	12.7323
33.7622	12.736
33.8353	12.7404
33.9081	12.7454
33.9812	12.7511
34.0542	12.7569
34.1274	12.7628
34.2003	12.769
34.2734	12.7754
34.3461	12.7811
34.4191	12.7867
34.4923	12.7927
34.5652	12.7982
34.6381	12.8033
34.7112	12.8082
34.7842	12.8126
34.8572	12.8159
34.9304	12.8187
35.0034	12.8213
35.0762	12.8233
35.1494	12.8244
35.2224	12.8254
35.2953	12.8271
35.3681	12.8296
35.4413	12.8318
35.5144	12.8342
35.5876	12.8372
35.6605	12.8405
35.7333	12.8438
35.8063	12.8472
35.8793	12.8503
35.9526	12.8529
36.0257	12.8561
36.0985	12.8599
36.1713	12.8638
36.2444	12.867
36.3174	12.8702
36.3905	12.874
36.4636	12.8779
36.5364	12.8811
36.6094	12.8842
36.6824	12.8873
36.7554	12.8903
36.8285	12.8935
36.9016	12.8967
36.9745	12.9003
37.0476	12.9039
37.1204	12.9081
37.1934	12.9129
37.2665	12.9182
37.3397	12.9235
37.4121	12.9296
37.4853	12.9361
37.5585	12.9429
37.6316	12.9496
37.7047	12.957
37.7777	12.9647
37.8505	12.9721
37.9235	12.9798
37.9964	12.9879
38.0694	12.9957
38.1427	13.0029
38.2154	13.0098
38.2884	13.0167
38.3615	13.0236
38.4346	13.03
38.5076	13.0368
38.5807	13.0439
38.6538	13.051
38.7265	13.0579
38.7995	13.0657
38.8725	13.0734
38.9454	13.0805
39.0186	13.0875
39.0915	13.0948
39.1646	13.1019
39.2376	13.1088
39.3105	13.1156
39.3835	13.1227
39.4568	13.1296
39.5297	13.1363
39.6025	13.1431
39.6754	13.1501
39.7484	13.157
39.8214	13.1634
39.8945	13.1704
39.9677	13.178
40.0406	13.1854
40.1135	13.1929
40.1867	13.2005
40.2595	13.2076
40.3328	13.2143
40.4056	13.2208
40.4785	13.2269
40.5514	13.2322
40.6244	13.2371
40.6977	13.2424
40.7706	13.2485
40.8437	13.2546
40.9166	13.2608
40.9897	13.268
41.0626	13.2755
41.1356	13.2824
41.2087	13.2895
41.2817	13.2963
41.3545	13.303
41.4277	13.3094
41.5005	13.3161
41.5736	13.323
41.6467	13.33
41.7199	13.3368
41.7926	13.344
41.8656	13.3512
41.9385	13.3576
42.0116	13.3635
42.0849	13.3698
42.1579	13.3757
42.2308	13.3816
42.3037	13.3878
42.3765	13.3945
42.4498	13.4009
42.5228	13.4071
42.5958	13.4135
42.6687	13.4198
42.7418	13.4251
42.8148	13.4296
42.8877	13.4341
42.9609	13.4388
43.0338	13.4436
43.1068	13.4489
43.1798	13.4551
43.2526	13.4618
43.3258	13.4688
43.3989	13.4764
43.4718	13.4848
43.5448	13.4929
43.6178	13.5008
43.6908	13.5092
43.7638	13.5183
43.837	13.5274
43.9099	13.5371
43.9829	13.5477
44.0559	13.559
44.1287	13.5698
44.2018	13.581
44.275	13.5925
44.348	13.604
44.4208	13.6151
44.4938	13.6264
44.5669	13.6378
44.6399	13.6493
44.7133	13.661
44.786	13.6735
44.8587	13.6858
44.9317	13.6978
45.005	13.7095
45.0779	13.7218
45.151	13.7334
45.224	13.7439
45.2968	13.7544
45.3699	13.7655
45.4429	13.7766
45.5159	13.7875
45.5891	13.7985
45.6621	13.8098
45.7351	13.8211
45.808	13.8325
45.8809	13.8439
45.9538	13.855
46.027	13.8655
46.1001	13.8765
46.1728	13.8883
46.2459	13.9004
46.319	13.912
46.392	13.924
46.4655	13.9371
46.5382	13.9501
46.611	13.9635
46.6839	13.9777
46.7569	13.9926
46.8302	14.0086
46.9031	14.0263
46.9763	14.0455
47.0489	14.0663
47.1222	14.0875
47.1953	14.1092
47.2683	14.1316
47.3414	14.1542
47.414	14.1757
47.4871	14.1965
47.56	14.2168
47.6331	14.2361
47.7062	14.2552
47.7792	14.2746
47.8523	14.2932
47.9252	14.3109
47.9983	14.3288
48.0713	14.347
48.1442	14.3647
48.2174	14.3818
48.2902	14.3992
48.3632	14.4172
48.4359	14.4359
48.509	14.4546
48.5823	14.4747
48.6553	14.4961
48.7283	14.5183
48.8012	14.541
48.8639	14.5615
48.9264	14.582
48.989	14.6023
49.0517	14.6222
49.114	14.6424
49.1764	14.6628
49.2391	14.6831
49.3017	14.7037
49.3645	14.7249
49.4269	14.7468
49.4895	14.7696
49.5521	14.7927
49.6147	14.8165
49.6669	14.8369
49.7189	14.858
49.771	14.8793
49.8233	14.9004
49.8754	14.9216
49.9276	14.9434
49.9797	14.9656
50.0004	14.9747
50.0525	14.9976
50.105	15.0205
50.1777	15.0294
50.2194	15.0083
50.2508	14.9812
50.2715	14.9583
50.2925	14.9316
50.3135	14.9013
50.3341	14.8676
50.3551	14.8305
50.3719	14.7903
50.3759	14.769
50.3776	14.747

## Sheet: cylinder ABS_40 3
cylinder ABS_40 3	cylinder ABS_40 3
Stauchung	Standardkraft
%	MPa
0	0.218518
-2.35744e-05	0.216983
-3.93597e-05	0.215803
-3.42636e-05	0.214853
-4.30471e-05	0.214025
-2.31601e-05	0.213348
-5.94538e-05	0.213215
0.000388045	0.21393
0.00350309	0.215774
0.00745464	0.21909
0.013115	0.224068
0.02045	0.23052
0.0272326	0.236554
0.0340904	0.242287
0.0414476	0.248383
0.048578	0.254755
0.0559152	0.26125
0.0635324	0.267845
0.0706244	0.274522
0.0778975	0.281233
0.0853335	0.288033
0.0926786	0.29486
0.0996785	0.301758
0.107094	0.308756
0.114284	0.315838
0.121714	0.322942
0.128943	0.330176
0.136196	0.337511
0.14335	0.344962
0.149864	0.351433
0.15706	0.359076
0.164262	0.366847
0.171815	0.374744
0.17889	0.38276
0.18614	0.390926
0.193418	0.399199
0.200806	0.407589
0.208042	0.416165
0.215419	0.42482
0.222601	0.433591
0.230123	0.442503
0.23721	0.451537
0.244386	0.460707
0.251845	0.47004
0.259108	0.479437
0.266369	0.489
0.273714	0.498659
0.280989	0.508404
0.288239	0.518236
0.295529	0.528177
0.30283	0.538162
0.310131	0.548256
0.317537	0.558433
0.324653	0.568707
0.332065	0.57908
0.339381	0.589524
0.346402	0.599995
0.353966	0.610574
0.361	0.621203
0.36834	0.63193
0.375583	0.642742
0.382978	0.653646
0.390305	0.66469
0.39757	0.675907
0.404886	0.687292
0.412145	0.698824
0.419409	0.710548
0.426851	0.722419
0.434048	0.734477
0.441463	0.746695
0.448589	0.759037
0.455803	0.771502
0.463236	0.784114
0.470461	0.796886
0.477831	0.809793
0.485125	0.822779
0.492529	0.835886
0.499635	0.849096
0.506789	0.862436
0.514256	0.875875
0.521434	0.889405
0.528865	0.902964
0.535987	0.916595
0.543456	0.930286
0.550593	0.94404
0.557914	0.957797
0.56529	0.971577
0.572662	0.985357
0.579871	0.999196
0.587064	1.01303
0.594378	1.02691
0.601802	1.04078
0.60904	1.05467
0.616209	1.06863
0.623633	1.08263
0.63085	1.09665
0.638089	1.11083
0.645427	1.12503
0.652591	1.13937
0.660091	1.15387
0.667182	1.16851
0.674663	1.18325
0.681835	1.19817
0.689159	1.21317
0.696327	1.22839
0.703562	1.24366
0.7108	1.25905
0.718351	1.27452
0.72549	1.2901
0.732851	1.30574
0.740111	1.32147
0.747445	1.33721
0.754703	1.35306
0.761942	1.36896
0.769212	1.38484
0.776568	1.4008
0.784005	1.4168
0.791171	1.43284
0.798536	1.44888
0.805726	1.46491
0.81304	1.48095
0.820359	1.497
0.827753	1.51303
0.834997	1.52904
0.842123	1.54503
0.849516	1.56101
0.858943	1.58156
0.86822	1.60207
0.877602	1.62255
0.886884	1.64307
0.896245	1.66363
0.905796	1.68417
0.915234	1.70476
0.924471	1.72536
0.933839	1.746
0.943128	1.76667
0.952524	1.78741
0.96198	1.80827
0.971332	1.82921
0.980636	1.85023
0.990099	1.87136
0.999414	1.89263
1.00879	1.914
1.01827	1.93551
1.02752	1.95716
1.03693	1.97892
1.04624	2.0008
1.05554	2.02277
1.06501	2.04476
1.07439	2.06672
1.08378	2.08863
1.09315	2.11047
1.10254	2.13218
1.11183	2.15386
1.12111	2.17541
1.13069	2.19695
1.14001	2.21846
1.14933	2.23996
1.15871	2.26138
1.16815	2.2828
1.17743	2.30428
1.18688	2.32569
1.19621	2.3471
1.20546	2.36856
1.21492	2.39012
1.22426	2.41172
1.2337	2.43344
1.24291	2.45531
1.25245	2.47728
1.26189	2.49926
1.27133	2.52129
1.28063	2.5433
1.28995	2.56535
1.29926	2.58737
1.30872	2.60949
1.31799	2.63165
1.3275	2.65378
1.33681	2.67593
1.34622	2.69801
1.35568	2.72007
1.36508	2.74202
1.37436	2.7639
1.38365	2.78565
1.39308	2.80733
1.40235	2.82895
1.41173	2.85044
1.42119	2.8719
1.43047	2.89329
1.43993	2.91461
1.44933	2.93591
1.45867	2.95727
1.46786	2.97859
1.47728	2.99997
1.4865	3.02144
1.49599	3.04299
1.50543	3.0646
1.51489	3.08626
1.52428	3.10795
1.53352	3.12969
1.54309	3.15144
1.55238	3.17324
1.5616	3.19511
1.57115	3.21692
1.58045	3.23886
1.58976	3.26081
1.59923	3.28276
1.60866	3.30467
1.61785	3.32653
1.62723	3.34836
1.63664	3.37003
1.64609	3.39159
1.65536	3.41297
1.66487	3.43428
1.67407	3.45537
1.68347	3.47634
1.69286	3.4972
1.70232	3.51799
1.71168	3.5387
1.72114	3.55931
1.73039	3.57992
1.73971	3.60061
1.74904	3.62131
1.75854	3.64216
1.76774	3.66303
1.77734	3.68404
1.78656	3.70516
1.79597	3.72628
1.80541	3.74742
1.81467	3.76861
1.82395	3.78978
1.83351	3.811
1.84272	3.83223
1.85224	3.85347
1.86171	3.87467
1.87095	3.89588
1.88038	3.91702
1.88972	3.93806
1.89914	3.95907
1.90842	3.98002
1.91787	4.00088
1.92719	4.02166
1.93663	4.04236
1.94599	4.06293
1.95536	4.08334
1.96456	4.10359
1.97399	4.12367
1.98359	4.14359
1.99384	4.16561
2.00428	4.18746
2.01475	4.2093
2.02496	4.23113
2.03558	4.25301
2.04586	4.27491
2.05636	4.29693
2.06679	4.31902
2.07711	4.34111
2.08665	4.36104
2.09583	4.38099
2.1053	4.40097
2.11463	4.42092
2.12395	4.4409
2.13329	4.46088
2.1427	4.48077
2.1531	4.50282
2.16357	4.52466
2.17394	4.54638
2.18436	4.5679
2.19479	4.58926
2.20518	4.61044
2.21562	4.63153
2.22606	4.65243
2.23646	4.67322
2.24697	4.69396
2.25727	4.7146
2.26782	4.73518
2.2781	4.7558
2.28857	4.77645
2.29895	4.79711
2.30933	4.81782
2.3197	4.83865
2.33013	4.85946
2.34053	4.88021
2.35093	4.90094
2.36147	4.92161
2.3719	4.9422
2.38224	4.9627
2.39272	4.98325
2.40305	5.00367
2.41361	5.02404
2.42387	5.04426
2.43435	5.06437
2.44471	5.0843
2.45513	5.10407
2.4655	5.12372
2.47581	5.14326
2.48629	5.16268
2.49684	5.18198
2.50729	5.20115
2.51758	5.22013
2.52807	5.23896
2.53831	5.25771
2.54881	5.27637
2.55931	5.29492
2.56951	5.31347
2.58003	5.33207
2.59063	5.35066
2.60091	5.36925
2.61144	5.38789
2.62167	5.40661
2.63213	5.4253
2.64263	5.44401
2.653	5.46275
2.66329	5.4815
2.67386	5.50015
2.68424	5.51871
2.69453	5.53714
2.70504	5.55532
2.71541	5.57336
2.72579	5.59115
2.73631	5.60865
2.74672	5.626
2.75715	5.64322
2.7676	5.66022
2.77787	5.67712
2.78826	5.69398
2.79872	5.7107
2.80924	5.72739
2.81943	5.74396
2.83012	5.76053
2.84042	5.77704
2.85073	5.79352
2.86117	5.81003
2.87158	5.82661
2.88198	5.84319
2.89243	5.85978
2.9029	5.87634
2.91332	5.89289
2.92361	5.90934
2.93415	5.92575
2.94457	5.94211
2.95503	5.95842
2.96528	5.97464
2.97563	5.9908
2.98623	6.0068
2.99659	6.02267
3.00698	6.03833
3.0175	6.05386
3.0278	6.06921
3.03831	6.08437
3.04861	6.0993
3.05904	6.11408
3.06942	6.12866
3.07991	6.14305
3.09032	6.15735
3.10064	6.17165
3.11108	6.18592
3.12163	6.20025
3.13185	6.21469
3.14222	6.22925
3.15271	6.24384
3.16323	6.2585
3.17339	6.2731
3.18402	6.28769
3.19432	6.30226
3.20476	6.31677
3.21528	6.33115
3.22567	6.34546
3.23609	6.35966
3.24655	6.37362
3.25698	6.38748
3.26724	6.40126
3.27781	6.4148
3.28814	6.42819
3.29856	6.44148
3.30903	6.45456
3.31936	6.46742
3.32974	6.48016
3.34017	6.49273
3.35059	6.50515
3.36088	6.51753
3.37128	6.52984
3.38182	6.54217
3.3922	6.55452
3.4028	6.56695
3.41295	6.5794
3.42354	6.59194
3.43391	6.60446
3.4443	6.61697
3.45465	6.62947
3.46519	6.64184
3.47558	6.65411
3.48591	6.6663
3.49638	6.67839
3.50687	6.69035
3.51724	6.70221
3.52765	6.71401
3.53792	6.72562
3.54841	6.73704
3.55893	6.7483
3.56929	6.7594
3.57967	6.77032
3.59003	6.78106
3.60055	6.79169
3.61095	6.80215
3.62126	6.81257
3.63172	6.82291
3.64222	6.83327
3.65258	6.84372
3.66288	6.85433
3.67335	6.86501
3.68384	6.87581
3.6943	6.88665
3.70458	6.89747
3.71506	6.90819
3.72551	6.91886
3.73589	6.92953
3.74623	6.94016
3.75665	6.95077
3.7671	6.96136
3.77744	6.97184
3.78793	6.98209
3.79826	6.99219
3.80893	7.00209
3.81925	7.01177
3.8296	7.02136
3.84009	7.03083
3.85058	7.04021
3.86071	7.0495
3.87113	7.05873
3.88167	7.06783
3.89213	7.07686
3.90248	7.08577
3.91298	7.0946
3.92337	7.10339
3.93362	7.11221
3.94395	7.12112
3.95465	7.13012
3.96498	7.13922
3.97547	7.14832
3.98588	7.15741
3.99629	7.16641
4.00658	7.17545
4.01696	7.18449
4.02727	7.19356
4.03787	7.20263
4.04817	7.21169
4.05864	7.22057
4.06901	7.22929
4.07941	7.23776
4.08997	7.24605
4.10037	7.25416
4.11083	7.26213
4.12126	7.26995
4.13157	7.27772
4.14192	7.28536
4.15232	7.29289
4.16298	7.30033
4.17309	7.30777
4.18361	7.31521
4.19414	7.32265
4.20446	7.33016
4.21477	7.33778
4.22524	7.34544
4.23564	7.35307
4.24606	7.36078
4.25651	7.36847
4.26689	7.37609
4.27729	7.38368
4.28771	7.39132
4.29809	7.39887
4.30853	7.4064
4.31892	7.41392
4.32932	7.42135
4.33987	7.42857
4.35031	7.43569
4.36054	7.44268
4.37098	7.44947
4.38153	7.4561
4.39182	7.46274
4.40219	7.46919
4.41278	7.47559
4.42315	7.48187
4.43346	7.48814
4.44382	7.49429
4.45433	7.50055
4.46485	7.50677
4.47521	7.51317
4.4857	7.51968
4.49594	7.52634
4.50639	7.53301
4.51699	7.53977
4.52724	7.54654
4.53751	7.55336
4.54804	7.56017
4.55849	7.56707
4.56887	7.57397
4.57908	7.58087
4.58963	7.58765
4.60008	7.59441
4.6106	7.60103
4.6209	7.6075
4.63141	7.61381
4.64176	7.62001
4.65201	7.62601
4.66281	7.63189
4.67297	7.63764
4.68348	7.64324
4.69382	7.64867
4.70414	7.65401
4.71469	7.65928
4.72503	7.66452
4.73549	7.66983
4.74576	7.67526
4.75631	7.6808
4.7667	7.68648
4.77714	7.69223
4.78762	7.69804
4.79792	7.7039
4.80839	7.70974
4.81884	7.71565
4.82925	7.72159
4.83962	7.7275
4.84991	7.73336
4.86039	7.73922
4.87099	7.74495
4.88123	7.75065
4.8917	7.75625
4.90203	7.76176
4.91246	7.76712
4.92288	7.7724
4.93328	7.77747
4.94381	7.78244
4.95413	7.78721
4.96463	7.79191
4.97498	7.79645
4.9854	7.80103
4.99575	7.80557
5.00626	7.81023
5.01669	7.81495
5.02717	7.81976
5.03748	7.82469
5.04779	7.82971
5.05834	7.8348
5.06865	7.83991
5.07907	7.84509
5.08942	7.85025
5.09999	7.85547
5.11036	7.86068
5.12075	7.86595
5.13108	7.87112
5.14168	7.87631
5.15207	7.88135
5.16248	7.88634
5.17283	7.89117
5.18326	7.89597
5.19367	7.9006
5.20421	7.90513
5.21446	7.90952
5.22488	7.91381
5.2354	7.91806
5.24574	7.92227
5.2561	7.92648
5.26647	7.93073
5.27698	7.93506
5.28733	7.9394
5.29764	7.94384
5.30818	7.94837
5.31865	7.95298
5.32903	7.95758
5.33945	7.96223
5.34985	7.96686
5.36024	7.97153
5.3706	7.97625
5.38106	7.98103
5.39147	7.98584
5.40181	7.9907
5.4123	7.99554
5.42271	8.00027
5.43311	8.00495
5.44345	8.00949
5.45405	8.01393
5.46427	8.01815
5.47485	8.02227
5.48512	8.02623
5.49568	8.03003
5.50612	8.03375
5.51636	8.03746
5.52694	8.04113
5.53738	8.04483
5.54767	8.0486
5.55802	8.05241
5.56839	8.05631
5.5789	8.06027
5.58932	8.06435
5.59961	8.06846
5.61029	8.07259
5.62044	8.07678
5.63105	8.08098
5.64151	8.08514
5.65173	8.08941
5.66217	8.09362
5.67263	8.09783
5.68311	8.10207
5.69346	8.10626
5.70385	8.11031
5.71424	8.11434
5.72449	8.11821
5.73509	8.12196
5.74534	8.12562
5.75583	8.12915
5.7664	8.13256
5.77654	8.13594
5.7871	8.13923
5.79758	8.14247
5.80787	8.14572
5.81837	8.14905
5.82878	8.15243
5.8393	8.15593
5.84958	8.15961
5.85996	8.16341
5.87044	8.16721
5.88086	8.17107
5.89116	8.17493
5.9017	8.17875
5.91204	8.18255
5.92248	8.18635
5.93288	8.19012
5.94342	8.1939
5.95393	8.1976
5.96421	8.20133
5.97457	8.20497
5.98506	8.20848
5.99548	8.21179
6.00589	8.21501
6.01624	8.21808
6.02649	8.22095
6.03703	8.2237
6.04755	8.22644
6.05777	8.22908
6.06825	8.23163
6.07875	8.2343
6.08928	8.23704
6.09954	8.23996
6.11	8.24305
6.12047	8.24639
6.13068	8.24994
6.14114	8.2536
6.15158	8.25725
6.16186	8.26096
6.17241	8.2647
6.18286	8.26848
6.19323	8.27228
6.2036	8.27611
6.21407	8.27998
6.22449	8.28374
6.2349	8.28735
6.24539	8.29085
6.25584	8.29426
6.26609	8.29754
6.2765	8.3008
6.28682	8.30395
6.29738	8.30702
6.30774	8.30994
6.31809	8.31266
6.32874	8.31523
6.33902	8.31772
6.34947	8.32008
6.35989	8.32246
6.37027	8.3249
6.38073	8.32741
6.39109	8.32994
6.40152	8.33262
6.41182	8.33541
6.4223	8.33826
6.4328	8.34118
6.44316	8.34421
6.45353	8.34731
6.46393	8.35043
6.47433	8.35363
6.48486	8.35679
6.49509	8.36001
6.50562	8.36304
6.51608	8.36597
6.52639	8.36875
6.53697	8.37138
6.54744	8.37381
6.55776	8.37627
6.56814	8.37865
6.57861	8.38097
6.58893	8.38331
6.59923	8.38561
6.60968	8.38786
6.62026	8.39011
6.63045	8.39241
6.64097	8.39477
6.65139	8.39724
6.66186	8.39982
6.67221	8.4025
6.68261	8.40523
6.69312	8.40794
6.70356	8.41063
6.71396	8.41337
6.72421	8.41612
6.73474	8.41898
6.7452	8.42191
6.75565	8.42495
6.76578	8.42799
6.77635	8.431
6.78676	8.43385
6.79717	8.43661
6.80753	8.43921
6.818	8.44166
6.82826	8.44403
6.83872	8.44634
6.84918	8.4486
6.85984	8.45083
6.87015	8.45303
6.88046	8.45525
6.89093	8.4575
6.90128	8.45987
6.91166	8.4623
6.92209	8.46483
6.93247	8.4675
6.94302	8.47022
6.95327	8.473
6.96379	8.47589
6.97418	8.47884
6.98468	8.48184
6.99495	8.48497
7.0003	8.48651
7.01071	8.48966
7.02099	8.49279
7.0314	8.49616
7.04189	8.50017
7.05257	8.5053
7.06452	8.51209
7.07697	8.52096
7.09073	8.53223
7.10504	8.5458
7.12044	8.56149
7.13709	8.5793
7.15431	8.59913
7.17251	8.62098
7.18966	8.6424
7.2058	8.66286
7.22226	8.68457
7.2373	8.70454
7.25257	8.72539
7.26849	8.7469
7.28496	8.76906
7.3021	8.79162
7.31918	8.81461
7.33686	8.83779
7.35242	8.85775
7.36837	8.87776
7.38461	8.89778
7.40112	8.91784
7.41817	8.93792
7.43551	8.95817
7.45308	8.97856
7.47095	8.99913
7.48906	9.01996
7.50774	9.04092
7.52669	9.06198
7.54595	9.08307
7.56561	9.10412
7.5855	9.12495
7.60603	9.1454
7.62644	9.1654
7.65098	9.18811
7.676	9.21017
7.70114	9.23176
7.72735	9.25301
7.75355	9.27383
7.78034	9.29426
7.80775	9.31427
7.83936	9.33637
7.8716	9.35761
7.90461	9.37751
7.9422	9.39842
7.9851	9.42032
8.02878	9.44107
8.07355	9.46065
8.11926	9.47897
8.16574	9.49588
8.21339	9.51124
8.26183	9.52562
8.31114	9.53978
8.36137	9.55389
8.41252	9.56778
8.4648	9.58171
8.51802	9.59583
8.57193	9.60983
8.62702	9.62354
8.68301	9.63686
8.73983	9.64982
8.79768	9.66266
8.85646	9.67516
8.91596	9.68724
8.97676	9.69922
9.03833	9.71167
9.10079	9.7238
9.1644	9.73526
9.22873	9.74624
9.29404	9.75747
9.36013	9.76806
9.42729	9.77744
9.49533	9.78579
9.56455	9.79415
9.63469	9.80247
9.70555	9.81015
9.77742	9.81771
9.84285	9.82558
9.90911	9.83426
9.97615	9.84267
10.0441	9.85114
10.1125	9.86079
10.1816	9.87125
10.2517	9.88102
10.3224	9.89062
10.3941	9.90115
10.4663	9.91191
10.5393	9.92175
10.605	9.93048
10.6713	9.94033
10.7381	9.95032
10.8054	9.95974
10.8735	9.96945
10.9421	9.9802
11.0113	9.99131
11.081	10.0018
11.1514	10.0124
11.2224	10.024
11.2941	10.0353
11.3664	10.046
11.439	10.0571
11.5123	10.0689
11.5864	10.0805
11.6517	10.09
11.7174	10.1
11.7836	10.1103
11.8502	10.1201
11.917	10.1292
11.9846	10.1384
12.0523	10.1478
12.121	10.1568
12.19	10.1655
12.2594	10.1747
12.3292	10.1842
12.3994	10.1936
12.4703	10.2026
12.5415	10.2119
12.6132	10.2213
12.6854	10.2301
12.7576	10.2381
12.8306	10.2458
12.9036	10.253
12.9763	10.2592
13.0494	10.2647
13.1221	10.2697
13.1952	10.274
13.268	10.2779
13.3409	10.2816
13.4137	10.2855
13.4868	10.2895
13.5597	10.2936
13.6323	10.2983
13.7053	10.304
13.7781	10.3105
13.851	10.3175
13.924	10.3252
13.997	10.3338
14.0698	10.3424
14.1425	10.3514
14.2156	10.3605
14.2883	10.3693
14.3615	10.3779
14.4342	10.3869
14.507	10.3964
14.5798	10.4059
14.6527	10.4155
14.7258	10.4255
14.7986	10.4359
14.8717	10.446
14.9443	10.4558
15.0173	10.4655
15.09	10.4751
15.1629	10.4844
15.2361	10.4938
15.3089	10.5032
15.3817	10.5129
15.4546	10.5226
15.5275	10.5324
15.6003	10.5421
15.6732	10.5516
15.7462	10.5611
15.8188	10.5708
15.8918	10.5805
15.9648	10.5897
16.0377	10.599
16.1108	10.6089
16.1837	10.619
16.2565	10.6287
16.3292	10.6385
16.4019	10.6484
16.475	10.658
16.548	10.6674
16.6208	10.6767
16.6936	10.6861
16.7666	10.6953
16.8396	10.7044
16.9124	10.7138
16.9855	10.7235
17.0583	10.7329
17.131	10.7423
17.204	10.7518
17.2768	10.7609
17.3496	10.7693
17.4226	10.7773
17.4955	10.7851
17.5685	10.7924
17.6413	10.7994
17.7143	10.8065
17.787	10.8136
17.8601	10.8206
17.9329	10.8276
18.0058	10.835
18.0786	10.8427
18.1513	10.8501
18.2242	10.8576
18.2974	10.8658
18.3703	10.8747
18.443	10.8841
18.516	10.8941
18.589	10.9045
18.6619	10.9148
18.7349	10.9251
18.8076	10.9358
18.8802	10.9463
18.953	10.9562
19.026	10.9662
19.0991	10.9765
19.1721	10.987
19.2449	10.9972
19.3176	11.0073
19.3907	11.0173
19.4636	11.0271
19.5364	11.0364
19.6093	11.0454
19.6822	11.0542
19.7551	11.0629
19.8278	11.0716
19.9008	11.0806
19.9738	11.0898
20.0467	11.0988
20.1196	11.108
20.1924	11.1175
20.2651	11.1268
20.3381	11.1356
20.411	11.1442
20.4842	11.1526
20.5569	11.1603
20.6297	11.168
20.7025	11.1759
20.7754	11.1836
20.8485	11.1909
20.9214	11.1981
20.9944	11.2056
21.067	11.2132
21.1401	11.2201
21.2129	11.2266
21.2858	11.2331
21.3588	11.2394
21.4315	11.2457
21.5044	11.2524
21.5772	11.2596
21.6501	11.2666
21.7231	11.274
21.7961	11.2819
21.8689	11.2898
21.9418	11.2973
22.0147	11.3044
22.0876	11.3113
22.1604	11.3181
22.2335	11.3244
22.3063	11.3307
22.3791	11.3372
22.4517	11.3436
22.5247	11.3498
22.5978	11.3561
22.6707	11.3624
22.7435	11.3683
22.8163	11.3737
22.8893	11.3788
22.9621	11.3835
23.0353	11.3876
23.1081	11.3913
23.1807	11.395
23.2537	11.3982
23.3265	11.401
23.3996	11.404
23.4724	11.4069
23.5453	11.4094
23.6182	11.4115
23.6909	11.4135
23.764	11.4155
23.8368	11.4171
23.9097	11.4186
23.9825	11.4201
24.0554	11.4218
24.1285	11.4236
24.2011	11.4258
24.274	11.4284
24.3469	11.431
24.4199	11.4337
24.4924	11.4371
24.5655	11.441
24.6386	11.4446
24.7114	11.4478
24.7844	11.4516
24.8575	11.4552
24.93	11.4585
25.0029	11.4618
25.0757	11.4649
25.1486	11.468
25.2216	11.4708
25.2945	11.4739
25.3674	11.4772
25.4402	11.4805
25.5132	11.4835
25.5861	11.4866
25.6592	11.4898
25.7321	11.4929
25.8046	11.4956
25.8776	11.4983
25.9504	11.5003
26.0233	11.5014
26.0962	11.5025
26.1693	11.5037
26.2422	11.5041
26.3148	11.5041
26.3879	11.504
26.4607	11.5043
26.5338	11.5047
26.6066	11.5048
26.6793	11.5051
26.7521	11.5059
26.8249	11.5065
26.898	11.5073
26.971	11.5089
27.044	11.511
27.1167	11.513
27.1896	11.5154
27.2626	11.5179
27.3354	11.5201
27.4085	11.5219
27.4811	11.5235
27.554	11.5249
27.6268	11.5256
27.6998	11.5262
27.773	11.5269
27.8456	11.5278
27.9186	11.5283
27.9912	11.5288
28.0643	11.5293
28.1372	11.5297
28.2099	11.5292
28.2831	11.5283
28.3558	11.5273
28.4287	11.5262
28.5016	11.5247
28.5743	11.5231
28.6474	11.5216
28.7205	11.5199
28.7935	11.5185
28.8661	11.5177
28.9388	11.5165
29.0118	11.5149
29.0847	11.5134
29.1578	11.5125
29.2307	11.5117
29.3034	11.5108
29.3762	11.5101
29.4491	11.5094
29.5221	11.5088
29.5951	11.5082
29.6677	11.5075
29.7406	11.5065
29.8136	11.5048
29.8867	11.5027
29.9594	11.5009
30.0325	11.4992
30.1051	11.497
30.178	11.4948
30.2509	11.4928
30.3238	11.4904
30.3967	11.4879
30.4695	11.4855
30.5425	11.4829
30.6153	11.4797
30.6883	11.4765
30.7613	11.4736
30.8341	11.4709
30.9071	11.4678
30.98	11.4648
31.0528	11.4621
31.1255	11.4596
31.1983	11.4567
31.2714	11.4542
31.3445	11.4519
31.4173	11.4497
31.4901	11.4479
31.5629	11.4465
31.6358	11.4452
31.7089	11.4438
31.782	11.4426
31.8545	11.442
31.9273	11.4416
32.0003	11.4409
32.0732	11.44
32.1461	11.4397
32.219	11.4397
32.2919	11.4397
32.3648	11.4401
32.4377	11.4409
32.5107	11.4417
32.5835	11.4427
32.6565	11.444
32.7293	11.4455
32.8021	11.4464
32.8749	11.447
32.9479	11.4479
33.0207	11.4491
33.0939	11.4504
33.1663	11.4523
33.2392	11.4547
33.3123	11.4572
33.3853	11.4596
33.4583	11.4624
33.5312	11.4649
33.6039	11.4667
33.6767	11.468
33.7496	11.4692
33.8223	11.4705
33.8956	11.4716
33.9682	11.473
34.0412	11.4749
34.114	11.4769
34.187	11.4786
34.2599	11.4805
34.3329	11.4826
34.4057	11.4847
34.4784	11.4866
34.5514	11.4891
34.6242	11.4922
34.6971	11.4955
34.7702	11.4993
34.8429	11.5038
34.9159	11.5083
34.9887	11.5129
35.0615	11.5176
35.1344	11.5225
35.2075	11.5273
35.2804	11.5321
35.3531	11.5376
35.4259	11.5441
35.4988	11.5509
35.5716	11.5579
35.6448	11.5658
35.7177	11.5742
35.7905	11.5825
35.8633	11.591
35.9362	11.5996
36.0091	11.6077
36.0822	11.6155
36.1549	11.6237
36.2278	11.6322
36.3005	11.6404
36.3735	11.6482
36.4464	11.656
36.5193	11.664
36.5922	11.6715
36.665	11.6784
36.738	11.6851
36.8108	11.6915
36.8837	11.6975
36.9567	11.7036
37.0296	11.7099
37.1024	11.7162
37.1753	11.7221
37.2481	11.7283
37.321	11.7344
37.3939	11.74
37.467	11.7445
37.5396	11.7488
37.6125	11.7527
37.6854	11.7561
37.7585	11.7593
37.8315	11.763
37.9044	11.766
37.9771	11.7688
38.0499	11.7722
38.1226	11.7758
38.1956	11.7791
38.2687	11.7823
38.3415	11.7857
38.4143	11.7899
38.4873	11.7944
38.5603	11.7991
38.6332	11.8044
38.7061	11.8102
38.779	11.8158
38.8518	11.8217
38.9246	11.8283
38.9974	11.8346
39.0703	11.8407
39.1433	11.8471
39.2162	11.8539
39.2891	11.8605
39.3621	11.8671
39.4349	11.8738
39.5078	11.8804
39.5808	11.8867
39.6537	11.8928
39.7264	11.899
39.7993	11.9055
39.872	11.9111
39.945	11.9166
40.018	11.9229
40.0911	11.9294
40.1638	11.9356
40.2365	11.9419
40.3097	11.9483
40.3825	11.9546
40.4556	11.9612
40.5282	11.9681
40.6009	11.9746
40.6738	11.9807
40.7468	11.9867
40.8198	11.9934
40.8928	12.0001
40.9657	12.0065
41.0382	12.0126
41.1113	12.0193
41.1843	12.0257
41.257	12.0319
41.3301	12.038
41.4028	12.0439
41.4757	12.0494
41.5485	12.0549
41.6215	12.0605
41.6944	12.0662
41.7675	12.0718
41.8403	12.0774
41.913	12.0836
41.9858	12.09
42.0589	12.0962
42.1317	12.1028
42.205	12.1099
42.2775	12.1167
42.3503	12.1238
42.4232	12.1314
42.4961	12.139
42.5692	12.1462
42.642	12.1534
42.715	12.161
42.7876	12.1688
42.8608	12.1762
42.9337	12.1836
43.0065	12.1916
43.0795	12.1999
43.1522	12.2083
43.2251	12.2176
43.2979	12.2273
43.3708	12.2365
43.4437	12.2456
43.5167	12.255
43.5896	12.2644
43.6625	12.2728
43.7354	12.2808
43.8083	12.2891
43.8812	12.2977
43.9543	12.3064
44.0269	12.3157
44.0998	12.3258
44.1725	12.3367
44.2454	12.3475
44.3185	12.3591
44.3915	12.3712
44.4643	12.3829
44.537	12.3943
44.61	12.4054
44.6829	12.4166
44.756	12.4281
44.8289	12.4401
44.9015	12.4531
44.9744	12.4663
45.0472	12.4799
45.1202	12.4946
45.1932	12.51
45.266	12.5252
45.3388	12.5402
45.4117	12.5559
45.4847	12.5723
45.5575	12.5886
45.6305	12.6048
45.7032	12.6212
45.7761	12.6379
45.8492	12.6541
45.9219	12.6697
45.9947	12.6849
46.0677	12.6997
46.1407	12.7141
46.2131	12.7291
46.2862	12.7448
46.3593	12.7601
46.4321	12.775
46.5052	12.7904
46.5782	12.8053
46.6507	12.8195
46.7236	12.8332
46.7963	12.846
46.8694	12.8582
46.9424	12.8701
47.0152	12.8822
47.0881	12.8949
47.1609	12.9077
47.2339	12.9198
47.3069	12.9322
47.3799	12.945
47.4528	12.9573
47.5253	12.9693
47.5983	12.9813
47.6712	12.9932
47.744	13.0051
47.8169	13.0176
47.89	13.0307
47.9629	13.0438
48.0357	13.0567
48.1086	13.0698
48.1815	13.0828
48.2544	13.0947
48.3273	13.1056
48.4001	13.1165
48.4729	13.1277
48.5457	13.1385
48.6188	13.1498
48.6917	13.162
48.7646	13.1753
48.8375	13.1886
48.9103	13.2027
48.9833	13.217
49.056	13.2306
49.1293	13.2443
49.2018	13.2582
49.2746	13.2724
49.3476	13.2872
49.4205	13.3025
49.4936	13.319
49.5663	13.3365
49.6392	13.3538
49.7121	13.3713
49.785	13.3893
49.8579	13.4072
49.9306	13.4241
50.0038	13.4413
50.0765	13.4592
50.1494	13.4776
50.2222	13.4966
50.2951	13.4906
50.3368	13.4638
50.3681	13.4338
50.389	13.4095
50.4097	13.3819
50.4306	13.3511
50.4516	13.3173
50.4722	13.2806
50.4854	13.2412
50.4879	13.2205

## Sheet: cylinder ABS_40 4
cylinder ABS_40 4	cylinder ABS_40 4
Stauchung	Standardkraft
%	MPa
0	0.217539
-3.90619e-05	0.216616
-2.55723e-05	0.215868
-7.94479e-06	0.21521
-1.45655e-05	0.214614
5.79308e-07	0.214101
-7.61376e-06	0.214003
0.000314523	0.214699
0.00301517	0.21637
0.00709565	0.21917
0.0125563	0.223308
0.0195794	0.228643
0.0263187	0.233516
0.0330948	0.238156
0.0404562	0.243
0.0477187	0.248002
0.0550844	0.253063
0.0622403	0.258089
0.0694824	0.263029
0.0768011	0.267895
0.0841664	0.272686
0.0913445	0.277409
0.0986764	0.28209
0.105886	0.286729
0.11326	0.291305
0.120564	0.295829
0.127702	0.300319
0.135233	0.304808
0.142295	0.309343
0.149638	0.313914
0.156969	0.318599
0.164106	0.323368
0.171542	0.328265
0.178744	0.333249
0.186078	0.338302
0.193355	0.343417
0.200506	0.348606
0.20767	0.353886
0.21509	0.359313
0.222398	0.3649
0.229709	0.370704
0.237051	0.376715
0.24418	0.382902
0.251618	0.389348
0.258879	0.395982
0.266215	0.40277
0.273476	0.409702
0.280608	0.416732
0.287886	0.423922
0.295174	0.431288
0.302366	0.438817
0.309818	0.446522
0.316966	0.454418
0.324336	0.462465
0.331471	0.470743
0.338839	0.479118
0.346035	0.487653
0.35349	0.496308
0.360565	0.505069
0.367851	0.513881
0.375314	0.522827
0.382514	0.531807
0.38982	0.540917
0.397189	0.550052
0.404427	0.559237
0.411703	0.568523
0.418872	0.577907
0.426261	0.587433
0.433426	0.597136
0.440766	0.606951
0.448009	0.616937
0.455412	0.627141
0.462682	0.63752
0.47003	0.648092
0.477217	0.658799
0.484483	0.669663
0.491745	0.680747
0.498972	0.692
0.506263	0.703465
0.513593	0.715144
0.520859	0.727025
0.528082	0.739147
0.535524	0.751427
0.542735	0.763871
0.549964	0.77646
0.557252	0.789155
0.56446	0.801914
0.571834	0.81475
0.579089	0.827632
0.586424	0.84055
0.593616	0.853549
0.601046	0.866631
0.608237	0.87982
0.615553	0.893117
0.622837	0.906445
0.630044	0.919863
0.637439	0.933416
0.644592	0.947132
0.651979	0.960978
0.6592	0.974967
0.666457	0.989121
0.673671	1.00348
0.681015	1.01795
0.688366	1.03257
0.69544	1.04726
0.702868	1.06206
0.710104	1.0769
0.717321	1.09179
0.724782	1.1068
0.731885	1.12182
0.739253	1.13694
0.746458	1.15213
0.753761	1.16732
0.761093	1.18264
0.768307	1.19798
0.775595	1.2134
0.783004	1.2289
0.790134	1.24455
0.797552	1.26025
0.804737	1.2761
0.812107	1.29206
0.819326	1.30818
0.826707	1.32434
0.833767	1.34063
0.841255	1.35699
0.848451	1.37342
0.855642	1.38991
0.86312	1.40644
0.870232	1.42298
0.877471	1.43963
0.884717	1.4563
0.892062	1.47293
0.899422	1.48966
0.906736	1.50636
0.908903	1.51113
0.918112	1.53268
0.927322	1.55423
0.936831	1.57573
0.94619	1.59729
0.955409	1.61885
0.964893	1.64042
0.974369	1.66209
0.983735	1.68383
0.993034	1.70561
1.00233	1.72744
1.01166	1.74936
1.02102	1.77131
1.03051	1.79328
1.03994	1.81531
1.04918	1.83741
1.05854	1.85953
1.06781	1.88175
1.07719	1.90411
1.0856	1.92405
1.09391	1.94406
1.10226	1.96412
1.11053	1.98423
1.11889	2.00439
1.1271	2.02456
1.1354	2.04479
1.14386	2.06509
1.15207	2.08546
1.16059	2.1059
1.1687	2.12641
1.17718	2.14699
1.18539	2.16761
1.19363	2.18818
1.20198	2.20868
1.21044	2.22921
1.21869	2.24962
1.227	2.26992
1.23537	2.29022
1.24356	2.31043
1.25182	2.33064
1.26022	2.35081
1.26858	2.37096
1.277	2.39109
1.28531	2.41119
1.29364	2.4313
1.30184	2.45141
1.31016	2.47147
1.31857	2.4915
1.32686	2.51152
1.33511	2.53163
1.34347	2.55178
1.35183	2.572
1.36007	2.59225
1.36842	2.61265
1.37673	2.63307
1.3851	2.65351
1.39343	2.67397
1.40157	2.69444
1.41016	2.71495
1.41837	2.73542
1.42667	2.75594
1.43498	2.77648
1.44328	2.79701
1.45167	2.81752
1.45988	2.83801
1.46818	2.85846
1.4766	2.87891
1.4849	2.89923
1.49315	2.91949
1.50166	2.93974
1.50991	2.95993
1.51823	2.98011
1.52647	3.00025
1.53473	3.02034
1.54307	3.04039
1.55155	3.06035
1.55982	3.08026
1.56914	3.10254
1.57848	3.12475
1.58786	3.14695
1.5972	3.16919
1.60674	3.19145
1.61617	3.21379
1.62437	3.23373
1.63259	3.25374
1.64084	3.27389
1.64923	3.29405
1.65753	3.3143
1.66593	3.33456
1.67417	3.35491
1.68257	3.37529
1.69077	3.39569
1.69901	3.41612
1.70749	3.43654
1.71567	3.45699
1.72407	3.47738
1.73252	3.49779
1.74075	3.51811
1.74908	3.53838
1.7573	3.55852
1.76576	3.57861
1.77515	3.60098
1.78449	3.62326
1.79369	3.64538
1.80322	3.66736
1.81257	3.68916
1.82181	3.7109
1.83108	3.73253
1.84062	3.75407
1.84992	3.77555
1.85936	3.79702
1.86872	3.81846
1.87799	3.83996
1.88738	3.86155
1.89683	3.88324
1.9063	3.90507
1.91547	3.92695
1.92479	3.94882
1.93432	3.97074
1.94364	3.99256
1.95291	4.01438
1.96223	4.03618
1.97157	4.058
1.98089	4.07977
1.99043	4.10147
1.99963	4.12318
2.00908	4.14481
2.01821	4.16636
2.02761	4.18791
2.03702	4.20943
2.04645	4.23084
2.05578	4.25219
2.06504	4.27338
2.07465	4.29447
2.08383	4.31542
2.09327	4.33616
2.10253	4.35677
2.11197	4.37726
2.12127	4.39769
2.13065	4.41803
2.14001	4.43836
2.14949	4.45872
2.15893	4.47916
2.16808	4.49957
2.17752	4.52007
2.18681	4.54064
2.19632	4.56122
2.20561	4.58182
2.21511	4.60243
2.22424	4.6231
2.23373	4.64378
2.243	4.66443
2.25243	4.68516
2.26181	4.70578
2.2712	4.72634
2.28048	4.74672
2.28987	4.767
2.29933	4.7871
2.30848	4.80702
2.31887	4.82898
2.32921	4.8508
2.33974	4.87249
2.3502	4.894
2.36058	4.9154
2.37093	4.93668
2.3813	4.95789
2.39169	4.97909
2.40209	5.00032
2.41257	5.02162
2.42293	5.04297
2.43336	5.06434
2.44361	5.08575
2.4541	5.10719
2.46443	5.12856
2.47487	5.14997
2.48545	5.17131
2.49588	5.19262
2.50608	5.21385
2.51654	5.23512
2.52679	5.2563
2.53734	5.27745
2.54781	5.29849
2.55812	5.31943
2.56854	5.34018
2.57894	5.3607
2.58929	5.38103
2.59965	5.40116
2.61023	5.42117
2.62057	5.44101
2.63103	5.46075
2.64129	5.48037
2.65173	5.49991
2.66224	5.51932
2.67255	5.53869
2.68286	5.55803
2.69327	5.57742
2.70363	5.59685
2.71411	5.61631
2.72451	5.63579
2.73499	5.65531
2.74525	5.67485
2.7557	5.69433
2.76608	5.71381
2.77654	5.73326
2.78697	5.75264
2.79729	5.77193
2.80776	5.79117
2.81804	5.81033
2.82842	5.82928
2.83895	5.84815
2.84939	5.86681
2.85976	5.88529
2.87016	5.90365
2.8805	5.92189
2.89094	5.93994
2.90132	5.95783
2.91165	5.97563
2.92208	5.99324
2.93242	6.01074
2.94285	6.02811
2.95344	6.0455
2.96369	6.06286
2.97407	6.08021
2.98439	6.09763
2.99485	6.11516
3.00528	6.13266
3.01578	6.15023
3.02607	6.16778
3.0365	6.18537
3.0468	6.20291
3.05731	6.22047
3.06775	6.23791
3.07824	6.25524
3.08854	6.27248
3.09886	6.28965
3.10942	6.30666
3.11973	6.32356
3.13017	6.34032
3.14057	6.35686
3.15094	6.37314
3.16131	6.3892
3.1717	6.40503
3.18208	6.42071
3.19256	6.43627
3.20294	6.45176
3.21327	6.46721
3.22372	6.48265
3.23419	6.49814
3.24449	6.51376
3.25471	6.5295
3.26515	6.54537
3.27572	6.56133
3.2862	6.57734
3.29649	6.59324
3.30688	6.60913
3.31729	6.62496
3.32779	6.64067
3.33806	6.65624
3.3485	6.67171
3.35883	6.68702
3.36932	6.70207
3.37976	6.717
3.3901	6.73178
3.40045	6.74629
3.41091	6.76057
3.42134	6.77474
3.43166	6.78868
3.44215	6.80246
3.45252	6.8162
3.46287	6.82985
3.47322	6.84344
3.48361	6.85707
3.49398	6.8706
3.50432	6.88417
3.51474	6.89774
3.5254	6.91134
3.53558	6.92491
3.54614	6.93858
3.55642	6.95219
3.5669	6.96575
3.57731	6.97931
3.58761	6.9928
3.59816	7.00624
3.60852	7.0197
3.61882	7.0331
3.62939	7.04637
3.63967	7.05953
3.65014	7.07251
3.66043	7.08527
3.67089	7.09786
3.68136	7.11026
3.69162	7.12244
3.70204	7.13451
3.71236	7.1464
3.72294	7.15815
3.73334	7.1698
3.74365	7.18144
3.75415	7.19302
3.7645	7.20463
3.77488	7.21632
3.78519	7.22811
3.79563	7.23995
3.80611	7.25184
3.81658	7.26377
3.82688	7.27574
3.83729	7.28756
3.84772	7.29937
3.85805	7.31117
3.86851	7.32291
3.87888	7.33459
3.88927	7.34637
3.89961	7.35809
3.91013	7.36967
3.92048	7.38113
3.93095	7.39241
3.94132	7.4034
3.95172	7.41428
3.96205	7.42503
3.97261	7.43563
3.98284	7.44608
3.99318	7.45655
4.00363	7.46682
4.01413	7.47701
4.02453	7.48712
4.03491	7.49724
4.04532	7.50721
4.05559	7.51723
4.06601	7.52729
4.0765	7.53733
4.08697	7.54737
4.09731	7.55742
4.10768	7.56743
4.11827	7.57738
4.12841	7.58739
4.13891	7.59741
4.14916	7.60745
4.15975	7.6175
4.17	7.62749
4.18045	7.63732
4.19079	7.64697
4.20116	7.65639
4.21166	7.66559
4.22205	7.67461
4.23243	7.6835
4.24293	7.69228
4.25323	7.70096
4.26362	7.70962
4.27402	7.71819
4.28454	7.72673
4.29487	7.73523
4.30525	7.74374
4.3156	7.7522
4.32614	7.76071
4.33644	7.76929
4.34692	7.77793
4.35724	7.7866
4.36764	7.79531
4.37811	7.80398
4.38841	7.81261
4.3988	7.82117
4.40924	7.82971
4.41957	7.83823
4.43002	7.84674
4.44041	7.85521
4.45083	7.86356
4.46128	7.87175
4.47163	7.87978
4.4821	7.88764
4.49242	7.89529
4.50283	7.90284
4.51309	7.91032
4.52362	7.9176
4.53405	7.92479
4.5444	7.93182
4.55479	7.93875
4.56514	7.94558
4.5757	7.95251
4.58615	7.95944
4.59647	7.96657
4.6068	7.97386
4.61728	7.98123
4.62758	7.98869
4.6381	7.99619
4.64846	8.00364
4.65877	8.01111
4.66919	8.01859
4.67971	8.02601
4.69007	8.03341
4.70038	8.04079
4.71083	8.04807
4.72119	8.0553
4.73164	8.06248
4.74197	8.06955
4.75242	8.07652
4.76277	8.08342
4.7732	8.09011
4.78378	8.09667
4.79416	8.10305
4.80442	8.10924
4.81485	8.11524
4.82512	8.1212
4.83567	8.12711
4.84601	8.13307
4.85641	8.13912
4.86671	8.14531
4.87725	8.15156
4.8876	8.15793
4.898	8.1643
4.90841	8.1707
4.91877	8.17715
4.92927	8.18358
4.93968	8.19006
4.95002	8.19664
4.96041	8.20318
4.97073	8.20966
4.98127	8.2161
4.99172	8.22239
5.00191	8.22861
5.01234	8.23471
5.02292	8.24067
5.03314	8.24647
5.0436	8.25216
5.054	8.25757
5.06452	8.26285
5.07472	8.26799
5.08512	8.27303
5.09567	8.27801
5.10591	8.28307
5.11636	8.28818
5.12674	8.29342
5.13722	8.29872
5.14768	8.30408
5.15801	8.30953
5.16825	8.31503
5.17887	8.32058
5.18914	8.32619
5.19966	8.33184
5.20998	8.33754
5.22047	8.34323
5.23076	8.34884
5.24117	8.35445
5.25145	8.35999
5.26207	8.36539
5.27244	8.37071
5.28285	8.37602
5.29306	8.38119
5.30359	8.38624
5.314	8.39119
5.32454	8.39597
5.3348	8.4006
5.34526	8.40515
5.35576	8.40969
5.36598	8.41416
5.37649	8.4187
5.38688	8.42327
5.39717	8.42795
5.40753	8.43273
5.41793	8.4377
5.42839	8.44273
5.43881	8.44783
5.44922	8.45295
5.45969	8.45811
5.47	8.46324
5.48043	8.46845
5.49077	8.47372
5.50112	8.47901
5.51164	8.48439
5.522	8.48978
5.5323	8.49515
5.54284	8.50039
5.55319	8.50555
5.56344	8.51047
5.57402	8.51526
5.58424	8.51981
5.59506	8.52427
5.60509	8.52861
5.61566	8.53289
5.62602	8.53716
5.63633	8.54148
5.6468	8.54579
5.65722	8.55014
5.66752	8.5545
5.67792	8.55891
5.68827	8.56334
5.69879	8.56784
5.70921	8.57246
5.71951	8.57707
5.73006	8.58172
5.74025	8.5864
5.75078	8.59107
5.76119	8.59568
5.77162	8.60035
5.78198	8.60496
5.79239	8.6097
5.80275	8.61447
5.81329	8.61918
5.82358	8.62385
5.83403	8.62845
5.84424	8.63282
5.85477	8.63706
5.86515	8.64127
5.87565	8.64532
5.88607	8.64932
5.8963	8.65329
5.9068	8.6572
5.91708	8.66103
5.92752	8.66486
5.93794	8.66876
5.94825	8.67271
5.95867	8.67681
5.96908	8.68111
5.97946	8.68558
5.98998	8.69008
6.00032	8.69467
6.0106	8.69928
6.02125	8.70384
6.03159	8.70836
6.04194	8.71287
6.05234	8.71737
6.06277	8.72183
6.0732	8.72618
6.08363	8.73057
6.09409	8.73483
6.10446	8.73898
6.11487	8.74296
6.12519	8.74686
6.13551	8.75059
6.14588	8.7542
6.15628	8.75766
6.16685	8.7611
6.17709	8.7645
6.18753	8.76785
6.19799	8.77127
6.20841	8.77482
6.21868	8.77858
6.22909	8.78241
6.23957	8.78646
6.24984	8.79065
6.26028	8.79491
6.27076	8.79918
6.28118	8.80352
6.29156	8.80787
6.30193	8.81222
6.31231	8.81663
6.32282	8.82102
6.33313	8.82546
6.34352	8.82986
6.35396	8.83419
6.36435	8.8384
6.37476	8.84256
6.38517	8.84655
6.39561	8.85043
6.40586	8.85419
6.41631	8.85782
6.42667	8.86125
6.43712	8.86458
6.44761	8.86777
6.45793	8.87097
6.46841	8.87407
6.47868	8.87725
6.48928	8.88046
6.49946	8.88383
6.50992	8.88726
6.52039	8.8909
6.53055	8.89464
6.54106	8.89846
6.55153	8.90227
6.56193	8.90612
6.57239	8.91006
6.58273	8.91404
6.59304	8.91808
6.60362	8.92212
6.61381	8.92616
6.62437	8.92995
6.63476	8.9336
6.64508	8.93707
6.65563	8.9404
6.66602	8.94355
6.67641	8.94673
6.68676	8.94971
6.69716	8.9526
6.70759	8.95545
6.71792	8.95822
6.72847	8.96095
6.73883	8.96377
6.74916	8.96668
6.75953	8.96964
6.76992	8.97278
6.78029	8.97602
6.79072	8.97934
6.80113	8.98268
6.81155	8.98607
6.82192	8.98938
6.83244	8.99275
6.84277	8.99612
6.85316	8.99961
6.86356	9.00312
6.87414	9.00668
6.8843	9.01021
6.89478	9.01375
6.90504	9.01713
6.9155	9.02048
6.92583	9.02376
6.93625	9.02693
6.9466	9.03
6.95704	9.03301
6.96755	9.03595
6.97808	9.0388
6.98846	9.04155
6.99859	9.04432
7.0009	9.0449
7.01118	9.04768
7.02159	9.05046
7.03191	9.05346
7.04229	9.05706
7.0529	9.06184
7.06399	9.06846
7.07602	9.07741
7.08919	9.08907
7.10319	9.10359
7.11796	9.12075
7.13391	9.14041
7.15052	9.16231
7.16658	9.18374
7.18134	9.20392
7.19662	9.22522
7.2123	9.24744
7.22716	9.26761
7.24195	9.28848
7.25743	9.31009
7.27298	9.33253
7.28935	9.35562
7.30361	9.37604
7.31839	9.39696
7.33332	9.41843
7.3488	9.44038
7.36444	9.46274
7.38041	9.48546
7.39679	9.50846
7.41339	9.53167
7.43053	9.55492
7.44785	9.5782
7.46544	9.60133
7.48365	9.62423
7.50193	9.64692
7.52064	9.66944
7.53968	9.6918
7.55919	9.7141
7.57894	9.73632
7.5989	9.75848
7.61921	9.78056
7.64006	9.80261
7.66099	9.82448
7.68243	9.84616
7.7041	9.86744
7.72626	9.88813
7.74869	9.90821
7.77507	9.93084
7.80222	9.95289
7.82976	9.97452
7.85757	9.99566
7.88602	10.0163
7.91502	10.0363
7.94857	10.0587
7.98271	10.0802
8.01749	10.1004
8.05717	10.1219
8.09782	10.1427
8.139	10.1628
8.18596	10.1845
8.23376	10.2053
8.28243	10.2249
8.33206	10.243
8.38261	10.2603
8.43423	10.2775
8.48646	10.2946
8.53983	10.3116
8.59416	10.3288
8.6493	10.3463
8.70557	10.3636
8.76268	10.3805
8.82064	10.3972
8.87981	10.4141
8.9397	10.431
9.00035	10.4475
9.06222	10.4635
9.12496	10.48
9.18852	10.497
9.25341	10.5138
9.31897	10.5302
9.38527	10.5469
9.45262	10.5641
9.52072	10.5804
9.59022	10.5959
9.66045	10.6117
9.73169	10.6282
9.80375	10.6442
9.86922	10.6579
9.93576	10.6724
10.0031	10.6879
10.0709	10.7029
10.1398	10.7174
10.2091	10.7327
10.2792	10.7489
10.3503	10.764
10.4219	10.7781
10.4945	10.7929
10.5676	10.8078
10.6333	10.82
10.6998	10.8316
10.7668	10.8439
10.8343	10.8568
10.9026	10.8688
10.9713	10.8803
11.0409	10.8926
11.1106	10.9052
11.1812	10.9168
11.2522	10.928
11.3239	10.9398
11.3963	10.9512
11.4694	10.9619
11.5429	10.973
11.6169	10.9848
11.6822	10.9948
11.7481	11.004
11.8144	11.0135
11.8812	11.0236
11.9485	11.0333
12.016	11.0421
12.0839	11.0509
12.1525	11.0602
12.2215	11.0695
12.2914	11.0786
12.3612	11.088
12.4315	11.0977
12.5023	11.1075
12.5738	11.117
12.6456	11.1265
12.7179	11.1358
12.7907	11.1442
12.8632	11.1515
12.9359	11.1581
13.0088	11.164
13.0816	11.1688
13.1545	11.1732
13.2272	11.1775
13.3001	11.1817
13.3728	11.1859
13.4456	11.1904
13.5184	11.1953
13.5914	11.2003
13.6641	11.2054
13.7367	11.2107
13.8095	11.2166
13.8822	11.2227
13.955	11.229
14.028	11.2358
14.1009	11.2429
14.1736	11.2498
14.2463	11.2569
14.3191	11.2641
14.3919	11.2707
14.4649	11.2765
14.5375	11.2818
14.6103	11.2871
14.683	11.2918
14.7558	11.2958
14.8286	11.2996
14.9014	11.3036
14.9743	11.3076
15.0471	11.3117
15.1198	11.3156
15.1927	11.3197
15.2653	11.3235
15.3383	11.3276
15.4111	11.3318
15.4838	11.3361
15.5566	11.3403
15.6293	11.345
15.7022	11.35
15.775	11.3553
15.8479	11.3607
15.9205	11.3669
15.9932	11.3736
16.066	11.3806
16.1391	11.388
16.2121	11.3963
16.2849	11.4048
16.3575	11.4133
16.4302	11.4222
16.5028	11.4314
16.5757	11.4409
16.6486	11.4506
16.7214	11.4606
16.7941	11.4712
16.867	11.4821
16.9399	11.4933
17.0127	11.505
17.0856	11.5169
17.1584	11.5285
17.231	11.5397
17.3038	11.5509
17.3765	11.5617
17.4493	11.5717
17.5222	11.5814
17.5949	11.5911
17.6679	11.6005
17.7405	11.6101
17.8135	11.6197
17.8863	11.6295
17.9591	11.6391
18.0319	11.6488
18.1045	11.659
18.1774	11.6691
18.2499	11.6786
18.3229	11.6879
18.3958	11.6976
18.4686	11.7074
18.5414	11.7171
18.6141	11.7268
18.687	11.7365
18.7599	11.7461
18.8327	11.7558
18.9054	11.7658
18.978	11.7756
19.0507	11.7847
19.1236	11.7937
19.1964	11.803
19.2694	11.8124
19.3421	11.8213
19.4147	11.83
19.4877	11.8389
19.5605	11.848
19.6333	11.8569
19.7062	11.866
19.7788	11.8749
19.8516	11.8837
19.9244	11.8927
19.9972	11.9021
20.0701	11.9119
20.143	11.9213
20.2158	11.931
20.2885	11.9413
20.361	11.9516
20.4341	11.9617
20.5068	11.9716
20.5799	11.9815
20.6525	11.9911
20.7252	12.0006
20.7979	12.0105
20.8708	12.0208
20.9439	12.0312
21.0165	12.0416
21.0894	12.0522
21.1619	12.063
21.2349	12.0732
21.3077	12.0831
21.3805	12.0928
21.4534	12.1022
21.526	12.1114
21.5988	12.121
21.6716	12.131
21.7444	12.1408
21.8172	12.151
21.8901	12.1617
21.963	12.1727
22.0357	12.1835
22.1084	12.1941
22.1814	12.2048
22.2541	12.2155
22.3271	12.2259
22.3997	12.2367
22.4725	12.2477
22.5449	12.2588
22.6178	12.2696
22.6909	12.2808
22.7637	12.292
22.8364	12.3029
22.909	12.3133
22.982	12.3235
23.0547	12.3336
23.1278	12.3433
23.2007	12.3529
23.2731	12.3629
23.346	12.3728
23.4187	12.3827
23.4917	12.3926
23.5644	12.4028
23.6373	12.4127
23.7099	12.4221
23.7827	12.4315
23.8556	12.4409
23.9283	12.4497
24.0012	12.4583
24.074	12.4671
24.1467	12.476
24.2197	12.4845
24.2922	12.4932
24.365	12.5015
24.4377	12.5095
24.5108	12.5167
24.583	12.524
24.6561	12.5314
24.729	12.5383
24.8018	12.5448
24.8749	12.5516
24.9478	12.5585
25.0202	12.5653
25.093	12.5722
25.1656	12.5788
25.2385	12.5851
25.3115	12.5912
25.3842	12.5976
25.4571	12.6042
25.5296	12.6107
25.6027	12.6168
25.6754	12.6231
25.7484	12.6296
25.8212	12.6357
25.8936	12.641
25.9666	12.6462
26.0393	12.651
26.112	12.6554
26.1849	12.6599
26.2577	12.6646
26.3308	12.6692
26.4034	12.674
26.4762	12.6788
26.5489	12.6838
26.6218	12.6884
26.6947	12.6924
26.7674	12.6965
26.8401	12.7004
26.9126	12.7037
26.9857	12.7071
27.0586	12.711
27.1314	12.7149
27.2041	12.7185
27.2769	12.7222
27.3497	12.7259
27.4224	12.7292
27.4956	12.7317
27.568	12.7342
27.6407	12.7366
27.7136	12.7388
27.7865	12.7409
27.8594	12.7435
27.932	12.7465
28.005	12.7495
28.0776	12.7528
28.1506	12.7565
28.2233	12.7602
28.2959	12.7633
28.3689	12.7664
28.4416	12.7696
28.5144	12.7729
28.5872	12.7761
28.66	12.7793
28.7329	12.7826
28.8057	12.7857
28.8787	12.7889
28.9513	12.7923
29.024	12.7951
29.0968	12.7971
29.1695	12.7986
29.2425	12.8005
29.3154	12.8019
29.3879	12.8029
29.4608	12.8036
29.5335	12.8044
29.6065	12.8049
29.6794	12.8054
29.752	12.8063
29.8247	12.8075
29.8976	12.8085
29.9705	12.8098
30.0432	12.8119
30.1162	12.8147
30.1887	12.8174
30.2615	12.8202
30.3344	12.8232
30.4071	12.8261
30.48	12.8289
30.5528	12.832
30.6255	12.8352
30.6984	12.838
30.7713	12.8407
30.8441	12.8439
30.9169	12.8474
30.9897	12.8503
31.0624	12.8533
31.1352	12.8565
31.2078	12.8601
31.2806	12.8633
31.3535	12.8665
31.4266	12.8696
31.4993	12.8725
31.5718	12.8752
31.6448	12.8783
31.7175	12.8813
31.7904	12.8838
31.8636	12.8862
31.936	12.8892
32.0086	12.8923
32.0814	12.895
32.1544	12.8975
32.2271	12.9005
32.3001	12.9038
32.3728	12.9069
32.4456	12.9104
32.5184	12.9146
32.5912	12.9187
32.664	12.9228
32.737	12.9272
32.8096	12.9314
32.8823	12.9355
32.955	12.9395
33.0279	12.9435
33.1007	12.9473
33.1737	12.951
33.2463	12.9549
33.319	12.9593
33.3918	12.9636
33.4648	12.9678
33.5376	12.9724
33.6105	12.9778
33.6831	12.9831
33.7557	12.9886
33.8287	12.9948
33.9013	13.0016
33.9744	13.0086
34.0471	13.0161
34.1198	13.0241
34.1925	13.0325
34.2655	13.0403
34.3384	13.048
34.4112	13.0556
34.484	13.0625
34.5565	13.069
34.6293	13.0759
34.7022	13.083
34.775	13.09
34.8479	13.0974
34.9207	13.1053
34.9934	13.1135
35.0662	13.1215
35.1389	13.1296
35.2118	13.1377
35.2847	13.1453
35.3575	13.1524
35.4302	13.1598
35.5029	13.1679
35.5756	13.176
35.6483	13.1837
35.7215	13.1919
35.7943	13.201
35.867	13.2104
35.9397	13.2202
36.0125	13.2303
36.0853	13.2405
36.1583	13.2506
36.231	13.2615
36.3038	13.2729
36.3764	13.284
36.4492	13.2945
36.5219	13.3054
36.5949	13.3166
36.6677	13.3273
36.7404	13.3374
36.8133	13.3475
36.886	13.3572
36.9588	13.3667
37.0316	13.3764
37.1045	13.386
37.1772	13.3955
37.25	13.4048
37.3228	13.4145
37.3955	13.4246
37.4684	13.4346
37.5414	13.4444
37.6139	13.4546
37.6867	13.4655
37.7596	13.4766
37.8324	13.4878
37.9055	13.5001
37.9783	13.5124
38.0508	13.5244
38.1236	13.5371
38.1962	13.5499
38.2691	13.5623
38.342	13.574
38.4147	13.5857
38.4874	13.5977
38.5603	13.6097
38.6333	13.6209
38.7061	13.6322
38.7789	13.6437
38.8517	13.6547
38.9243	13.6652
38.9971	13.6757
39.0698	13.6855
39.1427	13.6946
39.2155	13.7036
39.2884	13.7125
39.3613	13.7209
39.434	13.7293
39.5068	13.7379
39.5796	13.7466
39.6525	13.7549
39.7253	13.7632
39.7979	13.7722
39.8708	13.7814
39.9434	13.7898
40.0162	13.7982
40.0891	13.8074
40.1621	13.817
40.2347	13.8266
40.3074	13.8365
40.3804	13.8467
40.4532	13.8568
40.5262	13.867
40.5987	13.8776
40.6713	13.8877
40.7441	13.8969
40.817	13.9057
40.8899	13.9147
40.9629	13.9236
41.0356	13.9318
41.1082	13.9398
41.181	13.948
41.254	13.956
41.3266	13.9634
41.3996	13.9705
41.4722	13.9773
41.5451	13.984
41.6178	13.9908
41.6905	13.9982
41.7634	14.0061
41.8363	14.014
41.9092	14.0228
41.9819	14.0326
42.0545	14.0423
42.1274	14.0514
42.2002	14.0605
42.2734	14.0699
42.3459	14.0789
42.4186	14.0881
42.4913	14.0979
42.5642	14.108
42.6372	14.118
42.7099	14.1284
42.7828	14.1395
42.8552	14.1507
42.9283	14.1611
43.0012	14.1709
43.0739	14.1809
43.1468	14.1913
43.2194	14.2014
43.2922	14.2122
43.365	14.2237
43.4377	14.2351
43.5106	14.2467
43.5834	14.259
43.6563	14.2716
43.729	14.2834
43.8018	14.2949
43.8747	14.3068
43.9475	14.3193
44.0204	14.3318
44.093	14.3448
44.1658	14.3585
44.2383	14.3726
44.3113	14.3864
44.3843	14.4007
44.4571	14.4148
44.5298	14.4284
44.6025	14.4419
44.6754	14.4555
44.748	14.469
44.8212	14.4823
44.8941	14.4958
44.9664	14.5098
45.0394	14.5238
45.1121	14.5372
45.1851	14.5506
45.2578	14.5641
45.3307	14.5769
45.4033	14.5891
45.4761	14.6016
45.549	14.6143
45.6217	14.6266
45.6946	14.6388
45.7674	14.6512
45.8402	14.6637
45.9131	14.6756
45.9856	14.6874
46.0584	14.6987
46.1311	14.7095
46.2043	14.7198
46.2764	14.7308
46.3496	14.7425
46.4224	14.7544
46.4953	14.7662
46.5682	14.7793
46.6412	14.7928
46.7136	14.8063
46.7863	14.8201
46.859	14.8339
46.9319	14.8475
47.0049	14.861
47.0777	14.875
47.1503	14.8892
47.223	14.9034
47.2961	14.9164
47.3688	14.9294
47.4418	14.9427
47.5147	14.9554
47.5871	14.9673
47.66	14.9795
47.7326	14.9914
47.8054	15.0036
47.8782	15.0164
47.9512	15.0301
48.0242	15.0435
48.0968	15.0569
48.1696	15.0709
48.2423	15.0855
48.3152	15.0999
48.388	15.114
48.4607	15.1282
48.5334	15.1432
48.6061	15.1583
48.6791	15.1733
48.7519	15.189
48.8249	15.2049
48.8975	15.2204
48.9703	15.2365
49.0432	15.2528
49.1158	15.2682
49.1889	15.2831
49.2614	15.2982
49.3341	15.3135
49.4069	15.3286
49.4798	15.3435
49.5528	15.3589
49.6254	15.3746
49.6984	15.3899
49.771	15.4053
49.8439	15.421
49.9167	15.4364
49.9893	15.4505
50.0103	15.4545
50.0831	15.469
50.1558	15.484
50.2288	15.472
50.2598	15.4482
50.2806	15.4266
50.3014	15.4007
50.3222	15.3711
50.343	15.3377
50.3638	15.3009
50.3846	15.2608
50.395	15.2396
50.4051	15.2177
50.4138	15.1949
50.4197	15.1714
50.4228	15.1472

[truncated: 6 more sheets: cylinder ABS_40 5, cylinder ABS_50 1, cylinder ABS_50 2, cylinder ABS_50 3, cylinder ABS_50 4, cylinder ABS_50 5]
