# Supplementary material for: Biomechanical validation of additively manufactured artificial femoral bones
Source: BMC Biomed Eng. 2022 Aug 4;4:6. doi: 10.1186/s42490-022-00063-1 (PMC9354338; doi:10.1186/s42490-022-00063-1)
Supplement: Supplementary file 1 — Additional file 1. [file 42490_2022_63_MOESM1_ESM.zip › compressive test cylinder PC.xlsx]

## Sheet: Legend
Naming sheme (specimen geometry, material, infill, specimen number)
Each sheet shows the data and graph of one specimen (stress in MPa over strain in %)
	Modulus	0.2% compressive offset strength	plateau stress
	MPa	MPa	MPa
cylinder PC_30 1	110.551	3.37007	6.29325
cylinder PC_30 2	119.535	3.49496	6.32215
cylinder PC_30 3	107.413	3.01523	5.67488
cylinder PC_30 4	67.9066	4.90371	6.29344
cylinder PC_35 1	243.835	6.93493	13.107
cylinder PC_35 2	48.5247	12.9071	13.4954
cylinder PC_35 3	234.136	7.67465	12.6377
cylinder PC_35 4	254.934	6.93306	13.6367
cylinder PC_40 1	429.624	9.85024	22.3348
cylinder PC_40 2	425.382	11.441	24.0093
cylinder PC_40 3	498.834	11.3093	26.1844
cylinder PC_40 4	382.194	8.90025	19.7075
cylinder PC_50 1	146.748	11.7206	15.7553
cylinder PC_50 2	270.578	9.81369	22.7123
cylinder PC_50 3	341.884	8.45471	23.66
cylinder PC_50 4	324.728	9.69495	23.9377

## Sheet: cylinder PC_30 1
cylinder PC_30 1	cylinder PC_30 1
Stauchung	Standardkraft
%	MPa
0	0.220328
2.11173e-06	0.219607
2.47627e-05	0.219039
8.05736e-05	0.218602
6.56574e-05	0.218205
0.000106673	0.218092
2.0588e-05	0.219341
0.00186158	0.222203
0.00923663	0.225112
0.0158508	0.228193
0.022447	0.231813
0.0298015	0.23667
0.0372013	0.241808
0.0446191	0.246873
0.0519286	0.251861
0.0594465	0.256792
0.0666819	0.261687
0.0739118	0.26658
0.0813081	0.271452
0.0887209	0.276343
0.0961061	0.281262
0.103383	0.286215
0.110758	0.291213
0.118191	0.296279
0.125428	0.301375
0.132825	0.306525
0.140113	0.311723
0.147453	0.31696
0.154983	0.322249
0.162236	0.327627
0.16959	0.333062
0.176834	0.33858
0.184252	0.344105
0.19186	0.349702
0.199307	0.355341
0.206234	0.361048
0.213606	0.366772
0.221087	0.372489
0.228547	0.378218
0.235869	0.384033
0.242981	0.389821
0.250528	0.395596
0.257934	0.401393
0.265257	0.407159
0.272498	0.412959
0.279989	0.418739
0.287069	0.424527
0.294532	0.430351
0.301742	0.436236
0.309303	0.442129
0.316707	0.448087
0.324049	0.454126
0.331342	0.460267
0.338619	0.466466
0.345994	0.472731
0.353382	0.479088
0.360515	0.485548
0.367982	0.492083
0.375294	0.498694
0.382774	0.505345
0.390123	0.512082
0.397561	0.518864
0.404654	0.525698
0.41213	0.532549
0.419419	0.539473
0.426747	0.546376
0.434049	0.553321
0.441563	0.560259
0.448997	0.567219
0.456123	0.574208
0.463532	0.581198
0.470838	0.588181
0.478278	0.595158
0.485599	0.602169
0.493076	0.60918
0.500212	0.616181
0.507566	0.6232
0.515142	0.630216
0.52234	0.637225
0.52991	0.644288
0.537031	0.65141
0.544327	0.658579
0.551634	0.665822
0.559089	0.673129
0.566511	0.680529
0.573661	0.688042
0.581189	0.695617
0.588449	0.703249
0.595967	0.710899
0.603214	0.718603
0.610648	0.726355
0.617882	0.734171
0.625173	0.741988
0.632526	0.749846
0.639967	0.75773
0.647279	0.765643
0.654634	0.773619
0.662057	0.781574
0.66931	0.789507
0.676827	0.797445
0.683923	0.805405
0.691384	0.813331
0.698633	0.821299
0.706154	0.829243
0.713361	0.83722
0.720836	0.845164
0.727962	0.853095
0.734523	0.859907
0.741785	0.86781
0.748889	0.875698
0.755509	0.88246
0.762712	0.890276
0.770011	0.89812
0.77751	0.905967
0.784856	0.91374
0.792184	0.921525
0.799575	0.929293
0.80671	0.937044
0.814242	0.94488
0.821408	0.952705
0.828891	0.960587
0.836382	0.968502
0.843585	0.976508
0.850972	0.984585
0.858014	0.992694
0.865551	1.00083
0.872844	1.00899
0.880187	1.0172
0.887617	1.02546
0.894961	1.03372
0.902378	1.04202
0.909716	1.05031
0.916991	1.05862
0.924431	1.06694
0.9316	1.07531
0.939114	1.08366
0.946241	1.09201
0.953778	1.10033
0.961196	1.10868
0.968542	1.11701
0.975935	1.12534
0.98327	1.13363
0.990621	1.1419
0.998082	1.15018
1.00541	1.15845
1.01261	1.16671
1.02004	1.17493
1.02744	1.1832
1.03468	1.19148
1.04209	1.19975
1.04955	1.20805
1.05691	1.21634
1.06417	1.22462
1.07153	1.2329
1.07887	1.2411
1.0862	1.24927
1.09361	1.25748
1.10086	1.26569
1.10824	1.2739
1.11556	1.28215
1.12286	1.29045
1.13024	1.29884
1.13754	1.30726
1.14505	1.31569
1.15236	1.32414
1.15967	1.33261
1.16699	1.3411
1.17437	1.34962
1.1816	1.35811
1.18901	1.36663
1.19641	1.37512
1.20364	1.3836
1.21112	1.39203
1.21855	1.40041
1.2259	1.40872
1.23306	1.41707
1.24039	1.42534
1.24767	1.43361
1.2543	1.44071
1.26144	1.44896
1.26896	1.45721
1.27632	1.46547
1.28359	1.47368
1.29096	1.48193
1.29834	1.49015
1.30562	1.49834
1.30886	1.50186
1.3163	1.5101
1.32658	1.52192
1.33696	1.53379
1.34766	1.54569
1.35817	1.55774
1.3685	1.56984
1.37932	1.58201
1.3896	1.59425
1.40033	1.60649
1.41076	1.6187
1.42123	1.63094
1.43177	1.64315
1.44228	1.65536
1.45278	1.66752
1.46331	1.67961
1.47372	1.69164
1.48423	1.70357
1.49476	1.71546
1.50513	1.72736
1.51577	1.7392
1.52631	1.751
1.53673	1.76281
1.54726	1.77451
1.55767	1.7862
1.56816	1.79792
1.57879	1.80968
1.58908	1.82147
1.59961	1.83331
1.61009	1.84516
1.62071	1.857
1.63124	1.86886
1.6416	1.88075
1.65207	1.89274
1.6626	1.90471
1.67338	1.9167
1.6837	1.9287
1.69418	1.94064
1.70472	1.95252
1.71523	1.96438
1.72585	1.97623
1.73634	1.98795
1.74691	1.99963
1.75714	2.01121
1.76774	2.02265
1.77824	2.03403
1.78873	2.04538
1.79939	2.05669
1.80983	2.06795
1.82047	2.0793
1.83055	2.09073
1.84111	2.1022
1.85182	2.11374
1.86215	2.12541
1.87285	2.13705
1.88362	2.14871
1.89353	2.16033
1.90434	2.17194
1.91471	2.18354
1.9252	2.19513
1.93586	2.20666
1.94621	2.2182
1.95693	2.22965
1.96726	2.24101
1.97768	2.25233
1.98814	2.26355
1.99881	2.27473
2.00929	2.28586
2.01985	2.29688
2.03041	2.30783
2.04081	2.3187
2.05135	2.32947
2.06187	2.3402
2.07247	2.35093
2.08287	2.36166
2.09352	2.37242
2.10394	2.38321
2.11442	2.39402
2.12479	2.40491
2.13518	2.41579
2.14611	2.42667
2.15642	2.43758
2.16692	2.44851
2.17732	2.45941
2.18782	2.47033
2.19846	2.48124
2.20892	2.49206
2.21963	2.50282
2.22985	2.51351
2.24056	2.52413
2.2512	2.5347
2.26157	2.54524
2.272	2.55567
2.28258	2.56602
2.29296	2.57634
2.3034	2.58663
2.31392	2.59691
2.32446	2.60728
2.33497	2.61771
2.34549	2.62809
2.35616	2.6385
2.36645	2.64895
2.37684	2.65942
2.38749	2.66985
2.3981	2.68037
2.40853	2.6909
2.41894	2.70132
2.42963	2.71177
2.4399	2.72223
2.45052	2.73263
2.46107	2.74295
2.4715	2.75327
2.48198	2.76349
2.49243	2.77359
2.50303	2.78361
2.51349	2.79351
2.52405	2.80336
2.53433	2.81311
2.54523	2.82279
2.55568	2.83243
2.56589	2.84206
2.5765	2.85165
2.58702	2.86121
2.59744	2.87081
2.60798	2.88041
2.61863	2.88998
2.62901	2.89958
2.63951	2.90923
2.65003	2.91891
2.66046	2.92859
2.67117	2.93834
2.68155	2.9481
2.69216	2.95781
2.70272	2.96751
2.71309	2.97719
2.72377	2.98672
2.73421	2.99613
2.74456	3.00547
2.75512	3.01455
2.76576	3.02362
2.77571	3.03263
2.7866	3.04161
2.79709	3.05052
2.80768	3.05952
2.81795	3.06836
2.82851	3.07719
2.839	3.08594
2.84958	3.09472
2.86011	3.10344
2.87072	3.11217
2.88112	3.12099
2.89147	3.12983
2.90207	3.13863
2.91273	3.14747
2.92311	3.1564
2.93349	3.16524
2.94423	3.1741
2.95472	3.18299
2.96538	3.19184
2.97569	3.2006
2.98606	3.20934
2.99669	3.21799
3.00726	3.22659
3.01767	3.23514
3.02824	3.24359
3.03881	3.25194
3.04938	3.26023
3.05971	3.26839
3.07037	3.27652
3.08068	3.28456
3.09154	3.29257
3.10177	3.30058
3.11234	3.30857
3.12296	3.31661
3.13311	3.32474
3.14368	3.3329
3.15434	3.34108
3.16492	3.34934
3.17536	3.35755
3.18591	3.36578
3.19617	3.37402
3.20679	3.38223
3.21722	3.39038
3.22764	3.39842
3.23809	3.40629
3.2486	3.41395
3.25928	3.4215
3.26971	3.42892
3.2803	3.43626
3.29067	3.44352
3.30142	3.45088
3.31166	3.45816
3.32231	3.46541
3.3327	3.47267
3.34319	3.47995
3.35365	3.48719
3.36413	3.49442
3.37474	3.50165
3.38516	3.50868
3.39575	3.51569
3.40615	3.52267
3.41677	3.52972
3.42726	3.5368
3.43796	3.5441
3.44837	3.55149
3.45876	3.55887
3.46947	3.56624
3.47981	3.57362
3.49029	3.58096
3.50105	3.58824
3.51123	3.59548
3.52187	3.60265
3.53234	3.60972
3.5429	3.61671
3.55339	3.62357
3.56387	3.63039
3.57422	3.63712
3.58499	3.64377
3.59543	3.65031
3.60598	3.65685
3.61639	3.66337
3.62683	3.66988
3.63747	3.67643
3.64788	3.68311
3.65819	3.68984
3.66886	3.69657
3.67934	3.70334
3.68986	3.71016
3.70027	3.71689
3.71094	3.72361
3.72124	3.73031
3.73217	3.73698
3.74233	3.74359
3.75301	3.75021
3.76343	3.75679
3.77386	3.76334
3.78462	3.76981
3.79506	3.77616
3.80558	3.78242
3.81612	3.78857
3.82653	3.79465
3.83692	3.80066
3.84744	3.80665
3.8579	3.81258
3.86872	3.81848
3.87906	3.82431
3.88955	3.83018
3.90008	3.836
3.91077	3.84186
3.9211	3.84772
3.93151	3.85361
3.94212	3.85947
3.95256	3.86539
3.9631	3.87126
3.97371	3.87712
3.98404	3.88301
3.99456	3.88894
4.00501	3.89481
4.01565	3.90067
4.02604	3.90647
4.03653	3.9122
4.04701	3.91783
4.05763	3.9234
4.0681	3.9289
4.07867	3.93427
4.08917	3.93953
4.09956	3.94473
4.11004	3.94983
4.12052	3.95491
4.13114	3.96004
4.14157	3.96516
4.15209	3.97031
4.16254	3.97548
4.17314	3.98066
4.18347	3.98589
4.194	3.99113
4.20446	3.99638
4.21512	4.00168
4.22549	4.00695
4.2361	4.01221
4.24656	4.01749
4.25705	4.02278
4.26763	4.02807
4.27806	4.03337
4.28851	4.03867
4.29915	4.0439
4.30958	4.04902
4.32009	4.05408
4.33051	4.05901
4.3412	4.06376
4.35183	4.06842
4.36198	4.07296
4.37275	4.07732
4.3832	4.08164
4.39361	4.08593
4.40418	4.09013
4.41471	4.09446
4.42499	4.09884
4.43578	4.10329
4.44636	4.10781
4.45669	4.11244
4.46724	4.11697
4.4779	4.12156
4.48814	4.12614
4.49863	4.13078
4.50911	4.13542
4.51983	4.14009
4.53019	4.14475
4.54063	4.14943
4.55108	4.15404
4.56166	4.15861
4.57223	4.16316
4.58264	4.16766
4.59333	4.17203
4.60367	4.17635
4.61412	4.18059
4.62487	4.18454
4.63529	4.18807
4.64607	4.19146
4.65643	4.19462
4.66689	4.19768
4.67715	4.20091
4.68771	4.20443
4.69838	4.20803
4.70886	4.21187
4.7192	4.21581
4.72995	4.21978
4.74027	4.22383
4.75076	4.228
4.76133	4.23216
4.77175	4.23637
4.78221	4.24068
4.79287	4.24503
4.80344	4.24935
4.81381	4.25365
4.82431	4.25793
4.83476	4.26211
4.84539	4.26623
4.85567	4.27029
4.86633	4.27424
4.87688	4.27817
4.88719	4.28197
4.89799	4.28571
4.90816	4.2894
4.91873	4.29308
4.92927	4.29668
4.93975	4.30032
4.95026	4.30395
4.96068	4.30769
4.97125	4.31146
4.98193	4.31527
4.99216	4.31914
5.00269	4.32305
5.01325	4.32693
5.02367	4.33082
5.03439	4.33476
5.04469	4.33869
5.05515	4.34266
5.06573	4.34653
5.07629	4.35038
5.08667	4.35415
5.09711	4.35783
5.10782	4.36137
5.11824	4.36487
5.12878	4.36829
5.13936	4.37165
5.14971	4.37493
5.16049	4.37817
5.17089	4.38135
5.18127	4.38451
5.1918	4.38765
5.20238	4.39081
5.21304	4.39399
5.2234	4.39718
5.23402	4.40039
5.24447	4.40359
5.25494	4.40687
5.26534	4.4102
5.27584	4.41356
5.28637	4.41694
5.29683	4.42037
5.30744	4.42378
5.31791	4.42721
5.32842	4.43065
5.33882	4.43413
5.34926	4.43761
5.35982	4.44112
5.37045	4.44457
5.38093	4.44799
5.39125	4.45132
5.40201	4.45457
5.41226	4.45773
5.42312	4.4608
5.43336	4.46376
5.44408	4.46667
5.45445	4.46952
5.46495	4.47235
5.47553	4.47521
5.48599	4.47805
5.49642	4.48091
5.5069	4.48381
5.51735	4.48671
5.5281	4.48956
5.53849	4.49252
5.54883	4.49548
5.55958	4.49848
5.56993	4.50152
5.58051	4.50461
5.59107	4.50766
5.60153	4.51078
5.61197	4.51385
5.62253	4.51695
5.6329	4.52002
5.6437	4.52308
5.65416	4.52599
5.66475	4.52884
5.67498	4.53155
5.68555	4.53424
5.69603	4.53684
5.70658	4.53941
5.71709	4.54192
5.72755	4.54441
5.73796	4.54685
5.74856	4.54931
5.75887	4.55183
5.76958	4.55442
5.78004	4.55708
5.7905	4.55979
5.80099	4.56253
5.81143	4.56528
5.82194	4.56806
5.83241	4.57082
5.84283	4.57359
5.85336	4.57641
5.86381	4.57922
5.87466	4.58202
5.88492	4.58482
5.89548	4.58763
5.9059	4.59038
5.91641	4.59312
5.92702	4.59579
5.93761	4.5984
5.94806	4.60094
5.95853	4.60346
5.96881	4.60589
5.97955	4.60828
5.99015	4.61067
6.00039	4.61305
6.01104	4.61536
6.02165	4.6177
6.03213	4.62013
6.04232	4.62262
6.05298	4.62516
6.06372	4.62779
6.07399	4.63049
6.08453	4.63315
6.09512	4.63582
6.1056	4.63847
6.11611	4.6409
6.1265	4.64318
6.13694	4.64534
6.14774	4.64738
6.15818	4.64938
6.16842	4.6515
6.17905	4.65362
6.18945	4.65579
6.20002	4.65799
6.21042	4.66012
6.22113	4.66225
6.23161	4.66433
6.24224	4.66632
6.25262	4.66824
6.26308	4.67011
6.27365	4.67193
6.28401	4.67375
6.29457	4.67556
6.30536	4.67743
6.31543	4.67935
6.32622	4.68137
6.33638	4.68341
6.34724	4.68553
6.35763	4.6877
6.36802	4.68992
6.3787	4.69213
6.38915	4.69446
6.39958	4.69686
6.40997	4.69932
6.42051	4.70181
6.43118	4.7043
6.44171	4.70672
6.45213	4.70902
6.4627	4.7112
6.47309	4.7133
6.48363	4.7153
6.49414	4.71729
6.5045	4.71924
6.51528	4.72114
6.52566	4.72297
6.53617	4.72475
6.54681	4.72646
6.55706	4.7282
6.56757	4.72997
6.57817	4.73188
6.58874	4.73383
6.59938	4.73589
6.60966	4.738
6.62012	4.74017
6.63062	4.74226
6.64121	4.74442
6.6516	4.74657
6.6621	4.74871
6.6728	4.75082
6.68326	4.75301
6.69354	4.75519
6.704	4.75741
6.7145	4.75966
6.7251	4.76188
6.73564	4.76406
6.7461	4.76619
6.75672	4.76822
6.76704	4.77018
6.77755	4.7721
6.78805	4.77398
6.79886	4.77585
6.80929	4.77772
6.81956	4.77957
6.83012	4.78144
6.84068	4.7833
6.8511	4.78518
6.8617	4.78711
6.87222	4.78908
6.88276	4.79105
6.89319	4.79311
6.90364	4.79521
6.91425	4.79728
6.92482	4.79935
6.93526	4.80146
6.94566	4.8035
6.95639	4.80543
6.96689	4.80735
6.97714	4.80924
6.98785	4.81101
6.99832	4.81273
7.0087	4.81443
7.01938	4.81592
7.02991	4.81747
7.03992	4.81901
7.05081	4.82054
7.06114	4.82202
7.07171	4.82359
7.08233	4.82501
7.09267	4.82641
7.10315	4.82777
7.11388	4.82915
7.12416	4.83059
7.1348	4.83203
7.14519	4.83353
7.15566	4.83506
7.16629	4.83643
7.17682	4.83776
7.18726	4.83906
7.19766	4.84039
7.20812	4.84166
7.21888	4.84307
7.2293	4.84446
7.23997	4.84581
7.25032	4.847
7.26071	4.84813
7.27135	4.84918
7.28182	4.85018
7.2923	4.85115
7.30297	4.85213
7.31328	4.85302
7.32378	4.85383
7.33441	4.85455
7.34496	4.85518
7.35545	4.85572
7.36595	4.8559
7.37662	4.85607
7.38695	4.85628
7.39748	4.85654
7.40791	4.85688
7.41826	4.85765
7.42882	4.85854
7.4393	4.85945
7.44992	4.86042
7.4605	4.86143
7.47098	4.8625
7.4813	4.86361
7.49184	4.8647
7.50235	4.86582
7.51283	4.86696
7.52326	4.86808
7.53381	4.8691
7.54447	4.87016
7.5547	4.87099
7.56525	4.87162
7.57613	4.87215
7.58638	4.87269
7.59671	4.87296
7.60757	4.87321
7.61783	4.87352
7.62829	4.87381
7.6387	4.87412
7.64926	4.87467
7.6599	4.87537
7.67053	4.87618
7.68078	4.87707
7.6913	4.87806
7.70171	4.87907
7.71236	4.8802
7.72286	4.8814
7.73353	4.88269
7.74398	4.88406
7.75419	4.88551
7.76501	4.88694
7.77529	4.88846
7.78587	4.88997
7.79631	4.89145
7.80674	4.89286
7.81742	4.89433
7.82776	4.89572
7.83834	4.89711
7.84882	4.89845
7.85941	4.89981
7.86989	4.9012
7.88017	4.90254
7.89103	4.90385
7.90145	4.90521
7.91181	4.90662
7.92235	4.90807
7.93268	4.90961
7.94343	4.91126
7.95393	4.91302
7.96416	4.91487
7.9749	4.91676
7.98531	4.91871
7.99584	4.92071
8.00638	4.92264
8.01683	4.92464
8.02726	4.92659
8.03811	4.92859
8.04829	4.93057
8.05889	4.93259
8.06943	4.93454
8.07993	4.93648
8.09037	4.93829
8.10089	4.93908
8.11162	4.93878
8.12233	4.9382
8.13229	4.93746
8.14298	4.93657
8.15354	4.93648
8.16407	4.93731
8.17439	4.93824
8.18504	4.9392
8.19559	4.9402
8.20594	4.94131
8.2165	4.94246
8.22706	4.94372
8.23755	4.94512
8.24802	4.94662
8.25843	4.94819
8.26915	4.94986
8.27937	4.95157
8.29002	4.95331
8.30038	4.95512
8.31081	4.95704
8.32138	4.95896
8.33193	4.96092
8.34239	4.96292
8.35288	4.96492
8.36341	4.96683
8.37404	4.96875
8.38448	4.97059
8.39518	4.97243
8.40559	4.97422
8.41592	4.97602
8.42644	4.97776
8.43697	4.97954
8.44753	4.98131
8.45792	4.98308
8.46842	4.98488
8.47894	4.98672
8.48945	4.98861
8.49994	4.99058
8.51041	4.99259
8.52086	4.99456
8.53148	4.99661
8.54192	4.99862
8.55245	5.00058
8.56287	5.00254
8.57342	5.00457
8.58379	5.00655
8.59442	5.00856
8.60485	5.01057
8.61544	5.01254
8.62597	5.01439
8.63663	5.01619
8.64685	5.01793
8.65749	5.01954
8.66802	5.02104
8.67844	5.0226
8.68885	5.02404
8.69969	5.02542
8.70976	5.02681
8.72056	5.02823
8.7309	5.02963
8.74151	5.03115
8.75199	5.0327
8.76255	5.03431
8.77294	5.03597
8.78348	5.03764
8.79405	5.03927
8.80446	5.04084
8.81501	5.04234
8.82546	5.04386
8.83593	5.04538
8.84653	5.04689
8.85722	5.04849
8.86753	5.05019
8.87809	5.0519
8.88866	5.05359
8.89911	5.0553
8.90956	5.05696
8.92005	5.05856
8.9305	5.06013
8.9409	5.06162
8.95162	5.06305
8.96197	5.06442
8.97275	5.0657
8.9833	5.06688
8.99365	5.06808
9.00397	5.06928
9.01452	5.07051
9.02515	5.07183
9.03561	5.07326
9.04608	5.07472
9.05679	5.07624
9.06699	5.0777
9.07758	5.07919
9.08809	5.08069
9.09863	5.08222
9.10904	5.08378
9.11969	5.08546
9.13034	5.08713
9.14075	5.0888
9.15096	5.09047
9.16165	5.09206
9.17212	5.09364
9.18266	5.0952
9.19326	5.09666
9.20369	5.09806
9.2141	5.0994
9.22466	5.10068
9.23507	5.10187
9.24567	5.103
9.25612	5.10407
9.26667	5.10516
9.27721	5.1062
9.28778	5.10733
9.29793	5.10856
9.30851	5.10983
9.31916	5.11107
9.3297	5.11245
9.33979	5.1138
9.35055	5.11512
9.36103	5.11651
9.37137	5.11798
9.38202	5.11943
9.39255	5.1209
9.40309	5.12237
9.41367	5.1238
9.42415	5.12525
9.43449	5.12661
9.44511	5.12793
9.45568	5.12925
9.4662	5.13055
9.47671	5.13173
9.48723	5.1329
9.49764	5.13396
9.50816	5.13496
9.51867	5.13594
9.52908	5.13693
9.53963	5.13785
9.55025	5.13881
9.56072	5.13982
9.57113	5.1408
9.58162	5.14179
9.5922	5.14288
9.60267	5.14402
9.61317	5.14511
9.62378	5.14622
9.63422	5.14732
9.64466	5.14837
9.6553	5.14832
9.66594	5.1467
9.67661	5.14459
9.68678	5.14214
9.69723	5.13945
9.70785	5.13755
9.71826	5.13706
9.72867	5.1368
9.73941	5.1367
9.7497	5.13666
9.76013	5.13668
9.77075	5.13672
9.78127	5.13676
9.79196	5.13677
9.80225	5.13676
9.81283	5.13661
9.8234	5.13641
9.83393	5.13625
9.84421	5.13617
9.85468	5.13621
9.86527	5.13649
9.87564	5.13694
9.88616	5.13748
9.89685	5.13803
9.90728	5.13867
9.91779	5.13931
9.92852	5.13995
9.93877	5.14064
9.94925	5.14137
9.95988	5.14206
9.97034	5.1428
9.98088	5.14346
9.9915	5.14408
10.0007	5.14455
10.0112	5.14497
10.0217	5.14524
10.0321	5.14565
10.0421	5.15421
10.0493	5.1761
10.0537	5.19728
10.068	5.21814
10.0956	5.24213
10.1207	5.26194
10.1485	5.28314
10.1777	5.30563
10.2079	5.32925
10.2388	5.35387
10.2704	5.37926
10.3021	5.40493
10.3338	5.42992
10.3658	5.45363
10.3976	5.47569
10.4299	5.49586
10.472	5.51969
10.5148	5.53984
10.5679	5.55996
10.6421	5.57922
10.7163	5.58963
10.7901	5.59311
10.864	5.59169
10.9373	5.5873
11.0106	5.58126
11.0836	5.57471
11.1571	5.5683
11.2306	5.56245
11.3047	5.55723
11.3778	5.55276
11.4512	5.54835
11.5247	5.5425
11.5989	5.53532
11.673	5.52765
11.747	5.51992
11.8197	5.5124
11.8922	5.50558
11.9653	5.50008
12.0383	5.49715
12.1123	5.49694
12.1859	5.4988
12.2594	5.50221
12.3327	5.50529
12.4066	5.50782
12.4807	5.51047
12.5543	5.51343
12.6276	5.51665
12.7003	5.5201
12.7736	5.52391
12.8471	5.52908
12.9204	5.53559
12.9941	5.5426
13.0677	5.54943
13.1414	5.55566
13.2153	5.561
13.2889	5.56561
13.3624	5.56957
13.436	5.57279
13.5096	5.57524
13.5828	5.57767
13.6561	5.58048
13.729	5.58379
13.8025	5.58697
13.8765	5.59028
13.9505	5.5938
14.0241	5.59738
14.0972	5.60099
14.1709	5.60446
14.244	5.60716
14.318	5.60997
14.3917	5.61295
14.4647	5.61613
14.5376	5.61933
14.6109	5.62243
14.685	5.6253
14.7587	5.62681
14.8328	5.62688
14.9064	5.62564
14.9804	5.62046
15.0539	5.611
15.1278	5.59926
15.2024	5.57933
15.2659	5.55602
15.3187	5.53533
15.3714	5.51397
15.4246	5.49239
15.4762	5.47163
15.5374	5.45046
15.6098	5.42822
15.6834	5.40983
15.7566	5.40459
15.8292	5.40664
15.9023	5.41279
15.976	5.42194
16.0498	5.43335
16.1239	5.44624
16.1973	5.45955
16.2703	5.47274
16.3438	5.48569
16.4171	5.49784
16.4909	5.50841
16.5647	5.51756
16.6383	5.52508
16.7119	5.53089
16.7855	5.53497
16.8598	5.53702
16.9336	5.53752
17.0072	5.53736
17.0804	5.53679
17.1534	5.53639
17.2267	5.53634
17.2997	5.5365
17.3735	5.537
17.4471	5.53792
17.5209	5.539
17.5947	5.53997
17.6681	5.54061
17.7418	5.54092
17.8156	5.54088
17.8894	5.53861
17.9629	5.53522
18.0361	5.53073
18.1094	5.52487
18.1824	5.51768
18.2564	5.50965
18.3304	5.50113
18.4038	5.49426
18.477	5.48938
18.5503	5.48676
18.6235	5.48713
18.6971	5.49106
18.7703	5.49894
18.8429	5.51058
18.9156	5.52541
18.9888	5.54274
19.0626	5.56193
19.1365	5.58188
19.2108	5.5953
19.285	5.60313
19.3596	5.60852
19.434	5.61232
19.5061	5.61498
19.5786	5.617
19.6518	5.61871
19.7249	5.62482
19.7986	5.63617
19.8719	5.64894
19.9456	5.66193
20.0193	5.67449
20.0934	5.68558
20.1668	5.692
20.2406	5.69801
20.3144	5.70417
20.3878	5.70988
20.4608	5.71566
20.5345	5.72117
20.6076	5.72661
20.6809	5.73669
20.7542	5.74693
20.8277	5.75675
20.9017	5.76627
20.9752	5.77557
21.0488	5.78446
21.1222	5.79283
21.1963	5.80046
21.2699	5.80618
21.3439	5.81097
21.4173	5.81511
21.4906	5.81891
21.5637	5.82263
21.6369	5.8261
21.7104	5.82948
21.7841	5.834
21.8578	5.83914
21.9314	5.84437
22.0048	5.84959
22.0785	5.85458
22.1518	5.85948
22.2259	5.86424
22.2993	5.86925
22.3725	5.8746
22.4455	5.87968
22.5187	5.88456
22.5927	5.88952
22.6666	5.89441
22.7403	5.89897
22.8134	5.90293
22.8871	5.90604
22.9607	5.90837
23.0347	5.90978
23.1089	5.91062
23.1818	5.91128
23.2549	5.91106
23.3281	5.91019
23.402	5.90882
23.4757	5.90787
23.5492	5.90738
23.6224	5.90721
23.6957	5.90717
23.7693	5.9077
23.843	5.90806
23.9167	5.90847
23.9906	5.90865
24.0638	5.90795
24.1375	5.90599
24.2105	5.90375
24.2839	5.90165
24.3574	5.9003
24.4309	5.90016
24.5038	5.90124
24.5774	5.9022
24.6513	5.90222
24.7254	5.90282
24.7994	5.90265
24.8734	5.90116
24.9461	5.89806
25.0197	5.89128
25.0934	5.88039
25.1667	5.87145
25.241	5.86214
25.3138	5.85353
25.3866	5.8461
25.4597	5.83995
25.5337	5.83568
25.6076	5.83527
25.6816	5.8338
25.7556	5.83024
25.8288	5.82463
25.902	5.81808
25.9753	5.81124
26.0482	5.80444
26.1215	5.79901
26.195	5.7952
26.2689	5.79286
26.3426	5.79255
26.4162	5.79417
26.4895	5.79717
26.5628	5.80123
26.6362	5.80652
26.7092	5.81387
26.7825	5.82335
26.8552	5.8346
26.9288	5.84692
27.0026	5.85992
27.0766	5.8732
27.1502	5.88662
27.2235	5.90005
27.2973	5.91336
27.3705	5.92622
27.4446	5.93859
27.5181	5.95059
27.591	5.96232
27.6642	5.9735
27.7378	5.9838
27.812	5.99274
27.8855	6.00046
27.9594	6.00621
28.0331	6.01023
28.1067	6.0135
28.1804	6.01626
28.2533	6.01837
28.327	6.01989
28.4005	6.02138
28.474	6.02049
28.5479	6.02026
28.6211	6.02088
28.6946	6.02206
28.7675	6.0241
28.8414	6.02806
28.9142	6.03338
28.9874	6.04248
29.061	6.0533
29.1347	6.0648
29.2088	6.0771
29.2825	6.08967
29.3553	6.1023
29.4286	6.11472
29.5021	6.12582
29.576	6.13575
29.6501	6.14481
29.7236	6.15297
29.7966	6.16004
29.87	6.16639
29.944	6.17263
30.0177	6.18023
30.0913	6.18894
30.1644	6.1982
30.2375	6.20784
30.311	6.2181
30.3843	6.22858
30.4579	6.23951
30.5315	6.25069
30.6048	6.26179
30.6786	6.27293
30.7522	6.28449
30.8259	6.29634
30.8994	6.30778
30.9735	6.31793
31.047	6.32695
31.1205	6.33475
31.1935	6.34056
31.2668	6.34463
31.3409	6.34749
31.4148	6.34968
31.4881	6.35178
31.5613	6.35421
31.6349	6.35731
31.7083	6.36166
31.7822	6.36695
31.8559	6.37341
31.929	6.38117
32.0017	6.38973
32.075	6.39879
32.1486	6.4079
32.2223	6.417
32.2961	6.42602
32.3696	6.43475
32.4433	6.44324
32.5167	6.4517
32.5902	6.46028
32.6639	6.46923
32.7375	6.47822
32.8109	6.4847
32.8846	6.48987
32.9581	6.49483
33.0316	6.49978
33.1047	6.50406
33.1785	6.50787
33.2514	6.5129
33.325	6.52091
33.3981	6.5311
33.4719	6.54228
33.5459	6.55411
33.6198	6.56632
33.6927	6.57922
33.7658	6.59174
33.839	6.60333
33.9126	6.61297
33.9875	6.61591
34.0616	6.61635
34.1356	6.61549
34.2091	6.61351
34.2817	6.61068
34.355	6.608
34.4287	6.60606
34.5019	6.61015
34.5749	6.61694
34.6482	6.62539
34.7214	6.63457
34.7948	6.64427
34.8687	6.65439
34.9422	6.66481
35.016	6.67522
35.0896	6.6855
35.1632	6.69525
35.2366	6.70421
35.3102	6.71252
35.3841	6.72029
35.4574	6.72769
35.5304	6.73498
35.6037	6.74214
35.6772	6.7495
35.7514	6.75729
35.8251	6.7642
35.8985	6.77077
35.972	6.77691
36.0459	6.78131
36.1197	6.78262
36.1938	6.78224
36.2673	6.78074
36.3403	6.77838
36.4133	6.77527
36.4871	6.77157
36.5607	6.76835
36.6344	6.76731
36.7074	6.76726
36.7808	6.76855
36.854	6.77206
36.9273	6.77766
37.0008	6.78529
37.0744	6.79503
37.1478	6.80629
37.2211	6.81905
37.2943	6.83269
37.3678	6.84665
37.4412	6.86113
37.5152	6.87613
37.588	6.89157
37.6615	6.90724
37.7348	6.92299
37.8089	6.939
37.8832	6.95017
37.9576	6.95713
38.0315	6.96233
38.1051	6.96734
38.1772	6.97319
38.2493	6.97972
38.3229	6.98715
38.3964	7.00037
38.4698	7.01932
38.5431	7.04051
38.617	7.06239
38.6911	7.08456
38.7648	7.10657
38.8383	7.12807
38.9112	7.14896
38.9847	7.16986
39.0578	7.19058
39.1312	7.21092
39.2051	7.22945
39.2791	7.24485
39.3531	7.2582
39.4273	7.27039
39.5008	7.28162
39.5737	7.29188
39.6473	7.30127
39.7209	7.3111
39.7942	7.32333
39.8673	7.33662
39.9401	7.34985
40.0139	7.36288
40.0881	7.37578
40.1619	7.38853
40.2352	7.40083
40.3087	7.41281
40.3825	7.42399
40.456	7.43456
40.5302	7.4452
40.6029	7.4564
40.6758	7.46725
40.7487	7.47813
40.8226	7.4894
40.8967	7.5016
40.9703	7.51459
41.0437	7.52788
41.1171	7.54013
41.191	7.55124
41.2648	7.562
41.3386	7.57201
41.4121	7.58106
41.4851	7.58955
41.5587	7.59767
41.6316	7.60698
41.7049	7.61842
41.7783	7.63053
41.8524	7.64327
41.9255	7.6576
41.999	7.67256
42.0724	7.68752
42.1461	7.70187
42.22	7.71613
42.2941	7.7302
42.3669	7.74444
42.4401	7.75961
42.5131	7.7758
42.5862	7.79295
42.6601	7.81116
42.7337	7.83047
42.8074	7.85061
42.8806	7.87126
42.9544	7.89173
43.0281	7.91157
43.1019	7.93102
43.1755	7.95002
43.2484	7.96887
43.3221	7.98775
43.3952	8.00587
43.4689	8.02294
43.5428	8.0397
43.6164	8.05596
43.6899	8.07132
43.7634	8.08602
43.8372	8.10018
43.9105	8.11429
43.9843	8.12845
44.058	8.14276
44.1312	8.15735
44.2042	8.17235
44.2774	8.18717
44.3512	8.20205
44.4252	8.21684
44.4989	8.23124
44.5721	8.24522
44.6457	8.25827
44.7193	8.26989
44.7935	8.27943
44.8678	8.2883
44.9407	8.29722
45.0138	8.30511
45.0867	8.31304
45.1605	8.32209
45.234	8.33252
45.3073	8.34316
45.3809	8.354
45.4546	8.36513
45.5284	8.37775
45.6014	8.39048
45.6748	8.40273
45.7486	8.41479
45.822	8.4282
45.8956	8.44229
45.9686	8.4564
46.042	8.46961
46.1154	8.48208
46.1896	8.4949
46.2628	8.50848
46.336	8.52297
46.4093	8.5379
46.4831	8.55299
46.5571	8.56907
46.6311	8.58509
46.7042	8.60008
46.7775	8.61519
46.8505	8.6301
46.9237	8.64461
46.9975	8.65973
47.0711	8.67597
47.1445	8.6937
47.2175	8.71281
47.2918	8.73188
47.3656	8.75075
47.4396	8.7696
47.5129	8.78793
47.5859	8.8055
47.6593	8.82188
47.7325	8.83614
47.8062	8.84973
47.8803	8.86369
47.9538	8.87809
48.027	8.8924
48.1005	8.90687
48.1745	8.92059
48.2479	8.93511
48.3218	8.94921
48.3956	8.96332
48.4687	8.97744
48.541	8.9912
48.6143	9.00422
48.6884	9.01722
48.7625	9.03086
48.8364	9.0445
48.9097	9.05732
48.9833	9.06818
49.0569	9.07739
49.1307	9.08538
49.2049	9.09385
49.2774	9.1029
49.3503	9.11135
49.4236	9.1186
49.4978	9.12461
49.572	9.12963
49.6459	9.13321
49.7196	9.13611
49.7926	9.13908
49.8656	9.14308
49.9385	9.14882
50.0014	9.15645
50.0751	9.16869
50.1482	9.18415
50.2221	9.19454
50.2977	9.17628
50.3416	9.1544
50.375	9.13341
50.4085	9.10884
50.4402	9.0809
50.4468	9.07088
50.4506	9.0605

## Sheet: cylinder PC_30 2
cylinder PC_30 2	cylinder PC_30 2
Stauchung	Standardkraft
%	MPa
0	0.218601
6.26703e-05	0.217557
0.000100967	0.216783
0.000171445	0.216125
0.000190307	0.215562
0.000221734	0.215273
0.000139513	0.216525
0.00152617	0.219607
0.0085027	0.222812
0.0151798	0.226213
0.022629	0.230913
0.030039	0.236347
0.0372577	0.242008
0.0446378	0.247542
0.0521103	0.25297
0.0595552	0.258306
0.0667826	0.263615
0.0742579	0.268884
0.0814813	0.274162
0.0888636	0.279433
0.0960901	0.284768
0.103641	0.290132
0.110856	0.295595
0.118052	0.301094
0.125468	0.306661
0.133078	0.312258
0.14016	0.317925
0.147585	0.323591
0.154883	0.329292
0.16225	0.33497
0.169433	0.340671
0.176002	0.34559
0.183154	0.351332
0.190587	0.357103
0.197737	0.36292
0.205196	0.368729
0.21264	0.374587
0.219891	0.380504
0.227237	0.386444
0.234598	0.392419
0.241884	0.398436
0.249265	0.404486
0.256592	0.410576
0.263918	0.416704
0.27118	0.422857
0.27866	0.429036
0.285879	0.435302
0.293163	0.441626
0.300465	0.448003
0.30798	0.454424
0.315297	0.460954
0.322483	0.467568
0.329786	0.474222
0.337244	0.480859
0.344792	0.487493
0.352019	0.494162
0.359065	0.50086
0.366514	0.507516
0.374024	0.51414
0.381379	0.520805
0.388729	0.527518
0.395885	0.534233
0.40331	0.540947
0.410773	0.547702
0.418054	0.554461
0.42535	0.561279
0.432836	0.568057
0.439871	0.574847
0.447303	0.581702
0.454437	0.588596
0.461991	0.595451
0.469388	0.602375
0.476888	0.609363
0.484075	0.616421
0.491279	0.623519
0.498726	0.630703
0.506122	0.637958
0.51331	0.645346
0.52057	0.652838
0.527943	0.66037
0.535309	0.667992
0.542815	0.675714
0.550065	0.683474
0.557209	0.69131
0.564587	0.699201
0.571907	0.707134
0.579275	0.715094
0.586614	0.723121
0.594086	0.731172
0.601432	0.739229
0.608629	0.747301
0.6161	0.755357
0.623286	0.763458
0.630715	0.771521
0.637871	0.779618
0.644506	0.786564
0.651576	0.794667
0.65892	0.802829
0.66652	0.811002
0.673624	0.819181
0.680194	0.826254
0.687316	0.834566
0.694614	0.84289
0.701857	0.85129
0.709408	0.859754
0.716719	0.86829
0.723882	0.876944
0.731334	0.885637
0.738599	0.894379
0.746189	0.903141
0.753263	0.911935
0.76077	0.920751
0.768009	0.929595
0.775293	0.938416
0.782638	0.947288
0.790088	0.956173
0.797423	0.96507
0.804753	0.974057
0.812141	0.983019
0.819323	0.99202
0.826848	1.00104
0.833961	1.01007
0.841398	1.0191
0.848655	1.02819
0.855963	1.03726
0.863247	1.04637
0.870884	1.05543
0.878144	1.06451
0.885493	1.07358
0.892672	1.0826
0.900089	1.0916
0.907424	1.10059
0.914611	1.10952
0.922058	1.11848
0.929404	1.12741
0.936739	1.13634
0.94403	1.14524
0.951393	1.15417
0.958888	1.16311
0.965917	1.17208
0.973427	1.18104
0.980766	1.19005
0.988148	1.19908
0.995415	1.20821
1.0027	1.21733
1.00996	1.22649
1.01742	1.23565
1.02465	1.24487
1.0312	1.25277
1.0382	1.26204
1.04571	1.27129
1.05295	1.28057
1.06037	1.28985
1.06769	1.29916
1.07508	1.30845
1.08226	1.31774
1.08957	1.327
1.09706	1.33623
1.10444	1.34545
1.11187	1.35464
1.11908	1.36378
1.12651	1.37289
1.13388	1.38199
1.14112	1.39105
1.14864	1.40008
1.15598	1.40904
1.16337	1.41799
1.17051	1.42697
1.17782	1.43592
1.18527	1.44481
1.19278	1.45369
1.20001	1.4626
1.20727	1.47149
1.21463	1.48039
1.22196	1.48925
1.22924	1.49812
1.23243	1.50193
1.23983	1.51086
1.24705	1.51983
1.25755	1.53263
1.2681	1.54547
1.27857	1.55834
1.28914	1.57125
1.29941	1.58425
1.30994	1.5973
1.32062	1.61041
1.33079	1.62353
1.34145	1.6366
1.35192	1.64958
1.36243	1.66247
1.37306	1.67528
1.38325	1.68801
1.39408	1.70068
1.4043	1.71326
1.4149	1.72583
1.42521	1.73833
1.43575	1.75082
1.44615	1.76326
1.45684	1.77569
1.46725	1.78813
1.47778	1.8006
1.48822	1.81311
1.49873	1.82574
1.50903	1.83837
1.51978	1.85105
1.53013	1.86378
1.54074	1.87651
1.55123	1.88923
1.56175	1.90201
1.57223	1.91478
1.58268	1.92757
1.5931	1.9403
1.60368	1.95297
1.61408	1.96557
1.62463	1.97806
1.63504	1.9905
1.64544	2.00296
1.65608	2.01532
1.66664	2.02764
1.67712	2.03994
1.68747	2.05213
1.69802	2.06424
1.70846	2.07639
1.7191	2.08856
1.72935	2.10078
1.73976	2.11308
1.7503	2.12543
1.76083	2.13782
1.77126	2.15027
1.7817	2.1627
1.79217	2.17523
1.80274	2.18772
1.81346	2.20024
1.82376	2.21275
1.83421	2.22525
1.84469	2.23762
1.85526	2.24995
1.86578	2.26221
1.87632	2.2743
1.88686	2.28633
1.89701	2.29828
1.90769	2.3101
1.91814	2.32183
1.92869	2.33352
1.93933	2.34513
1.94974	2.35663
1.9603	2.3682
1.97046	2.37987
1.98112	2.39155
1.9918	2.4033
2.00205	2.4152
2.01263	2.42702
2.02341	2.43884
2.0335	2.45067
2.04413	2.46249
2.05443	2.47427
2.065	2.48607
2.07564	2.49779
2.08598	2.50949
2.09649	2.52113
2.10702	2.53269
2.11742	2.54426
2.12781	2.5558
2.13845	2.56727
2.14897	2.57867
2.15946	2.59001
2.16989	2.60126
2.18027	2.61241
2.19093	2.62349
2.20136	2.63454
2.2118	2.64558
2.22218	2.65659
2.23295	2.66766
2.24331	2.6788
2.25375	2.68995
2.26426	2.70116
2.27461	2.71237
2.28539	2.72356
2.2957	2.73476
2.30628	2.74603
2.31652	2.75728
2.32705	2.76859
2.3377	2.77989
2.34818	2.79108
2.35878	2.80218
2.36909	2.81315
2.37974	2.824
2.39031	2.83477
2.40058	2.84551
2.4111	2.85612
2.42177	2.86667
2.43207	2.87717
2.44234	2.88763
2.45298	2.89808
2.46342	2.90862
2.47393	2.91921
2.48441	2.92977
2.49508	2.94038
2.50539	2.95098
2.51584	2.96162
2.5264	2.97225
2.53694	2.98292
2.5473	2.99359
2.55787	3.00417
2.56848	3.0147
2.57879	3.02516
2.58937	3.03557
2.59982	3.04591
2.61025	3.05622
2.62069	3.06645
2.63117	3.07657
2.64179	3.08663
2.65221	3.09658
2.6628	3.1065
2.67307	3.11637
2.6837	3.12617
2.69425	3.13591
2.70459	3.14564
2.71509	3.15534
2.72557	3.16503
2.73597	3.17476
2.7465	3.18452
2.75712	3.19429
2.76761	3.20407
2.77805	3.2139
2.78852	3.22375
2.79905	3.23363
2.80959	3.24355
2.81994	3.25349
2.83049	3.26335
2.8411	3.27319
2.85147	3.28295
2.86207	3.29261
2.8726	3.30214
2.88284	3.31162
2.89344	3.32088
2.90413	3.33017
2.91406	3.33935
2.92497	3.34853
2.93533	3.35762
2.94587	3.36677
2.95624	3.37577
2.9666	3.38479
2.97725	3.39372
2.98772	3.4027
2.99814	3.41162
3.0088	3.42052
3.01921	3.4295
3.0295	3.43853
3.04019	3.44751
3.05075	3.45659
3.06111	3.46576
3.07154	3.47481
3.08223	3.48387
3.0927	3.49291
3.1033	3.50187
3.11371	3.51075
3.12406	3.51962
3.13458	3.52844
3.1451	3.53723
3.15545	3.54602
3.16616	3.55472
3.17663	3.5633
3.18727	3.57179
3.19751	3.58013
3.20811	3.58841
3.21849	3.59656
3.22918	3.60467
3.23958	3.61278
3.25001	3.6209
3.26061	3.62904
3.27093	3.63727
3.28137	3.6456
3.29196	3.65392
3.30254	3.66231
3.31298	3.67061
3.32342	3.67892
3.33383	3.68717
3.34434	3.69537
3.35483	3.70353
3.3653	3.71171
3.37561	3.71983
3.38609	3.72788
3.39677	3.73587
3.40712	3.74377
3.41768	3.75157
3.42806	3.75928
3.43879	3.767
3.44901	3.77463
3.45975	3.78224
3.47005	3.78979
3.48053	3.7973
3.49091	3.80481
3.50145	3.8123
3.51204	3.81979
3.52239	3.8273
3.53302	3.83484
3.54347	3.84233
3.554	3.84991
3.56448	3.85751
3.5752	3.86506
3.58558	3.87259
3.59592	3.87999
3.60664	3.88728
3.61704	3.8945
3.6274	3.90164
3.6381	3.90871
3.64829	3.9158
3.65898	3.9229
3.6693	3.9299
3.67996	3.9369
3.69045	3.94382
3.7009	3.95067
3.71126	3.95741
3.72197	3.96408
3.73249	3.97068
3.74291	3.97725
3.75331	3.9838
3.76378	3.99039
3.77441	3.99702
3.7847	4.00374
3.79517	4.01052
3.80577	4.01735
3.81613	4.02417
3.82655	4.03103
3.83701	4.03783
3.84776	4.04463
3.85804	4.05145
3.86884	4.0583
3.87904	4.06508
3.8897	4.07193
3.90013	4.07871
3.91063	4.08536
3.92109	4.09192
3.93161	4.09841
3.94217	4.10467
3.95281	4.1109
3.96303	4.11706
3.97346	4.12311
3.984	4.12912
3.99454	4.13511
4.00513	4.14102
4.01565	4.1469
4.02606	4.15281
4.03653	4.15875
4.04701	4.16477
4.05746	4.17085
4.06799	4.17698
4.07852	4.18315
4.08893	4.18936
4.09951	4.19551
4.11006	4.20166
4.12037	4.20781
4.13084	4.21398
4.14124	4.22007
4.15189	4.22617
4.16229	4.23223
4.17256	4.23818
4.18327	4.24399
4.19381	4.24971
4.2042	4.25531
4.21477	4.26063
4.22523	4.26574
4.23574	4.27076
4.24615	4.27567
4.25669	4.28053
4.26718	4.2855
4.27758	4.29056
4.28807	4.29567
4.29862	4.30081
4.30908	4.30599
4.31941	4.31125
4.32999	4.31657
4.34034	4.32186
4.35102	4.32724
4.36141	4.33262
4.37193	4.33796
4.38239	4.34324
4.39283	4.34858
4.4034	4.35381
4.4139	4.35903
4.42441	4.36426
4.43491	4.36943
4.44553	4.37449
4.45591	4.37952
4.46623	4.38447
4.47685	4.3893
4.48736	4.3941
4.49774	4.39891
4.50842	4.40356
4.51884	4.40821
4.52921	4.41279
4.53987	4.41728
4.55025	4.4218
4.5605	4.42641
4.57128	4.43093
4.58193	4.43559
4.59212	4.44035
4.60282	4.44507
4.61334	4.44985
4.62361	4.45475
4.63403	4.45969
4.64461	4.46461
4.65528	4.46962
4.66542	4.47456
4.67596	4.47952
4.68646	4.48441
4.69694	4.48925
4.70747	4.49401
4.71797	4.4987
4.72858	4.50329
4.73895	4.50784
4.74953	4.51235
4.76009	4.51679
4.77051	4.52119
4.78117	4.52548
4.79155	4.5296
4.80199	4.53363
4.81223	4.53762
4.82283	4.54157
4.83351	4.54555
4.84383	4.54965
4.85432	4.55382
4.86495	4.558
4.87521	4.56218
4.88574	4.56642
4.89628	4.57064
4.9068	4.57492
4.91716	4.57926
4.92781	4.58364
4.93848	4.58798
4.94878	4.59229
4.9591	4.59651
4.96967	4.60066
4.98028	4.60477
4.99053	4.60885
5.00124	4.61267
5.01175	4.6158
5.0221	4.61866
5.03272	4.62134
5.04298	4.62392
5.05352	4.62658
5.06411	4.62982
5.0745	4.63319
5.08499	4.63657
5.09548	4.64003
5.10596	4.64352
5.11644	4.64704
5.12692	4.65064
5.13724	4.65434
5.1477	4.65808
5.15831	4.66187
5.16889	4.66578
5.17917	4.66975
5.18974	4.67374
5.20019	4.6777
5.21079	4.68162
5.22117	4.68547
5.23159	4.68925
5.24219	4.69296
5.2527	4.69665
5.26311	4.70028
5.2737	4.70387
5.28426	4.7074
5.29473	4.71084
5.30524	4.71421
5.31554	4.71754
5.32611	4.72084
5.33675	4.72408
5.34728	4.72739
5.35752	4.73072
5.36816	4.73412
5.37879	4.73756
5.38912	4.74108
5.39952	4.74463
5.41008	4.74823
5.42047	4.75183
5.43099	4.75544
5.44149	4.75907
5.45201	4.76276
5.46245	4.76643
5.47287	4.77012
5.48333	4.77384
5.49386	4.77754
5.50443	4.78116
5.51492	4.78478
5.52524	4.7883
5.53595	4.79175
5.54622	4.79511
5.55687	4.79842
5.56723	4.80167
5.57788	4.80486
5.5884	4.808
5.59874	4.81114
5.60929	4.8143
5.61982	4.8174
5.63019	4.82051
5.64066	4.82369
5.65112	4.82686
5.66179	4.83003
5.67219	4.83332
5.68255	4.83662
5.69321	4.83991
5.7036	4.84323
5.71417	4.84653
5.72465	4.84973
5.73512	4.85289
5.74551	4.85597
5.7561	4.85907
5.76645	4.86213
5.77718	4.86517
5.78776	4.86818
5.79812	4.87117
5.80845	4.87402
5.81905	4.87689
5.82937	4.8797
5.84	4.88248
5.85053	4.88518
5.86093	4.88788
5.87133	4.89044
5.88202	4.89299
5.89228	4.89557
5.90293	4.89822
5.91324	4.90092
5.92376	4.9037
5.93434	4.9065
5.94472	4.90931
5.95521	4.9121
5.96572	4.91488
5.9761	4.91766
5.98654	4.9205
5.99705	4.92328
6.00783	4.92601
6.01812	4.92871
6.02861	4.9314
6.03904	4.934
6.0495	4.93664
6.06013	4.93918
6.07071	4.94167
6.08112	4.94401
6.09157	4.94635
6.10188	4.94859
6.11256	4.95083
6.12314	4.95308
6.13335	4.95538
6.14397	4.95762
6.15462	4.9598
6.16511	4.96201
6.17533	4.96431
6.1859	4.9666
6.19655	4.96896
6.20685	4.97149
6.21735	4.97407
6.22787	4.97666
6.23834	4.9793
6.24882	4.98197
6.2592	4.98463
6.26971	4.98734
6.28036	4.98997
6.29081	4.99255
6.30116	4.99509
6.31175	4.99755
6.32211	4.99994
6.3326	5.00238
6.34308	5.0048
6.35382	5.00719
6.36418	5.00953
6.37484	5.01179
6.38516	5.01398
6.39569	5.01606
6.40614	5.01809
6.41648	5.02014
6.427	5.0222
6.43781	5.02425
6.4479	5.02634
6.45868	5.02852
6.46885	5.0307
6.47962	5.0329
6.48998	5.03517
6.50037	5.03748
6.51109	5.03979
6.5215	5.04215
6.53191	5.04453
6.5423	5.04695
6.55274	5.04937
6.56341	5.05176
6.57392	5.05412
6.58441	5.05637
6.59484	5.05851
6.6053	5.06059
6.61576	5.06257
6.62627	5.06442
6.63671	5.06619
6.64739	5.0678
6.65778	5.06885
6.66837	5.06967
6.67889	5.07036
6.68924	5.07108
6.69965	5.07186
6.71023	5.07313
6.72074	5.07457
6.73128	5.07618
6.74165	5.07786
6.75202	5.07962
6.76255	5.08142
6.77306	5.08329
6.78348	5.08521
6.79407	5.08714
6.80468	5.08905
6.81505	5.09102
6.82535	5.09295
6.83593	5.09489
6.84631	5.09679
6.85697	5.09863
6.86747	5.10039
6.87792	5.10206
6.88847	5.10369
6.89874	5.10526
6.90932	5.10676
6.91966	5.10816
6.93047	5.10947
6.94095	5.11065
6.95135	5.1118
6.96184	5.11299
6.97227	5.11426
6.98279	5.11565
6.99327	5.11718
7.00365	5.11876
7.01434	5.12038
7.02464	5.12208
7.03515	5.1238
7.04567	5.12553
7.05629	5.12728
7.06665	5.12908
7.07708	5.13088
7.08781	5.13266
7.09822	5.13447
7.10853	5.13629
7.11925	5.13801
7.12973	5.13963
7.14012	5.14124
7.15063	5.1426
7.16125	5.14399
7.17118	5.14536
7.18212	5.14671
7.19232	5.14801
7.20292	5.14935
7.21361	5.15052
7.22397	5.15167
7.23434	5.15277
7.24498	5.15391
7.25527	5.15516
7.26574	5.15641
7.27637	5.15774
7.28674	5.15915
7.29719	5.16053
7.30779	5.16187
7.31833	5.16323
7.32871	5.16465
7.339	5.16602
7.34985	5.16741
7.36023	5.16883
7.37084	5.17026
7.38116	5.17159
7.39174	5.17289
7.40227	5.17409
7.4127	5.17527
7.42311	5.17632
7.43363	5.17733
7.44413	5.17827
7.45466	5.17909
7.4652	5.17974
7.47559	5.18037
7.48623	5.18096
7.49662	5.18152
7.50721	5.18216
7.51763	5.18282
7.52817	5.18346
7.53866	5.18414
7.54882	5.18486
7.55942	5.18561
7.56999	5.18639
7.5806	5.18724
7.591	5.18797
7.60146	5.18866
7.61192	5.18933
7.62234	5.18995
7.63288	5.19056
7.64322	5.19124
7.65382	5.19196
7.66433	5.19258
7.67506	5.19317
7.68518	5.19372
7.6957	5.19416
7.70627	5.19451
7.71679	5.1949
7.72717	5.19525
7.73776	5.19551
7.74824	5.19572
7.75864	5.19588
7.76903	5.19575
7.77968	5.19548
7.79014	5.19513
7.80067	5.19481
7.81089	5.19457
7.82155	5.19465
7.83199	5.19497
7.84256	5.19552
7.85303	5.19621
7.86353	5.19693
7.87411	5.19778
7.88446	5.19866
7.89517	5.19956
7.90539	5.20049
7.91574	5.20152
7.92644	5.20252
7.93698	5.20355
7.94739	5.20459
7.95772	5.20555
7.96837	5.20642
7.97888	5.20726
7.98922	5.20801
7.9998	5.20873
8.0102	5.20945
8.02086	5.21017
8.03117	5.21085
8.04183	5.21161
8.05222	5.21239
8.06261	5.21323
8.07323	5.21415
8.08362	5.21519
8.09407	5.2163
8.10467	5.21745
8.11498	5.21867
8.12531	5.21995
8.13592	5.22119
8.14671	5.22246
8.15709	5.22378
8.16752	5.22507
8.17812	5.22635
8.18857	5.22756
8.19885	5.22858
8.20957	5.22947
8.22003	5.23019
8.23057	5.23074
8.24112	5.23112
8.25156	5.23154
8.26176	5.23187
8.27247	5.23219
8.283	5.23248
8.2934	5.23287
8.30377	5.23317
8.31456	5.23345
8.32493	5.23353
8.33535	5.2335
8.34592	5.23326
8.35663	5.23278
8.36681	5.23219
8.37737	5.23171
8.38795	5.23134
8.39824	5.23116
8.40882	5.23122
8.41934	5.23144
8.42971	5.23181
8.44005	5.23231
8.45057	5.23291
8.46112	5.23363
8.4715	5.23441
8.48198	5.23516
8.49254	5.23589
8.50297	5.23657
8.51341	5.23721
8.52395	5.23783
8.53431	5.23852
8.54499	5.23918
8.55553	5.23984
8.56609	5.24055
8.57633	5.24125
8.58697	5.24194
8.59731	5.24269
8.60768	5.24355
8.61836	5.24446
8.62889	5.24546
8.63926	5.24656
8.6497	5.24772
8.66029	5.24892
8.67072	5.25015
8.68126	5.25141
8.69187	5.25267
8.70223	5.25397
8.71266	5.25526
8.72331	5.25654
8.73358	5.25788
8.74406	5.25922
8.7546	5.26045
8.76516	5.26166
8.77566	5.26286
8.78598	5.26395
8.79656	5.26488
8.80715	5.26585
8.81744	5.26675
8.82825	5.26748
8.83857	5.26822
8.84899	5.26899
8.85968	5.26966
8.87004	5.27042
8.88027	5.27127
8.89102	5.27205
8.90144	5.27286
8.91207	5.27371
8.92256	5.2745
8.93284	5.27539
8.9433	5.27637
8.95392	5.27742
8.96441	5.27849
8.97505	5.27956
8.98518	5.28053
8.99586	5.2815
9.00614	5.28242
9.01677	5.28328
9.02731	5.28413
9.03785	5.28482
9.04827	5.28525
9.05873	5.28548
9.0693	5.28564
9.07968	5.28573
9.09016	5.28587
9.10067	5.28609
9.11115	5.28634
9.12194	5.28655
9.13207	5.28679
9.14263	5.28706
9.15317	5.2874
9.16365	5.28785
9.17416	5.28842
9.18455	5.28896
9.19524	5.28954
9.20565	5.29017
9.21604	5.29085
9.22655	5.29152
9.23697	5.29231
9.24746	5.29315
9.25808	5.29401
9.26864	5.29484
9.27904	5.2957
9.28934	5.29655
9.2999	5.29737
9.31052	5.2982
9.32078	5.29904
9.33145	5.29982
9.34187	5.3006
9.35226	5.30133
9.36291	5.302
9.37325	5.30264
9.3838	5.30325
9.39427	5.30379
9.40483	5.30434
9.41519	5.30488
9.4258	5.30541
9.43612	5.30601
9.44659	5.30667
9.45718	5.30737
9.4676	5.30818
9.47784	5.30906
9.48854	5.30993
9.4989	5.31084
9.50935	5.3118
9.51995	5.31277
9.53046	5.31372
9.54098	5.31468
9.55153	5.31559
9.562	5.31652
9.57233	5.31736
9.58293	5.31817
9.59346	5.31889
9.60394	5.31958
9.61446	5.32018
9.62496	5.32073
9.63538	5.32121
9.64592	5.32168
9.65639	5.32213
9.66679	5.32256
9.67729	5.32295
9.68794	5.32337
9.69826	5.32379
9.70878	5.32423
9.71921	5.32467
9.72981	5.3252
9.74025	5.32576
9.75074	5.32632
9.7612	5.32685
9.77171	5.32715
9.78221	5.32738
9.79268	5.32759
9.80315	5.32782
9.81362	5.32808
9.82398	5.32855
9.8346	5.32904
9.8451	5.32951
9.85559	5.32994
9.86592	5.33029
9.87667	5.33066
9.88691	5.33098
9.89754	5.3313
9.90792	5.33162
9.91849	5.33195
9.92911	5.33224
9.93938	5.33254
9.94997	5.33287
9.96051	5.33321
9.97093	5.33363
9.9813	5.33415
9.99166	5.33474
10.0002	5.33527
10.0106	5.33603
10.0212	5.33688
10.0317	5.338
10.0415	5.35022
10.0474	5.37216
10.0519	5.39473
10.0673	5.4167
10.0955	5.44197
10.1213	5.46295
10.1492	5.4855
10.1784	5.50948
10.2086	5.53466
10.2392	5.56088
10.2702	5.58797
10.3016	5.61538
10.3331	5.64218
10.3648	5.66774
10.3966	5.69167
10.4286	5.71375
10.4605	5.73388
10.5031	5.75753
10.5458	5.77754
10.5986	5.79755
10.6726	5.81674
10.7468	5.82683
10.8206	5.82954
10.8942	5.82655
10.9679	5.81987
11.0412	5.81092
11.1142	5.8008
11.1874	5.79028
11.2604	5.78019
11.3338	5.77082
11.4075	5.7624
11.4814	5.75498
11.554	5.74871
11.6273	5.7432
11.7007	5.73833
11.7744	5.73418
11.8483	5.731
11.9217	5.72789
11.9945	5.72445
12.0675	5.72005
12.141	5.71318
12.2147	5.70583
12.2888	5.69896
12.3617	5.69292
12.4344	5.68809
12.5075	5.6848
12.5813	5.68322
12.6548	5.68561
12.7282	5.68947
12.8014	5.69338
12.8745	5.69695
12.948	5.69971
13.0214	5.70059
13.0948	5.70004
13.1688	5.69554
13.2427	5.68668
13.3166	5.67624
13.3906	5.66525
13.4633	5.65471
13.5357	5.6456
13.6087	5.63769
13.6822	5.6329
13.7553	5.63315
13.8284	5.63531
13.9016	5.6382
13.975	5.64143
14.0491	5.64496
14.1226	5.64849
14.1957	5.65199
14.2689	5.6557
14.3425	5.65931
14.4158	5.66257
14.49	5.66526
14.563	5.66725
14.6359	5.66862
14.7089	5.6693
14.7825	5.66909
14.8563	5.66826
14.93	5.66706
15.0035	5.66558
15.0766	5.66426
15.1502	5.66005
15.2239	5.65436
15.2977	5.64747
15.3717	5.64011
15.4445	5.63291
15.5174	5.62625
15.5904	5.62029
15.6635	5.61757
15.7366	5.61734
15.8103	5.61917
15.8837	5.62292
15.9565	5.62785
16.0297	5.63324
16.1034	5.63872
16.1773	5.6443
16.2511	5.64991
16.3244	5.65515
16.3973	5.66005
16.4707	5.66447
16.5437	5.66839
16.6175	5.67154
16.6909	5.67447
16.7643	5.67726
16.8374	5.67981
16.9109	5.68194
16.9849	5.68386
17.0586	5.68538
17.1321	5.68699
17.2051	5.68853
17.278	5.69016
17.3513	5.6919
17.4243	5.69384
17.4979	5.69594
17.5716	5.69757
17.645	5.69878
17.719	5.69977
17.7922	5.70077
17.8656	5.70196
17.939	5.70333
18.0126	5.70521
18.0858	5.7076
18.1587	5.70842
18.2317	5.70949
18.3052	5.71122
18.3788	5.71406
18.452	5.71794
18.5252	5.72236
18.5985	5.72837
18.672	5.73823
18.7452	5.749
18.8193	5.75961
18.8927	5.77009
18.9657	5.78031
19.0385	5.79009
19.1117	5.79939
19.1853	5.80837
19.2589	5.81732
19.3327	5.82644
19.4059	5.83523
19.4796	5.84364
19.553	5.85166
19.6265	5.85894
19.7001	5.86552
19.7733	5.87141
19.8463	5.87679
19.9197	5.88188
19.993	5.88698
20.0663	5.89178
20.14	5.89631
20.214	5.9006
20.2869	5.905
20.3602	5.90935
20.4336	5.91243
20.5072	5.91467
20.5811	5.91661
20.6549	5.91813
20.7275	5.91953
20.8007	5.92099
20.8737	5.92228
20.947	5.92395
21.021	5.92583
21.0944	5.92791
21.1678	5.92998
21.2411	5.9318
21.3148	5.93324
21.3882	5.93457
21.4619	5.93599
21.5351	5.93732
21.6081	5.93844
21.6816	5.93984
21.7547	5.94133
21.828	5.94295
21.9017	5.94419
21.9751	5.94499
22.0487	5.94562
22.1222	5.94605
22.1957	5.94635
22.2688	5.94592
22.3427	5.94509
22.4161	5.94513
22.4892	5.94633
22.5619	5.94756
22.6349	5.94912
22.7085	5.95115
22.7826	5.95333
22.8562	5.95568
22.9291	5.95797
23.0024	5.96015
23.0759	5.96216
23.1494	5.96418
23.2236	5.9663
23.2966	5.96948
23.3694	5.97306
23.4425	5.97548
23.5161	5.97748
23.5897	5.97984
23.6633	5.98211
23.7367	5.98407
23.8098	5.98465
23.8835	5.98467
23.957	5.9851
24.0305	5.98503
24.1042	5.98399
24.1775	5.98006
24.2511	5.97512
24.3243	5.97084
24.3974	5.96734
24.4702	5.96421
24.5436	5.96229
24.6168	5.96261
24.6898	5.96724
24.7629	5.97428
24.8366	5.98252
24.9104	5.9913
24.9845	6.00084
25.0576	6.01031
25.1305	6.0193
25.2035	6.02756
25.2767	6.03472
25.3506	6.04084
25.4242	6.04646
25.4978	6.0518
25.5706	6.057
25.6444	6.0621
25.718	6.06744
25.7915	6.07344
25.8651	6.0801
25.9377	6.08735
26.0109	6.09528
26.084	6.10336
26.1573	6.11145
26.2309	6.11969
26.3046	6.12809
26.3782	6.1366
26.4515	6.14518
26.525	6.15384
26.5984	6.16263
26.6718	6.17124
26.7455	6.17968
26.8185	6.18849
26.8917	6.19777
26.9643	6.20732
27.0377	6.21719
27.1116	6.22752
27.1853	6.23831
27.2588	6.24929
27.3319	6.26004
27.4057	6.26975
27.4792	6.27553
27.5537	6.27762
27.6271	6.27802
27.7004	6.27713
27.7729	6.27522
27.8458	6.27281
27.9195	6.27069
27.9928	6.27107
28.0663	6.27449
28.1395	6.27933
28.213	6.28543
28.2864	6.2922
28.3593	6.29919
28.4333	6.30656
28.5064	6.31422
28.5796	6.3222
28.653	6.33029
28.7261	6.33791
28.7997	6.34495
28.8734	6.35183
28.9473	6.35876
29.0201	6.36623
29.0928	6.37417
29.1664	6.38256
29.2399	6.39173
29.3139	6.40202
29.3873	6.41279
29.4603	6.42384
29.5333	6.43461
29.6066	6.44486
29.6805	6.45242
29.7546	6.45671
29.8282	6.45984
29.9016	6.46188
29.9747	6.46253
30.0482	6.46186
30.1218	6.46043
30.1956	6.45963
30.2687	6.46113
30.3415	6.46268
30.4148	6.46399
30.4882	6.46481
30.5616	6.46564
30.6353	6.46615
30.7086	6.46584
30.7823	6.4644
30.8558	6.46231
30.9296	6.45953
31.0029	6.45606
31.0766	6.45203
31.15	6.44799
31.223	6.44422
31.2957	6.44071
31.3687	6.4367
31.4425	6.43184
31.5167	6.42487
31.5905	6.41574
31.6642	6.40463
31.7378	6.39128
31.8111	6.37496
31.8852	6.35386
31.9487	6.3339
32.0116	6.31446
32.0844	6.29293
32.1565	6.27267
32.2294	6.25388
32.3026	6.23707
32.3762	6.22453
32.4495	6.21586
32.5226	6.20982
32.5962	6.20552
32.6695	6.20188
32.7428	6.19915
32.8165	6.19764
32.8896	6.19688
32.9627	6.19645
33.0359	6.19631
33.1092	6.19622
33.1825	6.19669
33.2562	6.19803
33.3299	6.20054
33.4026	6.20459
33.4754	6.21017
33.5489	6.21699
33.6227	6.2254
33.6967	6.2347
33.7703	6.24093
33.8433	6.24389
33.917	6.24707
33.9904	6.25129
34.0629	6.25673
34.1358	6.26374
34.2087	6.27291
34.282	6.28629
34.3556	6.30453
34.4295	6.32393
34.5031	6.34337
34.5766	6.36213
34.6497	6.37895
34.7229	6.3941
34.7964	6.40844
34.8699	6.42228
34.9431	6.43591
35.0166	6.44967
35.0897	6.46363
35.1635	6.47817
35.2368	6.49359
35.3104	6.50909
35.3838	6.52428
35.4574	6.53878
35.5307	6.55272
35.6038	6.56621
35.6767	6.57951
35.75	6.59251
35.8239	6.60534
35.8977	6.61828
35.971	6.63136
36.0443	6.64446
36.1176	6.6573
36.191	6.6696
36.265	6.68171
36.3384	6.69418
36.4113	6.70673
36.4842	6.7189
36.5576	6.73069
36.6314	6.74226
36.7051	6.75344
36.7785	6.76398
36.8518	6.77366
36.9253	6.78265
36.9987	6.79111
37.072	6.79901
37.1457	6.80659
37.2191	6.81391
37.2924	6.82093
37.3656	6.82765
37.439	6.83404
37.5123	6.8397
37.5859	6.8447
37.6597	6.84966
37.7326	6.85473
37.8057	6.85934
37.8792	6.8631
37.9534	6.86596
38.0274	6.86787
38.1011	6.8683
38.174	6.86788
38.2471	6.86708
38.3201	6.86583
38.3932	6.86449
38.467	6.86374
38.5402	6.86454
38.6133	6.86719
38.6866	6.87053
38.7606	6.87435
38.8342	6.87892
38.908	6.88068
38.9818	6.87562
39.0555	6.86782
39.1296	6.85975
39.202	6.852
39.2738	6.84482
39.3467	6.83886
39.4203	6.83606
39.4937	6.84141
39.5674	6.85106
39.6408	6.86274
39.714	6.87535
39.7875	6.88859
39.8609	6.90244
39.9339	6.9173
40.0065	6.93323
40.0795	6.94951
40.1534	6.9659
40.2272	6.98245
40.3011	6.999
40.3741	7.01546
40.4477	7.03124
40.5211	7.04525
40.5949	7.05787
40.6689	7.06988
40.7417	7.08117
40.8144	7.09167
40.8872	7.10185
40.961	7.11237
41.0346	7.1244
41.108	7.13795
41.1814	7.15235
41.2546	7.16762
41.3283	7.18281
41.4018	7.19744
41.4754	7.2118
41.5489	7.2257
41.6217	7.2391
41.6951	7.25228
41.7682	7.26568
41.8415	7.27931
41.915	7.29313
41.9892	7.30688
42.0622	7.32075
42.1355	7.33452
42.2087	7.3475
42.2823	7.3594
42.3562	7.37111
42.43	7.38257
42.5028	7.39414
42.576	7.40578
42.6488	7.41635
42.7225	7.42595
42.7965	7.43597
42.8699	7.44695
42.943	7.45855
43.0159	7.47007
43.0896	7.48145
43.1632	7.49355
43.237	7.50656
43.3102	7.5196
43.3833	7.53254
43.4566	7.54567
43.5297	7.55874
43.6029	7.5721
43.6766	7.58616
43.75	7.60076
43.8233	7.6153
43.897	7.6298
43.9706	7.64396
44.0438	7.65714
44.1178	7.66962
44.1912	7.6815
44.2643	7.69336
44.3369	7.70541
44.4101	7.71737
44.4839	7.72954
44.5576	7.7426
44.6311	7.75587
44.7041	7.76946
44.7777	7.78319
44.8509	7.79673
44.9248	7.80981
44.9987	7.82288
45.0715	7.83644
45.1445	7.85007
45.2175	7.86411
45.2911	7.87855
45.3645	7.89344
45.4378	7.90747
45.5114	7.92062
45.585	7.9337
45.6587	7.94662
45.7317	7.95899
45.8053	7.97082
45.8789	7.9822
45.9519	7.99407
46.0254	8.00694
46.0984	8.01985
46.1718	8.0323
46.2453	8.0445
46.3192	8.05716
46.3921	8.07067
46.4651	8.08479
46.5385	8.09908
46.6122	8.11305
46.6863	8.12737
46.7601	8.14174
46.8327	8.15602
46.9059	8.17033
46.9785	8.18414
47.052	8.19751
47.126	8.21134
47.1994	8.22627
47.2726	8.24148
47.3457	8.25657
47.4198	8.27115
47.4934	8.28589
47.5672	8.30102
47.6401	8.3161
47.713	8.33107
47.7863	8.34431
47.8599	8.35146
47.934	8.3575
48.0084	8.36311
48.0817	8.36717
48.1541	8.36876
48.2278	8.36873
48.3019	8.36853
48.3749	8.37328
48.4483	8.37821
48.5216	8.38325
48.5947	8.38776
48.6674	8.39335
48.7407	8.39937
48.8145	8.40603
48.8881	8.41318
48.9616	8.41902
49.0349	8.42451
49.1087	8.4311
49.1818	8.43786
49.2553	8.44441
49.3289	8.45131
49.4017	8.4593
49.4745	8.469
49.5476	8.47899
49.6214	8.4894
49.6952	8.50033
49.7685	8.51174
49.842	8.52343
49.9151	8.53546
49.9885	8.5479
50.0093	8.55168
50.0824	8.56461
50.1565	8.57249
50.2319	8.5549
50.2757	8.53415
50.3086	8.51413
50.342	8.49057
50.3744	8.46378
50.3868	8.44422
50.3896	8.43396

## Sheet: cylinder PC_30 3
cylinder PC_30 3	cylinder PC_30 3
Stauchung	Standardkraft
%	MPa
0	0.223184
4.74851e-05	0.222676
4.75344e-05	0.222248
7.22282e-05	0.221893
0.000112761	0.221574
0.000144543	0.22156
6.90363e-06	0.223087
0.00204609	0.226362
0.00947551	0.229651
0.0160909	0.233098
0.0234879	0.237829
0.0309261	0.243251
0.0384443	0.248808
0.0457626	0.254258
0.053163	0.259625
0.0605278	0.264947
0.0679047	0.270271
0.0753205	0.275657
0.0826116	0.2811
0.0899052	0.286644
0.097324	0.292296
0.10454	0.298054
0.111888	0.303907
0.119305	0.309823
0.126686	0.315791
0.133971	0.321821
0.141321	0.327892
0.148654	0.333968
0.156143	0.340058
0.163475	0.346146
0.170918	0.35224
0.178143	0.358362
0.18537	0.364482
0.192726	0.370579
0.200351	0.376676
0.207594	0.382787
0.214915	0.388918
0.222126	0.395022
0.228689	0.400252
0.236075	0.406375
0.24307	0.412477
0.250515	0.418608
0.25715	0.423848
0.264166	0.429975
0.271692	0.436158
0.278769	0.442392
0.285382	0.447754
0.292757	0.454104
0.300165	0.460525
0.307388	0.467061
0.314659	0.473666
0.322015	0.480386
0.329499	0.487176
0.336601	0.494076
0.344074	0.501095
0.35125	0.508163
0.358743	0.515313
0.366294	0.522536
0.37343	0.529773
0.380746	0.537097
0.388023	0.544455
0.395325	0.551819
0.40285	0.559233
0.410166	0.566644
0.417606	0.574062
0.424943	0.581515
0.432228	0.588968
0.43965	0.596427
0.446873	0.60391
0.454338	0.611339
0.46154	0.618772
0.468136	0.62514
0.475156	0.632558
0.482581	0.639987
0.490218	0.647392
0.497317	0.654762
0.504869	0.662179
0.512054	0.669631
0.519244	0.677094
0.526662	0.684607
0.534184	0.692127
0.54155	0.699676
0.548725	0.707324
0.556161	0.714964
0.563401	0.722665
0.569985	0.729255
0.577165	0.73699
0.584665	0.744747
0.591913	0.752553
0.599218	0.760344
0.606561	0.768174
0.614026	0.776043
0.621299	0.783937
0.628602	0.791883
0.635182	0.79866
0.642315	0.806613
0.649782	0.814561
0.65695	0.82257
0.6644	0.83052
0.671666	0.838469
0.67919	0.846421
0.686353	0.85439
0.693728	0.86232
0.701066	0.870215
0.708569	0.878125
0.715869	0.886009
0.722904	0.893866
0.729628	0.90057
0.73677	0.908353
0.744119	0.91612
0.751584	0.923887
0.758886	0.931572
0.766313	0.939253
0.773636	0.946901
0.78086	0.954578
0.788299	0.9623
0.795468	0.970015
0.802939	0.977767
0.810468	0.985516
0.817714	0.993307
0.825071	1.00116
0.832083	1.00899
0.839686	1.01686
0.846967	1.02471
0.85435	1.03261
0.861728	1.04056
0.869033	1.04851
0.876569	1.0565
0.88381	1.06448
0.891147	1.07246
0.898518	1.08047
0.905716	1.08851
0.913259	1.09653
0.920362	1.10451
0.927904	1.11246
0.935391	1.12041
0.942727	1.12834
0.950016	1.13626
0.957376	1.14413
0.964685	1.15198
0.972212	1.15984
0.979563	1.16768
0.986853	1.17548
0.994313	1.18324
1.00164	1.19101
1.00882	1.19876
1.01626	1.20649
1.0238	1.21421
1.03108	1.22192
1.03836	1.22963
1.04564	1.23735
1.05298	1.24505
1.06036	1.25279
1.0678	1.26055
1.07512	1.26835
1.08249	1.27615
1.08983	1.28396
1.09712	1.29183
1.10454	1.29972
1.11179	1.30759
1.11917	1.31547
1.1266	1.32338
1.13371	1.33131
1.14115	1.33926
1.14859	1.34724
1.15583	1.35524
1.16314	1.36328
1.17059	1.37134
1.17797	1.37938
1.18534	1.38742
1.19275	1.39548
1.20008	1.40351
1.20741	1.41154
1.21469	1.41953
1.222	1.42755
1.22857	1.43445
1.23563	1.44247
1.24304	1.4505
1.25051	1.45853
1.25772	1.46651
1.26512	1.47454
1.27254	1.48254
1.27972	1.4905
1.28728	1.49847
1.29054	1.50187
1.29787	1.50985
1.30504	1.51785
1.3123	1.52588
1.31983	1.53389
1.33009	1.54541
1.34078	1.55696
1.35141	1.56856
1.36172	1.58023
1.37238	1.59192
1.38294	1.60361
1.39344	1.61536
1.40381	1.62707
1.41438	1.63876
1.4248	1.65038
1.43558	1.66199
1.44588	1.67346
1.45649	1.68488
1.46676	1.6962
1.47724	1.70756
1.48783	1.71876
1.49859	1.72999
1.50883	1.74118
1.51925	1.75231
1.52986	1.76334
1.54023	1.77441
1.55077	1.78547
1.56134	1.79657
1.5719	1.80773
1.58241	1.81894
1.59287	1.83019
1.60328	1.84147
1.61378	1.85272
1.62446	1.864
1.6349	1.8753
1.64544	1.88662
1.65587	1.89795
1.66628	1.90926
1.67696	1.92051
1.68749	1.93175
1.69791	1.9429
1.70851	1.9539
1.71903	1.96478
1.72955	1.97561
1.73983	1.98627
1.75057	1.99689
1.7611	2.00745
1.77151	2.01802
1.7821	2.0285
1.79267	2.03896
1.80293	2.04945
1.81345	2.06004
1.82391	2.07065
1.83484	2.08134
1.84517	2.09207
1.85561	2.10277
1.86593	2.11345
1.87641	2.12409
1.88713	2.13478
1.89741	2.14548
1.90814	2.15612
1.91859	2.1667
1.92899	2.17724
1.93942	2.18768
1.95	2.19806
1.96056	2.20848
1.9711	2.21885
1.98185	2.22916
1.99229	2.23937
2.00261	2.24953
2.01311	2.25953
2.02391	2.26945
2.03417	2.27937
2.0447	2.28924
2.05528	2.29911
2.06559	2.30896
2.07632	2.31887
2.08657	2.32875
2.09736	2.33866
2.10785	2.34857
2.11833	2.35853
2.12881	2.36845
2.13924	2.37842
2.14968	2.3884
2.16039	2.3984
2.17086	2.4084
2.18118	2.41841
2.19181	2.42827
2.20243	2.4381
2.2127	2.44785
2.22336	2.45753
2.23393	2.46715
2.24443	2.47672
2.255	2.48618
2.26546	2.49557
2.27592	2.50491
2.28652	2.51421
2.29683	2.52356
2.30728	2.53287
2.31794	2.54219
2.32849	2.55149
2.33906	2.56081
2.3494	2.57019
2.35984	2.57965
2.37039	2.58914
2.38098	2.59867
2.39161	2.60819
2.4019	2.61761
2.41253	2.62703
2.42274	2.63636
2.43349	2.64565
2.44399	2.65486
2.45446	2.66399
2.46502	2.67302
2.47548	2.68195
2.48605	2.69086
2.4964	2.69969
2.50691	2.7085
2.51737	2.71721
2.52818	2.72589
2.53859	2.73442
2.54888	2.74295
2.55947	2.75148
2.56997	2.76001
2.58042	2.7686
2.59088	2.77721
2.60164	2.78578
2.61201	2.79433
2.6225	2.80293
2.633	2.81152
2.64357	2.82015
2.65417	2.82887
2.66458	2.83757
2.67516	2.84621
2.68574	2.85482
2.69613	2.86338
2.70673	2.8718
2.71723	2.88017
2.72758	2.88849
2.7382	2.89659
2.74882	2.90476
2.75879	2.91285
2.76978	2.92093
2.78008	2.92892
2.7906	2.93699
2.80107	2.9449
2.81143	2.95281
2.82214	2.96062
2.83264	2.96851
2.84297	2.97635
2.85379	2.98418
2.86412	2.99206
2.8745	2.99999
2.88524	3.00785
2.89579	3.01574
2.9061	3.02367
2.91672	3.03151
2.92738	3.03934
2.93772	3.04718
2.94829	3.05497
2.95876	3.06272
2.96934	3.07044
2.97987	3.07807
2.99031	3.08564
3.00076	3.09317
3.01145	3.10061
3.02172	3.10793
3.03242	3.11521
3.04279	3.12242
3.05353	3.12958
3.06384	3.1367
3.07443	3.14379
3.08501	3.15089
3.09552	3.158
3.10594	3.16509
3.11656	3.17224
3.12708	3.17945
3.13747	3.18668
3.14787	3.19395
3.1582	3.20125
3.16893	3.20853
3.17933	3.21586
3.18977	3.22311
3.20041	3.23034
3.21084	3.23752
3.22139	3.24469
3.23188	3.25172
3.24254	3.25875
3.25281	3.26571
3.26325	3.27261
3.2741	3.27941
3.28434	3.28623
3.29469	3.29295
3.3056	3.29957
3.31583	3.30612
3.32632	3.31264
3.33674	3.31913
3.34746	3.32561
3.35816	3.33208
3.36842	3.33863
3.37895	3.34518
3.38944	3.35172
3.39983	3.35831
3.41041	3.36497
3.42089	3.37158
3.43156	3.37823
3.44205	3.38481
3.4527	3.39138
3.46301	3.39792
3.47333	3.40445
3.4841	3.41091
3.49455	3.41728
3.50517	3.4236
3.51544	3.42983
3.526	3.43594
3.53656	3.44199
3.54701	3.44801
3.55759	3.45402
3.56794	3.45992
3.57873	3.46581
3.58921	3.47169
3.59954	3.47747
3.61016	3.48319
3.62059	3.48897
3.63113	3.49479
3.64163	3.50065
3.65206	3.50665
3.6627	3.5127
3.67305	3.51879
3.68369	3.52487
3.69422	3.53096
3.70471	3.53709
3.71506	3.54316
3.72573	3.54921
3.73617	3.55528
3.74665	3.56128
3.7573	3.56722
3.76791	3.57312
3.77828	3.57893
3.78884	3.58457
3.79939	3.59017
3.80963	3.59567
3.82042	3.60112
3.83086	3.60652
3.8413	3.61201
3.85163	3.61743
3.86237	3.62282
3.87296	3.62818
3.88329	3.63352
3.89379	3.63882
3.90432	3.64418
3.9149	3.64956
3.92534	3.655
3.93586	3.66042
3.94656	3.66583
3.95696	3.67121
3.96735	3.67657
3.97781	3.68192
3.98814	3.68732
3.99885	3.6927
4.00926	3.69806
4.01974	3.70338
4.0303	3.70865
4.04067	3.71382
4.05131	3.71894
4.06171	3.72396
4.07227	3.72892
4.08291	3.7338
4.09343	3.7386
4.10402	3.74335
4.11428	3.74809
4.12497	3.75281
4.13535	3.75754
4.14576	3.76231
4.15633	3.7671
4.1669	3.77194
4.17729	3.77683
4.18788	3.78176
4.19836	3.78668
4.20878	3.79163
4.21939	3.79658
4.22979	3.80151
4.24031	3.80646
4.25078	3.81139
4.2615	3.8163
4.27192	3.82122
4.28233	3.82608
4.29305	3.83076
4.30356	3.83538
4.31395	3.83995
4.32439	3.84438
4.33508	3.84874
4.34539	3.85314
4.35596	3.85745
4.36669	3.86171
4.37692	3.86591
4.38765	3.87009
4.39795	3.87422
4.4086	3.87845
4.41908	3.88267
4.42959	3.88698
4.43995	3.89133
4.45062	3.89571
4.46113	3.90012
4.4715	3.90454
4.48214	3.90901
4.49257	3.91344
4.50323	3.91794
4.51352	3.92238
4.52435	3.92687
4.53451	3.93134
4.54517	3.93582
4.55575	3.94019
4.56619	3.94451
4.57671	3.94872
4.58706	3.95286
4.59767	3.95694
4.60814	3.96096
4.61863	3.96494
4.62926	3.96891
4.63964	3.97277
4.6503	3.9766
4.66067	3.98045
4.67118	3.98428
4.68176	3.98812
4.69211	3.99204
4.70281	3.99607
4.71313	4.0001
4.72386	4.00415
4.73436	4.00821
4.74462	4.01227
4.75523	4.01627
4.76594	4.02034
4.7762	4.02446
4.78689	4.02857
4.79722	4.03268
4.8079	4.03672
4.81837	4.04068
4.82867	4.04458
4.83919	4.04846
4.84976	4.05226
4.86033	4.05606
4.87072	4.05983
4.8811	4.0635
4.89182	4.06711
4.90226	4.07059
4.91285	4.074
4.92334	4.07733
4.93391	4.08064
4.94432	4.08396
4.95459	4.08734
4.96532	4.09073
4.97584	4.09412
4.98627	4.09762
4.99645	4.10111
5.00726	4.10466
5.01769	4.10828
5.02816	4.11195
5.03869	4.11563
5.0493	4.11936
5.05981	4.12305
5.07048	4.1267
5.08084	4.13033
5.0912	4.13391
5.10193	4.13741
5.11248	4.14091
5.12293	4.14438
5.13351	4.14779
5.14399	4.15112
5.15439	4.15441
5.16504	4.15762
5.17554	4.1608
5.18583	4.16392
5.19654	4.167
5.20711	4.17011
5.21747	4.17328
5.22793	4.17646
5.23843	4.17971
5.24906	4.18302
5.25947	4.18631
5.27004	4.18959
5.28068	4.19292
5.29104	4.19625
5.30162	4.1996
5.31192	4.203
5.32247	4.20636
5.3331	4.20974
5.34338	4.21313
5.35405	4.2165
5.36447	4.21977
5.37501	4.22307
5.38555	4.2262
5.39605	4.22929
5.40652	4.23225
5.41719	4.23522
5.42758	4.23808
5.43822	4.24097
5.44858	4.24381
5.45896	4.24672
5.4695	4.24957
5.48014	4.25244
5.49074	4.2553
5.50104	4.25817
5.51165	4.26104
5.52201	4.26397
5.53259	4.26696
5.54308	4.26994
5.55374	4.27292
5.56414	4.27588
5.5748	4.27884
5.58519	4.28176
5.59575	4.28471
5.60629	4.28761
5.61668	4.29053
5.62723	4.29336
5.63778	4.29602
5.64816	4.29859
5.65872	4.30106
5.66908	4.30344
5.6796	4.3058
5.69005	4.3082
5.70081	4.31059
5.71111	4.31297
5.72165	4.31537
5.73224	4.31774
5.74267	4.32011
5.75324	4.32252
5.76376	4.32503
5.77419	4.32759
5.7846	4.33024
5.7952	4.33295
5.80573	4.33572
5.81613	4.33853
5.82652	4.34132
5.83727	4.34412
5.84774	4.34695
5.85809	4.34971
5.86876	4.35242
5.87922	4.35514
5.88971	4.3578
5.90032	4.36042
5.91069	4.36299
5.92143	4.36546
5.93198	4.3677
5.94242	4.36988
5.95259	4.37199
5.96318	4.37406
5.97392	4.3761
5.98424	4.37827
5.99481	4.38042
6.00536	4.38253
6.01599	4.38464
6.02624	4.38682
6.03682	4.38909
6.04713	4.39139
6.05788	4.39383
6.0683	4.39633
6.07891	4.39878
6.08964	4.40124
6.0998	4.40369
6.1105	4.40612
6.12071	4.4086
6.13143	4.41113
6.14196	4.41365
6.15235	4.4162
6.16289	4.4187
6.17336	4.42116
6.18373	4.42362
6.19434	4.42607
6.20487	4.4285
6.2157	4.4309
6.22603	4.43319
6.23649	4.43545
6.247	4.43759
6.25745	4.43968
6.26791	4.44171
6.27848	4.44377
6.28892	4.44581
6.2994	4.4479
6.31008	4.45
6.3204	4.4522
6.33089	4.45441
6.34166	4.45666
6.35197	4.45893
6.36262	4.46122
6.37302	4.46347
6.38347	4.46575
6.39386	4.46807
6.40454	4.47041
6.41501	4.47279
6.4255	4.47519
6.43607	4.47752
6.44666	4.47978
6.4569	4.48196
6.46762	4.48404
6.47825	4.48597
6.48865	4.48793
6.49911	4.48979
6.50965	4.49147
6.52009	4.49316
6.53043	4.49483
6.54113	4.4964
6.55161	4.49805
6.5619	4.49986
6.57261	4.50168
6.58313	4.50346
6.59376	4.50533
6.60406	4.50721
6.6145	4.5091
6.6251	4.51098
6.63565	4.51297
6.64615	4.51497
6.65669	4.51692
6.66726	4.51885
6.67759	4.52076
6.68824	4.52268
6.69855	4.52458
6.70913	4.52651
6.71968	4.52842
6.73017	4.5303
6.74052	4.53215
6.75107	4.53395
6.76157	4.53568
6.77219	4.5374
6.78268	4.53909
6.79332	4.54072
6.80377	4.54232
6.81421	4.54396
6.82468	4.54562
6.83505	4.54732
6.84562	4.54908
6.85617	4.55088
6.86679	4.55272
6.87726	4.55453
6.88774	4.55638
6.89813	4.55829
6.90874	4.56021
6.91936	4.56217
6.92981	4.56416
6.94028	4.5661
6.95084	4.56797
6.96129	4.56985
6.97178	4.57168
6.98225	4.57337
6.99294	4.57504
7.00324	4.57662
7.01385	4.5781
7.02425	4.57958
7.03441	4.58109
7.0453	4.58258
7.05582	4.58407
7.06641	4.58557
7.07662	4.58701
7.08717	4.58845
7.09776	4.58985
7.10828	4.59136
7.1186	4.59291
7.12938	4.59447
7.13974	4.5961
7.15023	4.59784
7.16094	4.59954
7.17131	4.60127
7.18173	4.60301
7.19244	4.60477
7.20279	4.60651
7.21334	4.60829
7.22388	4.61006
7.23437	4.6118
7.24504	4.61351
7.25528	4.61518
7.26585	4.61676
7.27641	4.61831
7.28688	4.61982
7.2974	4.62129
7.30799	4.62272
7.31864	4.62412
7.32897	4.62543
7.33971	4.62674
7.34993	4.62802
7.36049	4.62929
7.37108	4.63058
7.38155	4.63193
7.39208	4.63323
7.40263	4.63452
7.4132	4.63581
7.42361	4.63715
7.4339	4.63855
7.44458	4.64
7.45499	4.64152
7.46539	4.64313
7.47591	4.64472
7.48652	4.64633
7.49687	4.64796
7.50749	4.64961
7.51791	4.65117
7.52844	4.65263
7.53897	4.65401
7.54948	4.65538
7.55999	4.65667
7.5703	4.65793
7.58104	4.65926
7.59138	4.66053
7.60208	4.66168
7.61251	4.66276
7.62295	4.66389
7.63345	4.66502
7.64402	4.66619
7.65482	4.66723
7.66507	4.66829
7.67561	4.66931
7.68613	4.67034
7.69638	4.67141
7.70708	4.67274
7.71748	4.67416
7.72805	4.67566
7.73878	4.67716
7.74916	4.67866
7.75964	4.68012
7.77012	4.6816
7.78061	4.68303
7.79133	4.68436
7.80164	4.68548
7.81219	4.68649
7.82261	4.68732
7.83328	4.6881
7.84366	4.68886
7.85422	4.68973
7.8645	4.69059
7.87517	4.69147
7.88572	4.69229
7.89619	4.69313
7.90652	4.69395
7.91724	4.6948
7.92756	4.69561
7.93808	4.69641
7.94871	4.69725
7.95917	4.6981
7.96976	4.69899
7.98008	4.70004
7.99076	4.70121
8.00127	4.70239
8.01174	4.70367
8.02209	4.70492
8.03281	4.70614
8.04317	4.70738
8.05362	4.70866
8.06424	4.70988
8.07474	4.71111
8.08543	4.71224
8.09583	4.71328
8.10639	4.71425
8.11685	4.71516
8.12737	4.71591
8.13781	4.71665
8.14822	4.71738
8.15882	4.71809
8.1695	4.71879
8.17994	4.71961
8.19038	4.72045
8.20094	4.7213
8.21127	4.7222
8.2219	4.72314
8.23246	4.72414
8.24297	4.72517
8.25346	4.72625
8.26399	4.72733
8.27442	4.72844
8.28488	4.72959
8.29523	4.73078
8.30571	4.732
8.31638	4.73324
8.32675	4.73448
8.33728	4.73562
8.34783	4.73669
8.3582	4.73766
8.36892	4.73855
8.37927	4.73938
8.38979	4.74019
8.40055	4.74092
8.41101	4.73991
8.42171	4.73758
8.43242	4.7349
8.44253	4.73201
8.45292	4.72898
8.46354	4.72756
8.4739	4.72733
8.48449	4.72732
8.49485	4.72749
8.50544	4.72777
8.51584	4.7281
8.52651	4.72853
8.53696	4.72899
8.54752	4.7294
8.55789	4.72988
8.56835	4.73042
8.57883	4.73089
8.58943	4.73139
8.5999	4.73197
8.61048	4.73242
8.62101	4.7322
8.6318	4.73097
8.64219	4.72948
8.65259	4.72776
8.66308	4.72589
8.67342	4.72454
8.68391	4.72408
8.69467	4.72382
8.70486	4.72365
8.71558	4.72368
8.72592	4.72378
8.73668	4.72401
8.74706	4.72428
8.75764	4.72464
8.76801	4.7251
8.77848	4.72563
8.78908	4.72621
8.79969	4.72682
8.81002	4.72747
8.82044	4.72816
8.83095	4.7289
8.84172	4.72962
8.85206	4.73035
8.86256	4.73112
8.87301	4.73183
8.88353	4.73248
8.89408	4.73312
8.90459	4.73372
8.91526	4.73424
8.92555	4.73477
8.93616	4.7353
8.9468	4.73569
8.95729	4.73605
8.96774	4.73637
8.97809	4.73655
8.98879	4.73673
8.99918	4.73701
9.00962	4.73728
9.02026	4.73758
9.03059	4.738
9.0411	4.73847
9.05171	4.73901
9.0622	4.73963
9.07288	4.74033
9.08311	4.74106
9.09379	4.74185
9.10439	4.74268
9.11458	4.74355
9.12537	4.74441
9.13574	4.7453
9.14625	4.74618
9.15681	4.74701
9.16713	4.74785
9.17764	4.74865
9.18822	4.7494
9.19878	4.75013
9.20923	4.75087
9.21958	4.75151
9.23043	4.75209
9.24073	4.7526
9.25134	4.75303
9.26176	4.75332
9.2723	4.75343
9.28272	4.75334
9.29329	4.75328
9.30372	4.75325
9.31437	4.75325
9.3246	4.7535
9.33521	4.75396
9.34576	4.75447
9.35625	4.75502
9.36691	4.75567
9.37718	4.7563
9.3877	4.75698
9.39826	4.75761
9.4088	4.75825
9.41915	4.75883
9.42966	4.75944
9.44025	4.75998
9.45077	4.76051
9.46124	4.76096
9.47183	4.76134
9.48236	4.76162
9.49285	4.76186
9.50341	4.76206
9.51383	4.76228
9.52439	4.76254
9.53495	4.76281
9.5455	4.7631
9.55592	4.76342
9.56642	4.76377
9.57697	4.76412
9.58744	4.76453
9.59788	4.76437
9.60855	4.76384
9.61912	4.76321
9.62955	4.76256
9.63985	4.7619
9.65045	4.7619
9.66081	4.76234
9.67134	4.76292
9.68206	4.76359
9.69234	4.76432
9.70297	4.76503
9.71338	4.76567
9.72402	4.7663
9.73445	4.76681
9.74494	4.76731
9.7555	4.76769
9.76612	4.7681
9.77649	4.76845
9.78712	4.7688
9.7974	4.76912
9.80799	4.76953
9.81847	4.76989
9.82909	4.77028
9.8397	4.77073
9.85008	4.77122
9.8605	4.77175
9.87104	4.77239
9.88148	4.77316
9.89202	4.77394
9.90277	4.77482
9.913	4.77569
9.92367	4.77655
9.9341	4.77742
9.94452	4.77835
9.95504	4.77922
9.96556	4.78017
9.97605	4.78106
9.98681	4.78191
9.99728	4.78268
10.0002	4.7829
10.0109	4.78364
10.0212	4.78428
10.0317	4.78495
10.042	4.78783
10.0516	4.80612
10.0567	4.82699
10.0703	4.84991
10.0971	4.87153
10.1309	4.89578
10.1591	4.91553
10.1884	4.93653
10.2189	4.95864
10.2497	4.98174
10.2812	5.00563
10.3127	5.02972
10.3446	5.05317
10.3764	5.07549
10.4083	5.09642
10.4508	5.12188
10.4933	5.14435
10.5356	5.16378
10.5889	5.18383
10.6629	5.2046
10.7369	5.21776
10.8108	5.22505
10.8847	5.2281
10.9578	5.22837
11.0312	5.2268
11.1044	5.22443
11.1777	5.22168
11.2515	5.21915
11.3255	5.21698
11.3985	5.21533
11.4721	5.21369
11.5456	5.21213
11.6198	5.21057
11.6937	5.20907
11.7674	5.20743
11.8405	5.20556
11.9133	5.20368
11.9865	5.20228
12.0598	5.20123
12.134	5.20056
12.2077	5.20048
12.281	5.20065
12.3545	5.20029
12.4285	5.19981
12.5024	5.19931
12.576	5.19891
12.6494	5.19837
12.7221	5.19773
12.7956	5.19717
12.869	5.19735
12.9425	5.19769
13.0163	5.1981
13.0898	5.19837
13.1637	5.19834
13.2374	5.19803
13.311	5.19766
13.3844	5.19711
13.458	5.19614
13.5316	5.19497
13.6049	5.1938
13.6781	5.19296
13.7511	5.19252
13.8247	5.19251
13.8987	5.19297
13.9725	5.19394
14.046	5.19501
14.1192	5.19628
14.1931	5.19741
14.2664	5.19812
14.3404	5.19852
14.4138	5.19883
14.4866	5.19877
14.5596	5.19846
14.6333	5.19816
14.7075	5.19801
14.7812	5.19797
14.8547	5.1978
14.928	5.19754
15.0017	5.1974
15.0752	5.19724
15.1488	5.19705
15.2226	5.19699
15.296	5.19687
15.3694	5.19619
15.443	5.1943
15.5166	5.19201
15.5901	5.1901
15.6638	5.18886
15.737	5.18846
15.81	5.1891
15.8831	5.19097
15.9569	5.19475
16.0308	5.20007
16.1048	5.20628
16.1784	5.21254
16.2512	5.21873
16.3247	5.22469
16.3981	5.23027
16.4717	5.2352
16.5457	5.2395
16.6191	5.24307
16.6923	5.2454
16.7662	5.24687
16.8404	5.24756
16.9142	5.24772
16.9877	5.24727
17.0611	5.24605
17.1342	5.24317
17.2078	5.23986
17.2813	5.23586
17.3548	5.23142
17.4284	5.22684
17.5018	5.22209
17.5758	5.21509
17.6497	5.20712
17.7238	5.19882
17.7976	5.18981
17.871	5.18011
17.9442	5.16999
18.0172	5.15937
18.0901	5.15014
18.1633	5.14297
18.2369	5.13744
18.3108	5.13358
18.3844	5.13102
18.4577	5.12977
18.5312	5.13007
18.6047	5.13163
18.6787	5.1341
18.7524	5.1376
18.8252	5.14231
18.8979	5.14818
18.9711	5.15514
19.0448	5.16324
19.1185	5.17261
19.1923	5.18301
19.2657	5.1939
19.3392	5.20498
19.4129	5.21609
19.4866	5.22685
19.5603	5.2372
19.6337	5.24695
19.7071	5.2561
19.7805	5.26467
19.8538	5.27292
19.9273	5.28054
20.001	5.28789
20.0751	5.29505
20.1482	5.30238
20.2216	5.31001
20.295	5.31795
20.3688	5.32599
20.4425	5.33453
20.5164	5.34306
20.5895	5.35133
20.6628	5.35963
20.7361	5.36787
20.8094	5.37575
20.8835	5.38298
20.9571	5.38964
21.0309	5.39578
21.1041	5.40117
21.178	5.40575
21.2518	5.4096
21.3256	5.41316
21.3993	5.41664
21.472	5.42009
21.5455	5.42356
21.6189	5.42714
21.6924	5.4306
21.7661	5.43432
21.8399	5.43827
21.9134	5.44234
21.9866	5.4469
22.0602	5.45231
22.1336	5.45855
22.2074	5.46549
22.281	5.47315
22.3544	5.4811
22.4277	5.48814
22.5006	5.49494
22.5745	5.50144
22.6485	5.50782
22.722	5.51422
22.7953	5.52023
22.8686	5.52621
22.9425	5.53343
23.0159	5.54085
23.0902	5.54856
23.1635	5.5565
23.2364	5.56431
23.3097	5.57206
23.3833	5.5796
23.4571	5.58686
23.5307	5.59297
23.6046	5.5979
23.678	5.60189
23.7518	5.60493
23.8254	5.60704
23.8988	5.60856
23.973	5.60996
24.0458	5.61145
24.1193	5.6127
24.1928	5.61434
24.266	5.61667
24.3395	5.6193
24.4132	5.62164
24.4871	5.62372
24.5602	5.6261
24.6336	5.6291
24.7075	5.63206
24.7811	5.63493
24.8554	5.63731
24.9287	5.63924
25.0018	5.64166
25.0751	5.64466
25.1479	5.648
25.2216	5.65152
25.2952	5.65557
25.3692	5.66075
25.4422	5.6672
25.5161	5.67374
25.5903	5.6784
25.6639	5.68187
25.738	5.68498
25.8111	5.68786
25.8839	5.69076
25.9569	5.69392
26.0302	5.69736
26.1038	5.70286
26.1774	5.71048
26.2512	5.71886
26.3248	5.72735
26.3986	5.73563
26.4723	5.74325
26.546	5.74949
26.6199	5.75444
26.6932	5.75819
26.7665	5.76075
26.8394	5.76257
26.9128	5.76399
26.9869	5.76543
27.0607	5.76778
27.1343	5.77033
27.2075	5.77251
27.2814	5.77479
27.3547	5.77678
27.4288	5.7784
27.5024	5.77961
27.5753	5.78027
27.6485	5.77995
27.7219	5.77972
27.796	5.77966
27.8694	5.77991
27.9431	5.78041
28.0165	5.78141
28.0898	5.78316
28.1634	5.78566
28.2367	5.78872
28.3105	5.79245
28.384	5.7965
28.4573	5.80079
28.5308	5.80523
28.6041	5.8096
28.6776	5.8139
28.7513	5.81813
28.8255	5.82235
28.8984	5.82664
28.9718	5.83047
29.0453	5.83341
29.1192	5.8357
29.1934	5.83626
29.2675	5.83516
29.3408	5.83316
29.414	5.83091
29.4868	5.82856
29.56	5.82635
29.6342	5.82441
29.7075	5.82411
29.781	5.82534
29.8543	5.8266
29.9283	5.82758
30.0022	5.82881
30.0759	5.83036
30.1493	5.83198
30.2222	5.83371
30.2957	5.83575
30.369	5.83797
30.4426	5.84013
30.5164	5.8421
30.5899	5.84303
30.6637	5.84349
30.7372	5.84438
30.8108	5.84615
30.884	5.84897
30.9576	5.85266
31.0311	5.85712
31.1047	5.86
31.1782	5.86345
31.2514	5.86695
31.325	5.87029
31.3985	5.87365
31.4719	5.87723
31.5453	5.88112
31.6188	5.88909
31.6925	5.89815
31.766	5.90721
31.8403	5.9162
31.9136	5.92488
31.9867	5.93207
32.06	5.93704
32.1339	5.94046
32.2077	5.94266
32.2813	5.94382
32.3548	5.94404
32.4282	5.94367
32.5021	5.94303
32.5757	5.94253
32.6493	5.94158
32.7233	5.94053
32.7966	5.9383
32.8697	5.93493
32.9432	5.93076
33.0169	5.92535
33.0903	5.9198
33.1643	5.91434
33.2379	5.90896
33.3108	5.90264
33.3844	5.89352
33.4589	5.88137
33.5333	5.86923
33.6074	5.85628
33.6802	5.84199
33.7526	5.82642
33.826	5.81157
33.8992	5.79927
33.9729	5.79021
34.0468	5.78229
34.1198	5.77622
34.1931	5.7712
34.2668	5.76664
34.3409	5.76246
34.4146	5.75846
34.4881	5.75443
34.5613	5.75001
34.6344	5.74504
34.708	5.73977
34.7814	5.73416
34.8549	5.728
34.9289	5.72147
35.0024	5.71415
35.0764	5.706
35.1499	5.69746
35.2236	5.68917
35.2968	5.68151
35.3702	5.67484
35.4436	5.66987
35.5166	5.66659
35.5896	5.66434
35.6631	5.66301
35.737	5.66228
35.8113	5.66193
35.8846	5.66155
35.9579	5.66073
36.0314	5.65912
36.1051	5.65704
36.1791	5.65378
36.2531	5.64992
36.3265	5.64533
36.3994	5.63985
36.4727	5.63359
36.5464	5.62716
36.6202	5.62081
36.694	5.61494
36.7671	5.60898
36.8408	5.6027
36.9141	5.59573
36.988	5.588
37.0619	5.57919
37.1356	5.56909
37.2092	5.55722
37.2828	5.54125
37.3563	5.5252
37.4299	5.51058
37.5029	5.49756
37.5758	5.48665
37.6489	5.47849
37.7219	5.47362
37.7953	5.474
37.8691	5.47728
37.9429	5.48225
38.0168	5.48812
38.0902	5.49429
38.1631	5.50104
38.2366	5.50833
38.3098	5.5155
38.3837	5.52222
38.4573	5.5287
38.5308	5.535
38.6041	5.54095
38.678	5.54584
38.7521	5.55004
38.826	5.55392
38.8997	5.5574
38.9726	5.56025
39.0458	5.5631
39.1191	5.5666
39.1923	5.57121
39.2657	5.57707
39.3393	5.58421
39.4129	5.59252
39.4865	5.60139
39.5604	5.60647
39.6347	5.60819
39.7091	5.60836
39.7833	5.60777
39.8556	5.60714
39.9279	5.60668
40.0005	5.60654
40.0739	5.61081
40.1477	5.62001
40.2217	5.63204
40.2952	5.64554
40.3683	5.6602
40.4421	5.67548
40.5153	5.69112
40.5895	5.70684
40.6629	5.72193
40.7359	5.73615
40.8094	5.74866
40.8829	5.75689
40.9574	5.76382
41.0313	5.77003
41.1049	5.77571
41.1776	5.78151
41.2511	5.78693
41.325	5.79169
41.3986	5.79922
41.4725	5.8073
41.5457	5.81508
41.6188	5.82253
41.6923	5.82999
41.7656	5.83813
41.8391	5.84734
41.9128	5.85697
41.9869	5.86707
42.06	5.87783
42.1331	5.88917
42.2068	5.9008
42.2804	5.91188
42.3547	5.92286
42.4282	5.93359
42.5013	5.94367
42.5748	5.95036
42.6487	5.94931
42.7234	5.94593
42.7979	5.94274
42.8707	5.94075
42.9421	5.93964
43.0151	5.93918
43.0894	5.94156
43.1629	5.95271
43.2368	5.96616
43.3099	5.98025
43.3832	5.99454
43.4567	6.00873
43.5299	6.02279
43.6037	6.03678
43.6775	6.0505
43.751	6.06429
43.8246	6.07781
43.8982	6.09121
43.9718	6.10462
44.0452	6.11823
44.1191	6.13177
44.1924	6.14476
44.2659	6.15709
44.3388	6.16939
44.4125	6.18176
44.4863	6.19457
44.5598	6.2072
44.6333	6.22031
44.7065	6.2349
44.7802	6.25119
44.8534	6.2681
44.9275	6.28512
45.0014	6.30232
45.0743	6.32023
45.1474	6.33783
45.2209	6.35508
45.2948	6.37204
45.3681	6.38881
45.4419	6.40496
45.5154	6.4206
45.5891	6.43614
45.6628	6.45154
45.7359	6.4665
45.81	6.48119
45.8834	6.49539
45.9568	6.50944
46.0304	6.52315
46.1035	6.53621
46.1771	6.54824
46.2509	6.55941
46.3251	6.57014
46.3981	6.58078
46.4714	6.59117
46.5451	6.60096
46.6189	6.61034
46.6933	6.62005
46.7669	6.62982
46.8395	6.63947
46.9126	6.64933
46.9858	6.65887
47.0597	6.66796
47.1336	6.67751
47.2074	6.68772
47.2802	6.69819
47.3538	6.70869
47.4281	6.7187
47.5018	6.72833
47.5757	6.7382
47.6489	6.74763
47.7219	6.75657
47.7953	6.76508
47.8684	6.77305
47.9422	6.78102
48.016	6.78962
48.0897	6.79818
48.1632	6.80692
48.237	6.81638
48.3106	6.82641
48.3838	6.83672
48.4576	6.84729
48.5308	6.85855
48.6041	6.8708
48.6768	6.88365
48.7503	6.89629
48.8242	6.90913
48.8982	6.92223
48.9719	6.93522
49.0452	6.94824
49.1189	6.9611
49.1922	6.97337
49.2662	6.98548
49.3399	6.998
49.4128	7.01106
49.4857	7.02467
49.559	7.03858
49.633	7.05239
49.7067	7.06631
49.7805	7.08
49.8542	7.09339
49.9277	7.1062
50.0012	7.11813
50.0745	7.12907
50.1484	7.14026
50.2224	7.14354
50.2975	7.1248
50.3521	7.09981
50.3961	7.07393
50.4265	7.05154
50.4324	7.04357
50.4358	7.03534

## Sheet: cylinder PC_30 4
cylinder PC_30 4	cylinder PC_30 4
Stauchung	Standardkraft
%	MPa
0	0.188004
5.77304e-05	0.18706
0.000110262	0.18628
0.000166555	0.185617
0.000199084	0.185027
0.000234589	0.184675
0.000230551	0.185019
0.00375044	0.186081
0.0104613	0.187044
0.0170023	0.188245
0.0242147	0.189961
0.0316179	0.191957
0.0390888	0.193988
0.0460854	0.195981
0.0535111	0.197937
0.0609062	0.199876
0.0681682	0.201783
0.0753072	0.203655
0.0825297	0.20549
0.0899882	0.2073
0.0972921	0.209066
0.104439	0.210843
0.111026	0.212327
0.117986	0.214035
0.125331	0.215727
0.132479	0.217399
0.139991	0.219052
0.147151	0.220709
0.154421	0.222336
0.161602	0.223939
0.169002	0.225529
0.176469	0.227115
0.183493	0.228688
0.190881	0.230238
0.198135	0.231789
0.205223	0.233333
0.212694	0.234885
0.219868	0.236423
0.227489	0.237957
0.234679	0.239508
0.241592	0.241059
0.249095	0.24259
0.256356	0.244113
0.263553	0.245652
0.270831	0.24717
0.278104	0.248678
0.285495	0.250184
0.292766	0.251679
0.30008	0.253201
0.307408	0.254718
0.31471	0.25621
0.32202	0.257701
0.329355	0.259183
0.336422	0.260652
0.343722	0.2621
0.350994	0.263508
0.358247	0.264896
0.36568	0.266253
0.372871	0.267611
0.380213	0.268965
0.387297	0.270302
0.394669	0.27163
0.40202	0.273006
0.409223	0.274434
0.416415	0.275972
0.42384	0.277618
0.431047	0.279351
0.438205	0.281201
0.445602	0.283178
0.452844	0.285238
0.460131	0.287365
0.467472	0.289524
0.474547	0.2917
0.481943	0.293923
0.489179	0.296172
0.496402	0.298438
0.503838	0.300744
0.511122	0.303089
0.518269	0.305478
0.52548	0.307922
0.532953	0.3104
0.540081	0.3129
0.547404	0.315443
0.554763	0.318019
0.56184	0.320592
0.568366	0.322834
0.575649	0.325464
0.582646	0.328081
0.590023	0.330732
0.597446	0.33339
0.604486	0.336073
0.611919	0.338786
0.619068	0.341501
0.626442	0.344222
0.633802	0.347002
0.641148	0.34981
0.648398	0.352669
0.65547	0.355561
0.662995	0.358461
0.670197	0.361443
0.677539	0.36447
0.684515	0.36755
0.69197	0.370688
0.699059	0.37387
0.706524	0.377112
0.713742	0.380449
0.720914	0.383838
0.728292	0.387305
0.735564	0.390827
0.742806	0.394442
0.750175	0.398163
0.757339	0.402001
0.764552	0.405926
0.771967	0.409973
0.779071	0.414125
0.786399	0.418359
0.793652	0.422693
0.801066	0.427092
0.808233	0.431568
0.815578	0.436087
0.822859	0.440663
0.830128	0.445276
0.837349	0.449978
0.844644	0.454736
0.851759	0.459573
0.858944	0.464459
0.866372	0.469389
0.873717	0.474339
0.880917	0.479329
0.888243	0.484302
0.895467	0.489266
0.902723	0.49418
0.909943	0.499061
0.917465	0.50394
0.924551	0.50882
0.931696	0.513671
0.938246	0.517831
0.94535	0.522673
0.952532	0.527565
0.959914	0.53243
0.96725	0.537299
0.974537	0.542189
0.981785	0.547093
0.989162	0.552025
0.996297	0.556968
1.00369	0.561928
1.0108	0.566961
1.01812	0.572028
1.02539	0.577172
1.03272	0.582385
1.04003	0.587667
1.04725	0.593032
1.05458	0.598424
1.0618	0.603841
1.06918	0.609314
1.07638	0.61479
1.08362	0.620273
1.09108	0.625784
1.09808	0.631332
1.10534	0.636915
1.11263	0.642541
1.12009	0.648197
1.12727	0.653925
1.13446	0.659724
1.14179	0.665546
1.14914	0.671372
1.15641	0.677244
1.16378	0.683139
1.17088	0.689049
1.17817	0.694958
1.18545	0.700805
1.19298	0.706649
1.20017	0.712523
1.20736	0.718374
1.21451	0.72417
1.22208	0.729942
1.22928	0.735688
1.23629	0.741448
1.24371	0.74725
1.251	0.753002
1.25827	0.758774
1.26558	0.764611
1.27277	0.770482
1.28016	0.776401
1.28734	0.782424
1.29454	0.788453
1.30188	0.79455
1.30839	0.799805
1.31547	0.806015
1.32294	0.812271
1.32991	0.818554
1.33729	0.824902
1.34446	0.831282
1.3517	0.837729
1.35916	0.84423
1.36628	0.850728
1.37368	0.8573
1.38085	0.863957
1.38797	0.87061
1.39545	0.877331
1.40276	0.884084
1.40997	0.890898
1.41728	0.897771
1.42447	0.904678
1.43183	0.911627
1.43896	0.918643
1.44625	0.925678
1.45344	0.932744
1.46002	0.938823
1.46707	0.945966
1.47439	0.953144
1.48187	0.960351
1.48896	0.96755
1.49624	0.974799
1.50343	0.982106
1.51065	0.989434
1.51805	0.996808
1.52533	1.00422
1.53266	1.01168
1.5398	1.01921
1.54708	1.02676
1.55435	1.03435
1.56186	1.04192
1.56893	1.04956
1.57646	1.05722
1.58348	1.06492
1.59083	1.07259
1.59813	1.08031
1.60549	1.08806
1.6127	1.09585
1.62002	1.10367
1.62741	1.11149
1.63462	1.11934
1.6419	1.12722
1.64904	1.13512
1.65646	1.14299
1.66351	1.15092
1.67082	1.15886
1.67808	1.16681
1.68558	1.17471
1.69283	1.18265
1.70001	1.1906
1.70716	1.19853
1.71452	1.20645
1.72186	1.21434
1.7289	1.22222
1.73541	1.22898
1.74257	1.23685
1.74987	1.24469
1.75709	1.25252
1.76443	1.26035
1.77168	1.26824
1.77886	1.27619
1.78619	1.28416
1.79346	1.29217
1.80085	1.30022
1.80793	1.30837
1.81523	1.31653
1.82239	1.32473
1.82986	1.33286
1.83702	1.34105
1.84457	1.34925
1.85157	1.35752
1.85893	1.36576
1.86609	1.37405
1.87346	1.38227
1.88076	1.39055
1.88825	1.39882
1.89529	1.40708
1.9026	1.41531
1.90988	1.42347
1.91721	1.4316
1.92438	1.43975
1.93158	1.44783
1.93907	1.4559
1.94643	1.46387
1.95355	1.4718
1.96095	1.4797
1.96824	1.48756
1.97552	1.49538
1.98167	1.50209
1.98913	1.50991
1.99622	1.51769
2.0036	1.52545
2.0141	1.53655
2.02443	1.5476
2.03485	1.55862
2.04511	1.56962
2.05562	1.58072
2.06597	1.59185
2.07628	1.60303
2.08684	1.61423
2.09705	1.62545
2.10766	1.63668
2.1178	1.64794
2.12828	1.65923
2.13871	1.67058
2.14913	1.68195
2.15954	1.69322
2.16995	1.70443
2.18015	1.71554
2.19071	1.72654
2.20098	1.73739
2.21163	1.74822
2.22192	1.75895
2.23242	1.76964
2.24273	1.78022
2.25304	1.79082
2.26343	1.80135
2.27402	1.81192
2.28426	1.8226
2.29461	1.83334
2.30509	1.84416
2.31549	1.85516
2.32572	1.8662
2.33644	1.87727
2.34666	1.88847
2.35716	1.89968
2.3676	1.91087
2.37797	1.92213
2.38841	1.93335
2.39868	1.94456
2.40909	1.95566
2.41965	1.9667
2.42985	1.97762
2.44019	1.98853
2.45061	1.99936
2.46103	2.01025
2.47156	2.02106
2.48198	2.03186
2.49232	2.04258
2.50251	2.05324
2.51318	2.06389
2.52342	2.07453
2.53401	2.08523
2.5443	2.09595
2.5546	2.10675
2.56499	2.11754
2.5754	2.12845
2.58572	2.13935
2.59607	2.15037
2.60648	2.16142
2.61695	2.1725
2.62745	2.1836
2.63776	2.19474
2.64796	2.20583
2.65856	2.21689
2.66887	2.22797
2.67942	2.23897
2.68991	2.24984
2.7003	2.2606
2.71057	2.27128
2.7209	2.28186
2.73149	2.29237
2.74176	2.30287
2.75216	2.31338
2.7626	2.3238
2.77308	2.33421
2.78337	2.34468
2.79378	2.35522
2.80429	2.36581
2.81463	2.37657
2.82503	2.38734
2.8354	2.39812
2.84569	2.40892
2.85619	2.41971
2.86652	2.4305
2.87688	2.44132
2.88746	2.45214
2.89773	2.46288
2.90815	2.47357
2.91852	2.4842
2.92887	2.4948
2.93932	2.50542
2.94975	2.51599
2.96027	2.52651
2.97071	2.53694
2.98094	2.54728
2.99124	2.55748
3.0019	2.56764
3.01215	2.57777
3.02255	2.58782
3.03312	2.59791
3.04323	2.60801
3.05389	2.61818
3.06408	2.62842
3.0747	2.63874
3.08513	2.64911
3.09539	2.65951
3.1058	2.66984
3.11609	2.6802
3.12643	2.69059
3.13699	2.70098
3.14743	2.7114
3.15764	2.72186
3.16818	2.73217
3.17875	2.7424
3.18883	2.75253
3.19931	2.76254
3.20979	2.77245
3.22017	2.78231
3.23066	2.79206
3.24107	2.8017
3.25139	2.81127
3.26193	2.82077
3.27215	2.83038
3.28236	2.84005
3.29293	2.84979
3.30334	2.85958
3.31393	2.86942
3.32405	2.87923
3.33437	2.88907
3.34486	2.89891
3.35547	2.90876
3.36584	2.91863
3.37612	2.9284
3.38664	2.93822
3.39663	2.94796
3.40736	2.95769
3.41763	2.96739
3.42806	2.97706
3.43856	2.9866
3.44893	2.99604
3.45944	3.00541
3.46954	3.01463
3.47992	3.02385
3.49046	3.03299
3.50104	3.0421
3.51145	3.0511
3.52171	3.06005
3.53207	3.06894
3.54239	3.07779
3.55298	3.08671
3.56326	3.09565
3.5738	3.10465
3.58416	3.11369
3.59433	3.12279
3.60483	3.13188
3.61524	3.141
3.62576	3.15017
3.6361	3.15934
3.64662	3.16845
3.65702	3.17753
3.66723	3.18658
3.67782	3.19546
3.68816	3.20425
3.69848	3.21295
3.70896	3.22147
3.71931	3.22997
3.72924	3.23844
3.74002	3.24686
3.75049	3.25519
3.76103	3.26355
3.77107	3.27177
3.7816	3.27995
3.792	3.288
3.80241	3.29613
3.81289	3.30421
3.82341	3.31228
3.83369	3.32042
3.84391	3.32857
3.8544	3.33661
3.86498	3.34466
3.87528	3.35274
3.88545	3.36071
3.89616	3.36877
3.90649	3.37688
3.91709	3.38501
3.92728	3.39309
3.93755	3.40119
3.94807	3.40915
3.95851	3.41697
3.96891	3.42385
3.97944	3.43046
3.98992	3.43693
4.00029	3.44333
4.01051	3.44971
4.02105	3.45691
4.03128	3.46422
4.04195	3.47154
4.0522	3.47889
4.06253	3.48627
4.07306	3.4937
4.08324	3.50124
4.0936	3.50882
4.10416	3.51642
4.11462	3.52408
4.1249	3.53172
4.13532	3.53933
4.14561	3.54698
4.15597	3.55463
4.16647	3.56223
4.17681	3.56979
4.18713	3.5773
4.1975	3.58469
4.20802	3.59202
4.21829	3.59925
4.22887	3.60642
4.23908	3.61343
4.24957	3.62044
4.25989	3.6273
4.27047	3.63404
4.28079	3.64067
4.29119	3.64731
4.30141	3.6539
4.31187	3.66049
4.32244	3.66715
4.33259	3.67389
4.3432	3.68064
4.3535	3.68743
4.36397	3.69431
4.37433	3.70122
4.38492	3.70808
4.39531	3.71496
4.40554	3.72172
4.41616	3.72845
4.42637	3.73514
4.43675	3.74177
4.44717	3.74833
4.45745	3.75488
4.46802	3.7614
4.47836	3.76775
4.48892	3.77406
4.49926	3.78026
4.50971	3.78641
4.51994	3.79245
4.53038	3.79844
4.54096	3.80435
4.55123	3.81026
4.56155	3.81613
4.57211	3.82198
4.58237	3.82786
4.59275	3.83356
4.60319	3.83923
4.61363	3.84494
4.62401	3.85069
4.63421	3.8565
4.64468	3.86256
4.65529	3.86867
4.66561	3.87482
4.67593	3.88093
4.68651	3.88688
4.69689	3.89273
4.70704	3.89853
4.71769	3.90425
4.72793	3.90992
4.73841	3.91568
4.74893	3.92136
4.75936	3.92705
4.76943	3.93273
4.78011	3.93836
4.79054	3.94393
4.80088	3.94957
4.81122	3.95514
4.82163	3.96064
4.83215	3.96614
4.8425	3.97165
4.85272	3.97719
4.86307	3.98276
4.87372	3.98838
4.8841	3.99407
4.89451	3.99973
4.90491	4.00535
4.91529	4.01092
4.92561	4.01651
4.93585	4.02209
4.94631	4.0277
4.95676	4.03328
4.96712	4.03885
4.97746	4.04433
4.98792	4.04972
4.99825	4.05503
5.00863	4.06029
5.01903	4.06546
5.02937	4.07056
5.03983	4.07557
5.05035	4.08052
5.06076	4.08546
5.07095	4.09037
5.08152	4.09531
5.09197	4.10017
5.10226	4.10508
5.11266	4.10999
5.12304	4.11494
5.13329	4.11998
5.14393	4.12515
5.15419	4.13037
5.16456	4.13562
5.17505	4.14082
5.18542	4.146
5.19579	4.15122
5.20609	4.15631
5.21669	4.16131
5.22695	4.16629
5.23749	4.1712
5.24787	4.17594
5.25844	4.18066
5.2686	4.18538
5.27912	4.19003
5.28953	4.19463
5.29985	4.19927
5.31021	4.20377
5.32092	4.20823
5.33088	4.21267
5.34165	4.21704
5.35187	4.22137
5.36218	4.22581
5.37277	4.23022
5.38307	4.23469
5.39341	4.23917
5.40403	4.24365
5.41423	4.24812
5.42464	4.25259
5.43516	4.257
5.44553	4.26137
5.4561	4.2658
5.46613	4.27016
5.47671	4.27455
5.48691	4.27892
5.49749	4.28331
5.5079	4.28759
5.51834	4.29179
5.52867	4.29585
5.53902	4.29969
5.5494	4.30322
5.56009	4.30657
5.57027	4.30975
5.58081	4.31285
5.59108	4.31594
5.60153	4.31916
5.61194	4.32248
5.62215	4.32591
5.6327	4.32943
5.64291	4.33313
5.65348	4.33693
5.66376	4.34084
5.67432	4.3448
5.6848	4.34884
5.69489	4.35296
5.7055	4.3571
5.71593	4.36131
5.72609	4.36562
5.73671	4.36992
5.74701	4.37423
5.7574	4.37821
5.76791	4.382
5.77822	4.3858
5.78848	4.38952
5.79909	4.39313
5.80961	4.39691
5.81977	4.40066
5.83007	4.40417
5.84054	4.40764
5.85094	4.41109
5.86141	4.41456
5.87173	4.4181
5.88227	4.42171
5.8926	4.42534
5.90277	4.42907
5.9132	4.43284
5.92377	4.43659
5.93422	4.44049
5.9442	4.44441
5.95489	4.44829
5.96519	4.45226
5.97552	4.45629
5.98604	4.4603
5.99647	4.46437
6.00686	4.46842
6.01723	4.47238
6.0278	4.47637
6.03808	4.48023
6.04847	4.48403
6.05884	4.48779
6.06937	4.49152
6.0797	4.49514
6.09026	4.49876
6.10052	4.50234
6.11097	4.50587
6.1215	4.50941
6.1317	4.51296
6.1423	4.51651
6.1526	4.52007
6.16297	4.52362
6.17329	4.52719
6.18374	4.53083
6.19411	4.53451
6.2046	4.53825
6.21493	4.54206
6.22544	4.54592
6.23557	4.54977
6.2461	4.55367
6.25637	4.55761
6.26684	4.56154
6.27746	4.56548
6.28748	4.56942
6.29817	4.57332
6.30838	4.57714
6.31895	4.5809
6.32929	4.58451
6.33974	4.58808
6.34994	4.59152
6.3606	4.59496
6.37077	4.59833
6.38135	4.6017
6.39175	4.60503
6.40213	4.60838
6.41248	4.61165
6.42297	4.6149
6.43325	4.61817
6.44371	4.62147
6.45404	4.62481
6.46427	4.6282
6.47485	4.63166
6.48531	4.63513
6.49559	4.63864
6.50612	4.64212
6.51667	4.64557
6.52689	4.64906
6.53724	4.65238
6.54777	4.65563
6.55806	4.65882
6.5685	4.66191
6.57892	4.66493
6.58926	4.66799
6.59962	4.67096
6.61006	4.67395
6.6203	4.67695
6.63084	4.67984
6.64126	4.68268
6.65154	4.68546
6.66192	4.68812
6.67232	4.69075
6.68268	4.6934
6.69301	4.69605
6.70324	4.69878
6.71388	4.70159
6.72439	4.70444
6.73465	4.70741
6.74511	4.71047
6.75549	4.7136
6.76581	4.7168
6.77624	4.72006
6.78666	4.72327
6.7972	4.7265
6.80748	4.7297
6.8178	4.73286
6.8283	4.73596
6.83874	4.73909
6.84896	4.74218
6.85956	4.7452
6.86991	4.74807
6.8805	4.75092
6.89076	4.75365
6.90126	4.75629
6.91157	4.75877
6.92194	4.76121
6.93249	4.76355
6.94276	4.76582
6.95312	4.76813
6.96349	4.77061
6.97392	4.77327
6.98441	4.77601
6.9948	4.77897
7.00515	4.782
7.01551	4.78501
7.02582	4.78807
7.03614	4.79117
7.04685	4.79426
7.05699	4.79741
7.0674	4.8006
7.07795	4.80378
7.08829	4.80693
7.09872	4.81003
7.10913	4.81304
7.1195	4.81608
7.12979	4.81904
7.14026	4.82196
7.15058	4.82481
7.16111	4.82757
7.17134	4.83028
7.18184	4.83289
7.19237	4.83544
7.20257	4.83801
7.21308	4.84057
7.22349	4.84314
7.23383	4.8457
7.24431	4.84838
7.25451	4.85098
7.26517	4.8536
7.27535	4.85624
7.28562	4.85894
7.29644	4.86158
7.30662	4.86429
7.31712	4.86704
7.32728	4.86977
7.33763	4.8725
7.3481	4.87522
7.35865	4.87791
7.369	4.88047
7.3796	4.88292
7.38971	4.88525
7.40025	4.88749
7.4106	4.88964
7.42111	4.89179
7.43152	4.89385
7.4419	4.89591
7.45225	4.89798
7.46261	4.90005
7.47303	4.90218
7.48335	4.90441
7.49379	4.90671
7.50409	4.90904
7.51465	4.91147
7.52489	4.91392
7.5353	4.91642
7.54577	4.91889
7.55607	4.92145
7.56645	4.92397
7.57713	4.92646
7.5875	4.92886
7.59773	4.93135
7.60792	4.93381
7.6185	4.93629
7.62879	4.93885
7.63935	4.94144
7.6498	4.94395
7.66018	4.94641
7.67058	4.94881
7.68092	4.95112
7.69133	4.95342
7.70153	4.9557
7.71208	4.95793
7.72259	4.96007
7.73298	4.96224
7.74323	4.96438
7.75367	4.96652
7.76421	4.9687
7.77451	4.97102
7.78478	4.97333
7.79541	4.97568
7.80551	4.97808
7.81605	4.98054
7.82649	4.98299
7.83705	4.98552
7.84727	4.98815
7.85761	4.9908
7.86825	4.99342
7.87866	4.99601
7.88882	4.99856
7.89947	5.00096
7.90979	5.00326
7.92017	5.00554
7.93051	5.00761
7.94107	5.0097
7.9509	5.01173
7.96181	5.01372
7.97194	5.01566
7.98247	5.01766
7.99297	5.01955
8.00327	5.0215
8.01348	5.02343
8.02412	5.02542
8.03429	5.02751
8.04472	5.02963
8.05518	5.03183
8.06545	5.03417
8.0759	5.03646
8.08649	5.03879
8.0968	5.04115
8.10712	5.04354
8.11743	5.04588
8.12814	5.04827
8.13841	5.05064
8.14893	5.05292
8.15926	5.05515
8.1695	5.05735
8.18003	5.05942
8.19048	5.06141
8.2007	5.06339
8.21137	5.0653
8.2216	5.06712
8.23196	5.06891
8.24247	5.07063
8.25293	5.0723
8.2633	5.07399
8.27372	5.07566
8.28426	5.0774
8.29451	5.07923
8.30494	5.0811
8.31533	5.08303
8.32561	5.08509
8.33599	5.08721
8.34643	5.08936
8.35678	5.09159
8.36723	5.09384
8.37755	5.0961
8.38791	5.09834
8.39838	5.10055
8.40876	5.10274
8.41901	5.10495
8.4294	5.10716
8.43986	5.10928
8.45037	5.11138
8.46067	5.11345
8.47106	5.11542
8.4815	5.11724
8.49183	5.11913
8.50207	5.12088
8.51285	5.12255
8.52307	5.12417
8.53345	5.12582
8.5437	5.12744
8.55434	5.12915
8.56489	5.13086
8.57514	5.13266
8.58537	5.13448
8.59595	5.13635
8.60608	5.13834
8.61667	5.14043
8.62707	5.14257
8.63753	5.14474
8.64812	5.14692
8.65826	5.14901
8.66875	5.15107
8.67906	5.15316
8.68936	5.15519
8.70005	5.15715
8.71018	5.15912
8.72066	5.16095
8.73098	5.1625
8.74153	5.16398
8.75191	5.16537
8.76238	5.16669
8.77257	5.16805
8.78312	5.16948
8.79356	5.17091
8.80382	5.17236
8.81409	5.1738
8.82468	5.17529
8.83489	5.17689
8.84536	5.17856
8.85581	5.18031
8.86618	5.1821
8.87674	5.18393
8.88691	5.1858
8.8974	5.18768
8.90786	5.18955
8.91824	5.19152
8.92843	5.19337
8.93914	5.19518
8.94933	5.19703
8.95973	5.19891
8.97021	5.20066
8.98064	5.20249
8.99116	5.2043
9.00149	5.20594
9.01189	5.20747
9.02226	5.20894
9.03263	5.21031
9.04297	5.21158
9.05326	5.2129
9.06375	5.21422
9.07435	5.21552
9.08469	5.21684
9.09505	5.21822
9.10551	5.21958
9.11587	5.22095
9.12623	5.22238
9.13667	5.22383
9.14707	5.22532
9.15749	5.22689
9.16797	5.2285
9.17824	5.23013
9.18864	5.23178
9.1988	5.23352
9.20923	5.23528
9.21972	5.23708
9.23005	5.23893
9.24045	5.24079
9.25087	5.24256
9.2612	5.2443
9.2716	5.24594
9.28196	5.24751
9.29236	5.24904
9.30293	5.25048
9.31335	5.25184
9.32383	5.25323
9.33407	5.25461
9.34457	5.256
9.3548	5.25744
9.36517	5.25897
9.37565	5.2605
9.38607	5.26213
9.39646	5.26381
9.40674	5.26555
9.41722	5.2673
9.42762	5.26908
9.43806	5.2708
9.44862	5.27248
9.45886	5.27414
9.4692	5.27583
9.47972	5.27746
9.49002	5.27915
9.50043	5.28083
9.51083	5.28249
9.52126	5.28404
9.53164	5.28563
9.5419	5.28714
9.55241	5.28854
9.56288	5.2899
9.57321	5.29124
9.58373	5.29236
9.5941	5.29347
9.60439	5.29452
9.615	5.29548
9.62528	5.29648
9.63538	5.29761
9.64607	5.29874
9.65641	5.30002
9.66685	5.30142
9.67741	5.30283
9.68751	5.30426
9.69791	5.30576
9.70844	5.30728
9.71886	5.30879
9.72939	5.31035
9.73947	5.3119
9.75005	5.31344
9.76022	5.31497
9.77085	5.31649
9.78122	5.31796
9.79165	5.31933
9.80207	5.32061
9.81233	5.3218
9.8227	5.32292
9.83323	5.32397
9.84352	5.325
9.85407	5.32599
9.86436	5.32688
9.87492	5.32772
9.88507	5.32859
9.89555	5.32948
9.90605	5.33039
9.91635	5.33139
9.92685	5.33253
9.93712	5.33367
9.94765	5.33482
9.95816	5.336
9.96842	5.33723
9.97882	5.33841
9.98914	5.3397
9.99961	5.34105
10.0006	5.34119
10.0111	5.34259
10.0214	5.34397
10.0319	5.34535
10.0421	5.34888
10.0511	5.36991
10.056	5.39387
10.0627	5.41454
10.0847	5.43877
10.1074	5.45904
10.1335	5.48098
10.1616	5.50436
10.1909	5.52907
10.2209	5.55489
10.2515	5.58168
10.2825	5.60921
10.3137	5.63672
10.3454	5.66325
10.3772	5.6883
10.4089	5.71157
10.4408	5.73286
10.483	5.75809
10.5251	5.77969
10.5776	5.80171
10.6405	5.8212
10.7139	5.83528
10.7873	5.84202
10.8607	5.84362
10.9333	5.84071
11.0058	5.83388
11.0783	5.82573
11.1514	5.8177
11.224	5.80812
11.2973	5.7869
11.371	5.76445
11.445	5.74368
11.5174	5.72669
11.5875	5.71142
11.6594	5.6976
11.7328	5.68634
11.8049	5.69063
11.8773	5.69925
11.9498	5.7101
12.0225	5.72058
12.0956	5.72767
12.1695	5.73286
12.2428	5.737
12.3153	5.74064
12.3872	5.74395
12.4599	5.74675
12.5329	5.75035
12.6061	5.75784
12.6786	5.76738
12.7507	5.7777
12.8234	5.78815
12.8959	5.79843
12.9693	5.80859
13.0422	5.81879
13.1149	5.82883
13.1874	5.83875
13.2605	5.84845
13.3337	5.85805
13.4066	5.86748
13.4795	5.8764
13.5516	5.88402
13.6244	5.88976
13.6975	5.89464
13.7703	5.89898
13.8431	5.90305
13.9156	5.90687
13.9884	5.91048
14.0614	5.91453
14.1343	5.92038
14.207	5.92696
14.2797	5.93359
14.3527	5.94015
14.4254	5.94693
14.4977	5.9539
14.5701	5.96065
14.6429	5.96702
14.716	5.97311
14.7895	5.97867
14.8623	5.98298
14.9348	5.98639
15.0079	5.98909
15.0805	5.99126
15.1537	5.99314
15.2261	5.99511
15.2984	5.99748
15.3706	6.0007
15.4433	6.00431
15.5168	6.0083
15.5897	6.01237
15.6627	6.01647
15.7352	6.02045
15.8081	6.02421
15.8809	6.02776
15.9535	6.03095
16.0267	6.03377
16.0996	6.03616
16.1723	6.03704
16.2453	6.03687
16.3179	6.03609
16.3907	6.03465
16.4635	6.0327
16.5365	6.03046
16.6089	6.0279
16.6815	6.02534
16.7544	6.02301
16.8275	6.0205
16.9008	6.01819
16.9737	6.01519
17.0459	6.01191
17.1185	6.00849
17.1913	6.00457
17.2639	6.00019
17.3373	5.99595
17.4096	5.9922
17.4821	5.98939
17.5547	5.98721
17.6279	5.98577
17.7009	5.98577
17.774	5.98675
17.8465	5.98805
17.9189	5.98931
17.9917	5.98942
18.0641	5.98919
18.1368	5.98883
18.2101	5.98878
18.2824	5.98911
18.3554	5.98945
18.4284	5.99004
18.5013	5.99217
18.5739	5.99516
18.6469	5.99849
18.7197	6.00228
18.7922	6.0066
18.8644	6.01135
18.9368	6.01586
19.0097	6.02032
19.0832	6.0247
19.1562	6.02895
19.2289	6.03291
19.3017	6.0365
19.3746	6.03962
19.4477	6.04264
19.5209	6.04569
19.593	6.04868
19.6652	6.05129
19.7378	6.053
19.811	6.05245
19.8842	6.04996
19.9577	6.04583
20.0305	6.04015
20.1032	6.03376
20.1758	6.02745
20.2484	6.02143
20.3208	6.01814
20.3936	6.01806
20.466	6.02071
20.5384	6.02569
20.6109	6.03259
20.6837	6.04056
20.7565	6.04944
20.8298	6.05827
20.9023	6.06625
20.9752	6.07335
21.048	6.07957
21.1211	6.08483
21.1941	6.08896
21.2672	6.09245
21.3396	6.0954
21.4122	6.09624
21.485	6.09617
21.5577	6.09566
21.6313	6.09475
21.7036	6.09431
21.7762	6.09376
21.8486	6.09299
21.9218	6.09354
21.9948	6.09512
22.068	6.09267
22.1415	6.08664
22.2142	6.07949
22.2874	6.07236
22.3591	6.06563
22.4308	6.05941
22.5035	6.05425
22.5764	6.05347
22.6492	6.0576
22.7219	6.06333
22.7947	6.06978
22.8679	6.07115
22.9421	6.05918
23.0165	6.04465
23.0903	6.02933
23.1616	6.01386
23.2312	5.99804
23.3033	5.98198
23.377	5.96899
23.4501	5.97088
23.5228	5.97461
23.5952	5.97864
23.6683	5.98211
23.7411	5.98499
23.8145	5.98763
23.8875	5.98995
23.9597	5.99171
24.0321	5.99346
24.1046	5.99521
24.1779	5.99732
24.2504	5.99948
24.3234	6.00012
24.3964	5.99929
24.4693	5.99752
24.5426	5.99443
24.6153	5.99017
24.6881	5.98521
24.761	5.97956
24.8332	5.97411
24.9063	5.96783
24.9789	5.96063
25.0518	5.95313
25.1246	5.94488
25.1977	5.93638
25.2698	5.92808
25.3423	5.91993
25.4153	5.91183
25.4885	5.90442
25.5618	5.89745
25.6353	5.89119
25.7073	5.88485
25.7794	5.87884
25.8516	5.87299
25.9241	5.86833
25.9973	5.86566
26.0701	5.86497
26.1428	5.86564
26.2152	5.86692
26.2884	5.86874
26.3616	5.87149
26.4347	5.87468
26.5075	5.87786
26.5793	5.88105
26.6519	5.88448
26.7242	5.88873
26.797	5.89382
26.87	5.90003
26.9429	5.90716
27.0159	5.91439
27.0886	5.92129
27.1618	5.92855
27.2345	5.93583
27.3074	5.94261
27.3802	5.94878
27.4526	5.95492
27.5251	5.96122
27.5973	5.96755
27.6712	5.96114
27.7455	5.95168
27.8196	5.94198
27.8927	5.93292
27.9624	5.92505
28.0344	5.91833
28.107	5.91235
28.1804	5.91823
28.2528	5.93081
28.325	5.94548
28.3973	5.96114
28.47	5.97731
28.5432	5.99401
28.6161	6.01188
28.689	6.02997
28.7617	6.04805
28.8346	6.06595
28.9074	6.08315
28.9801	6.09948
29.0535	6.11495
29.126	6.12951
29.1987	6.14319
29.2714	6.15618
29.3441	6.16848
29.417	6.18013
29.4902	6.19136
29.5631	6.20252
29.6353	6.21355
29.708	6.22393
29.7811	6.23373
29.8542	6.24354
29.9276	6.25392
30	6.26456
30.0721	6.27553
30.1446	6.28661
30.2172	6.29771
30.2907	6.30761
30.3637	6.31663
30.4366	6.32485
30.509	6.33222
30.5819	6.33825
30.655	6.34359
30.7281	6.34866
30.8012	6.35436
30.8733	6.36084
30.9459	6.36797
31.0184	6.3756
31.0908	6.38387
31.1638	6.39295
31.2366	6.40297
31.3094	6.41364
31.3822	6.42454
31.455	6.43527
31.5281	6.44557
31.6011	6.45522
31.6743	6.46434
31.7467	6.4732
31.8191	6.48195
31.8912	6.49043
31.9639	6.49896
32.0372	6.50779
32.1103	6.51692
32.183	6.52631
32.2557	6.53593
32.3287	6.54507
32.4014	6.55335
32.4748	6.56068
32.5479	6.56703
32.6202	6.57199
32.6926	6.57521
32.7656	6.57622
32.8385	6.57573
32.9116	6.57442
32.9844	6.57227
33.057	6.57002
33.13	6.5683
33.2027	6.56635
33.2755	6.56386
33.3488	6.56185
33.4215	6.56012
33.4938	6.55892
33.5662	6.55805
33.6387	6.55718
33.7113	6.55642
33.7847	6.55655
33.8578	6.55721
33.9302	6.55845
34.0028	6.55973
34.0755	6.56096
34.1487	6.56248
34.222	6.56501
34.2948	6.56785
34.3667	6.57133
34.4391	6.57553
34.5118	6.5802
34.5845	6.58478
34.6579	6.58934
34.7306	6.59394
34.8033	6.59865
34.8761	6.60292
34.9493	6.60652
35.0222	6.60976
35.0952	6.61317
35.1677	6.61679
35.2398	6.62094
35.3125	6.62577
35.3851	6.63089
35.4577	6.63668
35.531	6.64344
35.6036	6.65012
35.6767	6.65658
35.7496	6.66308
35.8226	6.6693
35.8951	6.67509
35.9681	6.67991
36.0411	6.68391
36.1135	6.68788
36.186	6.69123
36.2587	6.69223
36.3321	6.68978
36.4059	6.68623
36.4788	6.68236
36.5512	6.67892
36.6232	6.67583
36.6957	6.67312
36.7688	6.67186
36.8419	6.67423
36.9144	6.67871
36.9866	6.68285
37.0594	6.68475
37.1327	6.68519
37.2061	6.68446
37.2791	6.68301
37.3513	6.68121
37.4239	6.67914
37.4963	6.67752
37.569	6.67805
37.642	6.67848
37.7154	6.67444
37.7889	6.66821
37.8622	6.66056
37.9349	6.65247
38.0063	6.6445
38.0784	6.6371
38.1514	6.63112
38.2232	6.63186
38.296	6.63705
38.3688	6.64459
38.4418	6.6532
38.5151	6.66197
38.5885	6.66981
38.6612	6.67637
38.7337	6.68008
38.807	6.67431
38.88	6.66609
38.954	6.65719
39.0265	6.64905
39.0972	6.64238
39.1692	6.63713
39.2425	6.63355
39.3158	6.63862
39.3889	6.6458
39.4621	6.65274
39.5344	6.65982
39.6067	6.6675
39.6789	6.67544
39.7511	6.68347
39.8242	6.69292
39.8972	6.70296
39.9704	6.71298
40.0433	6.72283
40.1163	6.73234
40.1891	6.74151
40.2618	6.75012
40.3348	6.75827
40.4074	6.76651
40.4797	6.77537
40.552	6.78403
40.6247	6.79216
40.698	6.80009
40.7713	6.80775
40.844	6.81486
40.9166	6.82198
40.9899	6.82799
41.0626	6.83184
41.1362	6.83425
41.2089	6.83523
41.281	6.83538
41.3531	6.83486
41.4256	6.83385
41.499	6.83343
41.5718	6.83434
41.6448	6.83555
41.7175	6.83529
41.791	6.83198
41.8644	6.82525
41.9377	6.8155
42.0107	6.80462
42.0827	6.7932
42.1548	6.78053
42.2277	6.76346
42.3008	6.74613
42.3745	6.72974
42.4478	6.71438
42.5202	6.69849
42.5918	6.68215
42.6643	6.66526
42.7371	6.653
42.81	6.64209
42.8836	6.63168
42.9565	6.62155
43.0288	6.61237
43.1011	6.60429
43.1729	6.59794
43.2456	6.59272
43.3188	6.5889
43.3916	6.58725
43.4645	6.58788
43.5371	6.58801
43.6099	6.59022
43.6824	6.59458
43.7553	6.60165
43.8272	6.61169
43.8994	6.62542
43.9723	6.64087
44.0448	6.65953
44.1176	6.67899
44.1907	6.69834
44.2635	6.71669
44.3366	6.73283
44.4097	6.74805
44.4827	6.76268
44.5552	6.77655
44.6284	6.78725
44.7014	6.79611
44.7744	6.80421
44.8466	6.81277
44.9189	6.82078
44.9919	6.82872
45.0649	6.83706
45.1375	6.84817
45.2098	6.86139
45.2825	6.87599
45.3554	6.8914
45.4286	6.90728
45.5021	6.92325
45.5743	6.93897
45.6467	6.95384
45.7192	6.96795
45.7923	6.98137
45.8652	6.99477
45.938	7.00772
46.0109	7.01897
46.0837	7.02801
46.1569	7.03684
46.2298	7.04556
46.3023	7.05452
46.3749	7.06355
46.4473	7.07284
46.5202	7.08334
46.5926	7.09683
46.6652	7.11061
46.7379	7.12413
46.8112	7.13772
46.8838	7.1513
46.9565	7.16401
47.0294	7.17631
47.1026	7.18806
47.1759	7.19994
47.2489	7.212
47.3209	7.22415
47.3933	7.23658
47.4654	7.25016
47.5382	7.26345
47.6117	7.27692
47.6846	7.29099
47.7573	7.3051
47.8298	7.31859
47.9032	7.33093
47.9763	7.34229
48.0497	7.35279
48.1223	7.36218
48.1946	7.37052
48.2672	7.37822
48.3395	7.38493
48.4123	7.39093
48.4855	7.39713
48.5585	7.40362
48.6313	7.41008
48.7043	7.41655
48.7772	7.42301
48.8497	7.42966
48.9227	7.43655
48.9955	7.4439
49.068	7.45157
49.1402	7.45902
49.2127	7.46596
49.286	7.47288
49.3592	7.47965
49.4322	7.48597
49.5049	7.49031
49.5778	7.49401
49.6508	7.49765
49.7236	7.5012
49.7965	7.50523
49.8686	7.51014
49.9408	7.51558
50.0028	7.52201
50.0759	7.53073
50.1498	7.52684
50.2141	7.50518
50.2574	7.48286
50.2902	7.4624
50.3232	7.43907
50.345	7.41312
50.3477	7.40393

## Sheet: cylinder PC_35 1
cylinder PC_35 1	cylinder PC_35 1
Stauchung	Standardkraft
%	MPa
0	0.218503
4.02221e-05	0.217575
9.63738e-05	0.216829
0.000153007	0.216192
0.000193297	0.215639
0.000165134	0.215908
3.6276e-05	0.218394
0.00426337	0.222994
0.0109497	0.226703
0.0175795	0.231072
0.0249412	0.237029
0.0324691	0.243642
0.0397808	0.250162
0.047359	0.256469
0.0544896	0.262663
0.0618553	0.268792
0.0684271	0.274026
0.0755109	0.280101
0.08304	0.286186
0.0903027	0.292257
0.0977254	0.298308
0.105116	0.30436
0.112504	0.31038
0.119905	0.316437
0.127092	0.322594
0.134473	0.328866
0.141684	0.335324
0.149099	0.34199
0.156325	0.348868
0.163691	0.35598
0.1711	0.363276
0.178401	0.370725
0.185778	0.37831
0.19308	0.386006
0.200437	0.39383
0.207724	0.40175
0.214972	0.409768
0.222485	0.417945
0.229649	0.426319
0.236916	0.434844
0.244214	0.44354
0.251721	0.45239
0.259025	0.46147
0.26622	0.470716
0.273554	0.480086
0.280937	0.489484
0.287541	0.497592
0.294706	0.507169
0.30184	0.516786
0.309187	0.526412
0.31674	0.536047
0.324084	0.545813
0.331369	0.555733
0.338523	0.565776
0.346101	0.575982
0.353507	0.586451
0.360541	0.597132
0.367747	0.608081
0.374422	0.617622
0.3814	0.628993
0.388823	0.640648
0.395914	0.652557
0.402474	0.662862
0.409731	0.675163
0.417126	0.68765
0.424392	0.70041
0.431908	0.713299
0.438998	0.726409
0.446466	0.739724
0.453655	0.753238
0.460938	0.766952
0.468348	0.780827
0.47555	0.79486
0.482143	0.807016
0.489118	0.821293
0.49579	0.833641
0.502918	0.848168
0.510145	0.862787
0.517481	0.877551
0.524898	0.892383
0.532288	0.90729
0.539457	0.922325
0.546988	0.937448
0.554067	0.952659
0.561425	0.967876
0.568703	0.983154
0.575269	0.996277
0.582597	1.01171
0.58989	1.02716
0.597137	1.04265
0.604754	1.05811
0.611949	1.07373
0.619239	1.08945
0.626475	1.10527
0.633904	1.12118
0.641257	1.13727
0.648464	1.1536
0.655727	1.17009
0.663011	1.18672
0.669568	1.201
0.676777	1.21786
0.684263	1.23481
0.691319	1.2519
0.698858	1.26901
0.706175	1.28626
0.713507	1.30353
0.720867	1.32095
0.728288	1.33837
0.735546	1.35586
0.743009	1.37338
0.750203	1.39095
0.757644	1.40852
0.764829	1.42616
0.77214	1.44377
0.779592	1.46139
0.786981	1.47899
0.79433	1.49658
0.797432	1.50407
0.804742	1.5215
0.812201	1.53884
0.820492	1.55862
0.828898	1.57837
0.83733	1.59806
0.845605	1.61772
0.854127	1.6375
0.862433	1.65741
0.870703	1.67744
0.879178	1.69765
0.887686	1.718
0.895864	1.73859
0.904239	1.75939
0.912567	1.78035
0.920988	1.80142
0.929392	1.82267
0.937679	1.8441
0.946293	1.86563
0.954651	1.88721
0.963047	1.90883
0.971487	1.93055
0.979761	1.95227
0.988007	1.97394
0.996601	1.99556
1.00496	2.01719
1.01332	2.03874
1.02188	2.06023
1.0302	2.08157
1.03873	2.10288
1.0471	2.1241
1.05541	2.14526
1.06391	2.16647
1.07225	2.18762
1.08078	2.20876
1.08914	2.22995
1.09738	2.25118
1.10578	2.27249
1.11413	2.29375
1.12262	2.31512
1.13101	2.33655
1.13939	2.35794
1.14783	2.37934
1.15623	2.40068
1.16463	2.42202
1.17316	2.44337
1.18128	2.46475
1.18968	2.48628
1.19837	2.50792
1.20638	2.52957
1.21494	2.55126
1.2232	2.57298
1.23168	2.5946
1.23995	2.61608
1.24861	2.63755
1.25679	2.6589
1.26518	2.68022
1.27374	2.70152
1.28193	2.7227
1.29053	2.74394
1.29892	2.76507
1.30717	2.78626
1.31557	2.8074
1.3241	2.82854
1.33262	2.84975
1.34084	2.87101
1.34922	2.89237
1.35768	2.91382
1.366	2.93542
1.37419	2.95713
1.38286	2.97893
1.39105	3.00074
1.39962	3.02259
1.40821	3.04441
1.4164	3.06614
1.42485	3.08791
1.43324	3.10967
1.44156	3.1314
1.44998	3.15303
1.45854	3.17461
1.46694	3.19607
1.47534	3.21747
1.48354	3.23876
1.49192	3.26002
1.50025	3.28121
1.50877	3.3023
1.51721	3.3234
1.52545	3.34444
1.53394	3.36539
1.54238	3.3862
1.55067	3.40697
1.55909	3.42785
1.56761	3.44882
1.57586	3.46983
1.58421	3.49101
1.59266	3.51235
1.60091	3.53377
1.6093	3.55532
1.61788	3.57692
1.6261	3.59857
1.63446	3.62035
1.64298	3.64213
1.65132	3.66387
1.65981	3.68559
1.66821	3.70733
1.67654	3.72896
1.6849	3.75052
1.69326	3.77196
1.70177	3.79332
1.71038	3.81445
1.71871	3.83536
1.72725	3.85617
1.73549	3.87672
1.74395	3.89704
1.75233	3.91731
1.76066	3.93748
1.76905	3.95764
1.77758	3.97767
1.78596	3.99769
1.79447	4.01784
1.80255	4.03811
1.81107	4.05842
1.81948	4.07881
1.82803	4.09937
1.83624	4.12003
1.84468	4.14063
1.85327	4.16127
1.86134	4.18189
1.86982	4.20257
1.878	4.22326
1.88639	4.24386
1.895	4.26453
1.90342	4.28508
1.9117	4.3056
1.92023	4.32603
1.92854	4.34629
1.93672	4.36655
1.94524	4.38672
1.9536	4.40678
1.96219	4.42675
1.97048	4.44661
1.97906	4.46639
1.98724	4.48605
1.99558	4.50555
2.00426	4.52496
2.01351	4.54675
2.023	4.56853
2.03243	4.59031
2.04185	4.61209
2.05027	4.63159
2.05858	4.65119
2.06687	4.67083
2.07549	4.6906
2.08378	4.71036
2.09219	4.73029
2.10067	4.75021
2.10894	4.77022
2.11741	4.79029
2.12559	4.81037
2.13392	4.83051
2.1425	4.85063
2.15077	4.8707
2.15937	4.89054
2.16786	4.91028
2.17608	4.92983
2.18565	4.95164
2.19528	4.97324
2.20458	4.9947
2.21392	5.01603
2.22353	5.03718
2.23287	5.05828
2.24216	5.07929
2.2518	5.10019
2.2612	5.12116
2.27057	5.14225
2.28008	5.1633
2.28947	5.18443
2.29897	5.20561
2.30824	5.22683
2.31764	5.24804
2.3272	5.26925
2.33682	5.2906
2.34626	5.31194
2.35558	5.33312
2.36517	5.35431
2.37433	5.37549
2.38396	5.39657
2.3934	5.4175
2.40279	5.43833
2.41224	5.45902
2.42164	5.47951
2.4312	5.49988
2.44065	5.52005
2.45017	5.54006
2.45949	5.55994
2.46881	5.57969
2.47842	5.59927
2.48795	5.61874
2.49722	5.63817
2.5078	5.65965
2.51828	5.68119
2.52774	5.70066
2.53715	5.72018
2.54672	5.73974
2.55596	5.75937
2.56544	5.7791
2.57494	5.79883
2.58451	5.81861
2.59389	5.83849
2.60315	5.85831
2.61285	5.87807
2.62233	5.89775
2.63153	5.91734
2.6421	5.93872
2.65278	5.95989
2.66296	5.98064
2.67375	6.00114
2.6835	6.02144
2.69449	6.04172
2.70495	6.06182
2.71555	6.08197
2.72616	6.10198
2.73641	6.12189
2.74698	6.14169
2.75754	6.16152
2.76797	6.18131
2.77856	6.20109
2.78897	6.22092
2.79929	6.24081
2.80992	6.2606
2.82049	6.28045
2.83091	6.3004
2.84134	6.32022
2.85195	6.34008
2.86241	6.35994
2.87303	6.37972
2.88348	6.39935
2.89398	6.41881
2.90454	6.43807
2.91486	6.45713
2.9256	6.47598
2.93604	6.49446
2.94667	6.51274
2.957	6.53074
2.96753	6.54858
2.97799	6.56627
2.98862	6.584
2.99905	6.60175
3.00956	6.61954
3.02002	6.63741
3.03041	6.65541
3.041	6.67351
3.05131	6.69169
3.06197	6.7099
3.0725	6.72808
3.08276	6.74624
3.09331	6.76417
3.10384	6.78195
3.11423	6.79958
3.12479	6.81711
3.13528	6.83433
3.14588	6.85148
3.15629	6.86842
3.16687	6.88517
3.17727	6.9017
3.18791	6.91816
3.1983	6.93432
3.20891	6.95031
3.2193	6.96618
3.22966	6.98198
3.24023	6.99766
3.25082	7.01339
3.26132	7.02919
3.27176	7.04505
3.28227	7.06097
3.29267	7.07701
3.30322	7.09319
3.31372	7.10935
3.3244	7.12554
3.3347	7.1415
3.34546	7.15731
3.35569	7.173
3.36628	7.18851
3.37686	7.20382
3.38717	7.21903
3.39777	7.23413
3.40826	7.24899
3.4188	7.26375
3.42913	7.27824
3.43966	7.2927
3.45016	7.3069
3.46079	7.32095
3.4712	7.3349
3.48163	7.34881
3.49222	7.36262
3.50262	7.3765
3.51313	7.39046
3.52365	7.40452
3.53405	7.41867
3.54473	7.43288
3.55498	7.44719
3.56547	7.46145
3.57625	7.47569
3.58657	7.48986
3.5972	7.50401
3.60751	7.518
3.61812	7.53196
3.62855	7.54578
3.63898	7.55944
3.64973	7.57288
3.66017	7.58608
3.67073	7.59913
3.68109	7.61205
3.69158	7.6249
3.70212	7.63762
3.71254	7.65044
3.72292	7.66311
3.73371	7.67559
3.74418	7.68796
3.75453	7.70033
3.76507	7.71248
3.77551	7.72464
3.78609	7.73687
3.79658	7.74917
3.80708	7.76143
3.81766	7.77375
3.82806	7.78609
3.83856	7.79852
3.84883	7.81103
3.85937	7.82355
3.86996	7.83599
3.88048	7.84833
3.89073	7.86046
3.90139	7.87224
3.91201	7.88378
3.92241	7.89515
3.93308	7.90629
3.94358	7.91726
3.95392	7.9281
3.96444	7.93887
3.97498	7.94956
3.98548	7.96021
3.99582	7.97082
4.00631	7.98148
4.01686	7.9921
4.02741	8.00285
4.03776	8.01363
4.04832	8.02449
4.05884	8.03537
4.06918	8.04633
4.0798	8.0572
4.09027	8.06804
4.10075	8.07891
4.11114	8.08974
4.12181	8.10049
4.13223	8.1112
4.14281	8.12179
4.15338	8.13203
4.164	8.14212
4.17423	8.15208
4.18473	8.16171
4.1954	8.17125
4.20574	8.18074
4.21644	8.18995
4.22677	8.19907
4.23714	8.20819
4.24788	8.21711
4.25829	8.2261
4.26854	8.23519
4.27938	8.24427
4.28982	8.25352
4.30016	8.26293
4.31075	8.27232
4.32137	8.28181
4.33163	8.29137
4.34207	8.30098
4.3525	8.31061
4.36321	8.3202
4.37389	8.32981
4.38409	8.33939
4.39463	8.34883
4.40518	8.35812
4.41567	8.36726
4.42617	8.37623
4.4365	8.38499
4.44697	8.39358
4.45769	8.40205
4.46806	8.41038
4.47865	8.41859
4.4891	8.42656
4.4996	8.43444
4.51009	8.44229
4.52046	8.45013
4.53118	8.45799
4.54147	8.46604
4.55198	8.47413
4.5626	8.48228
4.57293	8.49042
4.58353	8.49857
4.59396	8.50668
4.60448	8.51477
4.61492	8.52288
4.62556	8.53105
4.63625	8.53912
4.64654	8.54719
4.65693	8.55522
4.66746	8.56312
4.67804	8.57093
4.68836	8.57863
4.69896	8.58613
4.70949	8.59352
4.71984	8.60066
4.7306	8.60767
4.74084	8.61447
4.75148	8.62119
4.76186	8.62769
4.7724	8.63413
4.78279	8.64059
4.79329	8.64723
4.80383	8.65391
4.81439	8.66062
4.82471	8.66758
4.83508	8.67452
4.84583	8.68142
4.85616	8.6884
4.86663	8.69553
4.87716	8.70261
4.88774	8.70979
4.89822	8.71694
4.90885	8.72394
4.91933	8.73088
4.9297	8.73761
4.9403	8.74411
4.95079	8.75042
4.96129	8.7567
4.9718	8.76277
4.98244	8.76869
4.99283	8.77453
5.00333	8.78028
5.01391	8.78601
5.02426	8.79171
5.03488	8.79747
5.04532	8.80326
5.05574	8.80909
5.06624	8.81498
5.07675	8.82095
5.08717	8.82703
5.09764	8.83322
5.1082	8.83943
5.11872	8.84566
5.12908	8.8519
5.13976	8.85813
5.14998	8.86442
5.16043	8.87075
5.17099	8.87711
5.1816	8.88348
5.19203	8.88973
5.20259	8.89581
5.21301	8.90174
5.22373	8.90744
5.23397	8.91291
5.24455	8.91824
5.25491	8.92339
5.2656	8.92843
5.27607	8.93339
5.28648	8.93834
5.29708	8.9433
5.30755	8.94817
5.31793	8.95312
5.3284	8.95815
5.33891	8.96321
5.34952	8.96835
5.35989	8.97376
5.3703	8.97916
5.38105	8.98463
5.39143	8.99012
5.40201	8.99557
5.41246	9.00089
5.42295	9.00628
5.43336	9.01153
5.4439	9.01687
5.45431	9.0221
5.46511	9.02731
5.47538	9.03233
5.4861	9.03732
5.49624	9.04207
5.5068	9.04688
5.51718	9.05147
5.52788	9.05602
5.53821	9.06045
5.54881	9.06479
5.55935	9.06894
5.56976	9.07315
5.58026	9.07741
5.59082	9.08176
5.60118	9.08626
5.61165	9.09091
5.62219	9.09562
5.63271	9.10036
5.64314	9.10511
5.65348	9.10985
5.66415	9.11467
5.67466	9.11958
5.68521	9.12445
5.69561	9.12937
5.70603	9.13428
5.71655	9.13908
5.72718	9.14378
5.73758	9.1484
5.74824	9.1529
5.75856	9.15714
5.76933	9.16131
5.77956	9.1653
5.79018	9.16915
5.80067	9.17294
5.8111	9.17678
5.82176	9.1806
5.83214	9.18439
5.84252	9.18839
5.853	9.1925
5.86347	9.1968
5.87409	9.20121
5.88464	9.20586
5.89516	9.21057
5.90549	9.21515
5.91601	9.2197
5.9263	9.2242
5.93705	9.2287
5.94738	9.23319
5.95793	9.2377
5.96857	9.24221
5.97901	9.24669
5.98954	9.251
5.99994	9.25524
6.01038	9.25952
6.02084	9.26369
6.0314	9.26789
6.04178	9.27201
6.05248	9.27597
6.06286	9.27984
6.07336	9.2835
6.08387	9.28703
6.09421	9.29055
6.1048	9.29398
6.11549	9.29737
6.12563	9.30084
6.13635	9.30439
6.14663	9.30795
6.15733	9.31171
6.16765	9.31559
6.17808	9.31956
6.18882	9.32357
6.1993	9.32772
6.20967	9.33193
6.2201	9.33617
6.23054	9.34045
6.24122	9.34472
6.25173	9.34887
6.26224	9.35284
6.27272	9.35661
6.28314	9.3602
6.29374	9.36355
6.30414	9.36683
6.31458	9.36996
6.32528	9.37291
6.33552	9.37587
6.34612	9.37877
6.35669	9.38159
6.36703	9.38454
6.37748	9.38761
6.38812	9.39072
6.39875	9.3939
6.40931	9.39717
6.41959	9.40051
6.42998	9.40397
6.44056	9.40741
6.45118	9.41095
6.46155	9.41457
6.47201	9.41809
6.48267	9.42161
6.49303	9.42521
6.5036	9.42885
6.51387	9.43246
6.52445	9.43612
6.535	9.4397
6.54546	9.44317
6.55582	9.44649
6.56636	9.4497
6.57681	9.45282
6.58741	9.45591
6.59801	9.45894
6.60851	9.46192
6.619	9.46484
6.62946	9.4678
6.63986	9.4707
6.65028	9.47362
6.66089	9.47668
6.67127	9.47981
6.68193	9.483
6.69233	9.4863
6.70283	9.48974
6.7132	9.49326
6.72383	9.49682
6.73442	9.50049
6.74481	9.50425
6.75537	9.50794
6.7658	9.51151
6.77618	9.51512
6.78669	9.51861
6.79724	9.52184
6.80807	9.52507
6.81813	9.528
6.82893	9.5308
6.8388	9.53355
6.84948	9.5363
6.86017	9.53893
6.87075	9.54165
6.88134	9.54425
6.89162	9.54675
6.90215	9.54924
6.91251	9.55166
6.92306	9.5543
6.93359	9.55696
6.94419	9.55968
6.95458	9.56259
6.96489	9.56554
6.97555	9.56836
6.98607	9.57123
6.99637	9.57419
7.00691	9.57708
7.01765	9.57999
7.02786	9.58289
7.03844	9.58572
7.04911	9.58786
7.05964	9.58956
7.07003	9.59105
7.08048	9.59243
7.09088	9.5937
7.10152	9.59541
7.11199	9.59731
7.12257	9.59913
7.13311	9.60097
7.14345	9.60275
7.15404	9.60456
7.16444	9.6064
7.17513	9.60835
7.18549	9.61033
7.19597	9.61241
7.20663	9.61461
7.21678	9.61698
7.22732	9.61946
7.238	9.62198
7.24843	9.62469
7.25877	9.6273
7.26939	9.62989
7.27983	9.63257
7.29028	9.63523
7.30083	9.63788
7.31116	9.6406
7.32175	9.64345
7.3323	9.64616
7.34303	9.64889
7.35317	9.65156
7.3637	9.65405
7.37443	9.65632
7.38482	9.65864
7.39509	9.66083
7.40582	9.66285
7.41615	9.66484
7.42665	9.66683
7.43708	9.66876
7.44764	9.67076
7.45827	9.67271
7.46879	9.67485
7.47903	9.67706
7.48951	9.67944
7.50001	9.682
7.51062	9.68492
7.52109	9.68793
7.53176	9.69106
7.54217	9.69428
7.55241	9.69743
7.5632	9.70046
7.57357	9.70352
7.58393	9.70646
7.5945	9.70927
7.6049	9.71202
7.61563	9.71474
7.62604	9.71718
7.63652	9.71955
7.64695	9.72169
7.65747	9.72368
7.66799	9.72555
7.67848	9.72725
7.68908	9.72886
7.69964	9.7305
7.70986	9.73214
7.72041	9.73381
7.73088	9.73568
7.74139	9.7377
7.75187	9.73994
7.76216	9.74232
7.77281	9.74483
7.7833	9.74746
7.7938	9.75026
7.80434	9.75292
7.81478	9.75577
7.82519	9.75851
7.83587	9.76121
7.84615	9.76386
7.85673	9.76659
7.86721	9.76917
7.87768	9.77179
7.88839	9.77432
7.89883	9.77669
7.90937	9.77882
7.91987	9.78084
7.93028	9.78269
7.94065	9.78439
7.95116	9.78605
7.96177	9.78776
7.9722	9.78943
7.98276	9.79111
7.99333	9.79285
8.00378	9.79466
8.01405	9.79648
8.0247	9.7984
8.0352	9.8004
8.04578	9.80254
8.05618	9.80472
8.06678	9.80701
8.07718	9.80937
8.08756	9.81188
8.09797	9.81452
8.10833	9.81729
8.11907	9.82007
8.12949	9.82284
8.13996	9.82552
8.15047	9.82796
8.16091	9.83017
8.17152	9.83221
8.18183	9.83414
8.19245	9.83593
8.20314	9.83764
8.21353	9.83929
8.22402	9.84094
8.23454	9.84253
8.24496	9.84414
8.25544	9.84577
8.26586	9.84749
8.27643	9.84921
8.28697	9.85112
8.29746	9.85318
8.3078	9.85539
8.31837	9.85765
8.3289	9.86009
8.33932	9.86246
8.34999	9.86482
8.36032	9.86721
8.37075	9.86965
8.38145	9.872
8.39181	9.87439
8.40222	9.87679
8.41281	9.87904
8.42332	9.88113
8.43381	9.88324
8.44413	9.88525
8.45467	9.88705
8.46535	9.88886
8.47567	9.89066
8.48632	9.89215
8.49681	9.8936
8.50727	9.89501
8.51792	9.89621
8.52832	9.89746
8.53849	9.89889
8.54927	9.90032
8.55969	9.90199
8.57024	9.9039
8.58081	9.90582
8.59108	9.90789
8.60156	9.91005
8.6121	9.91227
8.62259	9.91444
8.63317	9.9167
8.64341	9.91888
8.65401	9.92115
8.66433	9.92333
8.67508	9.92552
8.6856	9.92756
8.6961	9.92952
8.70654	9.93132
8.71694	9.93303
8.72742	9.93467
8.73811	9.93625
8.74846	9.93775
8.75909	9.93917
8.76946	9.94031
8.78004	9.94132
8.79042	9.94232
8.80093	9.94332
8.81151	9.94436
8.82188	9.94565
8.83251	9.94722
8.84279	9.94891
8.85352	9.95068
8.86404	9.95254
8.87439	9.95448
8.88485	9.95641
8.89539	9.9585
8.90589	9.96073
8.91648	9.963
8.92679	9.96528
8.93745	9.96752
8.9479	9.96963
8.95819	9.97168
8.9687	9.97366
8.97936	9.97551
8.98972	9.9772
9.00035	9.97888
9.01065	9.98028
9.02149	9.98156
9.0317	9.98275
9.04222	9.98391
9.05276	9.98494
9.06318	9.98609
9.07371	9.98725
9.08413	9.98857
9.09475	9.99
9.10534	9.99148
9.11559	9.99308
9.12612	9.99483
9.13657	9.99665
9.14708	9.99851
9.15779	10.0005
9.16799	10.0026
9.17854	10.0047
9.18899	10.0067
9.19955	10.0087
9.21001	10.0106
9.22044	10.0125
9.23099	10.0143
9.24152	10.0161
9.25194	10.0177
9.26257	10.0193
9.27308	10.0206
9.28362	10.0217
9.29414	10.0227
9.30445	10.0236
9.31498	10.0246
9.3256	10.0255
9.33619	10.0265
9.34659	10.0275
9.35709	10.0286
9.36764	10.0296
9.37795	10.0307
9.38844	10.0319
9.39891	10.0333
9.40947	10.0346
9.41999	10.036
9.43033	10.0374
9.44095	10.0389
9.45116	10.0405
9.46183	10.0422
9.47248	10.0441
9.48264	10.0459
9.49334	10.0478
9.5038	10.0494
9.51437	10.051
9.52482	10.0522
9.53539	10.0534
9.54567	10.0545
9.55639	10.0556
9.5667	10.0565
9.57737	10.0576
9.58785	10.0585
9.59816	10.0594
9.60872	10.0603
9.61932	10.0612
9.62978	10.0622
9.64012	10.0634
9.65066	10.0647
9.66095	10.0663
9.67153	10.0681
9.6821	10.07
9.69279	10.0721
9.70313	10.0741
9.71376	10.076
9.7241	10.078
9.73468	10.0801
9.7452	10.082
9.75561	10.0841
9.76613	10.086
9.77674	10.0879
9.78701	10.0896
9.79766	10.0911
9.80794	10.0925
9.81846	10.0939
9.82888	10.0951
9.83964	10.0963
9.84999	10.0973
9.86049	10.0984
9.87105	10.0994
9.88146	10.1004
9.892	10.1014
9.90263	10.1025
9.91307	10.1037
9.92342	10.1051
9.93394	10.1065
9.94439	10.108
9.95481	10.1095
9.96531	10.1111
9.97587	10.1127
9.98623	10.1144
9.99672	10.1162
10.0001	10.1167
10.0104	10.1185
10.0208	10.1205
10.0303	10.1387
10.0341	10.1637
10.0361	10.1845
10.0377	10.2099
10.0389	10.2294
10.0426	10.2508
10.051	10.2741
10.0629	10.2993
10.0771	10.3263
10.0929	10.3549
10.1104	10.3852
10.1288	10.4169
10.1483	10.4501
10.1679	10.4846
10.1883	10.5204
10.2092	10.5574
10.2299	10.5955
10.2404	10.615
10.2509	10.6346
10.2616	10.6545
10.2723	10.6744
10.2829	10.6944
10.2934	10.7142
10.304	10.7339
10.3145	10.7534
10.3361	10.7918
10.3576	10.829
10.3792	10.8648
10.4007	10.8991
10.4222	10.9318
10.4438	10.9628
10.4655	10.9919
10.487	11.0191
10.5085	11.0445
10.5301	11.0679
10.5518	11.0893
10.5734	11.1089
10.6058	11.1346
10.6379	11.1562
10.6806	11.1789
10.7335	11.1984
10.8079	11.2111
10.8818	11.2104
10.9557	11.1998
11.0297	11.1831
11.1034	11.1635
11.1759	11.1434
11.2486	11.1236
11.3219	11.1051
11.3956	11.0887
11.4695	11.0754
11.5427	11.0645
11.6154	11.0558
11.6885	11.0494
11.7616	11.0452
11.8351	11.0428
11.9091	11.0421
11.9823	11.043
12.0554	11.0447
12.1286	11.0466
12.2025	11.0487
12.276	11.0511
12.3495	11.0534
12.4228	11.0552
12.496	11.0568
12.5696	11.0588
12.6429	11.0607
12.7163	11.0626
12.7899	11.0647
12.8632	11.0671
12.9368	11.0696
13.0102	11.0722
13.0836	11.0749
13.1568	11.0772
13.2304	11.079
13.3041	11.0809
13.3774	11.0833
13.4502	11.0863
13.5237	11.0892
13.5973	11.0924
13.6714	11.0964
13.7448	11.1007
13.8179	11.1053
13.8911	11.1102
13.9642	11.1149
14.0378	11.1193
14.1119	11.124
14.1848	11.1292
14.2579	11.1344
14.331	11.139
14.4052	11.1426
14.4792	11.1458
14.5529	11.1484
14.6261	11.1506
14.6991	11.1527
14.7721	11.1551
14.8454	11.1579
14.9188	11.162
14.9924	11.1677
15.0658	11.1749
15.1392	11.1829
15.2126	11.1921
15.286	11.2018
15.3594	11.212
15.4332	11.2225
15.5059	11.2333
15.5791	11.2443
15.6523	11.2552
15.7261	11.2659
15.8	11.2768
15.8739	11.2878
15.947	11.2985
16.0201	11.3094
16.0934	11.3204
16.1667	11.3309
16.2408	11.341
16.3142	11.3512
16.3872	11.3614
16.4602	11.3714
16.5338	11.3811
16.6077	11.3907
16.6814	11.4005
16.7548	11.4103
16.828	11.4197
16.9016	11.4289
16.975	11.4373
17.0481	11.4452
17.122	11.453
17.1954	11.4606
17.2689	11.468
17.3422	11.4755
17.4156	11.4833
17.4889	11.4912
17.5625	11.4985
17.6365	11.5054
17.7097	11.5124
17.7828	11.5193
17.8557	11.5254
17.9292	11.5308
18.0036	11.5359
18.0772	11.5411
18.1503	11.5464
18.2235	11.5518
18.2969	11.557
18.3702	11.5617
18.4443	11.5668
18.5176	11.5725
18.5904	11.5779
18.6636	11.5829
18.7375	11.5876
18.8112	11.5927
18.8847	11.5985
18.9579	11.6049
19.031	11.6119
19.1045	11.6201
19.1778	11.6291
19.2512	11.6389
19.3248	11.6496
19.3981	11.6606
19.4714	11.6717
19.5447	11.6828
19.6183	11.6939
19.6919	11.7049
19.7658	11.7156
19.839	11.7263
19.9119	11.7369
19.9852	11.7473
20.0587	11.7572
20.1323	11.767
20.2063	11.7767
20.2796	11.7858
20.3528	11.7947
20.4262	11.8036
20.4996	11.8123
20.5733	11.8206
20.6469	11.8291
20.7203	11.8376
20.7932	11.8458
20.8667	11.8538
20.9404	11.8615
21.014	11.8691
21.0876	11.8768
21.1606	11.8842
21.2342	11.8921
21.3076	11.8999
21.3807	11.9073
21.4546	11.9149
21.5282	11.9228
21.6014	11.9304
21.6745	11.9379
21.7479	11.9454
21.8212	11.9531
21.8949	11.9608
21.9687	11.9687
22.042	11.9771
22.1152	11.986
22.188	11.9949
22.2617	12.0036
22.3358	12.0125
22.4093	12.0216
22.4825	12.0302
22.5555	12.0387
22.6291	12.0469
22.7022	12.0547
22.7764	12.0627
22.8499	12.0712
22.9228	12.0798
22.996	12.0884
23.0696	12.0965
23.1436	12.1041
23.2171	12.1117
23.2905	12.1186
23.3634	12.1252
23.4369	12.1318
23.5104	12.1385
23.5835	12.1454
23.6575	12.1528
23.7308	12.1603
23.8042	12.1679
23.8777	12.1756
23.9509	12.1832
24.0244	12.1902
24.098	12.1969
24.1719	12.2037
24.2446	12.211
24.3176	12.2184
24.3912	12.2253
24.4649	12.2318
24.5392	12.2386
24.6126	12.2451
24.6856	12.2515
24.7588	12.2579
24.8319	12.264
24.9057	12.2696
24.9794	12.2758
25.053	12.2826
25.1257	12.2897
25.1991	12.2965
25.2731	12.303
25.3466	12.3097
25.4204	12.3167
25.4933	12.3234
25.5665	12.33
25.6399	12.3362
25.7134	12.3418
25.7871	12.3473
25.8608	12.3531
25.9343	12.3586
26.0075	12.3636
26.0809	12.3686
26.1544	12.3739
26.2275	12.3792
26.3013	12.3841
26.3746	12.3892
26.448	12.3948
26.5207	12.4009
26.5941	12.407
26.6682	12.4135
26.742	12.4206
26.8153	12.4281
26.8883	12.4364
26.9618	12.4455
27.0347	12.4548
27.1085	12.4643
27.1821	12.4745
27.2551	12.4856
27.3284	12.4969
27.4017	12.5081
27.4759	12.519
27.5494	12.5297
27.6229	12.5401
27.6962	12.5503
27.7694	12.5599
27.8425	12.5694
27.9157	12.579
27.9895	12.5892
28.0629	12.6005
28.1359	12.6129
28.2095	12.6262
28.2827	12.6407
28.3562	12.6559
28.43	12.6711
28.5041	12.6865
28.5768	12.7022
28.6497	12.7177
28.7229	12.7326
28.7965	12.747
28.8706	12.7619
28.9445	12.7767
29.0175	12.7914
29.0909	12.8057
29.1641	12.8195
29.2378	12.8326
29.3118	12.8456
29.3849	12.8589
29.4577	12.8723
29.5308	12.8854
29.6047	12.8985
29.6783	12.9123
29.752	12.9268
29.8252	12.9415
29.8983	12.9562
29.972	12.9711
30.0452	12.9857
30.1189	13.0002
30.1927	13.0149
30.2658	13.0292
30.3392	13.0428
30.4124	13.0564
30.4863	13.0701
30.5596	13.0835
30.6334	13.0962
30.707	13.1087
30.7803	13.1215
30.853	13.1347
30.9261	13.1475
31.0001	13.1602
31.074	13.173
31.1473	13.1858
31.2204	13.199
31.2939	13.2123
31.3669	13.225
31.4408	13.2374
31.5146	13.2504
31.5878	13.2643
31.6605	13.2787
31.7339	13.2932
31.8077	13.3081
31.8811	13.3242
31.9547	13.3407
32.0278	13.3578
32.1014	13.3753
32.1745	13.3932
32.2477	13.411
32.3216	13.4293
32.3952	13.4474
32.4682	13.4654
32.5417	13.4832
32.6151	13.5009
32.6885	13.5181
32.7623	13.5353
32.8363	13.5526
32.909	13.5702
32.9819	13.5878
33.0552	13.605
33.1291	13.6213
33.2034	13.638
33.277	13.6538
33.3498	13.669
33.4231	13.6842
33.4965	13.6987
33.57	13.7127
33.6441	13.7268
33.7173	13.7407
33.7903	13.7545
33.8638	13.7674
33.9377	13.7793
34.0114	13.791
34.0848	13.8025
34.158	13.8132
34.2311	13.8239
34.3046	13.8348
34.3781	13.8454
34.4516	13.8563
34.5254	13.8676
34.5985	13.8789
34.6718	13.8901
34.7453	13.9016
34.8187	13.9135
34.892	13.9253
34.9655	13.9368
35.0391	13.9485
35.1124	13.9612
35.1853	13.9744
35.2587	13.9873
35.3328	14.0001
35.4068	14.013
35.48	14.0257
35.5531	14.0384
35.6263	14.0504
35.6995	14.0609
35.7736	14.0706
35.8475	14.0806
35.9204	14.0907
35.9933	14.1001
36.0671	14.1084
36.141	14.1164
36.2147	14.1248
36.288	14.1332
36.3609	14.1418
36.4343	14.1511
36.5072	14.1615
36.5803	14.1732
36.6541	14.1869
36.7276	14.202
36.8009	14.2181
36.8743	14.2347
36.9479	14.2514
37.0213	14.2677
37.095	14.2835
37.169	14.299
37.2416	14.3144
37.3145	14.3298
37.3878	14.3449
37.4616	14.3597
37.5359	14.3748
37.6096	14.3887
37.6826	14.4019
37.7561	14.4147
37.8293	14.4265
37.9028	14.4367
37.9767	14.4465
38.05	14.457
38.1227	14.4687
38.196	14.4809
38.2699	14.4936
38.3434	14.5072
38.417	14.5218
38.4903	14.5366
38.5637	14.5514
38.637	14.5663
38.7104	14.5801
38.7839	14.5934
38.8577	14.6067
38.9309	14.62
39.0044	14.633
39.0776	14.6463
39.1512	14.6594
39.2247	14.6723
39.2985	14.6844
39.3719	14.6967
39.4451	14.7091
39.5177	14.7212
39.5912	14.7325
39.6651	14.7437
39.7391	14.7554
39.8125	14.7673
39.8853	14.7799
39.9588	14.7927
40.0319	14.8048
40.1059	14.8164
40.1797	14.8285
40.2526	14.8401
40.3256	14.851
40.3989	14.8611
40.4733	14.871
40.5467	14.8814
40.6201	14.8919
40.6932	14.9025
40.7667	14.9138
40.8402	14.9252
40.9131	14.9363
40.9871	14.9473
41.0605	14.958
41.1336	14.9688
41.2072	14.98
41.2805	14.9923
41.3539	15.0056
41.4273	15.0195
41.5015	15.0325
41.5746	15.046
41.6475	15.0603
41.7208	15.0748
41.794	15.0888
41.8681	15.1031
41.9417	15.1161
42.0148	15.1307
42.0882	15.1473
42.1614	15.1642
42.2349	15.1801
42.3086	15.1956
42.3824	15.2117
42.4552	15.2292
42.5283	15.246
42.6021	15.2616
42.6758	15.2769
42.7494	15.2926
42.8225	15.3084
42.8959	15.3243
42.9693	15.3405
43.0427	15.3569
43.1163	15.3741
43.1898	15.3922
43.2631	15.4103
43.3362	15.4282
43.4097	15.4464
43.4832	15.4646
43.5567	15.4825
43.6305	15.4998
43.7038	15.5171
43.7772	15.5338
43.8501	15.5502
43.9237	15.5658
43.9979	15.5816
44.0714	15.5974
44.1444	15.613
44.2174	15.6296
44.2907	15.6477
44.3636	15.6659
44.4378	15.684
44.5116	15.7023
44.5849	15.7202
44.6581	15.7373
44.7316	15.7527
44.8057	15.7665
44.8791	15.7793
44.9525	15.7908
45.0257	15.8012
45.0994	15.8112
45.1727	15.8204
45.2459	15.8279
45.32	15.8343
45.3936	15.8387
45.4671	15.8417
45.5408	15.8436
45.6141	15.8449
45.6873	15.8456
45.7607	15.8463
45.8346	15.8482
45.9073	15.8525
45.9801	15.8582
46.0534	15.8627
46.1275	15.8654
46.2025	15.8666
46.2762	15.8655
46.3491	15.8623
46.4223	15.8572
46.4954	15.8505
46.5689	15.8428
46.6428	15.8358
46.7164	15.8309
46.789	15.8281
46.8618	15.826
46.9357	15.8246
47.0092	15.8249
47.0832	15.8261
47.1562	15.8268
47.2295	15.8281
47.303	15.83
47.3761	15.8319
47.4493	15.834
47.5229	15.8374
47.5966	15.8425
47.6694	15.8496
47.7429	15.8587
47.8163	15.8695
47.8893	15.8813
47.9631	15.8934
48.0366	15.906
48.1102	15.9191
48.183	15.932
48.2564	15.9433
48.3304	15.953
48.4044	15.9615
48.4782	15.9683
48.5513	15.9734
48.6249	15.9771
48.6981	15.9788
48.7716	15.979
48.8458	15.9794
48.9185	15.9814
48.9912	15.9852
49.0642	15.9908
49.1381	15.9982
49.2117	16.0077
49.2851	16.0181
49.3588	16.0285
49.4323	16.0376
49.5056	16.0453
49.5789	16.0512
49.6524	16.0569
49.7258	16.0636
49.7989	16.0719
49.8722	16.0825
49.9453	16.0968
50.0083	16.1109
50.0816	16.1286
50.1558	16.1466
50.2306	16.1315
50.2635	16.1093
50.2965	16.0791
50.3186	16.0549
50.3412	16.0275
50.364	15.9971
50.3871	15.9638
50.4096	15.9276
50.4244	15.8887
50.4279	15.8683

## Sheet: cylinder PC_35 2
cylinder PC_35 2	cylinder PC_35 2
Stauchung	Standardkraft
%	MPa
0	0.185155
8.1293e-05	0.183264
0.000173159	0.181969
0.000229536	0.180951
0.00030382	0.180113
0.000334679	0.179416
0.000395079	0.178786
0.000434978	0.178314
0.000424099	0.178424
0.00210601	0.179218
0.00890405	0.18016
0.0163156	0.18141
0.023523	0.182924
0.0310059	0.184683
0.0384814	0.186473
0.0455165	0.188181
0.0527273	0.189794
0.060104	0.191281
0.0675025	0.192627
0.0747411	0.193849
0.0821102	0.194896
0.0891374	0.195858
0.0966771	0.196761
0.103593	0.19763
0.110127	0.198373
0.117291	0.199282
0.124533	0.200244
0.131715	0.201299
0.139013	0.202396
0.146321	0.203492
0.153566	0.204591
0.160742	0.205667
0.167959	0.206679
0.175369	0.206733
0.182687	0.205639
0.19018	0.204233
0.197745	0.202676
0.204686	0.201025
0.211714	0.199327
0.218767	0.197608
0.226234	0.196594
0.233345	0.19684
0.240682	0.197423
0.247895	0.198165
0.254974	0.198966
0.262387	0.199816
0.269783	0.200705
0.276865	0.201618
0.284182	0.202541
0.291451	0.203481
0.298837	0.204431
0.306021	0.205397
0.313112	0.206345
0.320383	0.207303
0.327769	0.208228
0.334938	0.209176
0.342344	0.210095
0.349242	0.211007
0.35669	0.211897
0.364047	0.212799
0.371106	0.213697
0.378366	0.214584
0.385727	0.215467
0.392962	0.21633
0.400091	0.217177
0.407344	0.21802
0.414706	0.21886
0.42196	0.219674
0.429069	0.220503
0.435627	0.221168
0.442577	0.221936
0.449896	0.222684
0.45708	0.223411
0.464502	0.224115
0.471645	0.224794
0.47892	0.225462
0.486177	0.226129
0.493433	0.22679
0.499955	0.227358
0.506894	0.228034
0.514153	0.228698
0.521425	0.229371
0.528601	0.230048
0.535914	0.230733
0.543295	0.231412
0.550525	0.232098
0.557815	0.232771
0.564983	0.233462
0.57219	0.234154
0.579434	0.234852
0.586777	0.235546
0.59389	0.236235
0.601289	0.23694
0.608502	0.237658
0.615737	0.23843
0.62316	0.239307
0.630335	0.240332
0.637601	0.241513
0.644757	0.242873
0.65215	0.244413
0.659239	0.24612
0.666458	0.247975
0.673667	0.249897
0.681072	0.251854
0.688434	0.253824
0.695379	0.255829
0.70284	0.257826
0.70992	0.259839
0.717236	0.261826
0.724441	0.26383
0.731808	0.265814
0.738933	0.267774
0.746252	0.269726
0.753532	0.271662
0.76059	0.273577
0.767947	0.275467
0.775392	0.277344
0.782517	0.279193
0.789808	0.281015
0.797015	0.282766
0.804297	0.284492
0.811667	0.286187
0.818731	0.287886
0.826156	0.289551
0.83322	0.291223
0.840605	0.292907
0.847679	0.294657
0.855152	0.296389
0.862451	0.298101
0.869588	0.299797
0.876711	0.301505
0.884078	0.303189
0.891383	0.30486
0.898624	0.306538
0.905963	0.308237
0.912996	0.30998
0.919538	0.311525
0.926628	0.313353
0.933723	0.315267
0.941127	0.317263
0.948124	0.319294
0.955584	0.321389
0.962728	0.323547
0.96989	0.32573
0.977385	0.327958
0.984596	0.330173
0.991877	0.332384
0.999241	0.33458
1.00628	0.336709
1.01355	0.338777
1.02099	0.340834
1.02817	0.342902
1.03527	0.345053
1.04269	0.347325
1.04961	0.349775
1.05611	0.352022
1.06326	0.354838
1.07063	0.357824
1.0778	0.360979
1.08508	0.364208
1.09221	0.367513
1.09974	0.370811
1.10674	0.374138
1.11407	0.377477
1.12122	0.380841
1.12856	0.384191
1.1358	0.38757
1.14324	0.390973
1.15035	0.394451
1.15763	0.39802
1.16476	0.401694
1.17196	0.405469
1.17914	0.409364
1.18625	0.413356
1.19371	0.417454
1.20099	0.421626
1.20818	0.425874
1.21546	0.430177
1.22263	0.434587
1.22995	0.439062
1.23708	0.443626
1.24456	0.44824
1.25169	0.452952
1.2588	0.457701
1.26618	0.462538
1.27353	0.467391
1.28056	0.472363
1.28791	0.477538
1.29508	0.482977
1.30239	0.488727
1.30942	0.494812
1.31683	0.501211
1.32407	0.507957
1.33135	0.515009
1.33841	0.522314
1.34577	0.529784
1.35305	0.53742
1.36022	0.545194
1.36737	0.553129
1.3746	0.561176
1.38194	0.569309
1.38916	0.577519
1.39644	0.585803
1.40363	0.594151
1.41096	0.602588
1.41815	0.611101
1.42538	0.619685
1.43262	0.62834
1.43982	0.637094
1.44724	0.645942
1.45439	0.654877
1.4617	0.663869
1.46896	0.672907
1.47628	0.681962
1.4835	0.691105
1.49077	0.70037
1.49782	0.709754
1.50504	0.719216
1.5126	0.728809
1.51974	0.738603
1.5269	0.748573
1.53399	0.758614
1.54048	0.76735
1.54769	0.777638
1.5546	0.788064
1.56201	0.798597
1.56928	0.809179
1.57659	0.819913
1.58368	0.830839
1.591	0.841879
1.59835	0.853033
1.60559	0.864388
1.61275	0.87587
1.61996	0.887464
1.62726	0.899142
1.63466	0.9109
1.64168	0.922794
1.64911	0.934871
1.65614	0.946992
1.66342	0.959327
1.67077	0.971832
1.67778	0.984493
1.68526	0.997411
1.69234	1.0105
1.69942	1.02366
1.70688	1.03694
1.7142	1.05029
1.72139	1.06368
1.72857	1.07716
1.73581	1.09061
1.74306	1.10416
1.75031	1.1177
1.75751	1.13128
1.76407	1.14294
1.77105	1.15655
1.77825	1.1702
1.78579	1.18383
1.79285	1.19739
1.80007	1.21099
1.80726	1.22469
1.81448	1.23841
1.82176	1.25226
1.82915	1.26615
1.83619	1.28022
1.84366	1.29442
1.8508	1.30876
1.85817	1.3231
1.86538	1.33754
1.87267	1.35203
1.87988	1.36665
1.88706	1.38126
1.89426	1.396
1.90174	1.41081
1.90882	1.42566
1.91613	1.44059
1.92362	1.45557
1.93068	1.47054
1.9379	1.4856
1.94515	1.50059
1.94617	1.50272
1.95332	1.51772
1.96073	1.53274
1.97091	1.5542
1.98129	1.57558
1.9918	1.59691
2.00188	1.61812
2.01234	1.63928
2.02284	1.66038
2.03321	1.68161
2.04346	1.70287
2.05386	1.72432
2.06314	1.74381
2.07246	1.76345
2.08194	1.78312
2.09102	1.80308
2.10033	1.82327
2.10974	1.84366
2.1189	1.8643
2.1283	1.88525
2.1376	1.90656
2.14693	1.92818
2.15516	1.94762
2.16369	1.96729
2.17174	1.98713
2.17991	2.00703
2.18833	2.02701
2.19671	2.04695
2.2048	2.06686
2.21329	2.08678
2.22159	2.10664
2.23011	2.12642
2.23818	2.14621
2.24652	2.16597
2.25474	2.18581
2.26303	2.20563
2.27138	2.22544
2.27977	2.24533
2.28791	2.26527
2.2963	2.28528
2.30465	2.3053
2.31292	2.32532
2.32114	2.34548
2.32946	2.36566
2.33771	2.38585
2.34619	2.40611
2.35434	2.42641
2.3627	2.44674
2.37094	2.46721
2.37922	2.48767
2.3874	2.50828
2.39569	2.52888
2.40405	2.54957
2.41231	2.57022
2.42062	2.59082
2.42899	2.61139
2.43718	2.63182
2.44548	2.65219
2.45375	2.67244
2.46221	2.69268
2.47022	2.71278
2.47873	2.73283
2.48703	2.7528
2.4952	2.7727
2.5036	2.79266
2.51186	2.8125
2.52026	2.83239
2.52844	2.85242
2.53665	2.87258
2.54495	2.89287
2.5532	2.91333
2.56146	2.934
2.56968	2.95474
2.57826	2.97563
2.58637	2.99653
2.59475	3.01748
2.60314	3.0384
2.61138	3.05926
2.61956	3.08022
2.6279	3.10118
2.6362	3.12212
2.64449	3.14302
2.65287	3.16386
2.66112	3.1846
2.66966	3.20531
2.67761	3.2259
2.68606	3.24647
2.69421	3.26701
2.70254	3.28749
2.71088	3.30793
2.71908	3.32835
2.72738	3.34868
2.73571	3.36888
2.74397	3.38905
2.75216	3.40929
2.76068	3.42964
2.76887	3.45002
2.77719	3.47054
2.78544	3.49122
2.79363	3.51198
2.8019	3.53281
2.81035	3.55369
2.81845	3.57462
2.8267	3.59565
2.83512	3.61666
2.84343	3.63766
2.85171	3.6587
2.85999	3.67972
2.86835	3.70061
2.87653	3.72138
2.8849	3.74202
2.8933	3.76251
2.90158	3.78272
2.90992	3.80272
2.91836	3.82263
2.92654	3.84226
2.93485	3.8617
2.94313	3.88112
2.9524	3.90287
2.96186	3.92456
2.97116	3.94607
2.98049	3.96769
2.9897	3.98945
2.99805	4.00889
3.00615	4.02844
3.0147	4.04818
3.02283	4.06814
3.03119	4.08807
3.03957	4.10812
3.04773	4.12815
3.05591	4.14821
3.06444	4.16832
3.0726	4.18837
3.08092	4.20848
3.0893	4.22857
3.09748	4.24861
3.10575	4.26862
3.11391	4.28857
3.12223	4.30841
3.1306	4.32832
3.13888	4.34812
3.14719	4.36789
3.1555	4.3875
3.164	4.40693
3.1731	4.42872
3.18244	4.45022
3.192	4.47154
3.20121	4.49278
3.21056	4.51398
3.21985	4.53522
3.2292	4.55644
3.23854	4.57785
3.24777	4.59937
3.25716	4.6209
3.26633	4.64258
3.27559	4.66429
3.28418	4.68373
3.29229	4.70314
3.30061	4.7227
3.30878	4.74243
3.31724	4.76218
3.32539	4.78203
3.33382	4.80189
3.34218	4.82168
3.35037	4.84132
3.3589	4.86086
3.36786	4.88266
3.37728	4.90423
3.3867	4.92561
3.39606	4.94688
3.4055	4.96797
3.41479	4.98892
3.42404	5.00978
3.43339	5.03058
3.4427	5.05142
3.45203	5.07232
3.46138	5.09333
3.47064	5.11433
3.48021	5.13545
3.48931	5.15661
3.49856	5.17778
3.50798	5.19893
3.51731	5.22011
3.52652	5.24124
3.53589	5.26226
3.54544	5.2833
3.55472	5.3043
3.56389	5.32515
3.57318	5.34598
3.5826	5.36668
3.592	5.38732
3.60132	5.40773
3.61057	5.428
3.6199	5.4481
3.62915	5.46801
3.63859	5.48785
3.64801	5.50752
3.65747	5.52702
3.66778	5.5485
3.67809	5.56994
3.6883	5.59117
3.69884	5.61238
3.70915	5.63376
3.71941	5.65522
3.72993	5.67671
3.73913	5.69626
3.74839	5.71592
3.75788	5.73553
3.76727	5.75523
3.77649	5.77501
3.78572	5.79474
3.79529	5.81445
3.8046	5.8341
3.81368	5.8537
3.82411	5.87512
3.83476	5.89638
3.84477	5.91723
3.8554	5.93787
3.86502	5.95828
3.876	5.97867
3.88622	5.99887
3.89677	6.01912
3.90717	6.03917
3.91733	6.05913
3.92778	6.07888
3.93818	6.09865
3.94849	6.11841
3.95901	6.13826
3.96925	6.15821
3.97943	6.17826
3.99002	6.19829
4.00038	6.21835
4.01077	6.23848
4.021	6.25854
4.03138	6.27862
4.04183	6.29865
4.05224	6.3186
4.06258	6.33838
4.07303	6.35795
4.08338	6.37735
4.09367	6.39656
4.10424	6.41559
4.11448	6.43432
4.12502	6.45293
4.13522	6.47124
4.14563	6.4894
4.15603	6.50735
4.16653	6.52529
4.17676	6.54316
4.18712	6.56109
4.19756	6.57911
4.20787	6.59728
4.21832	6.61552
4.22844	6.63384
4.23885	6.65217
4.24931	6.67051
4.25947	6.68884
4.26997	6.70702
4.28037	6.72509
4.2906	6.74308
4.301	6.76087
4.31129	6.77838
4.32185	6.79579
4.33215	6.81299
4.34256	6.82999
4.35289	6.84678
4.36334	6.86337
4.3737	6.87971
4.38404	6.89586
4.39434	6.91193
4.40455	6.92795
4.41506	6.94395
4.42563	6.96003
4.43589	6.97626
4.44616	6.99248
4.45655	7.00871
4.46697	7.02504
4.47725	7.04136
4.48777	7.05752
4.49815	7.0737
4.50832	7.08974
4.51901	7.10569
4.52921	7.12163
4.53949	7.1375
4.55006	7.15318
4.56027	7.16878
4.57061	7.18424
4.58102	7.19941
4.59146	7.2144
4.6016	7.22908
4.6121	7.24363
4.62234	7.25791
4.63305	7.27203
4.64333	7.28601
4.65354	7.29995
4.66395	7.31383
4.67429	7.32779
4.68458	7.34188
4.69499	7.35607
4.7054	7.37037
4.71572	7.38469
4.72589	7.39912
4.73631	7.41344
4.74694	7.42775
4.75705	7.442
4.76777	7.45621
4.77781	7.47027
4.78838	7.48436
4.79859	7.49829
4.80898	7.51213
4.8196	7.52576
4.82986	7.53911
4.8403	7.55224
4.85034	7.56523
4.86098	7.57805
4.87142	7.59075
4.88171	7.60354
4.89187	7.61623
4.90247	7.62883
4.91287	7.64134
4.92317	7.65387
4.93342	7.66625
4.94381	7.67864
4.95432	7.69102
4.96471	7.70346
4.97507	7.71589
4.98549	7.72824
4.99592	7.74053
5.00608	7.7528
5.01641	7.76512
5.02668	7.77743
5.03724	7.78976
5.04756	7.802
5.05786	7.81413
5.06817	7.82587
5.07875	7.83736
5.08902	7.84859
5.09947	7.85964
5.10977	7.87051
5.12007	7.88131
5.13049	7.89206
5.14089	7.90277
5.15121	7.91343
5.16148	7.92407
5.17176	7.9348
5.18228	7.94551
5.19266	7.95635
5.20284	7.96729
5.21341	7.97822
5.22369	7.9891
5.23403	8
5.24443	8.01077
5.25474	8.02152
5.26511	8.0323
5.27545	8.04303
5.28594	8.05365
5.29641	8.06424
5.30675	8.07466
5.31732	8.08482
5.32757	8.09491
5.33768	8.10484
5.34811	8.11443
5.35866	8.12396
5.36882	8.13338
5.3794	8.1426
5.38959	8.15177
5.39991	8.16096
5.41038	8.16995
5.4208	8.17903
5.43102	8.18812
5.44158	8.19724
5.45176	8.20649
5.46215	8.21593
5.47258	8.2254
5.48292	8.23494
5.49328	8.24455
5.50358	8.25417
5.51405	8.26382
5.52429	8.2734
5.53498	8.28302
5.54492	8.29258
5.55549	8.30202
5.56583	8.31127
5.57625	8.32037
5.58664	8.32933
5.59681	8.33815
5.60715	8.34684
5.61789	8.35544
5.62811	8.36392
5.63852	8.37218
5.64875	8.38021
5.65921	8.38815
5.66947	8.39607
5.67981	8.40403
5.69031	8.41207
5.7005	8.42032
5.71091	8.42864
5.72146	8.43697
5.7316	8.44531
5.74201	8.45367
5.75238	8.46203
5.7627	8.47045
5.77315	8.47888
5.78362	8.48734
5.79395	8.49571
5.8043	8.50398
5.81468	8.51215
5.82488	8.52011
5.83532	8.52798
5.8457	8.53578
5.85597	8.54338
5.86645	8.55086
5.87666	8.55817
5.88738	8.56529
5.89755	8.57221
5.90802	8.57905
5.91836	8.58569
5.92879	8.59232
5.93904	8.59895
5.94921	8.60567
5.95969	8.61237
5.97019	8.61911
5.98055	8.62607
5.99042	8.63311
6.00109	8.64023
6.01141	8.64757
6.02174	8.65502
6.03221	8.66245
6.04261	8.66991
6.05301	8.67732
6.06331	8.68458
6.07381	8.69177
6.0841	8.6988
6.09462	8.70569
6.1047	8.71239
6.11522	8.71899
6.12564	8.72539
6.13596	8.73163
6.14644	8.73772
6.15673	8.74371
6.1671	8.7497
6.17741	8.75565
6.18795	8.76164
6.19816	8.76768
6.20859	8.77379
6.21908	8.77989
6.22928	8.78613
6.23964	8.79241
6.25004	8.79873
6.26028	8.80508
6.27061	8.81147
6.28106	8.8178
6.29135	8.82424
6.30179	8.83076
6.31204	8.83735
6.3224	8.84394
6.33283	8.8505
6.34326	8.85687
6.35355	8.86308
6.36378	8.86899
6.37435	8.87479
6.38446	8.8804
6.39524	8.88595
6.40541	8.89125
6.41588	8.89652
6.42611	8.90161
6.43655	8.90676
6.44684	8.91184
6.45733	8.91696
6.46782	8.92212
6.47796	8.92741
6.48833	8.93275
6.49862	8.93816
6.50903	8.94374
6.51936	8.94931
6.52997	8.95497
6.54006	8.96058
6.55062	8.96618
6.5609	8.97177
6.57128	8.9774
6.58173	8.98294
6.59205	8.98851
6.60241	8.99398
6.61287	8.99932
6.62311	9.0045
6.63336	9.00949
6.64375	9.01423
6.65412	9.01898
6.66448	9.02351
6.67506	9.02799
6.68518	9.03241
6.69564	9.0368
6.70597	9.04103
6.71636	9.04538
6.72657	9.04983
6.73682	9.05441
6.74727	9.05913
6.75785	9.06401
6.76811	9.06896
6.77854	9.07392
6.7889	9.07891
6.79912	9.08395
6.80952	9.08909
6.81994	9.09422
6.8305	9.09926
6.84073	9.10418
6.85093	9.10906
6.86152	9.11371
6.87179	9.11831
6.88213	9.12284
6.89259	9.12725
6.90301	9.13141
6.91341	9.13557
6.92368	9.13957
6.93424	9.14346
6.94452	9.14733
6.95476	9.15127
6.96525	9.1551
6.97562	9.15892
6.98603	9.16284
6.99616	9.16679
7.00666	9.17082
7.01703	9.17497
7.02732	9.17932
7.03767	9.18372
7.04801	9.18819
7.05837	9.19275
7.06869	9.19735
7.07905	9.20201
7.08934	9.20678
7.09992	9.2115
7.11031	9.21621
7.1204	9.22082
7.13087	9.22535
7.14114	9.22973
7.1516	9.23417
7.16188	9.23844
7.17243	9.24268
7.18282	9.24668
7.19325	9.25054
7.20352	9.25417
7.21377	9.2576
7.22425	9.26089
7.23455	9.26417
7.24486	9.26745
7.25542	9.27076
7.26567	9.27419
7.2761	9.27786
7.2862	9.28156
7.29688	9.28538
7.30713	9.2893
7.31754	9.29325
7.32786	9.29714
7.33809	9.30117
7.34838	9.30525
7.35894	9.30936
7.36917	9.31355
7.37963	9.31775
7.38999	9.3217
7.40062	9.3255
7.41062	9.32916
7.4212	9.33263
7.43172	9.33584
7.44195	9.33911
7.45224	9.34221
7.46277	9.34506
7.47305	9.34795
7.48316	9.3508
7.49384	9.35358
7.5041	9.35653
7.51435	9.35966
7.52483	9.36279
7.53513	9.366
7.54557	9.36928
7.55577	9.37229
7.5661	9.3752
7.57655	9.37807
7.58711	9.38097
7.5975	9.38387
7.60768	9.38695
7.61815	9.39024
7.62827	9.39355
7.63884	9.39693
7.64919	9.40032
7.65949	9.40374
7.66982	9.40701
7.68027	9.41022
7.69052	9.41323
7.70095	9.4161
7.71141	9.4189
7.72178	9.42169
7.732	9.42446
7.7424	9.42717
7.75287	9.42987
7.76321	9.43256
7.77344	9.43519
7.7838	9.43783
7.79437	9.44068
7.80466	9.44359
7.81505	9.44657
7.82538	9.4496
7.83562	9.45262
7.8461	9.45544
7.85648	9.45815
7.86694	9.46077
7.87715	9.46315
7.88768	9.4654
7.898	9.46774
7.90827	9.47014
7.91866	9.47251
7.92914	9.47489
7.93952	9.47735
7.94961	9.47945
7.96021	9.48159
7.96986	9.48373
7.98065	9.48599
7.99114	9.48826
8.00153	9.49069
8.01208	9.49303
8.02219	9.49541
8.03266	9.49783
8.04282	9.50021
8.05326	9.50282
8.06364	9.50545
8.07421	9.50813
8.08435	9.51098
8.09459	9.51394
8.10501	9.5168
8.11559	9.51983
8.12568	9.52296
8.13607	9.52603
8.1467	9.52912
8.15684	9.53234
8.16723	9.53551
8.1776	9.53853
8.18801	9.5415
8.19837	9.5443
8.20875	9.54698
8.21903	9.54952
8.2295	9.552
8.23986	9.55438
8.25028	9.5567
8.26068	9.55895
8.27097	9.5611
8.28145	9.56327
8.29179	9.56535
8.30225	9.56745
8.31253	9.5696
8.32295	9.57186
8.33323	9.57428
8.3433	9.57693
8.3539	9.57975
8.3642	9.58268
8.37472	9.5858
8.38502	9.58881
8.39538	9.59189
8.40561	9.59499
8.41602	9.5981
8.42636	9.60117
8.43669	9.60432
8.447	9.60748
8.45744	9.6105
8.46801	9.6135
8.47808	9.61639
8.48846	9.61908
8.49918	9.62151
8.50925	9.624
8.51949	9.62628
8.53028	9.62844
8.54032	9.63055
8.55065	9.63271
8.56095	9.63477
8.57146	9.63693
8.58188	9.63907
8.59232	9.64142
8.60248	9.64379
8.613	9.64633
8.6232	9.64902
8.63356	9.65197
8.64392	9.65502
8.65445	9.65813
8.66499	9.66131
8.67518	9.66445
8.68559	9.66757
8.69587	9.67073
8.70615	9.67387
8.71679	9.67692
8.72686	9.67993
8.73733	9.68283
8.74761	9.68545
8.75809	9.68805
8.76842	9.69044
8.77891	9.69276
8.78912	9.69497
8.79952	9.69714
8.81001	9.69916
8.82024	9.70117
8.83046	9.70313
8.84105	9.70514
8.85117	9.70717
8.86161	9.70935
8.87198	9.7117
8.88229	9.71417
8.89286	9.71672
8.90297	9.71939
8.91349	9.72202
8.92392	9.72454
8.93419	9.72719
8.94443	9.72974
8.95498	9.73229
8.96521	9.73497
8.97551	9.7377
8.98606	9.74028
8.9965	9.74281
9.00684	9.7452
9.01713	9.74736
9.02753	9.74944
9.03773	9.75148
9.04821	9.7535
9.05861	9.75545
9.0689	9.75745
9.07921	9.75934
9.08986	9.76113
9.10009	9.76292
9.11034	9.76475
9.12088	9.76656
9.13129	9.76858
9.14156	9.77072
9.15189	9.77297
9.16234	9.77539
9.17258	9.77793
9.18306	9.78048
9.19343	9.78309
9.20367	9.78576
9.21391	9.78852
9.22432	9.79134
9.23473	9.79413
9.24502	9.79686
9.25533	9.7991
9.2658	9.80096
9.27625	9.80252
9.28647	9.80383
9.29695	9.80493
9.30718	9.80627
9.31762	9.80767
9.32806	9.80904
9.33846	9.81053
9.34864	9.81206
9.35918	9.81363
9.3695	9.8152
9.37975	9.81686
9.39022	9.81855
9.40064	9.82034
9.41082	9.82223
9.42131	9.82426
9.43165	9.82636
9.44194	9.82855
9.45239	9.83071
9.46281	9.8329
9.47304	9.83511
9.48352	9.83731
9.49396	9.83948
9.5042	9.84167
9.51453	9.84374
9.52495	9.84561
9.53541	9.84738
9.54549	9.84911
9.55599	9.85069
9.56657	9.85209
9.57694	9.85363
9.58697	9.85501
9.59765	9.85618
9.60799	9.85731
9.61812	9.85846
9.62863	9.85925
9.63898	9.86012
9.64916	9.86103
9.65978	9.86198
9.67022	9.86312
9.68039	9.8646
9.69087	9.86615
9.70124	9.86792
9.7114	9.86984
9.7217	9.87194
9.7322	9.87396
9.74267	9.87614
9.75269	9.8782
9.76315	9.88027
9.77346	9.8822
9.78394	9.88412
9.79444	9.88582
9.80479	9.88747
9.81506	9.88893
9.82539	9.8903
9.83578	9.8916
9.84644	9.89286
9.8566	9.89403
9.86702	9.89515
9.87728	9.89603
9.88769	9.89685
9.89808	9.89764
9.90835	9.89843
9.91885	9.8993
9.92899	9.9004
9.9395	9.90167
9.94975	9.90311
9.96032	9.90464
9.97073	9.90626
9.98078	9.908
9.99131	9.90977
10.0007	9.9115
10.011	9.91348
10.0215	9.91546
10.0312	9.92332
10.0365	9.94449
10.0391	9.96804
10.0407	9.99079
10.0422	10.018
10.0447	10.0386
10.0512	10.061
10.0616	10.0853
10.0747	10.1114
10.09	10.1392
10.1066	10.1685
10.1244	10.1993
10.1434	10.2315
10.1628	10.265
10.1827	10.2996
10.2031	10.3352
10.2235	10.3719
10.2442	10.4095
10.265	10.4477
10.2861	10.486
10.3072	10.5238
10.3284	10.5606
10.3501	10.5961
10.3716	10.6301
10.393	10.6625
10.4146	10.6931
10.4361	10.7218
10.4573	10.7487
10.4787	10.7735
10.5	10.7964
10.5212	10.8173
10.5529	10.845
10.5847	10.8682
10.627	10.8925
10.6797	10.9132
10.753	10.9268
10.8269	10.9267
10.8994	10.9179
10.9713	10.9038
11.0435	10.8869
11.1162	10.8697
11.1888	10.854
11.2612	10.8403
11.3335	10.8287
11.4057	10.8195
11.4781	10.8127
11.5504	10.8078
11.6227	10.8043
11.6955	10.8024
11.768	10.8017
11.8402	10.8017
11.9128	10.8025
11.9852	10.804
12.0576	10.8061
12.1307	10.8086
12.2035	10.812
12.2752	10.8164
12.3472	10.8216
12.4198	10.8272
12.4927	10.8332
12.5658	10.8398
12.6383	10.8464
12.7103	10.8531
12.7827	10.8601
12.8552	10.8669
12.928	10.8737
13.001	10.8809
13.0733	10.8886
13.1454	10.8966
13.218	10.9044
13.2911	10.912
13.3636	10.9195
13.4363	10.9269
13.5084	10.9335
13.5809	10.9398
13.6537	10.9458
13.7262	10.9514
13.7989	10.9569
13.8715	10.9623
13.944	10.9676
14.0165	10.9727
14.089	10.9779
14.1615	10.9832
14.234	10.9882
14.3066	10.993
14.3791	10.998
14.4517	11.0033
14.5238	11.0089
14.5962	11.0145
14.6695	11.0159
14.7429	11.0158
14.8157	11.0154
14.8881	11.0154
14.9595	11.0155
15.0312	11.0151
15.1044	11.0147
15.1772	11.0186
15.2493	11.0259
15.3213	11.0339
15.3937	11.0418
15.467	11.05
15.5397	11.0586
15.6125	11.0671
15.6847	11.075
15.7572	11.0826
15.8294	11.0899
15.9019	11.097
15.9745	11.1042
16.0473	11.1116
16.1198	11.119
16.1924	11.1264
16.2651	11.1338
16.3376	11.1408
16.4104	11.1476
16.4833	11.1542
16.555	11.1611
16.6272	11.1684
16.6995	11.1759
16.7723	11.1836
16.8454	11.1924
16.9182	11.2017
16.9902	11.2113
17.0627	11.2212
17.1352	11.231
17.2077	11.2404
17.2807	11.2499
17.3531	11.2595
17.4253	11.2692
17.4974	11.2788
17.5704	11.2882
17.6432	11.2978
17.716	11.3077
17.7884	11.3175
17.8607	11.3274
17.9333	11.3372
18.0057	11.3458
18.0782	11.3542
18.1512	11.3629
18.2236	11.3722
18.296	11.3816
18.3683	11.3914
18.441	11.401
18.5135	11.4118
18.5864	11.4228
18.6592	11.4342
18.7313	11.4458
18.8032	11.4575
18.8756	11.4687
18.9485	11.4804
19.0218	11.4924
19.0942	11.5046
19.1664	11.5171
19.2388	11.5301
19.3112	11.5429
19.3842	11.5559
19.4568	11.5696
19.529	11.5839
19.6011	11.5981
19.6735	11.6121
19.7465	11.6258
19.8194	11.6399
19.892	11.6538
19.9642	11.6676
20.0367	11.6813
20.1092	11.6949
20.1816	11.708
20.2544	11.7212
20.327	11.7343
20.3993	11.7473
20.4718	11.7601
20.5443	11.7731
20.6169	11.7861
20.6897	11.7992
20.7628	11.8126
20.8346	11.8267
20.9067	11.8413
20.9789	11.856
21.0517	11.8704
21.1247	11.8854
21.1978	11.9005
21.2697	11.9155
21.3423	11.9305
21.4146	11.9456
21.4871	11.9602
21.5603	11.9749
21.6329	11.9898
21.7051	12.0048
21.7773	12.0195
21.8502	12.0334
21.9227	12.0468
21.9956	12.0602
22.0681	12.073
22.1405	12.0858
22.2132	12.0981
22.2855	12.11
22.3582	12.1219
22.431	12.1344
22.5034	12.147
22.5757	12.1597
22.6481	12.1728
22.7206	12.1864
22.7928	12.2005
22.8662	12.2144
22.9386	12.2288
23.0112	12.243
23.0831	12.2572
23.1556	12.2708
23.2289	12.2843
23.3016	12.2978
23.374	12.3109
23.446	12.3236
23.5187	12.3366
23.591	12.349
23.664	12.3611
23.7371	12.373
23.8092	12.3849
23.8815	12.3961
23.9539	12.4066
24.0271	12.4162
24.0998	12.4253
24.1722	12.4334
24.2447	12.441
24.317	12.4489
24.3895	12.4575
24.4615	12.4662
24.5343	12.4755
24.6071	12.4858
24.6794	12.4973
24.7522	12.5094
24.8245	12.5219
24.897	12.5342
24.9695	12.5466
25.0425	12.5591
25.1144	12.5723
25.1868	12.5856
25.2591	12.5987
25.3318	12.6118
25.405	12.625
25.478	12.638
25.5501	12.6511
25.6225	12.6644
25.6945	12.6776
25.7671	12.6903
25.8402	12.7032
25.9127	12.717
25.9849	12.7317
26.057	12.7466
26.13	12.7614
26.2026	12.7765
26.2756	12.7921
26.3479	12.8074
26.4203	12.8227
26.4927	12.8379
26.565	12.8525
26.6377	12.8669
26.7105	12.8819
26.7834	12.8971
26.8555	12.9124
26.9281	12.9277
27.0007	12.9432
27.0731	12.9588
27.1459	12.9742
27.2185	12.9894
27.2911	13.0045
27.3629	13.0196
27.4354	13.0342
27.5086	13.0488
27.5815	13.0636
27.654	13.0784
27.7261	13.0933
27.7987	13.1082
27.871	13.1225
27.9438	13.1362
28.0168	13.1498
28.0889	13.163
28.1612	13.1756
28.2335	13.1878
28.3069	13.2002
28.3794	13.2129
28.4519	13.2254
28.5245	13.2379
28.5968	13.2508
28.6692	13.2642
28.7412	13.2772
28.8141	13.29
28.8868	13.3029
28.9591	13.3161
29.0319	13.3294
29.1043	13.3425
29.1769	13.3549
29.2497	13.367
29.3229	13.3788
29.3948	13.3909
29.4668	13.4027
29.5391	13.4139
29.6119	13.4249
29.6851	13.4366
29.758	13.4485
29.83	13.4606
29.9024	13.4733
29.9746	13.486
30.0472	13.4985
30.1206	13.5114
30.1928	13.5249
30.2649	13.5388
30.337	13.5525
30.4099	13.5661
30.4827	13.5799
30.5554	13.5945
30.6278	13.6091
30.7002	13.6239
30.7728	13.6389
30.8452	13.6536
30.9179	13.6684
30.9905	13.6837
31.0629	13.6991
31.1354	13.7141
31.2079	13.7293
31.2807	13.7448
31.3531	13.7603
31.426	13.775
31.4987	13.7894
31.5713	13.8038
31.6431	13.8181
31.7155	13.8314
31.7886	13.8441
31.8616	13.857
31.934	13.8698
32.006	13.8831
32.0787	13.8964
32.1509	13.9094
32.2239	13.9221
32.2968	13.9355
32.3692	13.9495
32.441	13.9639
32.5134	13.9782
32.5861	13.993
32.6588	14.0089
32.7316	14.0252
32.8039	14.0421
32.8765	14.0594
32.9487	14.077
33.021	14.0942
33.094	14.1116
33.1667	14.1291
33.2389	14.1466
33.3114	14.1637
33.384	14.1804
33.4567	14.1965
33.5294	14.2126
33.6025	14.2288
33.6742	14.2453
33.7464	14.2618
33.8188	14.2778
33.8917	14.2931
33.9651	14.3087
34.0379	14.3234
34.1097	14.3375
34.1821	14.3514
34.2546	14.3649
34.3271	14.3781
34.4003	14.3916
34.4728	14.4057
34.5449	14.42
34.6174	14.434
34.6902	14.4476
34.763	14.4611
34.8354	14.4746
34.9079	14.4878
34.9801	14.5013
35.0528	14.515
35.1252	14.5282
35.1978	14.5415
35.271	14.5548
35.3432	14.5676
35.4159	14.5797
35.4884	14.5914
35.5609	14.6029
35.6331	14.614
35.706	14.6242
35.7787	14.6348
35.8512	14.6465
35.923	14.6588
35.9954	14.6706
36.0687	14.6822
36.1419	14.694
36.2143	14.7057
36.2862	14.7173
36.3587	14.7283
36.4311	14.7379
36.5042	14.7468
36.5771	14.7562
36.6494	14.766
36.7213	14.7755
36.7939	14.7846
36.8669	14.7937
36.9397	14.8034
37.0122	14.8131
37.0844	14.8221
37.157	14.831
37.2292	14.8397
37.3016	14.8477
37.3745	14.8559
37.4473	14.8639
37.5196	14.8716
37.5923	14.8786
37.665	14.8853
37.7376	14.8896
37.8105	14.8911
37.8839	14.8906
37.9559	14.8896
38.028	14.8887
38.0997	14.8879
38.1725	14.8867
38.2456	14.8874
38.3184	14.8902
38.3907	14.8941
38.4631	14.8988
38.5353	14.9034
38.6077	14.9071
38.6809	14.9105
38.7534	14.9143
38.8256	14.9184
38.8979	14.9217
38.9708	14.9242
39.0437	14.9269
39.1165	14.9303
39.1886	14.9337
39.2608	14.9374
39.3335	14.9418
39.4058	14.9464
39.4782	14.951
39.5513	14.9556
39.6239	14.9602
39.6964	14.9639
39.7689	14.9673
39.8416	14.9708
39.9138	14.9741
39.9865	14.977
40.0594	14.9801
40.132	14.9838
40.2038	14.9879
40.2759	14.9912
40.3489	14.994
40.4222	14.9971
40.4949	15.0002
40.5669	15.003
40.6393	15.0057
40.712	15.0076
40.7844	15.0084
40.8579	15.0092
40.93	15.0104
41.0019	15.0109
41.0741	15.0101
41.1472	15.0092
41.2204	15.0094
41.2928	15.0102
41.3651	15.0111
41.4375	15.0119
41.5101	15.0134
41.5825	15.0152
41.6549	15.0166
41.728	15.0179
41.8002	15.0188
41.8728	15.019
41.9452	15.0193
42.018	15.0195
42.0906	15.0199
42.1633	15.02
42.2359	15.0206
42.308	15.0222
42.3799	15.0243
42.4525	15.0262
42.5252	15.0281
42.5987	15.03
42.671	15.0312
42.7435	15.0325
42.816	15.0336
42.8882	15.034
42.9612	15.0333
43.0339	15.0323
43.1067	15.0312
43.1786	15.0289
43.2513	15.0234
43.3245	15.0145
43.3975	15.0026
43.4706	14.9886
43.5426	14.9735
43.615	14.9592
43.687	14.9466
43.759	14.9356
43.8316	14.9282
43.9044	14.9252
43.9765	14.9253
44.0486	14.927
44.1211	14.9298
44.1938	14.9334
44.2663	14.9375
44.3393	14.9414
44.4117	14.9456
44.4843	14.9503
44.5561	14.9548
44.6286	14.9584
44.7021	14.9619
44.7749	14.9651
44.8473	14.9678
44.9193	14.9704
44.9918	14.9726
45.0639	14.9742
45.1372	14.9755
45.2101	14.9771
45.2822	14.9787
45.3546	14.9785
45.4274	14.9763
45.5007	14.973
45.5733	14.969
45.6455	14.9638
45.7179	14.9579
45.7901	14.9525
45.8626	14.9487
45.9348	14.946
46.0074	14.9447
46.0802	14.9447
46.1526	14.9455
46.2253	14.9465
46.2977	14.9481
46.3702	14.9491
46.4428	14.9495
46.5159	14.9495
46.5879	14.9499
46.6601	14.9512
46.7323	14.9525
46.805	14.9533
46.8782	14.955
46.9513	14.9567
47.0234	14.9578
47.0958	14.9587
47.168	14.9588
47.2407	14.9574
47.3137	14.9558
47.3865	14.9545
47.4586	14.9536
47.5304	14.9526
47.6035	14.9504
47.6765	14.9478
47.7496	14.9452
47.8222	14.9417
47.894	14.9372
47.9667	14.9325
48.039	14.927
48.1115	14.9213
48.1843	14.9166
48.257	14.9127
48.3294	14.9082
48.4016	14.9036
48.4746	14.8994
48.547	14.8953
48.6195	14.8908
48.6923	14.8858
48.7648	14.8814
48.837	14.8784
48.9088	14.876
48.9814	14.8741
49.0544	14.8735
49.1273	14.8736
49.1997	14.8738
49.2719	14.875
49.3447	14.8762
49.4167	14.8765
49.4899	14.8764
49.5626	14.8767
49.6347	14.8764
49.707	14.8747
49.7799	14.8718
49.8532	14.8683
49.9257	14.8647
49.9979	14.8606
50.0085	14.86
50.0806	14.8566
50.1529	14.8545
50.2264	14.8292
50.2589	14.8045
50.2806	14.784
50.3027	14.7606
50.3253	14.7344
50.3478	14.7056
50.3705	14.6744
50.3935	14.6409
50.4151	14.6054
50.4283	14.5678
50.4313	14.5483

## Sheet: cylinder PC_35 3
cylinder PC_35 3	cylinder PC_35 3
Stauchung	Standardkraft
%	MPa
0	0.210563
6.48193e-05	0.209631
9.38757e-05	0.208895
0.000138328	0.20827
0.000184937	0.20773
0.000193471	0.207586
8.40782e-05	0.209123
0.0024324	0.21247
0.00970717	0.215833
0.0163814	0.219378
0.0238924	0.224274
0.0312422	0.229862
0.0385974	0.235576
0.0460024	0.241149
0.0533128	0.246671
0.0608949	0.252157
0.0680584	0.257639
0.0754429	0.263081
0.082684	0.268548
0.0901644	0.273973
0.0973933	0.279451
0.104989	0.284923
0.111964	0.290438
0.119555	0.295959
0.12676	0.301529
0.133979	0.307157
0.141438	0.312868
0.148619	0.318633
0.156019	0.324456
0.163454	0.330365
0.170625	0.336339
0.177898	0.34241
0.18516	0.348531
0.192573	0.354719
0.199891	0.361012
0.207296	0.367345
0.214638	0.373788
0.221993	0.380233
0.228993	0.386747
0.235587	0.392347
0.242816	0.398973
0.250287	0.405674
0.257591	0.41254
0.264799	0.419472
0.272084	0.42658
0.27954	0.433822
0.286702	0.441238
0.294174	0.448852
0.30158	0.456624
0.308706	0.464541
0.316144	0.472642
0.323254	0.480941
0.330579	0.489433
0.337993	0.49807
0.345317	0.506809
0.352714	0.515704
0.359967	0.524686
0.367287	0.533739
0.374722	0.542852
0.381847	0.552058
0.389198	0.56133
0.396514	0.570646
0.403976	0.57998
0.411285	0.589376
0.418487	0.598794
0.425801	0.608209
0.433216	0.617563
0.440816	0.626918
0.44806	0.636346
0.455111	0.645811
0.462441	0.655309
0.469862	0.664818
0.477274	0.674453
0.484534	0.684233
0.491655	0.694053
0.49926	0.703943
0.506778	0.713961
0.513781	0.724025
0.521011	0.734226
0.52766	0.742991
0.534655	0.753333
0.542068	0.76382
0.549133	0.77444
0.555724	0.783573
0.562964	0.794408
0.570347	0.805321
0.577562	0.816386
0.585059	0.827482
0.592273	0.838698
0.599711	0.850056
0.60687	0.861536
0.614175	0.87316
0.621479	0.884858
0.62866	0.896735
0.635242	0.907029
0.642301	0.919178
0.649967	0.931535
0.657054	0.944094
0.664202	0.956772
0.671635	0.96966
0.679012	0.982689
0.686364	0.995911
0.693553	1.00929
0.70091	1.02274
0.708154	1.03634
0.715598	1.05002
0.722707	1.06385
0.729314	1.07583
0.736325	1.08993
0.743736	1.10418
0.751218	1.11857
0.758484	1.13306
0.765722	1.14775
0.772983	1.16265
0.780339	1.17768
0.787613	1.19297
0.795008	1.20843
0.802162	1.22424
0.809647	1.24026
0.81691	1.25653
0.824369	1.27294
0.831521	1.28961
0.839047	1.30645
0.846083	1.32353
0.85341	1.34067
0.860785	1.35802
0.868082	1.37546
0.875348	1.39312
0.88291	1.41088
0.890119	1.42876
0.897493	1.44674
0.904679	1.46486
0.912119	1.48302
0.919278	1.50129
0.920444	1.50391
0.927715	1.52224
0.936124	1.54323
0.944392	1.56421
0.95299	1.58519
0.961238	1.60615
0.969821	1.62706
0.977998	1.64796
0.986409	1.66888
0.994753	1.68984
1.00328	1.71075
1.01153	1.7318
1.02001	1.75298
1.02811	1.7743
1.03647	1.79574
1.04507	1.81731
1.05335	1.8391
1.06146	1.86112
1.07001	1.88324
1.07736	1.9027
1.08479	1.92228
1.09189	1.94204
1.0993	1.96189
1.10664	1.98175
1.11398	2.00165
1.1214	2.02161
1.12859	2.0416
1.13606	2.06163
1.14324	2.08159
1.15069	2.10153
1.15795	2.12143
1.16526	2.14131
1.17273	2.16122
1.18012	2.18103
1.18754	2.20077
1.19482	2.22052
1.20208	2.24022
1.20935	2.25994
1.21671	2.27966
1.22403	2.29925
1.23141	2.31883
1.23901	2.33841
1.24628	2.35794
1.25361	2.37749
1.26093	2.39702
1.26816	2.41656
1.27558	2.43621
1.28287	2.45591
1.29014	2.47566
1.29756	2.49549
1.30497	2.51537
1.3122	2.53531
1.31948	2.55533
1.3269	2.57548
1.33395	2.59565
1.34139	2.61591
1.34887	2.63626
1.35603	2.6566
1.36337	2.67697
1.37075	2.69726
1.37806	2.71752
1.38539	2.73767
1.39267	2.75772
1.4002	2.77768
1.40739	2.79754
1.41457	2.81736
1.42213	2.83713
1.42938	2.85678
1.43678	2.87642
1.44422	2.8961
1.45138	2.91574
1.45874	2.93538
1.46593	2.95498
1.47349	2.97456
1.48068	2.99425
1.488	3.01399
1.49536	3.03381
1.50272	3.05361
1.50999	3.07358
1.51731	3.09363
1.52453	3.11375
1.53213	3.13395
1.53948	3.15414
1.54668	3.17435
1.55421	3.19457
1.5615	3.21478
1.56881	3.23494
1.57603	3.25511
1.58348	3.27528
1.59069	3.29538
1.59801	3.3154
1.60547	3.3354
1.61282	3.35524
1.62004	3.37502
1.62749	3.39472
1.63474	3.41432
1.64215	3.43389
1.64936	3.45342
1.65673	3.47288
1.66424	3.49232
1.67145	3.51174
1.67987	3.53389
1.68822	3.55598
1.69664	3.57802
1.70492	3.60015
1.71316	3.62233
1.72031	3.64181
1.72781	3.66134
1.73525	3.68095
1.74262	3.7006
1.74989	3.72027
1.75722	3.74004
1.76456	3.75985
1.77176	3.77962
1.77928	3.79945
1.78655	3.81925
1.794	3.839
1.8015	3.85876
1.80871	3.87846
1.81611	3.89809
1.82343	3.91756
1.83075	3.937
1.83917	3.9591
1.84747	3.9811
1.85601	4.00291
1.86428	4.02446
1.8729	4.04605
1.8809	4.06744
1.88936	4.08857
1.89803	4.10967
1.90633	4.13064
1.9145	4.15166
1.92304	4.17254
1.93149	4.19338
1.93978	4.21428
1.94812	4.23535
1.95642	4.25649
1.96478	4.27771
1.97347	4.29905
1.98155	4.32052
1.99009	4.34195
1.99861	4.36346
2.00685	4.38485
2.01513	4.40628
2.02355	4.42775
2.03182	4.44915
2.04028	4.47062
2.04876	4.49201
2.05696	4.51336
2.06553	4.53461
2.0738	4.55573
2.08206	4.57682
2.09053	4.59791
2.09879	4.61881
2.1074	4.63958
2.11569	4.66022
2.12424	4.68068
2.13241	4.70092
2.14071	4.72084
2.14948	4.74066
2.15767	4.76041
2.16602	4.78006
2.17442	4.7998
2.18283	4.81949
2.19108	4.83928
2.19963	4.85917
2.20777	4.87906
2.2164	4.89902
2.22453	4.91902
2.23291	4.93902
2.24149	4.95914
2.24981	4.97916
2.25812	4.99931
2.26643	5.01953
2.27498	5.03967
2.28321	5.05985
2.29171	5.08003
2.30014	5.1001
2.30847	5.12001
2.31709	5.13983
2.32507	5.15948
2.33367	5.17897
2.34321	5.20073
2.35248	5.22237
2.36196	5.2438
2.37145	5.26512
2.38081	5.28638
2.39014	5.30754
2.39953	5.32868
2.40899	5.34995
2.41847	5.3714
2.42784	5.39276
2.43737	5.41425
2.4466	5.43589
2.4561	5.45753
2.4656	5.47913
2.475	5.50075
2.48434	5.52244
2.49406	5.54403
2.50347	5.56552
2.51283	5.58699
2.52196	5.6083
2.53164	5.62959
2.541	5.65069
2.55061	5.67172
2.55999	5.69252
2.56941	5.71317
2.57894	5.73364
2.58808	5.75392
2.59756	5.7741
2.60697	5.79412
2.61667	5.81399
2.62612	5.83368
2.63532	5.8533
2.64476	5.87285
2.65424	5.89233
2.66362	5.91191
2.67317	5.93152
2.68264	5.95107
2.69207	5.97062
2.70139	5.9902
2.71069	6.00986
2.72028	6.02944
2.7298	6.04907
2.73921	6.06884
2.74849	6.08853
2.75811	6.10815
2.76753	6.12769
2.77671	6.14719
2.78728	6.16854
2.79798	6.18967
2.80811	6.2104
2.8189	6.23099
2.82853	6.25138
2.83977	6.27176
2.85006	6.29193
2.86065	6.31214
2.87116	6.33208
2.88139	6.35191
2.89207	6.37153
2.90253	6.39123
2.91305	6.41094
2.9236	6.43075
2.93392	6.45071
2.94421	6.47083
2.95487	6.49091
2.96536	6.51111
2.97592	6.53134
2.98625	6.55146
2.99681	6.57153
3.00726	6.5916
3.01775	6.61148
3.02828	6.6312
3.03878	6.65071
3.04924	6.67011
3.05964	6.6893
3.07027	6.70833
3.08079	6.72702
3.09133	6.7456
3.10163	6.76385
3.11219	6.78198
3.12266	6.7999
3.13326	6.81784
3.14367	6.83575
3.15409	6.85377
3.16464	6.87179
3.17519	6.89001
3.18552	6.90837
3.19584	6.92686
3.20627	6.94541
3.21698	6.96401
3.2273	6.98265
3.23778	7.00115
3.24837	7.01949
3.25878	7.03774
3.26911	7.05582
3.27957	7.07364
3.29016	7.09137
3.30067	7.10884
3.31123	7.12608
3.32163	7.14315
3.33216	7.16006
3.34276	7.17666
3.35305	7.19309
3.36348	7.20947
3.37378	7.2258
3.3845	7.24207
3.3952	7.2584
3.4055	7.27482
3.41598	7.29118
3.42637	7.30751
3.4369	7.32395
3.44736	7.34044
3.45795	7.35685
3.46847	7.37336
3.4787	7.38973
3.48944	7.40603
3.4998	7.42227
3.51019	7.43845
3.5209	7.45442
3.53125	7.47029
3.54168	7.48597
3.5522	7.50133
3.56272	7.51657
3.57301	7.53156
3.58367	7.54645
3.59398	7.5611
3.6047	7.57562
3.61518	7.59001
3.62542	7.60436
3.63608	7.6186
3.6464	7.63287
3.65683	7.64723
3.66733	7.66166
3.67789	7.67618
3.68816	7.69074
3.69863	7.70546
3.70905	7.72014
3.71974	7.73481
3.73012	7.7494
3.74086	7.76397
3.75106	7.77842
3.7616	7.79286
3.77211	7.80713
3.78264	7.82125
3.79326	7.83517
3.80376	7.84874
3.81411	7.86216
3.82446	7.87539
3.83519	7.88847
3.84566	7.90138
3.85613	7.91437
3.8664	7.92719
3.87702	7.93997
3.88757	7.95276
3.89804	7.96554
3.90829	7.9783
3.91884	7.99114
3.92943	8.00396
3.93987	8.01683
3.95029	8.02979
3.96086	8.04266
3.97146	8.0554
3.98178	8.06822
3.99222	8.08103
4.00258	8.09376
4.0132	8.10648
4.0236	8.11916
4.03398	8.13165
4.04447	8.14395
4.05505	8.15604
4.06543	8.16798
4.07589	8.17972
4.08657	8.19124
4.09698	8.20257
4.10765	8.21378
4.11785	8.22485
4.12848	8.23586
4.13887	8.24686
4.1493	8.2579
4.15977	8.26897
4.17022	8.2802
4.18059	8.29156
4.1912	8.30293
4.20172	8.31443
4.21222	8.32598
4.22271	8.33742
4.23312	8.34886
4.24352	8.36026
4.25419	8.3715
4.2646	8.38257
4.27503	8.39346
4.28554	8.40405
4.29603	8.41442
4.30644	8.42474
4.3169	8.43495
4.32757	8.445
4.33803	8.45514
4.34818	8.46509
4.35904	8.47479
4.36933	8.4844
4.37983	8.49386
4.39029	8.50309
4.40085	8.51247
4.41131	8.52189
4.42175	8.5314
4.43218	8.54115
4.44267	8.55099
4.45308	8.56088
4.46364	8.57086
4.47415	8.58092
4.48462	8.59091
4.4952	8.60091
4.50543	8.61072
4.51596	8.62051
4.52624	8.63016
4.53688	8.63979
4.54743	8.64927
4.55788	8.65868
4.5685	8.66788
4.5788	8.67694
4.58937	8.68578
4.59992	8.69449
4.61029	8.70311
4.62107	8.71159
4.63144	8.7199
4.64176	8.72818
4.65213	8.73643
4.66266	8.74471
4.67323	8.75306
4.68373	8.76156
4.69412	8.77012
4.70467	8.77864
4.71527	8.78722
4.72548	8.79586
4.73599	8.8044
4.74656	8.81305
4.75689	8.82171
4.7675	8.83027
4.77794	8.83871
4.78842	8.84707
4.79885	8.85521
4.80929	8.86333
4.81971	8.87142
4.83031	8.87937
4.84093	8.88722
4.85116	8.89496
4.86169	8.90242
4.87208	8.90968
4.88266	8.91679
4.89321	8.92381
4.90378	8.93074
4.91411	8.93758
4.92478	8.94452
4.93501	8.95155
4.94553	8.95857
4.9561	8.96559
4.96637	8.97287
4.97679	8.98016
4.98733	8.98738
4.99794	8.99476
5.0082	9.00226
5.01877	9.00973
5.02922	9.01711
5.03983	9.02452
5.05017	9.03187
5.06056	9.03904
5.07128	9.04599
5.08164	9.05287
5.09213	9.05959
5.10273	9.06616
5.11303	9.0726
5.12378	9.07892
5.13415	9.08505
5.14453	9.09108
5.15506	9.09705
5.16549	9.10291
5.1761	9.10878
5.18655	9.11476
5.19702	9.12083
5.20742	9.12692
5.21804	9.13315
5.22836	9.13946
5.23891	9.14576
5.24947	9.15209
5.25975	9.15844
5.27032	9.16482
5.28068	9.17125
5.29118	9.17762
5.30179	9.18403
5.31201	9.19047
5.32263	9.19686
5.33302	9.20308
5.34364	9.20933
5.35406	9.21528
5.36457	9.22113
5.37498	9.22674
5.38556	9.23231
5.39588	9.23766
5.40654	9.24306
5.41702	9.2483
5.42737	9.2536
5.43786	9.25881
5.44845	9.26406
5.45874	9.26933
5.46921	9.27459
5.47972	9.27994
5.49	9.28546
5.5006	9.29108
5.51127	9.29672
5.52149	9.30251
5.53212	9.30821
5.54272	9.31378
5.55315	9.31935
5.56356	9.32488
5.57411	9.33041
5.58456	9.33597
5.59502	9.34146
5.60561	9.34679
5.61602	9.35199
5.6264	9.3569
5.63692	9.36171
5.64733	9.36644
5.65782	9.37106
5.66844	9.37557
5.67882	9.38009
5.68911	9.38446
5.69984	9.38878
5.71013	9.39313
5.72072	9.39756
5.73108	9.40208
5.74165	9.40673
5.75217	9.41146
5.76259	9.41626
5.77297	9.4211
5.78348	9.4259
5.79391	9.43075
5.8043	9.43571
5.81482	9.44066
5.82555	9.44557
5.83593	9.45053
5.84643	9.45534
5.85688	9.45999
5.86736	9.46455
5.87785	9.46895
5.88851	9.47306
5.89887	9.47706
5.90917	9.48097
5.91964	9.48474
5.93036	9.48838
5.94076	9.49206
5.95112	9.49571
5.96178	9.49924
5.9722	9.50276
5.98258	9.50644
5.99289	9.51035
6.00334	9.51436
6.01402	9.51865
6.02441	9.52323
6.03495	9.52783
6.04566	9.53248
6.05574	9.53716
6.06644	9.54183
6.07667	9.54654
6.0873	9.55128
6.09783	9.55588
6.10819	9.56047
6.1188	9.56487
6.12921	9.5691
6.13949	9.57329
6.15003	9.57745
6.16055	9.58157
6.17124	9.58559
6.18173	9.58945
6.19207	9.59317
6.20251	9.59666
6.21318	9.59998
6.22342	9.60329
6.23395	9.60658
6.24449	9.60994
6.2548	9.61334
6.26547	9.6168
6.2758	9.62036
6.28618	9.62383
6.29673	9.62735
6.30722	9.6309
6.3178	9.63452
6.32812	9.63814
6.33858	9.642
6.34897	9.64588
6.35945	9.64986
6.37007	9.65382
6.3804	9.65786
6.39098	9.66165
6.4016	9.66534
6.41177	9.66893
6.42241	9.67235
6.43297	9.6756
6.44343	9.6789
6.45396	9.68204
6.46443	9.68504
6.47478	9.68803
6.48524	9.69094
6.49576	9.69384
6.50613	9.69686
6.51668	9.69997
6.52711	9.70314
6.53768	9.70641
6.54794	9.70979
6.55857	9.71324
6.56908	9.71676
6.57951	9.72039
6.58988	9.72406
6.60067	9.72771
6.61103	9.73128
6.62145	9.73492
6.63172	9.73843
6.64241	9.74193
6.65277	9.74535
6.66334	9.74878
6.67385	9.75198
6.68433	9.75509
6.69486	9.75813
6.70524	9.76104
6.71579	9.76384
6.72606	9.7666
6.73665	9.76933
6.74724	9.77188
6.75772	9.77449
6.76803	9.77714
6.77854	9.77981
6.78916	9.78252
6.79952	9.78543
6.80992	9.7884
6.82056	9.79142
6.83076	9.79458
6.84136	9.79787
6.85189	9.80119
6.86248	9.8046
6.87277	9.80822
6.88318	9.81182
6.89395	9.81539
6.90436	9.81889
6.91467	9.82232
6.92533	9.82544
6.93586	9.82833
6.94624	9.831
6.95679	9.83325
6.9673	9.83556
6.97726	9.8378
6.98819	9.84005
6.9984	9.84232
7.00893	9.84481
7.01954	9.84708
7.02984	9.84937
7.04028	9.85157
7.05097	9.85386
7.06119	9.85624
7.0718	9.8587
7.08221	9.86129
7.09261	9.86414
7.10317	9.86699
7.11375	9.8699
7.12417	9.87276
7.13456	9.87572
7.14494	9.87859
7.15568	9.88153
7.16608	9.8845
7.17656	9.88746
7.18701	9.89035
7.19724	9.89317
7.20799	9.89579
7.2185	9.89827
7.2288	9.9006
7.23952	9.90272
7.24985	9.90465
7.26052	9.90648
7.27089	9.9081
7.28156	9.90973
7.29177	9.91135
7.30224	9.913
7.31289	9.91471
7.32333	9.9166
7.33393	9.91851
7.34432	9.92053
7.35479	9.9227
7.36526	9.925
7.37552	9.92739
7.38613	9.92989
7.39646	9.93241
7.40688	9.93509
7.41738	9.93772
7.42797	9.94038
7.4383	9.94305
7.44882	9.9457
7.45926	9.94826
7.46976	9.95078
7.48028	9.95325
7.49074	9.9557
7.5013	9.95808
7.51157	9.96032
7.52226	9.9626
7.53253	9.96465
7.54323	9.96657
7.55358	9.96841
7.56409	9.97031
7.57447	9.97217
7.58502	9.97411
7.59573	9.97613
7.60598	9.97824
7.61651	9.98037
7.62695	9.9826
7.63732	9.98499
7.6479	9.98751
7.65828	9.99009
7.6688	9.99272
7.67934	9.99534
7.68985	9.99788
7.70033	10.0004
7.71071	10.0029
7.72125	10.0054
7.73179	10.0078
7.74218	10.0101
7.75254	10.0124
7.76312	10.0144
7.77369	10.0164
7.78401	10.0182
7.7945	10.0199
7.80479	10.0215
7.81558	10.0231
7.82596	10.0246
7.83654	10.0261
7.8468	10.0276
7.85729	10.0292
7.86782	10.0308
7.87818	10.0327
7.88869	10.0347
7.89924	10.0368
7.90963	10.039
7.91998	10.0413
7.93051	10.0435
7.9412	10.0457
7.95168	10.048
7.96195	10.0502
7.97258	10.0524
7.983	10.0547
7.99331	10.057
8.00401	10.0593
8.01456	10.0615
8.02504	10.0636
8.0355	10.0652
8.04598	10.0668
8.05614	10.0682
8.06692	10.0695
8.07741	10.0706
8.08776	10.0719
8.09811	10.0731
8.10888	10.0743
8.11927	10.0755
8.1297	10.0768
8.14008	10.0781
8.1509	10.0796
8.16101	10.0812
8.17155	10.083
8.18215	10.0849
8.19251	10.0869
8.20296	10.0888
8.2136	10.0908
8.22386	10.0928
8.2344	10.0951
8.24471	10.0973
8.25537	10.0996
8.26582	10.1019
8.27604	10.1041
8.28674	10.1061
8.29724	10.1079
8.30768	10.1096
8.31822	10.1111
8.32856	10.1125
8.33906	10.1138
8.3497	10.115
8.36016	10.1163
8.37035	10.1175
8.38102	10.1188
8.39151	10.1201
8.40193	10.1216
8.41238	10.1232
8.42288	10.125
8.43323	10.127
8.44389	10.1289
8.45436	10.1306
8.46475	10.1322
8.4753	10.1337
8.4857	10.1351
8.49612	10.1368
8.5066	10.1387
8.51721	10.1407
8.52761	10.1428
8.53805	10.1449
8.54863	10.1468
8.55921	10.1485
8.56936	10.1502
8.57991	10.1516
8.59069	10.1527
8.6011	10.1539
8.61125	10.1549
8.62225	10.1557
8.63246	10.1564
8.64281	10.1572
8.65329	10.1578
8.66386	10.1586
8.67416	10.1596
8.68487	10.1606
8.69543	10.1619
8.70566	10.1633
8.71623	10.1648
8.72677	10.1663
8.73707	10.1677
8.74751	10.1692
8.75804	10.1707
8.76869	10.1723
8.77884	10.1738
8.78939	10.1755
8.79979	10.1771
8.81034	10.1788
8.82091	10.1803
8.83133	10.1817
8.84186	10.1829
8.85215	10.1842
8.86276	10.1853
8.87341	10.1864
8.88386	10.1874
8.89436	10.1883
8.90468	10.189
8.91519	10.1898
8.92573	10.1904
8.93607	10.1912
8.94667	10.192
8.95696	10.1929
8.96756	10.1941
8.97792	10.1954
8.98855	10.1968
8.99906	10.1983
9.00929	10.1998
9.01997	10.2013
9.03047	10.2029
9.04073	10.2046
9.05152	10.2063
9.06177	10.2081
9.07233	10.2099
9.08279	10.2116
9.09309	10.2132
9.10366	10.2148
9.11419	10.2162
9.12458	10.2175
9.13513	10.2187
9.14537	10.2198
9.1562	10.2207
9.16652	10.2216
9.17709	10.2225
9.18742	10.2233
9.19799	10.2241
9.20835	10.225
9.21889	10.2261
9.22938	10.2272
9.23994	10.2285
9.25014	10.2299
9.26071	10.2314
9.27127	10.233
9.28164	10.2346
9.29226	10.2365
9.30263	10.2384
9.31296	10.2404
9.32358	10.2423
9.33415	10.2441
9.34452	10.2458
9.35481	10.2474
9.3655	10.2488
9.3759	10.2502
9.38639	10.2514
9.39704	10.2524
9.4074	10.2533
9.41799	10.2541
9.4284	10.2547
9.43882	10.2554
9.44931	10.2561
9.45986	10.2568
9.47049	10.2575
9.48078	10.2584
9.49129	10.2593
9.50183	10.2603
9.51216	10.2614
9.52265	10.2626
9.53305	10.2639
9.54364	10.2651
9.55408	10.2664
9.56446	10.2676
9.57507	10.2688
9.58534	10.27
9.59586	10.2713
9.60647	10.2727
9.61667	10.2742
9.62739	10.2757
9.63782	10.277
9.64838	10.2783
9.65877	10.2792
9.66933	10.2801
9.67958	10.2807
9.69028	10.2814
9.70048	10.2819
9.71125	10.2824
9.72168	10.2829
9.73209	10.2836
9.74252	10.2841
9.75315	10.2849
9.76352	10.2857
9.77394	10.2867
9.78445	10.2878
9.79468	10.2892
9.80535	10.2906
9.81586	10.292
9.82648	10.2935
9.83678	10.295
9.8475	10.2964
9.8578	10.2977
9.86831	10.2991
9.87885	10.3004
9.88928	10.3017
9.8997	10.3029
9.91032	10.304
9.92058	10.3049
9.93124	10.3057
9.94157	10.3064
9.95195	10.3073
9.96234	10.308
9.9731	10.3087
9.98346	10.3094
9.99393	10.3101
10	10.3104
10.0108	10.311
10.021	10.3122
10.03	10.3356
10.0331	10.3579
10.0346	10.3799
10.0359	10.4066
10.0379	10.4268
10.043	10.449
10.0525	10.4731
10.0649	10.499
10.0795	10.5267
10.0957	10.5561
10.1134	10.5871
10.1322	10.6197
10.1516	10.6536
10.1716	10.6888
10.1923	10.7252
10.2131	10.7627
10.2342	10.8011
10.2449	10.8206
10.2556	10.8403
10.2662	10.86
10.2768	10.8798
10.2873	10.8994
10.2981	10.919
10.3196	10.9575
10.3412	10.995
10.3627	11.0312
10.3844	11.0659
10.4059	11.0989
10.4273	11.1301
10.4489	11.1594
10.4706	11.1867
10.4922	11.212
10.5136	11.2352
10.5349	11.2564
10.5671	11.2845
10.5993	11.3082
10.6311	11.3277
10.6741	11.3475
10.7486	11.3667
10.8226	11.3689
10.8963	11.3588
10.97	11.341
11.0432	11.3187
11.1058	11.2984
11.1686	11.2782
11.2419	11.2564
11.3142	11.239
11.3868	11.2255
11.46	11.2151
11.5336	11.2073
11.6074	11.202
11.6808	11.1981
11.7534	11.1949
11.8265	11.1923
11.8998	11.1902
11.9732	11.1883
12.0471	11.1871
12.12	11.1865
12.1929	11.1863
12.2662	11.1861
12.34	11.1848
12.4136	11.1815
12.4873	11.177
12.5608	11.1715
12.6337	11.1655
12.7068	11.1594
12.7798	11.153
12.8531	11.1476
12.9265	11.145
12.9997	11.1434
13.0732	11.1423
13.1466	11.1415
13.2198	11.1409
13.2928	11.1402
13.3663	11.1389
13.4398	11.1376
13.513	11.1367
13.5859	11.1365
13.6591	11.1366
13.7326	11.1369
13.8065	11.1377
13.8798	11.1388
13.9528	11.1404
14.0258	11.1428
14.0988	11.1453
14.172	11.1478
14.246	11.151
14.319	11.1553
14.3918	11.1602
14.4648	11.1655
14.5388	11.1707
14.6124	11.1763
14.686	11.1819
14.759	11.1873
14.8321	11.1926
14.9052	11.1982
14.9783	11.2037
15.0517	11.2095
15.1251	11.216
15.1985	11.2233
15.2718	11.2312
15.345	11.2398
15.4182	11.2486
15.4916	11.2577
15.5653	11.2669
15.6379	11.2767
15.711	11.2867
15.784	11.2967
15.8577	11.3066
15.9315	11.3167
16.0053	11.3266
16.0784	11.336
16.1514	11.345
16.2247	11.3536
16.2979	11.3614
16.3715	11.3686
16.4451	11.3755
16.518	11.3822
16.591	11.3888
16.6643	11.395
16.7382	11.4008
16.8117	11.4066
16.8852	11.4122
16.9581	11.4175
17.0314	11.4231
17.1045	11.4286
17.1775	11.434
17.2512	11.4396
17.3246	11.4457
17.3979	11.4518
17.4711	11.4581
17.5445	11.4642
17.6177	11.47
17.6913	11.4755
17.7651	11.4808
17.8381	11.4863
17.911	11.492
17.9838	11.4973
18.0571	11.503
18.1311	11.5091
18.2047	11.5156
18.2778	11.5224
18.3508	11.5296
18.4241	11.5368
18.4974	11.5436
18.5713	11.5503
18.6445	11.5573
18.7173	11.5642
18.7902	11.5708
18.8638	11.5768
18.9375	11.5831
19.0111	11.5897
19.0842	11.5965
19.1572	11.6035
19.2306	11.6109
19.3038	11.6183
19.377	11.6257
19.4506	11.6332
19.5237	11.6405
19.5972	11.6475
19.6704	11.6545
19.7438	11.6614
19.8172	11.668
19.8909	11.6742
19.9645	11.6804
20.0371	11.6869
20.11	11.6932
20.1834	11.6986
20.2569	11.7031
20.3309	11.7065
20.4045	11.7081
20.4775	11.7089
20.5509	11.7098
20.6237	11.7112
20.6971	11.7135
20.7704	11.7177
20.8436	11.7245
20.9162	11.7343
20.9894	11.7458
21.063	11.7587
21.1363	11.7728
21.2099	11.788
21.2826	11.8036
21.356	11.8196
21.4293	11.8357
21.5026	11.8513
21.5763	11.8662
21.6498	11.8807
21.7232	11.8944
21.7961	11.9073
21.8693	11.9198
21.9425	11.9321
22.016	11.9444
22.0897	11.9568
22.1628	11.9695
22.2362	11.9826
22.3088	11.9953
22.3824	12.0074
22.4563	12.0192
22.53	12.0308
22.6027	12.042
22.6757	12.053
22.7491	12.0636
22.8221	12.0737
22.8963	12.0837
22.9696	12.094
23.0426	12.1045
23.1156	12.115
23.189	12.1255
23.2628	12.136
23.336	12.1467
23.4092	12.1573
23.4822	12.1677
23.5557	12.1781
23.629	12.1884
23.702	12.1984
23.7758	12.2088
23.8489	12.2193
23.9222	12.2302
23.9957	12.2413
24.0688	12.2528
24.1422	12.2642
24.2156	12.2755
24.2893	12.2874
24.3619	12.3
24.4346	12.3131
24.5081	12.3263
24.5815	12.3396
24.6558	12.3534
24.7291	12.3672
24.802	12.3808
24.8751	12.394
24.9482	12.4066
25.0218	12.4184
25.0954	12.4306
25.1688	12.4434
25.2412	12.4565
25.3147	12.4697
25.3884	12.4828
25.4618	12.4961
25.5356	12.5096
25.6086	12.5223
25.6817	12.5347
25.755	12.5465
25.8281	12.5572
25.9018	12.5678
25.9753	12.5785
26.0487	12.5887
26.1218	12.5988
26.1951	12.6091
26.2683	12.6193
26.3416	12.6295
26.4153	12.6394
26.4884	12.6495
26.5615	12.6602
26.6342	12.6709
26.7078	12.6814
26.7816	12.6924
26.8552	12.7035
26.9284	12.7138
27.0014	12.724
27.075	12.7336
27.1478	12.7423
27.2218	12.7502
27.2951	12.7578
27.3681	12.7655
27.4409	12.7733
27.5144	12.7811
27.5884	12.7892
27.6615	12.7977
27.735	12.806
27.8082	12.8142
27.8815	12.8225
27.9546	12.8305
28.0274	12.8377
28.1013	12.8449
28.1746	12.8523
28.2477	12.8599
28.3211	12.8678
28.3943	12.8756
28.4677	12.883
28.5415	12.8904
28.6153	12.8978
28.6879	12.9052
28.7606	12.9126
28.8338	12.9193
28.9073	12.9258
28.9813	12.933
29.0549	12.9399
29.1278	12.9467
29.201	12.9531
29.2744	12.958
29.3484	12.9558
29.4236	12.9366
29.4875	12.9147
29.5516	12.8915
29.6144	12.8688
29.6747	12.8475
29.7454	12.8264
29.8179	12.8107
29.8912	12.8089
29.964	12.8248
30.0268	12.8445
30.0899	12.8665
30.1527	12.8885
30.2157	12.9094
30.2791	12.929
30.3524	12.9497
30.4258	12.968
30.499	12.9841
30.5725	12.9984
30.646	13.009
30.7209	12.9995
30.7963	12.9782
30.8609	12.9574
30.9249	12.9367
30.9849	12.9166
31.0544	12.8947
31.127	12.8756
31.2007	12.8668
31.2737	12.8789
31.3468	12.8993
31.4096	12.9191
31.4724	12.9386
31.5461	12.96
31.6202	12.9799
31.6935	12.9979
31.7666	13.0104
31.8413	13
31.917	12.9798
31.9815	12.96
32.0455	12.94
32.105	12.9204
32.175	12.8995
32.2476	12.882
32.3207	12.8776
32.3937	12.8906
32.4678	12.9092
32.5412	12.9289
32.6146	12.9472
32.6881	12.9623
32.7617	12.9741
32.8352	12.9828
32.9095	12.9816
32.9849	12.9589
33.0378	12.9394
33.0913	12.9194
33.1447	12.8998
33.2055	12.8779
33.2649	12.8584
33.3367	12.8403
33.4103	12.8286
33.4829	12.8431
33.5452	12.8645
33.5977	12.8851
33.6501	12.9064
33.7023	12.9276
33.7555	12.9485
33.8083	12.9687
33.8711	12.9915
33.9447	13.0075
34.0199	12.9987
34.0959	12.9812
34.1715	12.9609
34.2435	12.939
34.3123	12.917
34.3838	12.897
34.4575	12.8848
34.5302	12.8979
34.6033	12.9201
34.6665	12.9421
34.7293	12.965
34.7924	12.9879
34.8553	13.0091
34.9298	13.0154
35.0052	13.0011
35.081	12.9796
35.1462	12.9586
35.2073	12.9377
35.2657	12.9181
35.3365	12.8971
35.4097	12.8805
35.4833	12.8916
35.5574	12.9136
35.6202	12.9356
35.6828	12.9585
35.7454	12.9806
35.8191	13
35.8944	12.9873
35.96	12.9671
36.0253	12.944
36.0794	12.9244
36.1298	12.9048
36.1872	12.8819
36.2479	12.8601
36.3108	12.8406
36.3845	12.8403
36.4579	12.8602
36.5205	12.8818
36.5834	12.9043
36.6461	12.9255
36.7208	12.9265
36.7967	12.908
36.8623	12.8876
36.9272	12.8659
36.988	12.8442
37.046	12.8232
37.117	12.8012
37.1904	12.7837
37.2634	12.7971
37.3268	12.8182
37.3792	12.8384
37.4312	12.8589
37.5048	12.8785
37.5803	12.8708
37.6567	12.8539
37.733	12.834
37.8051	12.8128
37.8729	12.7918
37.9444	12.7727
38.0178	12.7602
38.0907	12.7754
38.1542	12.7955
38.2172	12.8179
38.28	12.8398
38.3537	12.853
38.4298	12.8362
38.4954	12.8142
38.55	12.7938
38.604	12.7725
38.654	12.7509
38.7017	12.7297
38.7516	12.7096
38.8138	12.6874
38.8871	12.6779
38.9603	12.6934
39.0341	12.716
39.0971	12.7366
39.1708	12.7575
39.2463	12.7417
39.3008	12.7216
39.3556	12.6983
39.3989	12.6786
39.4426	12.6584
39.4833	12.6381
39.521	12.6181
39.5698	12.5941
39.6204	12.5716
39.6725	12.5513
39.7454	12.5491
39.8187	12.568
39.8821	12.589
39.9458	12.6098
40.0201	12.6219
40.0851	12.6001
40.1287	12.58
40.1729	12.5573
40.2167	12.5332
40.2598	12.5083
40.302	12.4831
40.3395	12.458
40.378	12.4334
40.4173	12.4097
40.458	12.3877
40.4996	12.3673
40.5728	12.3585
40.6461	12.3744
40.7205	12.3967
40.7835	12.4167
40.8572	12.4374
40.9327	12.4191
40.9765	12.3987
41.0203	12.3754
41.0643	12.3505
41.0971	12.3309
41.1298	12.311
41.1617	12.2909
41.19	12.2708
41.2178	12.251
41.2468	12.2314
41.2767	12.212
41.3172	12.1866
41.3591	12.162
41.4327	12.1433
41.5059	12.1533
41.5795	12.1703
41.6529	12.1891
41.7267	12.2069
41.8007	12.2073
41.8443	12.187
41.8879	12.162
41.9207	12.1413
41.9538	12.1194
41.9868	12.0969
42.0202	12.0739
42.053	12.0508
42.0834	12.0279
42.1105	12.0052
42.1388	11.9828
42.168	11.9606
42.198	11.9385
42.2287	11.9168
42.2598	11.8953
42.2916	11.875
42.3648	11.8706
42.4379	11.8812
42.5118	11.8949
42.5861	11.9081
42.6596	11.9201
42.7341	11.902
42.7665	11.8817
42.7994	11.8587
42.8324	11.8341
42.8654	11.8087
42.8988	11.7832
42.9318	11.7579
42.9648	11.7332
42.9959	11.7092
43.0225	11.6858
43.0501	11.663
43.0787	11.6407
43.1083	11.619
43.1389	11.5978
43.1701	11.5771
43.2021	11.5571
43.2758	11.5547
43.3489	11.571
43.4227	11.5919
43.4966	11.6131
43.5698	11.6315
43.6431	11.646
43.6973	11.6216
43.7306	11.5986
43.7639	11.5726
43.7974	11.5445
43.8194	11.5251
43.8417	11.5052
43.864	11.485
43.8864	11.4645
43.9087	11.444
43.9311	11.4232
43.9525	11.4024
43.9708	11.3817
43.988	11.3609
44.0058	11.3403
44.0244	11.3199
44.0432	11.3
44.0629	11.2799
44.0831	11.2595
44.1036	11.239
44.1243	11.2182
44.1456	11.1972
44.1668	11.1763
44.2192	11.1558
44.2932	11.1485
44.3676	11.1495
44.4424	11.125
44.475	11.1
44.5077	11.072
44.5295	11.0522
44.5515	11.0318
44.5735	11.0104
44.5955	10.9892
44.6179	10.9682
44.6402	10.9474
44.6623	10.9269
44.6846	10.9067
44.7051	10.8868
44.7229	10.8672
44.7491	10.8383
44.777	10.8101
44.8062	10.7827
44.8365	10.7562
44.8676	10.7306
44.899	10.7056
44.9308	10.6862
45.0037	10.6847
45.0773	10.6954
45.1516	10.7095
45.2258	10.7227
45.299	10.7312
45.3424	10.7056
45.3756	10.6793
45.3977	10.6598
45.4198	10.639
45.4423	10.6174
45.4648	10.5954
45.4872	10.5731
45.5096	10.5509
45.5319	10.5286
45.5542	10.5064
45.5765	10.4842
45.5982	10.4621
45.6167	10.4401
45.6332	10.4182
45.6505	10.3965
45.6687	10.375
45.6877	10.3537
45.707	10.3327
45.7271	10.3119
45.7475	10.2913
45.7684	10.2708
45.7894	10.2506
45.8107	10.2305
45.8632	10.2103
45.9367	10.2101
46.0101	10.2198
46.0835	10.2307
46.1568	10.2398
46.2312	10.242
46.2644	10.2201
46.2971	10.1933
46.3193	10.1735
46.3416	10.1526
46.3639	10.1308
46.3861	10.1083
46.4085	10.0854
46.431	10.0621
46.4534	10.0385
46.4758	10.0147
46.4983	9.9907
46.5207	9.96654
46.5399	9.94232
46.5567	9.91816
46.5739	9.89416
46.592	9.87026
46.6107	9.84647
46.63	9.82285
46.65	9.79941
46.6705	9.7759
46.6914	9.75245
46.7123	9.72907
46.7337	9.70578
46.755	9.68618
46.8277	9.66749
46.9007	9.66456
46.974	9.66603
47.0492	9.65012
47.0821	9.62719
47.1153	9.60103
47.1484	9.57271
47.1707	9.55295
47.1931	9.53273
47.215	9.51229
47.237	9.49151
47.259	9.47073
47.2811	9.44997
47.3032	9.42918
47.3241	9.40834
47.3423	9.38759
47.3596	9.36702
47.3775	9.34666
47.3963	9.32657
47.4156	9.30684
47.4353	9.28738
47.4656	9.25858
47.4968	9.23032
47.5287	9.20268
47.5816	9.18248
47.6541	9.18285
47.7273	9.19303
47.8007	9.20517
47.8753	9.2014
47.9084	9.18127
47.9418	9.15677
47.9754	9.12922
47.9979	9.10969
48.0204	9.08906
48.0428	9.06743
48.0652	9.0451
48.0876	9.02222
48.11	8.99893
48.1324	8.97528
48.1539	8.95143
48.1727	8.9275
48.1899	8.90367
48.2077	8.87999
48.226	8.85654
48.2451	8.83343
48.2647	8.81059
48.2844	8.78799
48.3047	8.76566
48.3252	8.74357
48.346	8.72173
48.3666	8.70026
48.4081	8.67786
48.4815	8.66602
48.556	8.65771
48.5998	8.63368
48.6331	8.61253
48.666	8.58965
48.699	8.56558
48.732	8.54069
48.7651	8.51517
48.7983	8.48923
48.8313	8.46342
48.8601	8.43804
48.8865	8.41325
48.9142	8.38905
48.9432	8.36552
48.9732	8.34265
49.0041	8.32061
49.0355	8.29962
49.1087	8.28355
49.1819	8.3012
49.2445	8.32309
49.297	8.34251
49.3609	8.36416
49.4266	8.34436
49.4705	8.32339
49.5145	8.29962
49.5587	8.27437
49.603	8.24867
49.6471	8.22309
49.6852	8.1982
49.7208	8.17412
49.7589	8.15087
49.799	8.12803
49.841	8.10565
49.8836	8.08529
49.9568	8.09898
50.0094	8.11872
50.0617	8.14127
50.1248	8.16123
50.2004	8.15541
50.2557	8.13495
50.2999	8.11077
50.3329	8.08879
50.348	8.07241
50.3517	8.06372

## Sheet: cylinder PC_35 4
cylinder PC_35 4	cylinder PC_35 4
Stauchung	Standardkraft
%	MPa
0	0.239705
5.23249e-05	0.238705
9.81451e-05	0.237903
0.000144704	0.237238
0.000192463	0.236659
0.000229112	0.236163
0.000142861	0.237208
-5.31914e-05	0.241659
0.00575291	0.249407
0.0126229	0.255544
0.0201086	0.26408
0.0277301	0.274046
0.0350149	0.284739
0.0426104	0.295186
0.0499537	0.305436
0.0574247	0.315572
0.0645717	0.325694
0.0719111	0.335826
0.0794352	0.346007
0.0867525	0.356389
0.094051	0.366985
0.101245	0.377729
0.107847	0.387122
0.115181	0.398296
0.122154	0.409688
0.129673	0.421332
0.137119	0.433162
0.144425	0.445227
0.151678	0.457521
0.15906	0.469953
0.166552	0.482516
0.173971	0.495245
0.181212	0.508112
0.188482	0.521065
0.195823	0.534118
0.203404	0.54732
0.210458	0.560704
0.217956	0.57427
0.225183	0.587876
0.232486	0.601631
0.240111	0.615489
0.247226	0.629418
0.254915	0.643481
0.262075	0.6576
0.269197	0.671689
0.276681	0.685857
0.284133	0.700043
0.291525	0.714284
0.298807	0.728566
0.306206	0.74277
0.313459	0.757009
0.320859	0.771253
0.328017	0.785562
0.334621	0.797853
0.341854	0.812291
0.349263	0.826758
0.356569	0.841348
0.364095	0.855996
0.371377	0.870784
0.378686	0.885704
0.385973	0.900668
0.393288	0.9158
0.400754	0.931089
0.407973	0.946582
0.415433	0.96219
0.422678	0.977941
0.430226	0.99374
0.437308	1.00975
0.443992	1.02351
0.451075	1.03967
0.458498	1.05584
0.465772	1.07213
0.473199	1.08844
0.480468	1.10484
0.488071	1.12123
0.495345	1.13767
0.502784	1.15405
0.509991	1.17048
0.517481	1.18682
0.524687	1.20314
0.532161	1.21946
0.539408	1.2358
0.547011	1.25206
0.554398	1.26847
0.561568	1.28481
0.568797	1.30124
0.576428	1.31771
0.583599	1.33425
0.590879	1.35081
0.5984	1.36746
0.605627	1.38414
0.613025	1.40086
0.620417	1.41773
0.62787	1.43469
0.634928	1.45176
0.642443	1.46894
0.649872	1.48619
0.657208	1.50355
0.664527	1.52105
0.671552	1.53862
0.680189	1.5588
0.688546	1.5791
0.697076	1.59954
0.705444	1.62016
0.713809	1.64083
0.722212	1.66163
0.730665	1.6825
0.738933	1.70353
0.74753	1.72466
0.755832	1.74579
0.764366	1.76696
0.772769	1.78813
0.781296	1.80929
0.789729	1.83036
0.798108	1.85133
0.806558	1.8723
0.814892	1.89322
0.823168	1.91426
0.831646	1.9353
0.840131	1.95635
0.848728	1.97743
0.856994	1.99861
0.865348	2.01989
0.873835	2.04116
0.882215	2.06245
0.890489	2.08393
0.898981	2.10552
0.907303	2.12714
0.915915	2.1489
0.924214	2.17076
0.932603	2.19271
0.940983	2.21482
0.949267	2.23696
0.956555	2.25652
0.964058	2.27616
0.971187	2.2958
0.97878	2.31541
0.986184	2.33503
0.993707	2.35445
1.002	2.37653
1.01064	2.39851
1.01893	2.42031
1.02709	2.44209
1.03584	2.46385
1.04401	2.48558
1.05263	2.50741
1.06103	2.5292
1.06932	2.55099
1.07781	2.57282
1.08632	2.59461
1.09476	2.61644
1.10306	2.63833
1.11138	2.66031
1.11991	2.68235
1.12712	2.7018
1.13457	2.72128
1.14192	2.74092
1.14949	2.76063
1.15667	2.78042
1.16413	2.80025
1.17163	2.82008
1.1788	2.83989
1.18626	2.85977
1.19341	2.87965
1.20091	2.89951
1.20821	2.91933
1.21564	2.93914
1.2231	2.95886
1.23043	2.97851
1.23788	2.99809
1.24511	3.0176
1.25235	3.03704
1.25968	3.05649
1.26804	3.07856
1.27672	3.10064
1.28507	3.12269
1.29353	3.14471
1.30183	3.16666
1.31043	3.18854
1.31861	3.21048
1.32695	3.23249
1.33523	3.25458
1.34384	3.27674
1.35115	3.29625
1.3586	3.31585
1.36596	3.33554
1.37328	3.35531
1.38076	3.37513
1.38795	3.39502
1.39545	3.41505
1.4027	3.43506
1.41002	3.45508
1.4176	3.47523
1.42483	3.49535
1.43212	3.51552
1.43956	3.53563
1.44694	3.55572
1.45419	3.57576
1.46166	3.59573
1.46924	3.61551
1.47664	3.63515
1.48396	3.65469
1.49227	3.67683
1.50053	3.69865
1.50918	3.72038
1.51764	3.74199
1.5259	3.76361
1.53446	3.78509
1.54284	3.80646
1.55129	3.82784
1.55969	3.8493
1.56807	3.87082
1.57638	3.89231
1.58503	3.91391
1.59334	3.93566
1.60181	3.95735
1.61034	3.97912
1.61865	4.00071
1.62691	4.02239
1.63558	4.04411
1.64372	4.06574
1.65219	4.08741
1.66085	4.10907
1.66902	4.13071
1.67759	4.15228
1.6858	4.17372
1.69425	4.19506
1.70272	4.21647
1.71098	4.23767
1.71961	4.25879
1.728	4.27975
1.73652	4.30053
1.74469	4.32121
1.7532	4.34159
1.76187	4.36188
1.77007	4.38208
1.77854	4.40221
1.78687	4.42245
1.79546	4.44265
1.80363	4.46297
1.81227	4.48344
1.82047	4.50396
1.82908	4.52461
1.8373	4.5454
1.84572	4.56623
1.8543	4.58721
1.86261	4.60815
1.87099	4.62918
1.8794	4.65034
1.88789	4.67141
1.89611	4.69248
1.90469	4.71354
1.91323	4.73447
1.9215	4.75526
1.93022	4.77589
1.93827	4.79637
1.94683	4.8167
1.95542	4.83689
1.96373	4.85692
1.97207	4.87688
1.98069	4.89668
1.9889	4.91642
1.99737	4.93602
2.00584	4.95559
2.01421	4.97511
2.02255	4.99469
2.03102	5.0144
2.03943	5.03403
2.04785	5.05378
2.05634	5.07359
2.06463	5.09344
2.07292	5.1133
2.08151	5.13318
2.08988	5.15306
2.09813	5.17296
2.10692	5.19282
2.11528	5.21262
2.12364	5.23242
2.13181	5.25223
2.14047	5.27205
2.14874	5.29178
2.15723	5.31142
2.16568	5.331
2.17416	5.35042
2.18348	5.37215
2.193	5.39365
2.20229	5.41496
2.21196	5.43622
2.22145	5.45731
2.23112	5.47821
2.24054	5.49891
2.24981	5.51961
2.25923	5.54019
2.26875	5.56073
2.27809	5.58138
2.28765	5.60206
2.29723	5.62274
2.30673	5.64341
2.31619	5.66414
2.32549	5.68498
2.33502	5.70576
2.3446	5.72666
2.35405	5.74764
2.36355	5.76855
2.373	5.78941
2.38229	5.81016
2.39186	5.83087
2.40122	5.85126
2.41106	5.87151
2.42018	5.89137
2.4299	5.91113
2.43889	5.93069
2.44838	5.95025
2.4581	5.96977
2.46869	5.99131
2.47941	6.01284
2.48982	6.03414
2.50011	6.05529
2.51086	6.07635
2.52113	6.09747
2.53187	6.11861
2.54223	6.13984
2.55258	6.16117
2.56331	6.18243
2.57389	6.20368
2.58432	6.22506
2.59469	6.24629
2.60556	6.26754
2.61598	6.28884
2.62648	6.31003
2.63721	6.33102
2.64744	6.35188
2.65807	6.37254
2.66855	6.3929
2.6792	6.41312
2.68959	6.43293
2.70031	6.45251
2.71071	6.47175
2.72143	6.49087
2.73171	6.5098
2.74249	6.52878
2.75293	6.54775
2.76347	6.56678
2.77394	6.58592
2.78429	6.6052
2.79497	6.62459
2.80543	6.64411
2.81601	6.66365
2.82649	6.68316
2.83685	6.70271
2.84741	6.72207
2.85807	6.74131
2.86841	6.76046
2.87899	6.77945
2.88948	6.79808
2.90016	6.81665
2.91056	6.83498
2.92121	6.85308
2.93158	6.87094
2.94225	6.88865
2.95271	6.90606
2.96327	6.92325
2.97372	6.94034
2.9841	6.95737
2.99468	6.97431
3.00545	6.9913
3.01582	7.00844
3.02634	7.02562
3.03685	7.04283
3.04738	7.06018
3.05786	7.07761
3.06854	7.09498
3.07908	7.1123
3.08945	7.12945
3.10018	7.14646
3.11054	7.16339
3.12097	7.18014
3.13182	7.19669
3.14216	7.21314
3.15258	7.22944
3.16315	7.24542
3.17375	7.26129
3.18409	7.27693
3.19477	7.29245
3.20516	7.30765
3.21594	7.32268
3.22649	7.33755
3.23673	7.35236
3.24746	7.36715
3.25777	7.38207
3.26828	7.39717
3.27874	7.41242
3.28942	7.42775
3.29984	7.44309
3.31023	7.45847
3.32076	7.47371
3.33143	7.48891
3.34188	7.50404
3.35263	7.51913
3.36292	7.53414
3.37347	7.54915
3.38406	7.56397
3.39472	7.57871
3.40526	7.59326
3.41576	7.60746
3.4263	7.62154
3.43655	7.63554
3.44738	7.64938
3.45788	7.66307
3.46838	7.67682
3.47882	7.69035
3.48935	7.70371
3.50006	7.71695
3.51049	7.73013
3.52085	7.74332
3.53146	7.75658
3.542	7.76994
3.55255	7.78335
3.56294	7.79688
3.57347	7.81029
3.58417	7.82365
3.59453	7.837
3.60494	7.85033
3.61551	7.86359
3.62607	7.87687
3.63663	7.89003
3.64703	7.90301
3.65748	7.91575
3.66821	7.92818
3.67856	7.9404
3.68905	7.95242
3.69977	7.96422
3.71031	7.97585
3.72089	7.98741
3.73115	7.99884
3.74185	8.01023
3.75238	8.02158
3.76299	8.03298
3.77339	8.04437
3.78388	8.05589
3.79444	8.06752
3.80487	8.0792
3.81556	8.09091
3.82595	8.10261
3.8365	8.11422
3.84701	8.12574
3.8575	8.13721
3.86814	8.14858
3.87857	8.15989
3.88911	8.17115
3.89959	8.18211
3.91029	8.19286
3.92063	8.20346
3.93106	8.21384
3.94186	8.2239
3.95222	8.234
3.96269	8.2438
3.97353	8.25348
3.98363	8.26303
3.99457	8.27253
4.00483	8.28193
4.0153	8.29155
4.02604	8.30115
4.03644	8.311
4.04698	8.32103
4.05758	8.33115
4.06794	8.34139
4.07837	8.35173
4.08897	8.36214
4.09951	8.37244
4.11023	8.38281
4.12039	8.39299
4.13102	8.40317
4.14153	8.41317
4.1521	8.42318
4.16256	8.43304
4.17307	8.44286
4.18374	8.45247
4.19416	8.46199
4.20457	8.47135
4.21533	8.48049
4.22578	8.48952
4.23632	8.4983
4.24703	8.50677
4.2573	8.51521
4.2678	8.52358
4.2784	8.53196
4.2888	8.54054
4.29946	8.54936
4.30982	8.55825
4.32057	8.56714
4.33115	8.57608
4.34137	8.58504
4.35207	8.59395
4.36266	8.60296
4.3729	8.61197
4.38367	8.62093
4.39411	8.62978
4.40458	8.63856
4.41516	8.64708
4.42567	8.65565
4.43611	8.66413
4.44685	8.67239
4.45732	8.68052
4.46768	8.68849
4.47831	8.6962
4.48882	8.70368
4.49934	8.7111
4.50992	8.71832
4.5204	8.72546
4.53083	8.73251
4.5414	8.73964
4.55189	8.74687
4.56244	8.75422
4.57279	8.76175
4.58336	8.76946
4.59386	8.77728
4.60438	8.78512
4.61499	8.79307
4.62546	8.80101
4.63584	8.80896
4.64647	8.81674
4.65725	8.82445
4.66751	8.83204
4.67797	8.83944
4.68866	8.84665
4.6993	8.85376
4.70983	8.86076
4.7203	8.86762
4.73082	8.87438
4.74134	8.88101
4.75192	8.88756
4.76247	8.8941
4.77276	8.90052
4.78357	8.90693
4.79398	8.91341
4.80444	8.91998
4.81485	8.92661
4.82543	8.93342
4.8359	8.94037
4.84646	8.94743
4.85702	8.95442
4.8676	8.96141
4.87792	8.96836
4.88851	8.97529
4.89887	8.98226
4.90946	8.98927
4.92008	8.99632
4.93051	9.00335
4.94107	9.01031
4.95157	9.01712
4.96213	9.02378
4.97272	9.0302
4.98318	9.03643
4.9936	9.04244
5.00421	9.04826
5.01484	9.05396
5.02536	9.05951
5.03575	9.06501
5.04632	9.07054
5.05688	9.076
5.06722	9.08148
5.07778	9.08712
5.08832	9.0928
5.09897	9.09852
5.10935	9.1045
5.11978	9.11049
5.13052	9.11655
5.1409	9.12267
5.15156	9.1288
5.16207	9.13485
5.17258	9.14097
5.1831	9.14701
5.19349	9.15307
5.20407	9.15899
5.21475	9.1648
5.22514	9.17039
5.23582	9.17585
5.24606	9.18107
5.25663	9.18632
5.26704	9.1914
5.27783	9.19636
5.28818	9.20124
5.29871	9.20605
5.30935	9.21067
5.31975	9.21538
5.33026	9.22025
5.3408	9.22522
5.35121	9.23032
5.36177	9.2356
5.37225	9.24091
5.38289	9.2462
5.39334	9.25146
5.4038	9.25672
5.41435	9.26198
5.42496	9.26725
5.43553	9.2725
5.44599	9.27775
5.4564	9.28299
5.46699	9.2881
5.4776	9.2932
5.48792	9.29817
5.49876	9.30301
5.50908	9.30758
5.51983	9.31213
5.53021	9.31649
5.54087	9.32082
5.55125	9.32511
5.56178	9.32947
5.57241	9.33378
5.58284	9.33799
5.59331	9.34233
5.6038	9.34677
5.61441	9.35138
5.62493	9.35609
5.63532	9.36108
5.64591	9.36607
5.65643	9.37102
5.66674	9.37601
5.67724	9.38098
5.68802	9.38603
5.69832	9.39113
5.70906	9.39621
5.71957	9.40126
5.72991	9.40628
5.74059	9.41111
5.75098	9.41582
5.76149	9.42058
5.7719	9.42513
5.78272	9.42961
5.79312	9.4339
5.80381	9.43811
5.81422	9.44216
5.82467	9.44608
5.83524	9.44987
5.84562	9.45368
5.85615	9.45744
5.86692	9.46118
5.87715	9.46498
5.88783	9.46901
5.89814	9.47305
5.90891	9.47726
5.91936	9.48158
5.92987	9.48598
5.94039	9.49036
5.95082	9.49486
5.96121	9.49938
5.97197	9.50388
5.98231	9.50846
5.99295	9.51299
6.00352	9.51733
6.01417	9.52146
6.02442	9.52548
6.03508	9.52923
6.04577	9.53281
6.05612	9.53642
6.06659	9.53988
6.07734	9.54314
6.08767	9.54641
6.09808	9.54954
6.10883	9.55256
6.11925	9.55562
6.1296	9.55869
6.14033	9.56177
6.15073	9.56491
6.16139	9.56813
6.17172	9.57147
6.18218	9.57496
6.19273	9.57852
6.20349	9.58218
6.21405	9.58593
6.2243	9.58964
6.23499	9.59344
6.2453	9.59722
6.25596	9.60106
6.26646	9.60485
6.2769	9.60865
6.2874	9.61231
6.29797	9.61582
6.30849	9.61923
6.31892	9.62249
6.32965	9.62561
6.34017	9.62864
6.35051	9.63159
6.36107	9.63433
6.37165	9.63699
6.3822	9.63964
6.39259	9.6423
6.40311	9.64503
6.41385	9.64802
6.42425	9.65105
6.4349	9.65423
6.44527	9.65751
6.45569	9.66089
6.46633	9.6643
6.47678	9.66782
6.48742	9.67143
6.49783	9.675
6.50847	9.67844
6.51907	9.68184
6.52945	9.68517
6.54006	9.68826
6.55069	9.69113
6.56111	9.69399
6.57149	9.69638
6.58215	9.69874
6.59188	9.70111
6.60299	9.70351
6.61347	9.70589
6.624	9.70843
6.63473	9.71087
6.6451	9.71327
6.65568	9.71565
6.66603	9.71803
6.67658	9.72064
6.68704	9.72324
6.69785	9.72592
6.70812	9.72881
6.71854	9.73179
6.72908	9.73471
6.73983	9.73771
6.75016	9.74083
6.76058	9.74378
6.7714	9.74673
6.78178	9.74975
6.79235	9.75279
6.8028	9.7557
6.81336	9.75868
6.82389	9.76151
6.83442	9.76424
6.84487	9.76684
6.85543	9.76935
6.86594	9.77169
6.87652	9.77392
6.88707	9.77603
6.89758	9.77806
6.90816	9.78006
6.91864	9.78202
6.92929	9.78402
6.93971	9.78609
6.95021	9.78819
6.96077	9.7904
6.97103	9.7928
6.98161	9.79539
6.99219	9.79803
7.00281	9.80088
7.01327	9.80371
7.02388	9.80661
7.03418	9.80956
7.04479	9.81257
7.05528	9.81554
7.06576	9.81857
7.07618	9.82159
7.08676	9.82438
7.0975	9.82712
7.10768	9.82979
7.1183	9.83231
7.12906	9.83459
7.13937	9.83707
7.14976	9.83934
7.16064	9.84147
7.17101	9.84346
7.18141	9.8455
7.19181	9.84745
7.20254	9.84949
7.21318	9.85159
7.22365	9.85395
7.234	9.85636
7.2447	9.85888
7.25497	9.86155
7.26563	9.86445
7.27606	9.86737
7.2868	9.87035
7.29744	9.87333
7.30781	9.87627
7.31833	9.87912
7.32876	9.88203
7.33922	9.88489
7.35	9.88775
7.36021	9.8906
7.37088	9.89337
7.38127	9.89589
7.3919	9.89829
7.40243	9.90038
7.41307	9.90229
7.42338	9.90409
7.43401	9.90574
7.44464	9.90729
7.45498	9.90894
7.46534	9.91059
7.47611	9.91234
7.48639	9.91423
7.49697	9.91629
7.50748	9.91844
7.51798	9.92066
7.52866	9.92296
7.53898	9.92538
7.54958	9.92783
7.5602	9.93024
7.57065	9.93286
7.58104	9.93541
7.59177	9.93799
7.60206	9.94068
7.61267	9.94344
7.62329	9.94606
7.6339	9.94868
7.64432	9.95114
7.65483	9.95328
7.66542	9.95524
7.67578	9.95704
7.68637	9.95865
7.69696	9.96009
7.70739	9.96163
7.71783	9.96304
7.72863	9.96441
7.73903	9.96574
7.74949	9.96716
7.76011	9.9685
7.77074	9.96996
7.78115	9.97153
7.79161	9.97322
7.80218	9.97499
7.8126	9.97692
7.82323	9.97893
7.83371	9.98102
7.84414	9.98325
7.85447	9.98572
7.86506	9.98821
7.87565	9.9908
7.88612	9.99342
7.89657	9.99602
7.90714	9.99842
7.91772	10.0007
7.92815	10.0028
7.93875	10.0048
7.94919	10.0067
7.95979	10.0084
7.97044	10.0101
7.98097	10.0117
7.99119	10.0134
8.00204	10.0149
8.01242	10.0165
8.02284	10.0182
8.03343	10.02
8.04396	10.0219
8.05434	10.024
8.06497	10.0263
8.07554	10.0287
8.08592	10.0312
8.09653	10.0335
8.10715	10.0359
8.11754	10.0382
8.12806	10.0405
8.13865	10.0428
8.14908	10.0452
8.15961	10.0476
8.17013	10.0499
8.18075	10.052
8.19102	10.0541
8.20164	10.056
8.21243	10.0577
8.22294	10.0595
8.23312	10.061
8.24399	10.0623
8.25445	10.0635
8.26474	10.0648
8.27534	10.0657
8.28583	10.0668
8.29619	10.0681
8.30697	10.0694
8.31761	10.0709
8.32786	10.0727
8.33854	10.0745
8.34911	10.0765
8.35941	10.0786
8.36989	10.0808
8.38047	10.083
8.39112	10.0854
8.40136	10.0877
8.41192	10.09
8.42234	10.0923
8.43301	10.0946
8.44367	10.0967
8.45412	10.0987
8.46469	10.1005
8.47505	10.1022
8.48563	10.1038
8.49638	10.1053
8.50677	10.1069
8.51734	10.1083
8.5277	10.1094
8.5383	10.1106
8.54885	10.1117
8.55926	10.1129
8.56983	10.1141
8.5802	10.1155
8.59088	10.1171
8.60128	10.1189
8.61195	10.1207
8.62254	10.1226
8.63274	10.1247
8.64351	10.1267
8.65415	10.1289
8.66434	10.1312
8.67514	10.1336
8.6855	10.136
8.69603	10.1383
8.70657	10.1407
8.71694	10.1431
8.72754	10.1454
8.73815	10.1476
8.74874	10.1496
8.75914	10.1515
8.76952	10.1531
8.78024	10.1546
8.79068	10.156
8.8013	10.1574
8.81182	10.1587
8.82232	10.1601
8.83275	10.1616
8.84319	10.1632
8.85375	10.1649
8.86435	10.1666
8.87472	10.1686
8.88518	10.1706
8.89589	10.1726
8.90621	10.1747
8.91679	10.1771
8.92733	10.1794
8.93776	10.1818
8.94835	10.1841
8.95916	10.1862
8.96938	10.1883
8.97976	10.1903
8.99052	10.1921
9.00102	10.1939
9.01157	10.1956
9.02213	10.1972
9.03254	10.1987
9.04328	10.2001
9.05369	10.2013
9.06412	10.2025
9.07467	10.2037
9.08527	10.2048
9.09593	10.206
9.10628	10.2071
9.11699	10.2083
9.12738	10.2094
9.13783	10.2109
9.1483	10.2125
9.15879	10.2142
9.1693	10.216
9.17982	10.2178
9.19038	10.2196
9.20098	10.2215
9.21145	10.2235
9.22175	10.2255
9.23231	10.2277
9.24293	10.2299
9.25343	10.232
9.26395	10.234
9.27451	10.2357
9.2851	10.2372
9.29548	10.2385
9.30586	10.2397
9.31659	10.2407
9.32714	10.2417
9.33774	10.2426
9.34812	10.2435
9.35867	10.2445
9.36922	10.2455
9.37977	10.2466
9.39009	10.248
9.40055	10.2494
9.41121	10.251
9.42159	10.2529
9.43209	10.255
9.44274	10.2572
9.45313	10.2596
9.46377	10.2621
9.47452	10.2645
9.48489	10.2669
9.49523	10.2693
9.50588	10.2715
9.51636	10.2738
9.52696	10.276
9.53753	10.278
9.54802	10.2798
9.55848	10.2815
9.56897	10.283
9.57949	10.2846
9.59003	10.286
9.60068	10.2874
9.61103	10.2886
9.62149	10.2898
9.63206	10.2908
9.64261	10.2919
9.65292	10.293
9.6634	10.2943
9.67402	10.2957
9.68473	10.2971
9.69516	10.2987
9.70576	10.3003
9.71611	10.3019
9.72662	10.3038
9.73711	10.3058
9.74778	10.308
9.75832	10.3101
9.76874	10.3124
9.77912	10.3145
9.78969	10.3166
9.80037	10.3186
9.81073	10.3206
9.82155	10.3224
9.83188	10.324
9.84262	10.3255
9.85287	10.3268
9.86347	10.328
9.87406	10.329
9.88442	10.3301
9.8951	10.3311
9.90558	10.332
9.9162	10.333
9.92656	10.334
9.93707	10.3352
9.94746	10.3365
9.95841	10.3381
9.96865	10.3398
9.9793	10.3415
9.98995	10.3433
10	10.345
10.0108	10.3469
10.0212	10.3489
10.0311	10.3618
10.0351	10.3836
10.0376	10.4102
10.0393	10.4355
10.0402	10.4551
10.0422	10.4767
10.0482	10.5005
10.0584	10.5263
10.0713	10.554
10.0862	10.5836
10.1031	10.6149
10.1212	10.6479
10.1402	10.6824
10.1597	10.7182
10.1798	10.7554
10.2004	10.7937
10.2108	10.8133
10.2213	10.8332
10.2318	10.8533
10.2425	10.8737
10.2531	10.8943
10.2637	10.915
10.2743	10.9358
10.2849	10.9566
10.2957	10.9772
10.3066	10.9977
10.3176	11.018
10.3283	11.038
10.3392	11.0576
10.3611	11.0959
10.383	11.1326
10.4046	11.1675
10.4262	11.2005
10.448	11.2317
10.4695	11.2608
10.4911	11.2878
10.5129	11.3127
10.5344	11.3355
10.556	11.3561
10.5883	11.3831
10.6206	11.4053
10.6635	11.4279
10.7278	11.4488
10.8028	11.4568
10.8766	11.4517
10.95	11.4379
11.0233	11.4187
11.0971	11.3967
11.1709	11.375
11.2449	11.3551
11.318	11.337
11.3909	11.3212
11.4642	11.3081
11.5376	11.2971
11.6115	11.2882
11.6854	11.2817
11.7587	11.2773
11.8316	11.2747
11.9052	11.2734
11.9792	11.2735
12.0528	11.2751
12.1264	11.2777
12.1997	11.2808
12.2731	11.2845
12.3469	11.2889
12.4204	11.2933
12.4942	11.2984
12.568	11.3042
12.6413	11.3104
12.7151	11.3158
12.7887	11.3203
12.8626	11.3247
12.9362	11.3291
13.0097	11.3333
13.0831	11.3376
13.1565	11.3424
13.2297	11.3487
13.3033	11.3564
13.3773	11.3647
13.4514	11.3737
13.525	11.3829
13.5981	11.3924
13.6716	11.4021
13.7448	11.4115
13.8188	11.4208
13.8928	11.4305
13.966	11.4405
14.0392	11.4497
14.1128	11.4583
14.1873	11.4665
14.2612	11.4745
14.3349	11.482
14.4082	11.4892
14.4816	11.4964
14.5549	11.5045
14.6283	11.5126
14.7022	11.5213
14.776	11.5305
14.8495	11.54
14.9232	11.5494
14.9969	11.559
15.0705	11.5682
15.1443	11.5774
15.2183	11.5861
15.2912	11.5948
15.3646	11.603
15.4381	11.6101
15.5121	11.6166
15.5863	11.6236
15.6603	11.6307
15.7332	11.6379
15.8067	11.6454
15.8802	11.6533
15.9537	11.6612
16.0279	11.6693
16.1014	11.6778
16.1747	11.6868
16.2479	11.696
16.3218	11.7054
16.3955	11.7153
16.4694	11.7264
16.5429	11.7381
16.6163	11.7498
16.69	11.7614
16.7634	11.7728
16.8369	11.7841
16.9108	11.7955
16.9845	11.807
17.0581	11.8177
17.1318	11.8282
17.2057	11.8389
17.279	11.8494
17.353	11.8591
17.4268	11.8685
17.5003	11.8775
17.5734	11.8865
17.6468	11.895
17.7209	11.9032
17.795	11.9115
17.8686	11.9198
17.9419	11.9285
18.0153	11.9374
18.0888	11.9461
18.1629	11.9546
18.237	11.9635
18.3101	11.9727
18.3831	11.9816
18.4566	11.99
18.5309	11.9983
18.6046	12.0073
18.6783	12.0167
18.7517	12.0261
18.8252	12.0356
18.8988	12.0455
18.9723	12.0551
19.046	12.0645
19.1197	12.0736
19.1932	12.0822
19.2669	12.0904
19.3405	12.0985
19.4141	12.1064
19.4879	12.1138
19.5621	12.1211
19.6352	12.1286
19.7085	12.1364
19.7817	12.1443
19.8556	12.1518
19.9294	12.1595
20.0036	12.1671
20.077	12.1747
20.1504	12.1828
20.2237	12.1909
20.2972	12.1985
20.3716	12.2059
20.4453	12.2135
20.5188	12.2211
20.5918	12.2286
20.6657	12.2354
20.7395	12.2419
20.8134	12.2488
20.8869	12.2565
20.96	12.2654
21.0337	12.2758
21.107	12.2872
21.1806	12.2997
21.2546	12.3134
21.3281	12.3279
21.4015	12.3422
21.4751	12.3561
21.5487	12.3693
21.6223	12.3819
21.6963	12.3935
21.7701	12.4048
21.8438	12.4161
21.917	12.4273
21.9902	12.4379
22.0644	12.4481
22.1386	12.4582
22.2123	12.4679
22.2854	12.477
22.3588	12.4859
22.4324	12.4942
22.5062	12.5018
22.5806	12.5092
22.654	12.5168
22.7272	12.5241
22.8008	12.5312
22.8747	12.5382
22.9486	12.5454
23.0219	12.5529
23.0953	12.5604
23.1688	12.5685
23.2423	12.5775
23.3158	12.5867
23.3894	12.5962
23.4635	12.6061
23.5369	12.6162
23.6108	12.626
23.6843	12.636
23.7578	12.6454
23.8313	12.6542
23.9054	12.6625
23.9786	12.671
24.0519	12.6798
24.1254	12.6884
24.1993	12.6964
24.2733	12.7046
24.3477	12.7131
24.4207	12.7216
24.494	12.7302
24.5672	12.7392
24.6408	12.7486
24.7148	12.7585
24.7884	12.7699
24.8619	12.783
24.9347	12.7973
25.0085	12.8124
25.0824	12.8283
25.1563	12.8451
25.2301	12.8623
25.3031	12.8794
25.3769	12.8963
25.4504	12.9123
25.524	12.9277
25.598	12.9429
25.6718	12.9579
25.7453	12.9725
25.8188	12.9872
25.8924	13.0019
25.9658	13.0168
26.0397	13.0313
26.1134	13.0457
26.1872	13.0603
26.2604	13.075
26.3336	13.0893
26.4076	13.103
26.482	13.1161
26.5559	13.1289
26.6291	13.141
26.7024	13.1528
26.7761	13.1638
26.8495	13.1735
26.9241	13.1828
26.9972	13.1923
27.0706	13.2017
27.1439	13.2113
27.2179	13.2207
27.2919	13.2302
27.3656	13.2401
27.4392	13.2502
27.5126	13.261
27.586	13.2725
27.6592	13.2843
27.7327	13.2965
27.8067	13.3095
27.8801	13.3232
27.9538	13.3376
28.0273	13.3525
28.1009	13.3672
28.1747	13.3817
28.2489	13.3959
28.3219	13.4108
28.3952	13.426
28.4683	13.4408
28.5422	13.455
28.6163	13.4694
28.6906	13.4841
28.7638	13.4986
28.8372	13.513
28.9109	13.5237
28.985	13.5286
29.0599	13.531
29.1342	13.5324
29.2069	13.5329
29.2789	13.5328
29.3526	13.532
29.4266	13.5337
29.5003	13.5416
29.574	13.5519
29.647	13.5633
29.7209	13.5749
29.7945	13.5863
29.8682	13.5974
29.9421	13.6085
30.0156	13.6197
30.0889	13.6301
30.1623	13.64
30.2361	13.6505
30.3099	13.6612
30.3837	13.6715
30.4576	13.6813
30.5312	13.6913
30.6047	13.7015
30.6777	13.7093
30.7517	13.7148
30.8264	13.7181
30.9005	13.7201
30.9736	13.7219
31.0468	13.7242
31.1199	13.7269
31.193	13.7319
31.2671	13.7395
31.3409	13.751
31.4138	13.765
31.487	13.7805
31.5609	13.7964
31.6347	13.813
31.7084	13.83
31.7821	13.8474
31.8554	13.8649
31.9291	13.8824
32.0027	13.8993
32.0764	13.9155
32.1506	13.9312
32.224	13.9465
32.2975	13.9613
32.371	13.9761
32.4447	13.9903
32.5183	14.0044
32.5925	14.0183
32.6657	14.0326
32.739	14.0471
32.8123	14.0611
32.8861	14.074
32.9604	14.0864
33.0346	14.0986
33.108	14.1101
33.1809	14.1215
33.2545	14.133
33.3279	14.1444
33.4021	14.1557
33.476	14.1679
33.5493	14.1809
33.6223	14.1943
33.696	14.2075
33.7699	14.2205
33.8438	14.2337
33.9176	14.2467
33.9907	14.2594
34.0644	14.2724
34.138	14.2854
34.2113	14.2984
34.2852	14.3118
34.3591	14.3257
34.4326	14.3395
34.5062	14.3531
34.5797	14.3666
34.6532	14.3797
34.7269	14.3917
34.8009	14.4031
34.8746	14.4147
34.948	14.4268
35.0212	14.4386
35.0948	14.4497
35.1694	14.4607
35.2433	14.4718
35.3164	14.4827
35.3897	14.4939
35.4633	14.5045
35.5367	14.5143
35.611	14.5244
35.6847	14.5359
35.7576	14.5479
35.8309	14.5598
35.905	14.5713
35.9791	14.583
36.0529	14.5951
36.1264	14.6069
36.1996	14.6182
36.273	14.6295
36.3465	14.6406
36.42	14.6517
36.4941	14.6636
36.5677	14.6758
36.6412	14.6882
36.7148	14.7011
36.7886	14.7139
36.8622	14.7266
36.9362	14.7387
37.0096	14.7507
37.0829	14.7627
37.156	14.7747
37.2299	14.7862
37.304	14.798
37.3781	14.81
37.4515	14.8218
37.5248	14.8339
37.5984	14.846
37.6718	14.8574
37.7459	14.8679
37.8196	14.8783
37.893	14.8887
37.9661	14.8989
38.04	14.9084
38.1141	14.9175
38.1879	14.9268
38.2617	14.9358
38.3348	14.9446
38.4085	14.9541
38.4818	14.9637
38.5551	14.973
38.6291	14.9827
38.703	14.9927
38.7765	15.003
38.85	15.0137
38.9236	15.0249
38.997	15.036
39.0707	15.0467
39.1449	15.0571
39.2186	15.068
39.2919	15.0793
39.3648	15.0898
39.4386	15.0995
39.5127	15.1093
39.5868	15.1197
39.6601	15.1303
39.7332	15.1414
39.807	15.1518
39.8803	15.1611
39.9549	15.1704
40.0284	15.1801
40.1013	15.1896
40.1744	15.1983
40.2483	15.2063
40.3228	15.2149
40.3965	15.2246
40.4699	15.2349
40.5431	15.2457
40.6167	15.2574
40.6902	15.2695
40.7636	15.2819
40.8377	15.2948
40.9112	15.3076
40.9848	15.3198
41.0584	15.332
41.1323	15.3441
41.2059	15.356
41.2797	15.3676
41.3538	15.3795
41.4266	15.3922
41.4997	15.405
41.5733	15.4164
41.6473	15.4268
41.722	15.4369
41.7954	15.4462
41.8688	15.4557
41.9422	15.4654
42.0153	15.4746
42.0894	15.4839
42.1634	15.4943
42.237	15.5059
42.3097	15.5182
42.3833	15.5296
42.4574	15.5399
42.5312	15.5504
42.6053	15.5613
42.6782	15.5721
42.7519	15.5835
42.8253	15.5948
42.8988	15.6056
42.9729	15.6168
43.0468	15.6288
43.1202	15.6407
43.1933	15.6522
43.2669	15.6637
43.3405	15.6757
43.4141	15.6882
43.4882	15.7012
43.5617	15.7148
43.6351	15.729
43.7082	15.7428
43.7822	15.7559
43.8565	15.7686
43.9304	15.7808
44.0036	15.7923
44.0769	15.8038
44.1505	15.8151
44.2238	15.8259
44.2982	15.8367
44.372	15.8478
44.4452	15.8592
44.5184	15.8703
44.5922	15.8807
44.6663	15.8909
44.74	15.9013
44.8135	15.9114
44.8866	15.922
44.9604	15.9334
45.0338	15.9453
45.107	15.9574
45.1812	15.9702
45.2548	15.9833
45.3285	15.9963
45.4022	16.0094
45.4758	16.022
45.5494	16.0339
45.6232	16.0454
45.6974	16.0575
45.7702	16.0707
45.8433	16.0844
45.917	16.098
45.991	16.1122
46.0655	16.1275
46.1388	16.1428
46.2121	16.1585
46.2855	16.1742
46.3588	16.1893
46.4331	16.2036
46.5067	16.2187
46.5806	16.234
46.6533	16.2492
46.727	16.2632
46.8011	16.2763
46.8751	16.2897
46.9491	16.3031
47.0219	16.3156
47.0955	16.3278
47.169	16.34
47.2426	16.3518
47.3166	16.3644
47.3901	16.378
47.4638	16.3919
47.5371	16.4058
47.6108	16.4205
47.6844	16.4355
47.7581	16.4498
47.8321	16.4632
47.9058	16.4765
47.9791	16.4906
48.0519	16.5048
48.1256	16.5191
48.1998	16.5343
48.2736	16.5507
48.347	16.5678
48.4204	16.5859
48.494	16.6035
48.5674	16.6196
48.6417	16.6348
48.7156	16.6507
48.7886	16.6671
48.8616	16.6838
48.9354	16.7005
49.0096	16.7177
49.0833	16.7363
49.1569	16.7556
49.2301	16.7755
49.3037	16.7961
49.377	16.8171
49.4503	16.8382
49.5244	16.8603
49.5874	16.8797
49.6505	16.8996
49.7137	16.9199
49.7767	16.9403
49.84	16.9598
49.9137	16.9817
49.988	17.003
50.0092	17.0093
50.082	17.0319
50.1445	17.0515
50.2176	17.0736
50.292	17.0854
50.347	17.0632
50.3806	17.0375
50.4033	17.0157
50.4261	16.9905
50.4489	16.9619
50.4716	16.9302
50.4945	16.8953
50.5167	16.8575
50.5254	16.8374
50.5311	16.8167
50.5345	16.7952

## Sheet: cylinder PC_40 1
cylinder PC_40 1	cylinder PC_40 1
Stauchung	Standardkraft
%	MPa
0	0.217865
8.28732e-05	0.216693
0.000165646	0.215726
0.000192743	0.21492
0.000253344	0.214209
0.000270459	0.214022
0.00011505	0.215856
0.00270834	0.219917
0.00995056	0.223989
0.0166611	0.228214
0.0239112	0.233942
0.0305318	0.239485
0.0378686	0.246058
0.0452764	0.252509
0.0524828	0.258951
0.0599414	0.265431
0.0670604	0.272045
0.0746227	0.278862
0.0817768	0.285873
0.0891895	0.293079
0.0963564	0.30046
0.103785	0.308041
0.111091	0.316051
0.118483	0.324457
0.125399	0.333363
0.132001	0.341426
0.13913	0.351456
0.14628	0.362192
0.153478	0.373614
0.160758	0.385585
0.168193	0.398106
0.175303	0.411261
0.182734	0.424915
0.189878	0.439053
0.197248	0.453605
0.204504	0.4687
0.211843	0.484262
0.219125	0.500343
0.226409	0.51682
0.233534	0.533795
0.240984	0.551174
0.248201	0.568935
0.255559	0.587001
0.262937	0.6053
0.270078	0.623763
0.277617	0.642457
0.28474	0.661316
0.292227	0.680364
0.299496	0.699648
0.306757	0.719239
0.314099	0.739236
0.321261	0.759667
0.328488	0.780536
0.335715	0.801887
0.343171	0.823768
0.350437	0.846173
0.356702	0.865745
0.363	0.885637
0.369107	0.905838
0.375272	0.926277
0.381654	0.946958
0.388036	0.967853
0.394223	0.988969
0.400492	1.01031
0.406687	1.03186
0.413051	1.05345
0.419391	1.0751
0.425707	1.09693
0.431891	1.11892
0.438048	1.14104
0.444429	1.16319
0.450793	1.18551
0.457035	1.20796
0.463235	1.23052
0.469334	1.25327
0.475927	1.27622
0.482082	1.29924
0.488303	1.32242
0.493467	1.34185
0.498802	1.36151
0.503913	1.38124
0.509189	1.40109
0.514111	1.42115
0.519539	1.44139
0.524938	1.46176
0.530017	1.48228
0.535199	1.503
0.536214	1.50715
0.541507	1.52808
0.546916	1.5492
0.551925	1.57041
0.557321	1.59181
0.562268	1.61344
0.56755	1.63527
0.57272	1.65718
0.577983	1.67929
0.583009	1.70151
0.588593	1.72379
0.593567	1.74627
0.59889	1.76881
0.60402	1.79146
0.609265	1.81418
0.614449	1.83691
0.619803	1.85964
0.625098	1.88245
0.63019	1.9052
0.635507	1.92805
0.640739	1.95093
0.646059	1.97383
0.651163	1.99668
0.656407	2.0195
0.661649	2.04237
0.666988	2.06515
0.672208	2.08795
0.677495	2.11075
0.682694	2.13352
0.687993	2.1562
0.69305	2.17891
0.698503	2.20157
0.703649	2.22434
0.708828	2.24706
0.713998	2.26984
0.719201	2.29265
0.724543	2.31542
0.729754	2.33831
0.735146	2.36121
0.740449	2.38422
0.745685	2.40721
0.751072	2.43015
0.756345	2.45311
0.761595	2.47616
0.766742	2.49919
0.771815	2.52228
0.77709	2.54542
0.782355	2.5686
0.787647	2.59185
0.79275	2.6151
0.797986	2.63843
0.803357	2.66185
0.808786	2.68531
0.813767	2.70873
0.819028	2.73223
0.824134	2.75571
0.829482	2.77922
0.834647	2.80271
0.839883	2.82617
0.845125	2.84961
0.850272	2.87301
0.855759	2.89632
0.860818	2.91962
0.866201	2.94286
0.871413	2.96591
0.876622	2.98894
0.88183	3.01186
0.887225	3.03465
0.892244	3.05735
0.897593	3.08
0.9029	3.1026
0.908132	3.12521
0.913237	3.14762
0.91842	3.17013
0.923682	3.19269
0.929106	3.21535
0.934041	3.23807
0.939337	3.26087
0.944553	3.28374
0.949906	3.30668
0.955149	3.3298
0.96018	3.35298
0.965421	3.37639
0.970418	3.39983
0.975942	3.42335
0.981034	3.44693
0.986312	3.47056
0.991762	3.49428
0.996682	3.5181
1.002	3.54199
1.00727	3.56579
1.01259	3.58968
1.01782	3.61348
1.02312	3.63733
1.02826	3.66118
1.03345	3.68491
1.0388	3.70855
1.0439	3.73216
1.04927	3.75561
1.05455	3.77894
1.05987	3.80218
1.06514	3.82525
1.07047	3.84825
1.07586	3.87108
1.08101	3.89376
1.08645	3.91637
1.0916	3.9389
1.09687	3.96126
1.10215	3.98361
1.10723	4.00596
1.11262	4.02828
1.11773	4.05053
1.12303	4.07276
1.1284	4.09495
1.13365	4.11719
1.13875	4.13938
1.14407	4.16163
1.1493	4.18388
1.15445	4.20613
1.15961	4.22834
1.165	4.25062
1.17015	4.27294
1.17532	4.29531
1.18053	4.3177
1.1858	4.34008
1.19103	4.36257
1.19637	4.38501
1.20157	4.40754
1.2067	4.43008
1.21193	4.45273
1.21727	4.47541
1.22231	4.49808
1.22754	4.52083
1.23279	4.5437
1.2383	4.56653
1.24328	4.58933
1.24865	4.61216
1.25386	4.63488
1.25914	4.6576
1.26434	4.68017
1.26958	4.7026
1.27474	4.72498
1.28008	4.7473
1.28526	4.76941
1.2905	4.79146
1.29574	4.81348
1.30127	4.83542
1.30629	4.85731
1.31149	4.87907
1.31682	4.90079
1.32209	4.92248
1.32719	4.94418
1.33251	4.96576
1.33761	4.98737
1.34297	5.00893
1.34817	5.0304
1.35349	5.05184
1.35872	5.07339
1.36397	5.095
1.36913	5.11662
1.37425	5.13835
1.37959	5.16006
1.3849	5.18186
1.38995	5.20373
1.39523	5.22561
1.40043	5.24756
1.40573	5.26961
1.41115	5.29166
1.4162	5.31366
1.42144	5.33569
1.42674	5.35765
1.4323	5.37964
1.43735	5.4016
1.44255	5.42353
1.44779	5.44549
1.45292	5.46748
1.45827	5.48942
1.46338	5.51123
1.46864	5.53305
1.47402	5.55486
1.47935	5.57657
1.48446	5.59818
1.48961	5.61975
1.49508	5.64122
1.50007	5.66266
1.50524	5.68398
1.51062	5.70531
1.51565	5.72656
1.52107	5.74776
1.5263	5.76883
1.53162	5.78993
1.53693	5.81101
1.54193	5.83198
1.54726	5.85289
1.55234	5.87376
1.55775	5.89462
1.56308	5.91529
1.5681	5.93608
1.57341	5.95691
1.57846	5.97778
1.58379	5.99871
1.5891	6.01966
1.59431	6.04067
1.59949	6.06178
1.60485	6.08298
1.60994	6.10414
1.61521	6.12547
1.62039	6.14676
1.62563	6.16808
1.63095	6.18947
1.63609	6.21086
1.64136	6.23239
1.64648	6.25388
1.65182	6.27537
1.65697	6.29678
1.66243	6.31828
1.66764	6.33978
1.67279	6.36125
1.6779	6.38268
1.68331	6.40402
1.68853	6.42535
1.69383	6.4465
1.69897	6.46758
1.70419	6.48863
1.7096	6.50959
1.71488	6.53036
1.72001	6.55101
1.72538	6.57164
1.73069	6.59221
1.7356	6.61265
1.74089	6.63292
1.74625	6.65309
1.75163	6.6733
1.75679	6.69336
1.76194	6.71345
1.76712	6.73351
1.7726	6.75348
1.77779	6.7733
1.78308	6.79318
1.78822	6.81307
1.79356	6.83308
1.79857	6.85321
1.80378	6.87332
1.80909	6.89354
1.81423	6.91382
1.81964	6.9342
1.82485	6.95475
1.82998	6.97532
1.8352	6.99581
1.84055	7.01644
1.84596	7.03705
1.8509	7.05756
1.85608	7.07809
1.86145	7.09863
1.86679	7.11914
1.87182	7.13961
1.87706	7.15995
1.88244	7.18033
1.88769	7.20079
1.89298	7.22106
1.89808	7.24128
1.90324	7.26147
1.90868	7.28163
1.91369	7.30166
1.91906	7.32165
1.92413	7.34169
1.92942	7.36164
1.93465	7.38157
1.9399	7.40139
1.94531	7.42112
1.95065	7.44081
1.95578	7.46035
1.96109	7.47985
1.96628	7.49927
1.97261	7.52236
1.97878	7.54523
1.98537	7.56802
1.99154	7.59067
1.99763	7.61321
2.00414	7.6357
2.01043	7.65825
2.01681	7.68067
2.0228	7.70311
2.02927	7.72576
2.03544	7.74841
2.04156	7.77111
2.04799	7.79396
2.05431	7.81698
2.06062	7.83998
2.06665	7.8631
2.07323	7.88631
2.07942	7.9095
2.08574	7.93274
2.09095	7.95216
2.09599	7.97165
2.10232	7.99489
2.10755	8.0143
2.11396	8.03752
2.12034	8.06071
2.12662	8.0837
2.13285	8.10653
2.13932	8.12922
2.14555	8.15169
2.15159	8.17399
2.15811	8.19604
2.1645	8.21798
2.17062	8.2397
2.17699	8.26128
2.18323	8.28278
2.18964	8.30411
2.19596	8.32534
2.20212	8.34652
2.2083	8.36765
2.21476	8.38873
2.2209	8.40985
2.22729	8.43105
2.23334	8.45233
2.23967	8.47372
2.24608	8.49507
2.25232	8.51653
2.2588	8.53801
2.26472	8.55957
2.27104	8.58115
2.27736	8.60274
2.28365	8.62437
2.28985	8.6459
2.29632	8.66759
2.30247	8.68924
2.30908	8.71079
2.31507	8.73229
2.32157	8.7538
2.32781	8.77517
2.33381	8.79645
2.34048	8.81767
2.34648	8.8388
2.35276	8.85977
2.35915	8.88067
2.3655	8.90159
2.3718	8.92222
2.37797	8.94276
2.38421	8.96325
2.39061	8.98358
2.39689	9.00376
2.40326	9.02387
2.40954	9.04387
2.41569	9.06377
2.42191	9.08352
2.42843	9.10321
2.4348	9.12277
2.44109	9.14226
2.4473	9.16171
2.45345	9.18112
2.46085	9.20364
2.46833	9.2262
2.47555	9.24878
2.4829	9.27138
2.49029	9.29395
2.49759	9.31658
2.50365	9.33605
2.50996	9.35563
2.51619	9.37526
2.52258	9.39488
2.5288	9.4146
2.53531	9.43442
2.54153	9.45428
2.54775	9.47407
2.55409	9.49379
2.5604	9.51347
2.5668	9.53305
2.57293	9.55259
2.58022	9.57514
2.58759	9.59737
2.59522	9.61947
2.60241	9.64121
2.60967	9.66271
2.61717	9.68424
2.62398	9.70545
2.63122	9.72665
2.63909	9.74788
2.64623	9.76882
2.65366	9.78983
2.66121	9.81091
2.66814	9.83167
2.67554	9.85236
2.68291	9.87293
2.69038	9.89344
2.69765	9.91402
2.70494	9.93457
2.71238	9.95507
2.71965	9.97566
2.72698	9.99631
2.73423	10.017
2.74167	10.0376
2.74901	10.0582
2.75637	10.079
2.76357	10.0998
2.77081	10.1204
2.77848	10.1411
2.78567	10.1618
2.79304	10.1825
2.80049	10.2031
2.80769	10.2235
2.81511	10.2438
2.82238	10.2639
2.82969	10.2839
2.8371	10.3037
2.84442	10.3232
2.8518	10.3427
2.86018	10.3646
2.86858	10.3863
2.87712	10.4079
2.88543	10.429
2.89389	10.4501
2.90212	10.471
2.91059	10.4917
2.91909	10.5123
2.92746	10.5329
2.93572	10.5537
2.9441	10.5745
2.95219	10.5955
2.9606	10.6168
2.96922	10.6381
2.97742	10.6597
2.98582	10.6812
2.99425	10.7029
3.00253	10.7245
3.01092	10.7459
3.01936	10.7673
3.02778	10.7886
3.03605	10.8098
3.04445	10.8309
3.05291	10.8515
3.0615	10.872
3.06962	10.8924
3.07805	10.9124
3.08645	10.9323
3.09474	10.9519
3.10325	10.9713
3.11256	10.9928
3.12217	11.0139
3.13163	11.0347
3.14104	11.0554
3.15038	11.0759
3.15984	11.0962
3.16951	11.1165
3.17875	11.1368
3.18818	11.157
3.19763	11.1773
3.20691	11.1978
3.21641	11.2184
3.22581	11.2391
3.23535	11.2599
3.24485	11.2807
3.25434	11.3015
3.26365	11.3222
3.27296	11.3428
3.28252	11.3635
3.29202	11.3838
3.30137	11.404
3.3107	11.4239
3.32022	11.4434
3.33086	11.4646
3.34115	11.4854
3.35174	11.506
3.36209	11.5262
3.37275	11.5461
3.3832	11.566
3.39352	11.5858
3.4042	11.6057
3.41454	11.6257
3.42493	11.6462
3.43534	11.6669
3.44585	11.6877
3.45634	11.7085
3.46689	11.7294
3.47737	11.75
3.48797	11.7706
3.49821	11.7911
3.50885	11.8115
3.51932	11.8318
3.52961	11.8522
3.54028	11.8722
3.55065	11.8921
3.5612	11.9117
3.57184	11.9309
3.58243	11.9498
3.59275	11.9685
3.60312	11.9869
3.61362	12.0053
3.62402	12.0235
3.63481	12.0417
3.64528	12.0597
3.65555	12.0777
3.66601	12.0956
3.6764	12.1135
3.6871	12.1315
3.69757	12.1496
3.708	12.1677
3.71857	12.1858
3.72909	12.2038
3.73929	12.222
3.74983	12.2401
3.7602	12.2582
3.7708	12.2763
3.78119	12.2942
3.79158	12.3117
3.80201	12.3288
3.81269	12.3456
3.82296	12.3621
3.8335	12.3782
3.84409	12.3941
3.85459	12.4098
3.86515	12.4253
3.87535	12.4407
3.88595	12.456
3.89647	12.4713
3.90694	12.4868
3.9174	12.5024
3.9277	12.5181
3.93831	12.5341
3.94872	12.5502
3.9592	12.5664
3.96965	12.5824
3.98034	12.5984
3.99067	12.6144
4.00105	12.6303
4.01169	12.646
4.02208	12.6618
4.03251	12.6774
4.04312	12.6925
4.05381	12.7075
4.06402	12.7222
4.0746	12.7365
4.08502	12.7506
4.09551	12.7646
4.10615	12.7783
4.11655	12.7918
4.12687	12.8052
4.13744	12.8183
4.14793	12.8314
4.15831	12.8447
4.16899	12.8581
4.17928	12.8716
4.18976	12.8855
4.20025	12.8994
4.21062	12.9135
4.22123	12.9277
4.23163	12.9419
4.24232	12.9563
4.25248	12.9705
4.26305	12.9848
4.27337	12.999
4.28396	13.013
4.29461	13.0268
4.30497	13.0404
4.31561	13.0536
4.32595	13.0666
4.3365	13.0792
4.34707	13.0916
4.35736	13.1039
4.36808	13.1158
4.37866	13.1274
4.38882	13.139
4.39932	13.1504
4.40982	13.1619
4.42026	13.1736
4.4308	13.1856
4.44116	13.1977
4.45177	13.2098
4.46224	13.222
4.47254	13.2342
4.4831	13.2464
4.49363	13.2586
4.50393	13.271
4.51456	13.2834
4.5251	13.2958
4.53537	13.3081
4.54601	13.3202
4.55648	13.3321
4.56681	13.3439
4.57755	13.3553
4.58793	13.3665
4.59825	13.3774
4.60899	13.3879
4.61923	13.3979
4.62979	13.4079
4.64021	13.4174
4.65072	13.427
4.66107	13.4365
4.67158	13.4463
4.68206	13.4562
4.69262	13.4663
4.70301	13.4769
4.71313	13.4876
4.72387	13.4984
4.73426	13.5093
4.74471	13.5204
4.75533	13.5314
4.76583	13.5424
4.77627	13.5533
4.78671	13.5639
4.79733	13.5744
4.80775	13.5845
4.81833	13.5944
4.82857	13.6041
4.8392	13.6137
4.84971	13.623
4.86026	13.6321
4.87071	13.6411
4.88103	13.6498
4.89158	13.6587
4.90209	13.6674
4.91279	13.6763
4.9231	13.6853
4.93358	13.6945
4.94407	13.7036
4.95451	13.7129
4.96491	13.7224
4.97537	13.7319
4.98597	13.7415
4.99639	13.7511
5.00682	13.7609
5.01723	13.7708
5.02765	13.7807
5.03834	13.7909
5.04852	13.801
5.05924	13.8111
5.06965	13.8208
5.08021	13.8302
5.09064	13.8391
5.10117	13.8478
5.11141	13.8561
5.1222	13.8642
5.13258	13.8721
5.14323	13.8799
5.15347	13.8876
5.16401	13.8953
5.17452	13.903
5.18496	13.9108
5.19528	13.9189
5.20567	13.927
5.21642	13.9352
5.22678	13.9439
5.23708	13.9526
5.2478	13.9614
5.25812	13.9703
5.26873	13.9791
5.27926	13.9876
5.28965	13.9963
5.30012	14.0048
5.31051	14.0132
5.32108	14.0215
5.33173	14.0296
5.34208	14.0373
5.35259	14.0449
5.36288	14.0521
5.37331	14.0594
5.38372	14.0666
5.3945	14.0737
5.40469	14.0807
5.41529	14.0877
5.42575	14.0943
5.43627	14.101
5.44667	14.1078
5.45696	14.1147
5.46745	14.1218
5.4781	14.1291
5.48854	14.1365
5.49907	14.1439
5.50946	14.1514
5.51982	14.1589
5.53029	14.1666
5.5409	14.1743
5.5514	14.182
5.56178	14.1897
5.5721	14.1973
5.58284	14.2047
5.59321	14.2121
5.60376	14.2193
5.61437	14.2261
5.62482	14.2326
5.63526	14.2389
5.64556	14.2449
5.65627	14.2507
5.66673	14.2566
5.67702	14.2625
5.68759	14.2683
5.69825	14.274
5.70866	14.2801
5.71884	14.2864
5.72926	14.293
5.73998	14.2999
5.75032	14.3074
5.76092	14.3149
5.7716	14.3223
5.78185	14.3298
5.7924	14.3372
5.80263	14.3446
5.81329	14.352
5.82384	14.3593
5.8342	14.3666
5.8448	14.3736
5.85517	14.3804
5.8654	14.3871
5.876	14.3937
5.88653	14.4
5.89713	14.4062
5.90765	14.412
5.91803	14.4176
5.92844	14.4228
5.93926	14.4277
5.94948	14.4326
5.96007	14.4374
5.97036	14.4424
5.98095	14.4476
5.99133	14.4531
6.00174	14.4589
6.01221	14.465
6.02253	14.4714
6.03294	14.4781
6.04385	14.4849
6.05408	14.4917
6.06466	14.4987
6.07496	14.5056
6.08534	14.5126
6.09595	14.5196
6.10649	14.5264
6.11699	14.5328
6.1276	14.5388
6.13795	14.5446
6.1484	14.5501
6.15888	14.5555
6.1693	14.5607
6.17995	14.5657
6.19027	14.5706
6.20076	14.5754
6.21136	14.58
6.22162	14.5847
6.23207	14.5896
6.24272	14.5946
6.25323	14.5998
6.26379	14.6051
6.27401	14.6105
6.28443	14.6161
6.29499	14.6216
6.30553	14.6272
6.31598	14.6328
6.32643	14.6383
6.33702	14.6439
6.34735	14.6496
6.35792	14.6554
6.36822	14.6612
6.37865	14.667
6.38925	14.6727
6.39969	14.6783
6.41011	14.6837
6.42061	14.6888
6.43121	14.6938
6.44164	14.6988
6.45198	14.7037
6.46257	14.7083
6.47308	14.7128
6.4835	14.7172
6.49393	14.7216
6.50441	14.7261
6.51505	14.731
6.52545	14.7361
6.536	14.7412
6.54633	14.7466
6.55663	14.7521
6.56722	14.7577
6.57768	14.7635
6.58827	14.7695
6.59874	14.7755
6.60924	14.7814
6.61979	14.7873
6.63009	14.793
6.64075	14.7984
6.65129	14.8034
6.66161	14.8083
6.67215	14.8125
6.68276	14.8167
6.69266	14.821
6.70351	14.8253
6.71376	14.8295
6.72439	14.8341
6.73496	14.8384
6.74536	14.8427
6.75565	14.8469
6.76638	14.8511
6.77659	14.8556
6.78724	14.86
6.79768	14.8646
6.80803	14.8694
6.81866	14.8742
6.82912	14.8789
6.83958	14.8838
6.85	14.8888
6.86042	14.8937
6.87106	14.8989
6.88149	14.9041
6.89189	14.9092
6.90251	14.9142
6.91274	14.9192
6.92328	14.9239
6.93388	14.9284
6.94434	14.9328
6.95475	14.937
6.96538	14.9407
6.97596	14.9443
6.98632	14.9475
6.99688	14.9507
7.00715	14.9538
7.01782	14.957
7.02825	14.9603
7.03866	14.964
7.04909	14.9677
7.05961	14.9717
7.07017	14.9761
7.08051	14.9806
7.09085	14.9854
7.10122	14.99
7.11197	14.9948
7.12216	14.9997
7.13259	15.0045
7.14336	15.0094
7.15366	15.0144
7.16419	15.0194
7.17466	15.024
7.18524	15.0286
7.19552	15.033
7.20603	15.0372
7.21666	15.0412
7.22708	15.0452
7.23747	15.049
7.24809	15.0526
7.25843	15.0561
7.26891	15.0595
7.27923	15.063
7.2898	15.0665
7.30039	15.0701
7.31093	15.074
7.32125	15.078
7.33168	15.0821
7.34207	15.0864
7.35264	15.0912
7.36313	15.0961
7.37376	15.1011
7.38423	15.1062
7.39451	15.1113
7.40524	15.1163
7.41549	15.1214
7.42586	15.1263
7.43659	15.1312
7.44683	15.1359
7.45748	15.1404
7.46787	15.1444
7.47842	15.1483
7.48889	15.1519
7.49942	15.1554
7.50977	15.1587
7.52036	15.1618
7.53094	15.1646
7.54129	15.1675
7.55159	15.1702
7.56222	15.1731
7.57248	15.1762
7.58296	15.1796
7.59352	15.1834
7.60395	15.1873
7.61453	15.1914
7.62484	15.1958
7.63546	15.2001
7.64599	15.2044
7.65645	15.2089
7.66689	15.2131
7.67746	15.2173
7.68786	15.2215
7.69823	15.2256
7.70882	15.2298
7.71941	15.2339
7.72984	15.2379
7.74029	15.2414
7.75077	15.2449
7.761	15.2481
7.77168	15.2511
7.78221	15.254
7.79265	15.2571
7.80293	15.26
7.81377	15.2629
7.8241	15.2657
7.83456	15.2687
7.84497	15.2716
7.85567	15.2747
7.86586	15.2781
7.87638	15.2817
7.88692	15.2854
7.89722	15.2894
7.90775	15.2933
7.91832	15.2974
7.92863	15.3017
7.93916	15.3062
7.9495	15.3108
7.96012	15.3154
7.97058	15.32
7.98089	15.3245
7.9915	15.3284
8.0021	15.332
8.0125	15.3352
8.02311	15.3382
8.03356	15.341
8.04396	15.3438
8.0544	15.3465
8.06489	15.3494
8.07527	15.3525
8.08573	15.3557
8.09625	15.359
8.1068	15.3625
8.11715	15.3661
8.1276	15.3699
8.138	15.3739
8.14846	15.378
8.15903	15.3822
8.16952	15.3864
8.17993	15.3904
8.19044	15.3943
8.20094	15.3984
8.21125	15.4024
8.22189	15.4064
8.23233	15.4107
8.24285	15.4149
8.25335	15.4187
8.26399	15.4224
8.27416	15.4259
8.28478	15.429
8.29527	15.4318
8.30575	15.4347
8.31623	15.4372
8.32693	15.4396
8.33694	15.4418
8.3478	15.4439
8.35806	15.4459
8.36846	15.4482
8.3791	15.4504
8.38943	15.4531
8.39985	15.4561
8.41037	15.4593
8.42079	15.4629
8.43118	15.4668
8.44187	15.4709
8.45224	15.4752
8.46284	15.4796
8.47305	15.4839
8.48381	15.4882
8.49399	15.4924
8.50463	15.4964
8.51513	15.5001
8.5257	15.5036
8.53619	15.5069
8.54651	15.51
8.55696	15.5129
8.56752	15.5157
8.57783	15.5184
8.58854	15.5211
8.59891	15.5233
8.6095	15.5255
8.61983	15.5276
8.63032	15.5297
8.64085	15.532
8.65117	15.5347
8.6618	15.5378
8.67213	15.5411
8.68282	15.5444
8.69333	15.5479
8.70357	15.5515
8.71412	15.5551
8.72468	15.5589
8.73502	15.5629
8.74562	15.567
8.75594	15.5712
8.76652	15.5753
8.77695	15.5794
8.78724	15.5834
8.79775	15.5873
8.80829	15.5911
8.81872	15.5946
8.82931	15.598
8.83959	15.6011
8.85043	15.6039
8.86072	15.6065
8.8713	15.609
8.88172	15.6113
8.89211	15.6136
8.90255	15.616
8.91302	15.6187
8.92349	15.6216
8.93402	15.6246
8.94428	15.6281
8.95472	15.6316
8.96536	15.6354
8.97567	15.6393
8.98626	15.6435
8.99666	15.6476
9.00704	15.6518
9.0176	15.6559
9.02827	15.6598
9.03857	15.6636
9.04895	15.6673
9.0596	15.6706
9.07009	15.6739
9.0806	15.677
9.09113	15.6798
9.10152	15.6825
9.11214	15.685
9.12253	15.6873
9.13286	15.6895
9.14337	15.6918
9.15397	15.694
9.16452	15.6963
9.17491	15.6987
9.18541	15.7012
9.19584	15.7037
9.20636	15.7065
9.21674	15.7094
9.22718	15.7123
9.23774	15.7152
9.24814	15.7182
9.25863	15.7213
9.26911	15.7246
9.27948	15.7281
9.28994	15.7319
9.30043	15.7357
9.31091	15.7396
9.32151	15.7432
9.33194	15.7465
9.34221	15.7494
9.35294	15.752
9.36315	15.7543
9.37408	15.7565
9.38426	15.7584
9.3949	15.7604
9.40528	15.7623
9.41575	15.7643
9.42625	15.7663
9.43672	15.7684
9.4471	15.7708
9.45759	15.7733
9.4681	15.776
9.47864	15.7789
9.48895	15.7824
9.49929	15.7858
9.51004	15.7895
9.52037	15.7934
9.53086	15.7973
9.54145	15.8011
9.55183	15.8051
9.5622	15.809
9.5728	15.8129
9.58316	15.8168
9.59395	15.8206
9.60434	15.8239
9.61495	15.8271
9.62519	15.83
9.63573	15.8328
9.64605	15.8355
9.65664	15.8381
9.66722	15.8405
9.67758	15.8428
9.68802	15.8448
9.69857	15.8467
9.70892	15.8487
9.71956	15.8508
9.7299	15.8531
9.74035	15.8556
9.75084	15.8584
9.76121	15.8614
9.77166	15.8644
9.78216	15.8676
9.7925	15.8709
9.803	15.8746
9.81345	15.8783
9.82413	15.8821
9.8345	15.886
9.845	15.8898
9.85536	15.8934
9.86592	15.897
9.87644	15.9003
9.887	15.9031
9.89751	15.9056
9.90788	15.9079
9.91822	15.9098
9.92889	15.9114
9.93944	15.9131
9.9497	15.9148
9.96031	15.9163
9.97089	15.9178
9.98139	15.9195
9.99145	15.9215
10.0001	15.9232
10.0106	15.9256
10.0209	15.9307
10.026	15.9505
10.0282	15.97
10.0297	15.9967
10.0306	16.0185
10.0315	16.0435
10.0322	16.0718
10.033	16.1032
10.0363	16.1378
10.0437	16.1754
10.0486	16.1953
10.0546	16.216
10.0612	16.2375
10.0682	16.2597
10.0759	16.2826
10.0841	16.3061
10.0927	16.3304
10.1014	16.3553
10.1104	16.3809
10.1197	16.407
10.1291	16.4337
10.1388	16.4609
10.1488	16.4887
10.1589	16.517
10.1691	16.5458
10.1792	16.5749
10.1897	16.6046
10.2001	16.6346
10.2106	16.6649
10.2213	16.6957
10.2318	16.7268
10.2424	16.7582
10.253	16.7899
10.2637	16.8216
10.2745	16.8533
10.2853	16.8849
10.296	16.9163
10.3067	16.9473
10.3174	16.978
10.3282	17.0082
10.3391	17.0379
10.35	17.067
10.361	17.0955
10.3718	17.1233
10.3828	17.1504
10.3938	17.1769
10.4048	17.2026
10.4158	17.2275
10.4266	17.2517
10.4375	17.275
10.4483	17.2976
10.4591	17.3194
10.47	17.3404
10.4808	17.3606
10.5024	17.3986
10.5238	17.4335
10.5455	17.4652
10.5671	17.4938
10.5884	17.5194
10.6098	17.542
10.6311	17.5616
10.6631	17.5858
10.7057	17.6091
10.7694	17.6287
10.8438	17.6336
10.9171	17.6258
10.9901	17.6113
11.0633	17.5931
11.1368	17.5733
11.2106	17.5544
11.2842	17.5379
11.3571	17.5232
11.4293	17.511
11.5023	17.5015
11.5751	17.4943
11.6486	17.4892
11.7223	17.4872
11.7956	17.4878
11.8683	17.49
11.9417	17.493
12.0157	17.4965
12.089	17.5011
12.1623	17.5064
12.235	17.5117
12.308	17.5178
12.3812	17.5248
12.4543	17.5323
12.5277	17.5409
12.6011	17.5506
12.6744	17.5605
12.7478	17.5706
12.8213	17.5813
12.8947	17.5925
12.9678	17.6037
13.0412	17.6146
13.1144	17.6262
13.1874	17.6392
13.26	17.6529
13.3332	17.6669
13.4069	17.681
13.4809	17.6953
13.5542	17.7096
13.6271	17.7244
13.7005	17.7387
13.7735	17.7519
13.8475	17.7646
13.9209	17.7782
13.9935	17.7929
14.0659	17.8075
14.139	17.8216
14.2133	17.8355
14.2868	17.8498
14.3604	17.8637
14.4334	17.8771
14.5069	17.8901
14.58	17.903
14.653	17.9155
14.7269	17.9287
14.8001	17.9426
14.8732	17.9568
14.9464	17.9712
15.0195	17.9856
15.0929	17.9999
15.1663	18.0139
15.2402	18.0277
15.3129	18.0418
15.3859	18.056
15.4591	18.0699
15.5329	18.0833
15.607	18.0973
15.6803	18.1111
15.753	18.1249
15.8259	18.1391
15.8991	18.1531
15.9722	18.1669
16.0461	18.1811
16.1193	18.1961
16.1921	18.2116
16.2655	18.227
16.3395	18.2422
16.4131	18.2574
16.4865	18.2725
16.5595	18.2869
16.6326	18.3013
16.7057	18.316
16.7786	18.3303
16.8518	18.3447
16.9256	18.3595
16.9989	18.3745
17.0723	18.3899
17.1456	18.4058
17.2192	18.4214
17.2924	18.4363
17.3662	18.4502
17.4395	18.4644
17.5123	18.479
17.5846	18.4935
17.6576	18.507
17.7316	18.5202
17.8056	18.5343
17.8788	18.5492
17.9518	18.5645
18.0251	18.5798
18.0984	18.5944
18.1725	18.6088
18.2458	18.6239
18.3186	18.639
18.3912	18.6534
18.4644	18.6672
18.5382	18.6812
18.6116	18.6961
18.6853	18.7114
18.7583	18.7269
18.8317	18.7428
18.9051	18.7585
18.9784	18.7734
19.052	18.7882
19.1251	18.8028
19.198	18.8171
19.2711	18.8315
19.3442	18.8466
19.4175	18.8625
19.491	18.879
19.5652	18.8959
19.6379	18.9134
19.711	18.9313
19.7843	18.9486
19.8576	18.9647
19.9317	18.9809
20.0051	18.9965
20.0779	19.0122
20.1508	19.0287
20.2238	19.0452
20.2971	19.0613
20.371	19.0777
20.4444	19.095
20.5174	19.1124
20.5907	19.129
20.6645	19.1442
20.738	19.1588
20.8116	19.1731
20.8845	19.1869
20.9574	19.2008
21.0305	19.2154
21.1035	19.23
21.177	19.2449
21.2506	19.2607
21.3241	19.2768
21.3972	19.2925
21.4707	19.3079
21.5442	19.323
21.6173	19.3375
21.6911	19.3513
21.7643	19.3655
21.8374	19.3803
21.9096	19.3956
21.983	19.4106
22.0568	19.4258
22.1305	19.4416
22.2038	19.4572
22.2766	19.4729
22.35	19.4889
22.4233	19.5044
22.497	19.52
22.5708	19.5365
22.6435	19.5541
22.7163	19.572
22.7892	19.5901
22.8629	19.6081
22.9363	19.6264
23.0097	19.6445
23.083	19.6621
23.1562	19.6797
23.2298	19.6975
23.3029	19.7146
23.3766	19.732
23.45	19.7496
23.5228	19.7676
23.5962	19.7854
23.6691	19.8032
23.7424	19.8204
23.8157	19.8373
23.8895	19.854
23.9623	19.8715
24.0355	19.8892
24.1089	19.9065
24.1824	19.9233
24.2565	19.9404
24.3302	19.9574
24.4028	19.9739
24.4756	19.9903
24.5484	20.0061
24.6217	20.0213
24.6956	20.0372
24.7689	20.0544
24.842	20.0726
24.9151	20.0913
24.989	20.1097
25.0625	20.1284
25.1363	20.1474
25.2092	20.1659
25.2821	20.1841
25.3552	20.2021
25.428	20.2195
25.5014	20.2372
25.575	20.256
25.6486	20.2758
25.7217	20.2956
25.7952	20.3158
25.8688	20.3363
25.9419	20.3568
26.0156	20.3765
26.0888	20.396
26.1619	20.416
26.2343	20.4366
26.3073	20.4572
26.381	20.4784
26.455	20.5004
26.5285	20.5228
26.5908	20.5425
26.6537	20.5626
26.7167	20.582
26.7897	20.6034
26.8639	20.6242
26.9371	20.6454
27.0097	20.6668
27.0825	20.688
27.1559	20.7087
27.2298	20.73
27.3031	20.7521
27.3766	20.7743
27.4497	20.7968
27.5125	20.8164
27.5858	20.8389
27.6588	20.8609
27.7328	20.8832
27.7953	20.9026
27.8578	20.9221
27.9209	20.9419
27.9833	20.9625
28.0462	20.9828
28.1091	21.0031
28.1721	21.0232
28.2357	21.0435
28.2978	21.0643
28.3602	21.0853
28.423	21.1059
28.4861	21.1255
28.5493	21.1451
28.6128	21.1655
28.6755	21.1855
28.7378	21.2057
28.8002	21.2261
28.8627	21.2466
28.9254	21.2666
28.989	21.2866
29.052	21.3075
29.1147	21.3288
29.177	21.3504
29.2396	21.3717
29.303	21.3924
29.3661	21.4131
29.4293	21.4342
29.4923	21.4554
29.5547	21.4764
29.6172	21.4973
29.6799	21.5187
29.7425	21.5396
29.8053	21.5607
29.8683	21.5824
29.9313	21.6046
29.9941	21.6267
30.0569	21.6485
30.1198	21.6706
30.1828	21.6933
30.2456	21.7164
30.3086	21.7392
30.3716	21.7617
30.4343	21.7846
30.4867	21.8044
30.5387	21.8249
30.5902	21.8454
30.6425	21.8658
30.6951	21.8863
30.7477	21.9069
30.8005	21.928
30.8529	21.9492
30.9051	21.9709
30.9572	21.9932
31.0098	22.0152
31.0622	22.0366
31.1144	22.0573
31.1675	22.0779
31.2202	22.0986
31.2722	22.1199
31.324	22.1409
31.3761	22.1617
31.4283	22.1819
31.4806	22.2016
31.5333	22.2212
31.5856	22.2411
31.6382	22.2609
31.6906	22.2806
31.7427	22.3001
31.7953	22.3196
31.8478	22.3392
31.9105	22.362
31.973	22.3843
32.0363	22.4071
32.0993	22.43
32.1617	22.453
32.2245	22.4758
32.287	22.4987
32.3498	22.5211
32.4126	22.5431
32.4758	22.5647
32.5393	22.5861
32.6014	22.6077
32.6642	22.6297
32.727	22.6516
32.7899	22.6728
32.8531	22.6938
32.9165	22.716
32.9795	22.7382
33.0418	22.7604
33.104	22.7833
33.1666	22.8065
33.2188	22.8261
33.2708	22.8455
33.3238	22.8655
33.3767	22.8863
33.4289	22.9077
33.481	22.9296
33.533	22.9516
33.5857	22.9734
33.6382	22.9947
33.6909	23.016
33.7435	23.0372
33.7958	23.0583
33.8479	23.0791
33.8999	23.0997
33.9522	23.1206
34.0045	23.1418
34.0567	23.1629
34.109	23.184
34.1613	23.2054
34.214	23.2271
34.2666	23.2491
34.3189	23.2708
34.3713	23.2923
34.4239	23.3138
34.4761	23.3353
34.5288	23.3564
34.5809	23.3771
34.6333	23.3971
34.6859	23.4168
34.7384	23.4372
34.7904	23.4585
34.8424	23.4808
34.8943	23.5032
34.9466	23.5254
34.9988	23.5477
35.0519	23.5703
35.1049	23.5935
35.1573	23.617
35.2093	23.6407
35.2614	23.6646
35.3137	23.6883
35.3659	23.7112
35.4182	23.7332
35.4712	23.7551
35.5241	23.7775
35.5762	23.8008
35.6283	23.8247
35.6799	23.8489
35.7213	23.8684
35.7737	23.8923
35.8265	23.9161
35.8685	23.9356
35.9107	23.9555
35.9527	23.9755
35.9946	23.9956
36.0365	24.0155
36.0779	24.0353
36.1201	24.0548
36.1619	24.0742
36.2142	24.0983
36.2666	24.1218
36.319	24.1457
36.361	24.1653
36.4031	24.1848
36.4447	24.2047
36.4866	24.2244
36.5285	24.2443
36.5701	24.2643
36.612	24.2848
36.6537	24.3054
36.6956	24.3256
36.7373	24.3457
36.7793	24.3655
36.8215	24.385
36.8638	24.4046
36.9053	24.4245
36.947	24.4446
36.9887	24.4649
37.0304	24.4853
37.0722	24.5057
37.1144	24.5257
37.1565	24.5455
37.1989	24.5661
37.2411	24.587
37.2831	24.6079
37.3249	24.6289
37.3665	24.6502
37.408	24.6718
37.4496	24.6938
37.4914	24.7156
37.5331	24.7371
37.5747	24.7582
37.617	24.7791
37.6591	24.8001
37.7013	24.8215
37.7429	24.843
37.7848	24.8647
37.8264	24.8867
37.8681	24.9086
37.9104	24.9301
37.9525	24.9514
37.9946	24.9725
38.0365	24.9938
38.0788	25.0152
38.1208	25.0366
38.1626	25.0578
38.2042	25.0788
38.2459	25.1001
38.2876	25.1214
38.3294	25.1426
38.371	25.1633
38.4128	25.1839
38.4546	25.2044
38.4967	25.225
38.5386	25.2459
38.5807	25.2669
38.6226	25.288
38.6647	25.3089
38.7066	25.3299
38.7485	25.3511
38.7904	25.3722
38.8323	25.3932
38.8741	25.4141
38.9161	25.4346
38.9581	25.4548
39.0004	25.4746
39.042	25.4947
39.0839	25.5151
39.1257	25.5358
39.1671	25.5565
39.2085	25.577
39.25	25.5972
39.2919	25.6172
39.3341	25.6373
39.3763	25.6574
39.4186	25.6781
39.4606	25.6989
39.5028	25.7198
39.5442	25.7408
39.586	25.7624
39.6279	25.7838
39.67	25.805
39.7118	25.8257
39.7536	25.8461
39.7959	25.8666
39.8384	25.8874
39.8798	25.9088
39.9214	25.9303
39.9627	25.9515
40.0044	25.9724
40.0458	25.993
40.0876	26.0133
40.1299	26.0333
40.1723	26.0538
40.2144	26.0745
40.2563	26.0954
40.2982	26.116
40.3402	26.1363
40.3819	26.1562
40.4238	26.176
40.4658	26.1962
40.5079	26.2162
40.5497	26.236
40.5915	26.2555
40.6332	26.2751
40.6754	26.295
40.7175	26.3148
40.759	26.3348
40.8007	26.3547
40.8425	26.3748
40.8844	26.3952
40.9261	26.4166
40.9679	26.4383
41.0099	26.46
41.0517	26.4823
41.0935	26.5048
41.1357	26.5272
41.1779	26.55
41.2199	26.5733
41.2613	26.5971
41.3031	26.6213
41.3448	26.6455
41.3866	26.6697
41.4287	26.693
41.4705	26.7158
41.5128	26.7387
41.5553	26.7615
41.5974	26.784
41.639	26.8063
41.6806	26.829
41.7223	26.8521
41.7639	26.8754
41.8055	26.8986
41.8471	26.9216
41.8889	26.9442
41.9313	26.9667
41.9733	26.9898
42.0154	27.0137
42.0574	27.0382
42.0993	27.0628
42.1408	27.0874
42.1822	27.1116
42.2244	27.135
42.2666	27.1579
42.3087	27.1806
42.3506	27.2034
42.3928	27.2265
42.4348	27.2496
42.4765	27.2728
42.518	27.2956
42.5597	27.3186
42.6017	27.3417
42.6435	27.3652
42.6851	27.3886
42.727	27.4119
42.7689	27.4354
42.8111	27.4593
42.853	27.4833
42.8951	27.5074
42.9371	27.5311
42.9788	27.5542
43.0206	27.5772
43.0625	27.6001
43.1045	27.6228
43.1465	27.6455
43.1882	27.668
43.2301	27.6903
43.2723	27.7122
43.3145	27.734
43.3561	27.7562
43.3979	27.7788
43.4398	27.802
43.4813	27.8259
43.5226	27.8495
43.5642	27.8726
43.6062	27.8955
43.6485	27.9183
43.6908	27.941
43.7331	27.9637
43.7751	27.9863
43.817	28.0086
43.8584	28.0308
43.9	28.0531
43.942	28.0752
43.984	28.0968
44.0258	28.1178
44.0676	28.1389
44.1101	28.16
44.1526	28.1816
44.1943	28.2039
44.2358	28.2267
44.2772	28.2496
44.319	28.2725
44.3605	28.2955
44.4023	28.3183
44.4445	28.341
44.4867	28.3641
44.5287	28.3874
44.5703	28.4106
44.6124	28.4336
44.6543	28.4561
44.6961	28.4786
44.738	28.5011
44.7799	28.5238
44.822	28.5465
44.8638	28.5689
44.9054	28.5906
44.9473	28.6125
44.9895	28.6345
45.0317	28.6562
45.0733	28.6781
45.1152	28.6997
45.157	28.7214
45.1989	28.7434
45.2406	28.7656
45.2821	28.7877
45.3241	28.8092
45.3657	28.8307
45.4075	28.8521
45.4498	28.8732
45.4921	28.8947
45.534	28.917
45.5755	28.94
45.6172	28.9636
45.6589	28.9876
45.7008	29.0113
45.7429	29.0342
45.7847	29.0568
45.8272	29.0796
45.8698	29.1019
45.9121	29.1231
45.9539	29.1437
45.9953	29.1641
46.0371	29.1844
46.0785	29.2046
46.1201	29.224
46.1722	29.2474
46.2243	29.2697
46.2772	29.2925
46.3299	29.3166
46.3717	29.3369
46.4137	29.3585
46.455	29.3808
46.4965	29.4031
46.5389	29.4249
46.5811	29.4461
46.6233	29.4673
46.6652	29.4887
46.7075	29.5105
46.7497	29.5323
46.7914	29.5539
46.8327	29.5751
46.8742	29.5965
46.9161	29.618
46.9577	29.6398
46.9993	29.6614
47.041	29.683
47.0829	29.7051
47.1251	29.7283
47.1671	29.7525
47.2092	29.7769
47.2511	29.8011
47.293	29.8251
47.3347	29.8491
47.3767	29.8732
47.419	29.8974
47.461	29.9216
47.5026	29.9459
47.5446	29.9699
47.5867	29.9933
47.6287	30.0161
47.6703	30.0389
47.7123	30.0619
47.7542	30.086
47.7956	30.1113
47.8368	30.1368
47.8783	30.1626
47.9098	30.1821
47.9413	30.2021
47.9729	30.2224
48.0044	30.2428
48.0363	30.2635
48.0679	30.2846
48.0995	30.3058
48.1308	30.3272
48.162	30.3492
48.1933	30.3714
48.2248	30.3941
48.2564	30.4166
48.2878	30.4388
48.3192	30.4604
48.3503	30.4814
48.3816	30.5021
48.4135	30.5224
48.4452	30.5427
48.477	30.5627
48.5082	30.5831
48.5394	30.6038
48.5705	30.6245
48.6017	30.6453
48.6329	30.6659
48.6639	30.6868
48.6953	30.7072
48.7267	30.7275
48.7584	30.7476
48.7901	30.7679
48.8216	30.7883
48.853	30.8089
48.8844	30.8296
48.9162	30.8501
48.9474	30.8708
48.9791	30.8912
49.0102	30.9117
49.0417	30.932
49.0731	30.9523
49.1046	30.9726
49.1362	30.9928
49.1674	31.0126
49.2091	31.0382
49.2508	31.0637
49.293	31.0895
49.3353	31.1151
49.3665	31.1346
49.3978	31.1542
49.4292	31.174
49.4604	31.194
49.492	31.2142
49.523	31.235
49.5544	31.256
49.5856	31.2768
49.6171	31.297
49.6484	31.3173
49.6798	31.3375
49.7114	31.3575
49.743	31.3776
49.775	31.3977
49.8069	31.4183
49.8384	31.4392
49.8689	31.4603
49.9002	31.4815
49.9313	31.5029
49.9625	31.5241
49.9939	31.5451
50.0043	31.552
50.0356	31.5724
50.0673	31.5922
50.1423	31.5953
50.1753	31.5669
50.1975	31.5388
50.2198	31.5038
50.2308	31.4838
50.2419	31.4623
50.253	31.4391
50.2643	31.4144
50.2755	31.3882
50.2868	31.3606
50.298	31.3314
50.3093	31.3008
50.3206	31.2688
50.3315	31.2354
50.3407	31.2006
50.3476	31.1645
50.3519	31.1272

[truncated: 7 more sheets: cylinder PC_40 2, cylinder PC_40 3, cylinder PC_40 4, cylinder PC_50 1, cylinder PC_50 2, cylinder PC_50 3, cylinder PC_50 4]
