# Supplementary material for: Biomechanical validation of additively manufactured artificial femoral bones
Source: BMC Biomed Eng. 2022 Aug 4;4:6. doi: 10.1186/s42490-022-00063-1 (PMC9354338; doi:10.1186/s42490-022-00063-1)
Supplement: Supplementary file 1 — Additional file 1. [file 42490_2022_63_MOESM1_ESM.zip › compressive test cylinder PLA.xlsx]

## Sheet: Legend
Naming sheme (specimen geometry, material, infill, specimen number)
Each sheet shows the data and graph of one specimen (stress in MPa over strain in %)
	Druckmodul	0.2% compressive offset strength	plateau stress
	MPa	MPa	MPa
cylinder PLA_30 1	205.64	4.4869	8.21397
cylinder PLA_30 2	208.045	4.25161	8.26382
cylinder PLA_30 3	225.902	4.78429	8.56768
cylinder PLA_30 4	242.228	4.87028	8.76373
cylinder PLA_40 1	224.632	4.78046	11.599
cylinder PLA_40 2	207.021	4.61885	11.1944
cylinder PLA_40 3	251.686	5.32071	11.3406
cylinder PLA_40 4	228.407	4.78982	11.3862
cylinder PLA_50 1	432.18	8.23955	15.1662
cylinder PLA_50 2	445.869	8.60847	15.9594
cylinder PLA_50 3	429.804	8.65267	15.498
cylinder PLA_50 4	403.663	7.90763	14.7653

## Sheet: cylinder PLA_30 1
cylinder PLA_30 1	cylinder PLA_30 1
Stauchung	Standardkraft
%	MPa
0	0.227101
0.000111656	0.225227
0.000232374	0.223785
0.000311093	0.222592
0.000380512	0.221589
0.000422842	0.221273
0.00019965	0.224075
0.00181951	0.230532
0.00851157	0.237171
0.0150072	0.244211
0.0218948	0.253927
0.0291458	0.265128
0.0362332	0.276703
0.0433245	0.288124
0.0503959	0.299356
0.0573757	0.310464
0.0646091	0.321482
0.0713818	0.332413
0.0786497	0.34335
0.0857625	0.354265
0.0927546	0.36515
0.0999013	0.376099
0.106901	0.387024
0.113901	0.39794
0.12104	0.408877
0.128027	0.419805
0.135083	0.430725
0.14198	0.44171
0.149211	0.452745
0.156075	0.46375
0.163204	0.474756
0.170437	0.485786
0.17741	0.496822
0.184336	0.507892
0.19138	0.518924
0.198517	0.529917
0.205484	0.540934
0.212522	0.552017
0.21948	0.56316
0.226519	0.574364
0.233591	0.585702
0.240683	0.597154
0.247671	0.608716
0.254735	0.620436
0.261811	0.632342
0.26861	0.64434
0.275709	0.656486
0.282802	0.668761
0.289689	0.681089
0.296811	0.693538
0.303972	0.706016
0.310845	0.718596
0.317951	0.731221
0.324835	0.743878
0.332101	0.756608
0.339115	0.76939
0.346051	0.78223
0.353362	0.795169
0.360193	0.808085
0.367172	0.821013
0.374383	0.834022
0.381262	0.846997
0.388363	0.860069
0.39542	0.873209
0.402453	0.88636
0.409474	0.899577
0.416661	0.912944
0.423459	0.926423
0.430431	0.940025
0.437575	0.953705
0.444479	0.967534
0.45154	0.981442
0.458545	0.995436
0.465812	1.00952
0.472842	1.02365
0.479747	1.03783
0.486924	1.05207
0.493961	1.0663
0.500961	1.08059
0.508043	1.09497
0.515132	1.10939
0.522015	1.12386
0.529096	1.13836
0.536183	1.15287
0.543323	1.16733
0.550256	1.18179
0.557483	1.1962
0.564304	1.21061
0.571249	1.22505
0.578211	1.23952
0.585254	1.25393
0.592469	1.2684
0.599591	1.2829
0.606455	1.29746
0.613563	1.31204
0.62066	1.32653
0.627709	1.34102
0.634584	1.3556
0.641518	1.37024
0.64784	1.38283
0.654833	1.39752
0.661816	1.4123
0.668838	1.42714
0.675824	1.44205
0.682916	1.45704
0.689909	1.47206
0.697021	1.48712
0.703978	1.50226
0.710987	1.51748
0.720076	1.53704
0.729202	1.5566
0.738184	1.57616
0.747111	1.59573
0.756301	1.61522
0.765345	1.63465
0.774367	1.65404
0.783575	1.67325
0.79265	1.69228
0.801711	1.71126
0.810549	1.73
0.819809	1.74864
0.828844	1.76721
0.837738	1.78588
0.846926	1.80448
0.856097	1.82305
0.86512	1.84172
0.873879	1.8605
0.882961	1.87933
0.892211	1.89831
0.901145	1.9175
0.910307	1.93667
0.919607	1.95599
0.928287	1.97522
0.937489	1.99454
0.946386	2.01385
0.95558	2.03317
0.964717	2.05253
0.973637	2.07182
0.982784	2.09109
0.991747	2.11021
1.00075	2.12927
1.00977	2.14819
1.01895	2.16703
1.02809	2.18564
1.03725	2.20407
1.04619	2.22244
1.05518	2.2406
1.06451	2.25865
1.0744	2.27861
1.08447	2.29856
1.09474	2.31854
1.10366	2.33661
1.11273	2.35481
1.12157	2.37311
1.13086	2.39164
1.13984	2.41018
1.1489	2.42881
1.15799	2.44739
1.16692	2.46608
1.17593	2.48483
1.18511	2.50353
1.19409	2.52229
1.20319	2.54109
1.21223	2.55969
1.22146	2.57826
1.23025	2.59675
1.23952	2.61511
1.2487	2.63333
1.25759	2.6515
1.26663	2.66962
1.27687	2.68964
1.28672	2.70962
1.29679	2.72955
1.30683	2.74951
1.31678	2.76953
1.32596	2.78759
1.33515	2.80566
1.34431	2.82378
1.35309	2.84195
1.36202	2.86016
1.37118	2.87844
1.38032	2.89675
1.38929	2.91513
1.39838	2.93346
1.40752	2.9518
1.4165	2.97009
1.42556	2.98835
1.43446	3.00657
1.44357	3.02471
1.45271	3.04278
1.46273	3.06263
1.47281	3.08234
1.48284	3.10189
1.49297	3.12132
1.50287	3.14063
1.51325	3.15983
1.52326	3.17892
1.53319	3.19793
1.54318	3.21683
1.55329	3.23566
1.56346	3.25464
1.5733	3.27363
1.58361	3.29259
1.5935	3.31162
1.60349	3.33075
1.61365	3.34978
1.62383	3.3688
1.63381	3.38785
1.64392	3.40674
1.65405	3.42548
1.66401	3.44412
1.67424	3.46252
1.6843	3.48066
1.69434	3.49855
1.70435	3.51622
1.71413	3.53377
1.72423	3.55124
1.73454	3.56858
1.74464	3.58587
1.75486	3.60304
1.76485	3.62005
1.77475	3.63691
1.785	3.65373
1.79481	3.67059
1.80504	3.68745
1.81501	3.70436
1.82496	3.72135
1.83523	3.73828
1.84542	3.75524
1.85531	3.77232
1.86519	3.78929
1.87556	3.80626
1.88559	3.82323
1.8956	3.84005
1.90585	3.85665
1.91568	3.87313
1.9258	3.88942
1.93581	3.90554
1.94596	3.92154
1.95605	3.9373
1.9661	3.95286
1.97624	3.96819
1.9863	3.98335
1.9963	3.99833
2.00644	4.01317
2.0166	4.02796
2.02665	4.0427
2.03666	4.05747
2.04667	4.07225
2.05659	4.08712
2.06675	4.10196
2.07693	4.11686
2.08693	4.13162
2.097	4.14638
2.10685	4.16102
2.11707	4.17562
2.12703	4.19009
2.13713	4.2046
2.14721	4.21885
2.1573	4.23302
2.16724	4.24704
2.17734	4.26086
2.18757	4.27437
2.19759	4.28784
2.20744	4.30099
2.21787	4.31385
2.22769	4.32655
2.23773	4.33915
2.24775	4.3516
2.25792	4.364
2.26813	4.37643
2.27794	4.38892
2.28821	4.40134
2.29814	4.41376
2.30827	4.42627
2.31828	4.43879
2.32852	4.45123
2.33852	4.46375
2.34838	4.47613
2.35868	4.48844
2.36867	4.50074
2.37862	4.51292
2.38899	4.5249
2.39879	4.53684
2.40883	4.54863
2.41899	4.56012
2.42917	4.5715
2.43901	4.58259
2.44924	4.59346
2.45922	4.60404
2.46946	4.61449
2.47938	4.62481
2.4895	4.63509
2.4995	4.6454
2.50943	4.65579
2.51964	4.66626
2.52965	4.67684
2.53956	4.68751
2.5499	4.69815
2.55981	4.7089
2.5699	4.71958
2.58009	4.73014
2.59013	4.74072
2.6001	4.75123
2.61034	4.76154
2.62037	4.77184
2.63023	4.78206
2.64052	4.79214
2.65038	4.80204
2.66049	4.81184
2.67066	4.82127
2.68084	4.83057
2.69056	4.83968
2.70071	4.84866
2.71079	4.85754
2.72096	4.86641
2.73116	4.87509
2.7412	4.88364
2.75112	4.89212
2.76129	4.90047
2.77144	4.90879
2.78134	4.91718
2.7914	4.92559
2.80157	4.93398
2.81146	4.94241
2.82153	4.9508
2.83175	4.95911
2.84165	4.96742
2.85167	4.97582
2.86171	4.98417
2.8719	4.99247
2.88187	5.0007
2.89182	5.00885
2.90189	5.01674
2.91214	5.0245
2.92212	5.03213
2.93224	5.03959
2.94235	5.04685
2.95241	5.05398
2.96248	5.06096
2.97255	5.06783
2.98254	5.07462
2.99257	5.08131
3.00254	5.08801
3.01271	5.09467
3.02277	5.1014
3.03274	5.10819
3.04292	5.11504
3.05298	5.12193
3.0629	5.12887
3.0731	5.13569
3.0831	5.14248
3.09311	5.1493
3.1032	5.15605
3.1134	5.16275
3.12336	5.16953
3.13339	5.17622
3.14358	5.18267
3.15376	5.18904
3.16355	5.19535
3.17372	5.2014
3.1839	5.20728
3.19386	5.21321
3.20388	5.21888
3.21423	5.22441
3.22392	5.22981
3.23434	5.23516
3.24422	5.24044
3.25411	5.24583
3.2644	5.25119
3.27436	5.25673
3.28449	5.2624
3.29464	5.26806
3.30455	5.27378
3.3145	5.27961
3.32468	5.28549
3.33477	5.29131
3.34491	5.29721
3.35474	5.30303
3.36485	5.30885
3.37484	5.31454
3.385	5.32016
3.39517	5.32557
3.40522	5.33085
3.41535	5.33589
3.42524	5.34085
3.43535	5.34567
3.4456	5.35042
3.45574	5.35504
3.46571	5.3596
3.47571	5.36391
3.48582	5.36817
3.49567	5.37237
3.50578	5.37655
3.51595	5.38081
3.52583	5.38526
3.53599	5.38976
3.54622	5.39432
3.55602	5.39893
3.5662	5.40354
3.57616	5.40813
3.58633	5.41278
3.59626	5.41751
3.60654	5.42229
3.61674	5.42702
3.62668	5.4317
3.63653	5.43627
3.64671	5.44062
3.65684	5.44493
3.66669	5.4492
3.67693	5.4533
3.68703	5.45736
3.69691	5.46125
3.70716	5.46501
3.71705	5.46858
3.72716	5.47204
3.73731	5.47533
3.74732	5.47866
3.75737	5.48192
3.76748	5.4853
3.77743	5.48882
3.78753	5.49245
3.79754	5.49612
3.80749	5.49997
3.81756	5.50384
3.82769	5.50769
3.83792	5.51158
3.84775	5.51554
3.85787	5.51949
3.86787	5.52337
3.87798	5.52728
3.888	5.53117
3.89809	5.535
3.90825	5.53867
3.91826	5.54233
3.9282	5.54587
3.93836	5.54938
3.94844	5.55279
3.95862	5.55616
3.96866	5.55941
3.97856	5.56263
3.98866	5.5658
3.99884	5.56889
4.009	5.57199
4.01888	5.57515
4.02906	5.57839
4.0392	5.58161
4.04915	5.58498
4.05917	5.5884
4.06922	5.59182
4.07931	5.59519
4.08938	5.59865
4.09939	5.60208
4.10954	5.60559
4.11954	5.6092
4.12946	5.61287
4.13953	5.61655
4.14963	5.62023
4.15981	5.6238
4.16983	5.6272
4.17976	5.6304
4.19005	5.63342
4.19985	5.63628
4.21011	5.63901
4.22008	5.64166
4.23033	5.64426
4.24037	5.64677
4.25034	5.64925
4.26044	5.6518
4.27043	5.65425
4.28047	5.6568
4.29048	5.65947
4.30052	5.66219
4.31078	5.66496
4.32068	5.66797
4.33063	5.67095
4.34091	5.67395
4.35084	5.67703
4.361	5.68006
4.37115	5.68296
4.38114	5.68597
4.3911	5.68888
4.40129	5.6918
4.41125	5.69469
4.42154	5.69752
4.43159	5.70018
4.44161	5.70282
4.45153	5.7053
4.46168	5.70781
4.47159	5.71033
4.48177	5.71279
4.49187	5.71515
4.50183	5.71746
4.51187	5.7196
4.5221	5.72168
4.53193	5.72374
4.54212	5.72585
4.55206	5.72802
4.56221	5.73028
4.57223	5.73263
4.58227	5.73516
4.59231	5.73769
4.60241	5.74027
4.61239	5.74295
4.62234	5.74574
4.63243	5.74848
4.64275	5.75125
4.65265	5.75409
4.66261	5.75686
4.67275	5.75948
4.68274	5.76214
4.69293	5.76466
4.70313	5.76698
4.7132	5.76917
4.72318	5.77138
4.73303	5.77337
4.74334	5.77528
4.75342	5.77718
4.76327	5.77904
4.77348	5.78073
4.78363	5.78235
4.79373	5.78405
4.80346	5.78586
4.81367	5.78779
4.82385	5.78984
4.83374	5.79221
4.8438	5.7946
4.85397	5.79698
4.86396	5.79944
4.8739	5.8019
4.88405	5.80435
4.89406	5.80688
4.90428	5.80934
4.91434	5.81177
4.92421	5.81413
4.93444	5.81639
4.94435	5.81854
4.95443	5.82079
4.96439	5.8229
4.97472	5.82499
4.9847	5.82689
4.99493	5.82867
5.00482	5.83026
5.01494	5.83172
5.02501	5.83303
5.03497	5.83438
5.04501	5.83573
5.05529	5.8372
5.06498	5.83874
5.07531	5.84051
5.08518	5.84234
5.09551	5.84427
5.10532	5.84622
5.11532	5.8482
5.12565	5.85016
5.13561	5.85221
5.14564	5.85432
5.15561	5.85647
5.16556	5.85871
5.17584	5.86096
5.18598	5.86314
5.19595	5.86518
5.20618	5.86704
5.21606	5.86878
5.22611	5.87038
5.23624	5.87185
5.24624	5.87328
5.25643	5.87457
5.26647	5.87582
5.27644	5.87708
5.28654	5.87826
5.29657	5.87952
5.30662	5.88087
5.31668	5.88232
5.32674	5.88378
5.33696	5.88536
5.34686	5.88702
5.35687	5.88873
5.367	5.89045
5.37701	5.89227
5.387	5.89414
5.39726	5.89602
5.40735	5.89792
5.4173	5.89988
5.42719	5.90186
5.43736	5.90385
5.4474	5.90577
5.45756	5.9076
5.46761	5.90934
5.47769	5.9109
5.48777	5.91239
5.49775	5.91381
5.50784	5.9152
5.51775	5.91652
5.528	5.91781
5.5381	5.91901
5.54817	5.92017
5.55805	5.92132
5.56817	5.92251
5.57835	5.92375
5.5883	5.92511
5.59828	5.92652
5.60854	5.92795
5.6184	5.92947
5.62842	5.93111
5.63858	5.93276
5.64871	5.93451
5.65869	5.93642
5.66873	5.93831
5.67902	5.9401
5.68909	5.94193
5.69895	5.94377
5.70917	5.94543
5.71922	5.94696
5.72919	5.9485
5.73924	5.94963
5.74939	5.95077
5.75893	5.95185
5.76944	5.95292
5.77934	5.95391
5.78946	5.955
5.79966	5.95586
5.80968	5.95669
5.81968	5.95744
5.82976	5.95818
5.83973	5.95908
5.84975	5.96
5.85997	5.96105
5.86991	5.9623
5.87988	5.96366
5.89005	5.96497
5.90022	5.96639
5.91022	5.96794
5.92004	5.9694
5.93042	5.97087
5.94035	5.97246
5.95044	5.97405
5.96046	5.97547
5.97054	5.97693
5.98064	5.97829
5.99068	5.97957
6.00072	5.98076
6.01086	5.98188
6.02086	5.98287
6.03105	5.98374
6.04111	5.98446
6.05113	5.98509
6.06127	5.98568
6.07123	5.9862
6.08142	5.98674
6.0914	5.98735
6.10154	5.98805
6.11157	5.98884
6.12133	5.98981
6.13151	5.99093
6.14163	5.99214
6.15174	5.99352
6.16173	5.99487
6.17182	5.99634
6.1818	5.99789
6.19183	5.99942
6.20198	6.00092
6.21192	6.00245
6.22205	6.00396
6.23212	6.00531
6.2424	6.00663
6.25213	6.00788
6.26221	6.00903
6.27245	6.01005
6.28247	6.01113
6.29238	6.01213
6.30265	6.01295
6.31265	6.01368
6.32266	6.01432
6.3326	6.01488
6.34277	6.01547
6.3529	6.01607
6.36304	6.01679
6.37291	6.01749
6.38302	6.01823
6.39301	6.01903
6.40315	6.02
6.41325	6.02102
6.42343	6.0221
6.43341	6.0233
6.44335	6.02447
6.45364	6.02565
6.46342	6.0269
6.47345	6.02818
6.48364	6.02941
6.49366	6.03063
6.50382	6.03179
6.51368	6.03281
6.5238	6.03374
6.53389	6.03452
6.54395	6.03517
6.55408	6.03579
6.564	6.0363
6.57427	6.03675
6.58423	6.03716
6.59433	6.03762
6.60432	6.03812
6.61425	6.03872
6.62448	6.0394
6.63453	6.04026
6.64442	6.04125
6.65466	6.04224
6.66462	6.04332
6.67459	6.04455
6.68463	6.04571
6.69492	6.04688
6.70489	6.04808
6.71508	6.04924
6.72517	6.05026
6.73519	6.05131
6.74504	6.05231
6.75529	6.05328
6.76529	6.05422
6.77542	6.05514
6.7856	6.05589
6.7957	6.05665
6.80538	6.05735
6.81577	6.05795
6.82581	6.05843
6.83581	6.05904
6.84561	6.05951
6.856	6.05992
6.86606	6.06031
6.87606	6.06075
6.88608	6.06111
6.89631	6.06157
6.90612	6.06217
6.91619	6.06295
6.9263	6.06386
6.93636	6.0649
6.9464	6.06601
6.95655	6.06715
6.96647	6.06835
6.97663	6.0697
6.98654	6.07109
6.99671	6.07245
7.00678	6.07384
7.01664	6.07516
7.02683	6.07625
7.03694	6.07728
7.04696	6.07821
7.05707	6.07904
7.06696	6.07978
7.07711	6.08051
7.08731	6.08111
7.09735	6.08174
7.10717	6.08235
7.1174	6.08292
7.12752	6.0835
7.13744	6.08415
7.14751	6.08484
7.15758	6.08563
7.16758	6.08653
7.17776	6.08749
7.18783	6.08848
7.19772	6.08948
7.2079	6.09041
7.21792	6.09131
7.22793	6.09226
7.238	6.09325
7.24816	6.09425
7.25816	6.09535
7.26818	6.09652
7.27829	6.09752
7.2885	6.09844
7.29832	6.09937
7.30842	6.10014
7.3187	6.1007
7.3288	6.10139
7.33849	6.10196
7.34895	6.10224
7.35889	6.10251
7.36877	6.10273
7.37897	6.10266
7.38905	6.10271
7.39889	6.10288
7.40924	6.10303
7.41938	6.10339
7.42926	6.10397
7.43953	6.10453
7.44949	6.10528
7.45926	6.10614
7.46942	6.10713
7.47954	6.10806
7.48974	6.10918
7.49952	6.11017
7.50965	6.11121
7.51963	6.11214
7.52985	6.11309
7.54002	6.1139
7.55006	6.11465
7.56004	6.11529
7.56999	6.11589
7.58004	6.11645
7.59033	6.11695
7.60026	6.11747
7.61039	6.11796
7.62042	6.1183
7.63054	6.11858
7.64046	6.11889
7.65048	6.11919
7.6606	6.11959
7.67057	6.12014
7.68079	6.12091
7.69075	6.12171
7.70094	6.12254
7.7111	6.12336
7.72099	6.12428
7.73102	6.12511
7.74117	6.12609
7.75122	6.12719
7.76131	6.12833
7.77126	6.12939
7.78144	6.13052
7.79141	6.13155
7.80143	6.13253
7.81153	6.13352
7.82154	6.13447
7.83164	6.13526
7.84175	6.13597
7.85177	6.13652
7.86196	6.13687
7.87182	6.13709
7.88189	6.13727
7.89203	6.13729
7.90206	6.1373
7.91215	6.13728
7.92224	6.13732
7.93218	6.13744
7.9423	6.13767
7.95239	6.13796
7.96229	6.13847
7.97226	6.13908
7.98243	6.1397
7.99251	6.14047
8.00235	6.14139
8.0127	6.1423
8.02267	6.14321
8.03272	6.14417
8.04269	6.14497
8.05293	6.14574
8.06284	6.14634
8.07305	6.14693
8.08293	6.14742
8.09316	6.14785
8.10324	6.14818
8.11342	6.14847
8.12345	6.14864
8.13353	6.14876
8.14367	6.14889
8.15348	6.14897
8.16373	6.14908
8.17376	6.14918
8.18375	6.14934
8.19375	6.14956
8.20381	6.14988
8.2139	6.15032
8.22395	6.15086
8.23403	6.15139
8.24423	6.15198
8.25421	6.15255
8.26425	6.15315
8.27422	6.15379
8.28427	6.15452
8.29438	6.15531
8.30431	6.15613
8.31448	6.15696
8.32449	6.15766
8.33459	6.15837
8.34448	6.15889
8.3547	6.15937
8.36461	6.15974
8.37508	6.16018
8.38484	6.16051
8.39505	6.16083
8.40502	6.16111
8.41507	6.16141
8.42521	6.16165
8.43528	6.16187
8.44521	6.16218
8.45526	6.16257
8.46534	6.163
8.47555	6.16352
8.48548	6.1643
8.49538	6.1651
8.5057	6.16603
8.51559	6.16707
8.52582	6.1681
8.53593	6.16903
8.54595	6.17006
8.55588	6.17095
8.56615	6.17184
8.57612	6.17269
8.58622	6.17347
8.59629	6.17407
8.60638	6.17461
8.61636	6.17499
8.62634	6.17535
8.63635	6.17572
8.64657	6.176
8.65669	6.17619
8.66657	6.17639
8.67655	6.17644
8.68672	6.17633
8.69671	6.17624
8.70662	6.17624
8.71659	6.17627
8.72687	6.17644
8.73697	6.1768
8.74693	6.17732
8.7571	6.17786
8.76709	6.17849
8.7771	6.17924
8.78718	6.18009
8.79729	6.181
8.80743	6.18193
8.81732	6.18288
8.82739	6.18379
8.83737	6.18457
8.84765	6.18535
8.85755	6.18607
8.86788	6.18669
8.87783	6.1871
8.88803	6.18744
8.89783	6.18761
8.90796	6.18764
8.91813	6.18754
8.92806	6.18743
8.93824	6.18728
8.94826	6.18703
8.95845	6.18685
8.96828	6.18676
8.97839	6.18689
8.98832	6.18705
8.9986	6.18741
9.00859	6.18792
9.01873	6.18837
9.02896	6.18882
9.03875	6.18936
9.04896	6.18992
9.05869	6.19057
9.06891	6.19132
9.0791	6.19203
9.08905	6.19281
9.09905	6.19356
9.10897	6.19422
9.11913	6.19487
9.1293	6.1956
9.13922	6.19627
9.14948	6.19697
9.15945	6.19754
9.16968	6.19806
9.17962	6.19841
9.18961	6.19861
9.19979	6.19873
9.20972	6.19885
9.21984	6.19891
9.23014	6.199
9.23986	6.19918
9.25012	6.19956
9.25988	6.2
9.27023	6.2006
9.28016	6.20135
9.29016	6.20222
9.3004	6.20303
9.31045	6.20392
9.32049	6.20484
9.33038	6.20573
9.34044	6.20661
9.35061	6.20745
9.36072	6.20827
9.37075	6.20896
9.38094	6.20955
9.39085	6.21005
9.40091	6.21041
9.41099	6.21063
9.42104	6.2108
9.43126	6.21078
9.44133	6.21068
9.45121	6.2106
9.46132	6.21047
9.47136	6.21044
9.48137	6.21052
9.49148	6.21075
9.50137	6.211
9.51163	6.21134
9.52149	6.21178
9.53158	6.21233
9.54176	6.21289
9.55172	6.21363
9.56174	6.21443
9.57207	6.21525
9.58196	6.21599
9.59203	6.21685
9.60184	6.2176
9.61222	6.21838
9.62221	6.21911
9.63221	6.21987
9.64232	6.22044
9.65231	6.22091
9.6625	6.2213
9.67248	6.22154
9.68263	6.22171
9.69263	6.22182
9.70252	6.22186
9.71272	6.22178
9.72278	6.22168
9.7328	6.2216
9.74282	6.22151
9.75296	6.2215
9.7632	6.22169
9.77315	6.22196
9.78326	6.22229
9.79324	6.22273
9.80323	6.22329
9.81334	6.22386
9.82339	6.22453
9.8336	6.22531
9.84358	6.22617
9.85367	6.22698
9.86378	6.22775
9.87367	6.22853
9.88373	6.22928
9.89381	6.22982
9.9041	6.23035
9.91383	6.23061
9.92415	6.2307
9.93377	6.23079
9.94388	6.23091
9.95419	6.23103
9.96426	6.23126
9.97448	6.23152
9.98421	6.23164
9.99432	6.23182
10.0004	6.23187
10.0106	6.23203
10.0206	6.23232
10.0304	6.23502
10.0373	6.25675
10.0398	6.27835
10.0413	6.29952
10.0428	6.32502
10.045	6.3444
10.0512	6.36565
10.0613	6.38877
10.0741	6.41375
10.0886	6.44057
10.1049	6.46919
10.1223	6.49957
10.1404	6.53164
10.1591	6.56538
10.1783	6.60072
10.1881	6.61897
10.1981	6.6376
10.2079	6.6566
10.2179	6.67594
10.2279	6.69562
10.2381	6.71565
10.2481	6.73599
10.2582	6.7566
10.2684	6.7774
10.2784	6.79833
10.2885	6.81932
10.2986	6.84034
10.3087	6.86134
10.3188	6.8823
10.3288	6.90317
10.339	6.92394
10.3491	6.94456
10.3591	6.96501
10.3691	6.98527
10.3794	7.00531
10.3895	7.02512
10.3996	7.04468
10.4099	7.06398
10.4201	7.08301
10.4303	7.10174
10.4406	7.12018
10.4508	7.1383
10.4712	7.17356
10.4917	7.2075
10.5122	7.24006
10.5327	7.27118
10.5535	7.30085
10.5744	7.32898
10.5951	7.35557
10.6159	7.38055
10.6366	7.40393
10.6571	7.42564
10.6775	7.44569
10.6984	7.46411
10.7291	7.48868
10.7599	7.50968
10.8011	7.53217
10.8525	7.55172
10.9245	7.56438
10.9958	7.56259
11.0669	7.54948
11.137	7.52818
11.1873	7.51005
11.2376	7.49062
11.2876	7.47055
11.3375	7.45039
11.3876	7.43081
11.4381	7.41231
11.4984	7.39185
11.5587	7.37319
11.629	7.35366
11.6989	7.33653
11.7694	7.3216
11.8398	7.30853
11.9103	7.29694
11.9806	7.2871
12.0506	7.27893
12.1203	7.272
12.1905	7.26569
12.2614	7.26031
12.3324	7.25581
12.4026	7.25173
12.4726	7.2481
12.543	7.24467
12.6133	7.24113
12.6842	7.23765
12.7549	7.2347
12.8251	7.23222
12.8947	7.22986
12.9652	7.22723
13.0359	7.22462
13.1065	7.22227
13.177	7.21997
13.2472	7.21745
13.3175	7.21512
13.388	7.21321
13.4583	7.21157
13.5288	7.21057
13.5994	7.21014
13.6695	7.21023
13.7398	7.21043
13.8102	7.21095
13.8806	7.21123
13.9509	7.21137
14.0217	7.2113
14.0915	7.21143
14.1619	7.2117
14.2322	7.21204
14.303	7.21212
14.3738	7.21257
14.4447	7.21311
14.5148	7.21359
14.5846	7.21438
14.6546	7.2154
14.7248	7.21647
14.7957	7.21753
14.8663	7.21914
14.9367	7.22113
15.0068	7.22327
15.0775	7.22501
15.1483	7.22647
15.2191	7.22776
15.2897	7.22888
15.3594	7.22963
15.4297	7.23045
15.4998	7.23111
15.5701	7.23142
15.6408	7.23204
15.7115	7.23314
15.782	7.23428
15.8522	7.23554
15.9228	7.23699
15.9932	7.23849
16.0637	7.23998
16.1345	7.24132
16.2046	7.24283
16.2747	7.24471
16.3444	7.24658
16.415	7.24849
16.4861	7.25081
16.5567	7.25361
16.627	7.25663
16.697	7.26015
16.7677	7.26363
16.8379	7.26682
16.9089	7.26999
16.9793	7.27354
17.0489	7.27728
17.119	7.28112
17.1895	7.28497
17.2603	7.28934
17.3309	7.29428
17.4013	7.2993
17.4714	7.30445
17.5421	7.30982
17.6123	7.31509
17.6826	7.31997
17.7534	7.32469
17.8237	7.32923
17.8939	7.33374
17.9645	7.33834
18.0347	7.34298
18.105	7.34744
18.1758	7.35177
18.2467	7.35624
18.3166	7.36103
18.3865	7.36575
18.4571	7.37011
18.5278	7.37428
18.5989	7.37885
18.6692	7.38351
18.7391	7.38834
18.8092	7.39363
18.8794	7.39902
18.9501	7.40425
19.0209	7.4097
19.0913	7.41531
19.1612	7.421
19.2318	7.42625
19.3027	7.43087
19.3732	7.43559
19.444	7.44074
19.5139	7.44568
19.584	7.45074
19.6545	7.45585
19.7247	7.46075
19.7954	7.46582
19.8657	7.47083
19.9363	7.47536
20.0066	7.47962
20.077	7.48398
20.1477	7.48835
20.2181	7.49268
20.289	7.49669
20.3591	7.50108
20.4294	7.50598
20.499	7.5111
20.5692	7.51591
20.6401	7.52078
20.7108	7.52573
20.7815	7.53049
20.8515	7.53534
20.9222	7.54014
20.9923	7.54458
21.0631	7.54889
21.134	7.55338
21.2038	7.55813
21.2741	7.56281
21.3441	7.56717
21.4149	7.57145
21.4853	7.57587
21.5558	7.5801
21.6263	7.58418
21.6966	7.58846
21.7672	7.59294
21.8374	7.5972
21.9081	7.60153
21.9786	7.6059
22.0486	7.61029
22.1192	7.61446
22.1891	7.61863
22.2596	7.62253
22.3301	7.62648
22.4011	7.63067
22.4709	7.63564
22.541	7.64103
22.6114	7.64641
22.6822	7.6515
22.7533	7.6569
22.8241	7.66219
22.8938	7.66709
22.964	7.67173
23.0338	7.67616
23.1044	7.6805
23.1754	7.68513
23.2457	7.69039
23.3161	7.69585
23.3862	7.70114
23.4572	7.70609
23.5277	7.71105
23.5985	7.71615
23.6683	7.72103
23.7384	7.72578
23.8089	7.73093
23.879	7.73627
23.9494	7.74189
24.0201	7.74802
24.0908	7.75439
24.1612	7.76047
24.2316	7.76637
24.3023	7.77204
24.3724	7.77745
24.4431	7.78231
24.5135	7.78692
24.5838	7.79162
24.6537	7.79682
24.7238	7.80201
24.7945	7.80738
24.8656	7.813
24.9362	7.81876
25.0063	7.82463
25.0765	7.83056
25.1469	7.83599
25.2174	7.84075
25.2884	7.84554
25.3585	7.85092
25.4285	7.85637
25.4987	7.86176
25.5693	7.86713
25.6401	7.87266
25.7106	7.87827
25.7811	7.88358
25.8513	7.88845
25.9217	7.89314
25.9921	7.89745
26.0624	7.90141
26.1332	7.90556
26.2035	7.90994
26.2739	7.91434
26.3441	7.91902
26.4144	7.92363
26.4849	7.92817
26.5556	7.9326
26.6255	7.93733
26.6957	7.94244
26.766	7.94753
26.8368	7.95233
26.9076	7.95731
26.9787	7.96253
27.0486	7.96761
27.1187	7.97285
27.1888	7.97814
27.259	7.98321
27.3298	7.98813
27.4003	7.99353
27.4706	7.99929
27.5405	8.00529
27.6113	8.01102
27.6822	8.01671
27.7529	8.02283
27.8235	8.02911
27.8933	8.03515
27.9638	8.0412
28.0339	8.04714
28.104	8.0529
28.1745	8.05872
28.2451	8.0646
28.3157	8.07017
28.3861	8.07579
28.4566	8.08183
28.527	8.08784
28.5976	8.09341
28.6684	8.09879
28.7387	8.10428
28.8087	8.11015
28.8783	8.11578
28.9488	8.12098
29.0196	8.12625
29.0905	8.13187
29.1608	8.13757
29.231	8.1437
29.3016	8.14974
29.3719	8.15525
29.4429	8.16073
29.5133	8.16656
29.5829	8.17236
29.6529	8.17776
29.7236	8.18258
29.7942	8.18749
29.8649	8.19275
29.9354	8.19804
30.0055	8.20328
30.0762	8.20878
30.1465	8.21435
30.217	8.21993
30.2876	8.22581
30.3578	8.23179
30.428	8.23755
30.4983	8.24345
30.5687	8.24949
30.6391	8.25562
30.7099	8.2616
30.7807	8.26779
30.8506	8.2744
30.9207	8.28108
30.9913	8.28735
31.062	8.29332
31.133	8.29932
31.2033	8.30494
31.2731	8.31052
31.3434	8.31638
31.4135	8.32228
31.484	8.32799
31.5549	8.33398
31.6254	8.34031
31.6956	8.34691
31.766	8.35315
31.8368	8.35864
31.9074	8.36381
31.9779	8.36897
32.048	8.37391
32.1181	8.37904
32.1887	8.38441
32.2587	8.38959
32.3294	8.39492
32.4	8.40078
32.4705	8.40657
32.5408	8.41217
32.6111	8.41775
32.6816	8.42309
32.7522	8.4281
32.823	8.4328
32.8933	8.43781
32.9633	8.44332
33.033	8.44882
33.1033	8.45408
33.1744	8.45946
33.2453	8.46508
33.3156	8.4705
33.3857	8.47583
33.4561	8.48079
33.5263	8.48521
33.5975	8.48935
33.6682	8.49388
33.738	8.49888
33.808	8.50381
33.8782	8.50863
33.9491	8.51385
34.0194	8.51956
34.0899	8.52529
34.1601	8.53096
34.2306	8.53684
34.3009	8.543
34.3712	8.54904
34.4421	8.55529
34.5125	8.5616
34.5826	8.56788
34.6532	8.57401
34.7235	8.58017
34.7937	8.58583
34.8642	8.59114
34.9352	8.59627
35.005	8.60188
35.0752	8.60776
35.1456	8.61351
35.2164	8.6187
35.2874	8.62442
35.3583	8.62998
35.4281	8.63533
35.4981	8.64075
35.5681	8.64612
35.6384	8.65125
35.7094	8.65673
35.7798	8.66265
35.8501	8.66905
35.9204	8.67548
35.9912	8.68139
36.0617	8.68721
36.1326	8.69298
36.2028	8.69835
36.2728	8.70374
36.3431	8.70913
36.413	8.714
36.4835	8.71881
36.5542	8.72411
36.6249	8.72982
36.6953	8.73532
36.7659	8.74077
36.8365	8.74625
36.9068	8.75164
36.9775	8.75658
37.0478	8.76141
37.118	8.76627
37.1877	8.77139
37.2579	8.77634
37.3287	8.78152
37.3996	8.78743
37.4701	8.79381
37.5402	8.80044
37.6107	8.8074
37.6812	8.81396
37.7518	8.81986
37.8228	8.82557
37.8927	8.83138
37.9626	8.83692
38.0327	8.84252
38.1034	8.8484
38.174	8.85504
38.2445	8.86212
38.315	8.86933
38.3854	8.87677
38.4558	8.8843
38.5261	8.89102
38.5964	8.89721
38.6673	8.90322
38.7374	8.90936
38.8078	8.9156
38.8779	8.92234
38.9482	8.92899
39.0186	8.93583
39.0896	8.94273
39.1598	8.94998
39.2297	8.95764
39.3	8.96503
39.3706	8.97176
39.4416	8.97886
39.5125	8.98639
39.5824	8.99426
39.6524	9.0029
39.7224	9.01189
39.7927	9.02113
39.8636	9.03071
39.934	9.04113
40.0044	9.05208
40.0743	9.06283
40.1452	9.07285
40.216	9.08259
40.2868	9.09246
40.3572	9.10232
40.4268	9.11214
40.4974	9.1221
40.5675	9.13194
40.638	9.14178
40.7086	9.15188
40.7791	9.162
40.8495	9.17156
40.9198	9.1808
40.9905	9.19029
41.0608	9.2001
41.1314	9.20958
41.2019	9.21905
41.2724	9.22914
41.3423	9.24014
41.4121	9.25131
41.4827	9.26261
41.5536	9.2739
41.6241	9.28527
41.6945	9.29707
41.7649	9.3095
41.8353	9.32174
41.9057	9.3332
41.9768	9.34431
42.0472	9.35586
42.117	9.36744
42.1871	9.37851
42.2576	9.38879
42.3284	9.39894
42.3988	9.4092
42.469	9.41953
42.5395	9.43023
42.61	9.44138
42.6803	9.45249
42.7507	9.46374
42.8214	9.47526
42.8916	9.48705
42.9618	9.49873
43.0319	9.51066
43.1022	9.52194
43.1727	9.53304
43.2438	9.54414
43.3139	9.55594
43.384	9.56826
43.4542	9.58047
43.525	9.59185
43.5961	9.60343
43.667	9.61509
43.7369	9.62628
43.8067	9.63749
43.8768	9.64857
43.9469	9.65947
44.0179	9.67064
44.0886	9.68273
44.1589	9.6954
44.2289	9.70838
44.2998	9.72071
44.3706	9.73289
44.4412	9.74518
44.5114	9.75731
44.5813	9.76903
44.6517	9.7813
44.722	9.79371
44.7921	9.80669
44.8629	9.82064
44.9332	9.83498
45.0037	9.84897
45.0743	9.86304
45.1451	9.8769
45.2153	9.89025
45.2858	9.90231
45.3563	9.91365
45.4267	9.92543
45.4965	9.93843
45.5664	9.95163
45.637	9.96502
45.7081	9.97883
45.7788	9.99316
45.8489	10.0077
45.9191	10.0226
45.9895	10.0366
46.06	10.0497
46.1311	10.0626
46.2013	10.0765
46.2712	10.091
46.3411	10.1057
46.4117	10.1203
46.4826	10.1351
46.5532	10.1502
46.6236	10.1654
46.6937	10.1802
46.7643	10.1945
46.8347	10.208
46.9052	10.2214
46.9758	10.2355
47.0459	10.2501
47.1161	10.265
47.1864	10.2806
47.2567	10.2966
47.3272	10.3134
47.3979	10.3301
47.4678	10.3471
47.5381	10.3645
47.6083	10.3821
47.6791	10.3997
47.7501	10.4178
47.8208	10.4359
47.8909	10.4538
47.961	10.472
48.0311	10.4897
48.1014	10.5066
48.1724	10.523
48.2428	10.54
48.3129	10.5573
48.3831	10.5748
48.4539	10.5921
48.5247	10.6097
48.5953	10.6278
48.6656	10.6457
48.7357	10.6636
48.806	10.6821
48.876	10.7004
48.9462	10.719
49.0168	10.7382
49.0875	10.7578
49.1579	10.7775
49.2285	10.798
49.2991	10.8188
49.3693	10.8391
49.44	10.8585
49.5109	10.8779
49.581	10.8978
49.6504	10.9182
49.7205	10.9375
49.7914	10.9564
49.8624	10.9761
49.9328	10.9966
49.9929	11.015
50.003	11.0181
50.0633	11.037
50.1339	11.0536
50.1968	11.0335
50.2293	11.0097
50.2511	10.9892
50.2732	10.9652
50.2952	10.9379
50.3174	10.9076
50.34	10.8743
50.3616	10.8382
50.3698	10.8192
50.3752	10.7994
50.3786	10.779

## Sheet: cylinder PLA_30 2
cylinder PLA_30 2	cylinder PLA_30 2
Stauchung	Standardkraft
%	MPa
0	0.208159
0.000103553	0.206831
0.000179068	0.205739
0.000247374	0.204785
0.000326331	0.203962
0.000323437	0.203959
0.000121569	0.20658
0.0032237	0.212005
0.0103749	0.21741
0.0175699	0.224054
0.0247511	0.231954
0.0310521	0.239518
0.0378097	0.248424
0.0450341	0.257242
0.0521499	0.265994
0.0592216	0.274798
0.0662571	0.283738
0.0731502	0.292759
0.0801681	0.301929
0.0872241	0.311248
0.0941614	0.320808
0.101333	0.330608
0.108192	0.340621
0.115329	0.350857
0.122346	0.3613
0.129301	0.371912
0.136402	0.382664
0.143265	0.393569
0.150523	0.404601
0.157306	0.415733
0.164494	0.426969
0.171575	0.438345
0.17845	0.449796
0.185643	0.461395
0.192622	0.473079
0.199626	0.484817
0.206707	0.496613
0.213662	0.508513
0.220702	0.520462
0.227571	0.532518
0.234739	0.544695
0.241728	0.556905
0.248741	0.569217
0.255993	0.581669
0.262852	0.594212
0.269894	0.606864
0.276869	0.619578
0.283955	0.632334
0.291007	0.645236
0.298027	0.65826
0.305065	0.671328
0.312135	0.684434
0.319171	0.697667
0.326089	0.710972
0.333078	0.724372
0.34017	0.737823
0.347149	0.751395
0.354222	0.765027
0.361101	0.778804
0.367418	0.790674
0.374136	0.80459
0.381251	0.818547
0.388343	0.832507
0.395404	0.846468
0.402476	0.860481
0.409385	0.874437
0.416539	0.888411
0.423496	0.902335
0.430312	0.916305
0.436653	0.928343
0.443565	0.942334
0.450714	0.95635
0.457807	0.970444
0.464785	0.984535
0.471732	0.998731
0.478825	1.01298
0.485863	1.02727
0.492945	1.04169
0.49985	1.05626
0.506814	1.07091
0.513861	1.0857
0.520967	1.10059
0.52783	1.11564
0.535006	1.13075
0.542012	1.14598
0.549243	1.16128
0.556018	1.17663
0.563144	1.19199
0.57036	1.20737
0.577317	1.22274
0.584248	1.23819
0.591212	1.2536
0.598413	1.26902
0.605399	1.28443
0.612434	1.29985
0.619641	1.31526
0.626627	1.33058
0.633541	1.3459
0.64051	1.36118
0.647435	1.37642
0.654671	1.39166
0.661564	1.4068
0.668703	1.42191
0.675841	1.43705
0.682616	1.45217
0.689797	1.46723
0.696745	1.48226
0.703811	1.49727
0.710843	1.51229
0.711716	1.51443
0.720659	1.53379
0.729636	1.55324
0.738999	1.5728
0.748055	1.59253
0.756974	1.6124
0.766031	1.63238
0.775169	1.65243
0.784152	1.67258
0.793051	1.69278
0.802111	1.71293
0.811428	1.73318
0.82032	1.75343
0.829433	1.77365
0.838427	1.79385
0.847438	1.81402
0.856617	1.83416
0.86579	1.85408
0.874775	1.87397
0.88352	1.89375
0.892695	1.91329
0.901803	1.93278
0.910752	1.95226
0.919969	1.97169
0.928961	1.99092
0.937987	2.01016
0.946987	2.02955
0.955998	2.04893
0.96518	2.06836
0.974187	2.08798
0.98322	2.10764
0.992264	2.12732
1.00128	2.14687
1.01037	2.16643
1.01955	2.18596
1.02842	2.20537
1.03769	2.2248
1.04676	2.24411
1.05559	2.26335
1.06476	2.28246
1.07367	2.30144
1.08273	2.32042
1.09176	2.33929
1.10099	2.35813
1.11003	2.37689
1.1192	2.39554
1.12811	2.41404
1.13709	2.43237
1.14631	2.45058
1.15527	2.46876
1.16432	2.48693
1.17342	2.50501
1.18252	2.52317
1.19149	2.54139
1.20046	2.55955
1.20968	2.57787
1.21864	2.59615
1.22774	2.61453
1.23669	2.63282
1.24573	2.65117
1.25464	2.66959
1.26387	2.68791
1.27289	2.70621
1.28186	2.72449
1.29099	2.74258
1.30118	2.76259
1.31098	2.78241
1.32117	2.802
1.33125	2.82143
1.34129	2.84069
1.35151	2.8597
1.36146	2.87863
1.37143	2.89746
1.38161	2.91614
1.39155	2.93488
1.40162	2.95363
1.4117	2.97226
1.42196	2.99095
1.43178	3.00965
1.44176	3.02837
1.45177	3.04714
1.46206	3.06595
1.47209	3.08473
1.48208	3.10341
1.49205	3.12206
1.5019	3.14059
1.512	3.15911
1.52213	3.17752
1.53236	3.19589
1.54231	3.21408
1.55237	3.23215
1.56241	3.25004
1.57252	3.26776
1.58241	3.28531
1.59273	3.30266
1.60278	3.31981
1.61269	3.33686
1.62277	3.3538
1.63271	3.37075
1.643	3.38784
1.65288	3.405
1.66308	3.42211
1.67301	3.43928
1.68303	3.45649
1.69313	3.4736
1.70325	3.49069
1.71331	3.50786
1.72337	3.52488
1.73344	3.54175
1.74354	3.55848
1.7537	3.57499
1.76386	3.59119
1.77371	3.60726
1.78389	3.62292
1.79399	3.63859
1.80351	3.65412
1.81392	3.66962
1.82399	3.68487
1.83425	3.70019
1.84402	3.71517
1.85417	3.73
1.86414	3.74474
1.8742	3.75958
1.88419	3.77444
1.89436	3.78936
1.90435	3.80438
1.91448	3.81936
1.92459	3.83428
1.93459	3.84924
1.94467	3.86424
1.95467	3.87921
1.96468	3.89415
1.97481	3.90901
1.98488	3.9237
1.99494	3.93814
2.00506	3.95238
2.01504	3.9665
2.02503	3.9805
2.03529	3.99442
2.04524	4.0081
2.05549	4.02162
2.06539	4.03482
2.07559	4.04786
2.08549	4.06068
2.09577	4.07342
2.10569	4.08614
2.1157	4.09887
2.12586	4.1116
2.13553	4.12442
2.14576	4.13737
2.15585	4.15031
2.16589	4.1633
2.17588	4.17623
2.18582	4.18916
2.19591	4.20195
2.20615	4.21467
2.21599	4.22731
2.22616	4.23991
2.23624	4.25222
2.24643	4.26444
2.25626	4.27656
2.26628	4.28848
2.27664	4.30009
2.28648	4.31161
2.29638	4.32279
2.30675	4.33369
2.31662	4.34435
2.32668	4.35492
2.33664	4.36541
2.34684	4.3759
2.35706	4.38644
2.36689	4.3971
2.37709	4.40777
2.38707	4.41843
2.39712	4.42917
2.40719	4.43994
2.41728	4.45061
2.42737	4.4613
2.43722	4.47187
2.44755	4.48229
2.45748	4.49267
2.46738	4.50291
2.47769	4.51299
2.48751	4.52297
2.49767	4.53289
2.50767	4.54254
2.51785	4.55214
2.52788	4.56156
2.53791	4.5709
2.54787	4.58006
2.55819	4.58911
2.5681	4.59799
2.5782	4.60677
2.58825	4.61551
2.59811	4.62425
2.60838	4.63308
2.61831	4.64208
2.62822	4.65119
2.63842	4.66033
2.64847	4.66951
2.65852	4.67868
2.66862	4.68765
2.67872	4.69667
2.68849	4.70558
2.69886	4.71441
2.70879	4.7232
2.71885	4.73196
2.729	4.74051
2.73914	4.74895
2.7492	4.75726
2.75919	4.76527
2.76923	4.77319
2.779	4.78096
2.78932	4.78864
2.79943	4.79615
2.8094	4.80376
2.81927	4.81122
2.8296	4.81858
2.83963	4.82584
2.84961	4.83315
2.85963	4.84035
2.8697	4.8476
2.87991	4.85493
2.88982	4.86239
2.89996	4.8698
2.91008	4.87726
2.92006	4.8847
2.93	4.89211
2.93995	4.89955
2.95001	4.90699
2.96022	4.91436
2.9701	4.9217
2.9802	4.92894
2.99024	4.93596
3.00026	4.94282
3.01026	4.9495
3.02042	4.95599
3.03037	4.96233
3.04057	4.96857
3.05066	4.97472
3.06076	4.98087
3.07056	4.987
3.08073	4.9931
3.09083	4.9992
3.10096	5.00535
3.11089	5.01148
3.12094	5.01767
3.13088	5.02396
3.14103	5.03019
3.15107	5.03643
3.16118	5.04264
3.17123	5.04878
3.18121	5.05486
3.19132	5.06098
3.20134	5.0671
3.21148	5.07328
3.22161	5.0795
3.23153	5.0856
3.24182	5.09151
3.25177	5.09732
3.26159	5.10296
3.27175	5.10832
3.28188	5.11367
3.29183	5.11899
3.30206	5.12406
3.31208	5.12907
3.32204	5.13404
3.3322	5.13884
3.3422	5.14369
3.35212	5.14867
3.36235	5.15369
3.3725	5.15895
3.38227	5.16437
3.39253	5.16975
3.40256	5.17524
3.41247	5.18078
3.42247	5.18637
3.43254	5.19191
3.44288	5.19753
3.45264	5.20307
3.46273	5.20859
3.47273	5.21395
3.48291	5.21924
3.49291	5.22437
3.50306	5.22936
3.51314	5.23417
3.52307	5.23889
3.53312	5.24349
3.54333	5.24798
3.55323	5.25235
3.5635	5.25654
3.57357	5.26052
3.58346	5.2645
3.59341	5.26848
3.6035	5.27249
3.61368	5.2766
3.62365	5.2809
3.63361	5.28525
3.64386	5.28961
3.65391	5.29401
3.66389	5.29851
3.67396	5.30298
3.68392	5.30755
3.69403	5.31225
3.70407	5.31701
3.7141	5.3217
3.72419	5.32637
3.73422	5.33094
3.74418	5.33536
3.75431	5.3397
3.76432	5.34399
3.77429	5.34809
3.78449	5.35213
3.79438	5.35602
3.80465	5.35979
3.81454	5.36346
3.82468	5.3671
3.83473	5.37056
3.84478	5.37395
3.85477	5.37729
3.86478	5.3807
3.87484	5.38417
3.88503	5.38764
3.89484	5.39132
3.9049	5.39506
3.91502	5.39887
3.92498	5.40273
3.93517	5.40679
3.94512	5.4109
3.95509	5.41509
3.96528	5.41921
3.97546	5.42331
3.98535	5.42733
3.99525	5.43121
4.00555	5.43498
4.01562	5.43869
4.02569	5.44234
4.03576	5.44589
4.04568	5.4494
4.05588	5.45282
4.06588	5.45614
4.07582	5.45947
4.08592	5.46277
4.09601	5.466
4.10618	5.46926
4.11617	5.47259
4.12622	5.47594
4.13622	5.47934
4.14638	5.48287
4.15637	5.48646
4.16654	5.49
4.17655	5.49353
4.18656	5.49707
4.19653	5.5006
4.2066	5.50423
4.21653	5.50793
4.22671	5.51176
4.23663	5.51561
4.24674	5.51943
4.25675	5.52304
4.26682	5.52662
4.27685	5.52991
4.28695	5.53307
4.29694	5.53602
4.30721	5.53893
4.31719	5.54165
4.32732	5.54431
4.33722	5.54688
4.34735	5.54952
4.35735	5.55213
4.3674	5.55476
4.37765	5.55747
4.38752	5.56026
4.3975	5.56309
4.40756	5.56596
4.41759	5.56901
4.42765	5.57205
4.43792	5.57518
4.44773	5.57836
4.45798	5.58157
4.46797	5.58472
4.47808	5.58791
4.48819	5.59098
4.49805	5.59402
4.50819	5.59696
4.51834	5.59981
4.52822	5.60251
4.53839	5.60519
4.54824	5.60768
4.55839	5.61021
4.56826	5.61261
4.57857	5.61501
4.5885	5.61727
4.59854	5.61951
4.60866	5.62159
4.61865	5.62369
4.6287	5.62578
4.63896	5.62796
4.64894	5.6302
4.65887	5.6326
4.66896	5.63508
4.67892	5.63766
4.68892	5.64031
4.69889	5.64297
4.7091	5.64567
4.71904	5.64845
4.72905	5.65121
4.73933	5.65397
4.74929	5.65678
4.75933	5.65949
4.76943	5.66215
4.77943	5.66476
4.78962	5.66727
4.79975	5.6696
4.80975	5.67191
4.81949	5.67414
4.8297	5.67628
4.83997	5.67831
4.84985	5.68038
4.85988	5.68236
4.87004	5.6842
4.88018	5.68599
4.89004	5.68783
4.90006	5.68979
4.91001	5.69178
4.92024	5.69395
4.93023	5.69634
4.9403	5.69875
4.95059	5.70118
4.96038	5.70366
4.97052	5.70618
4.98037	5.70874
4.99059	5.7113
5.00075	5.71378
5.01064	5.71628
5.02066	5.71861
5.03064	5.72085
5.04071	5.72304
5.05085	5.72527
5.06088	5.72737
5.07121	5.72944
5.08101	5.73132
5.09108	5.73312
5.10118	5.73471
5.11108	5.7362
5.12122	5.73761
5.13131	5.73906
5.14132	5.74054
5.15133	5.74209
5.16147	5.74376
5.17146	5.74564
5.18137	5.7476
5.19165	5.74966
5.20163	5.7518
5.21171	5.75396
5.22173	5.75604
5.23172	5.75817
5.24162	5.76028
5.25198	5.76238
5.26186	5.76456
5.272	5.76676
5.28204	5.76884
5.2923	5.77086
5.30205	5.7728
5.31222	5.7746
5.32247	5.77627
5.3324	5.77797
5.34233	5.77952
5.35257	5.78092
5.36235	5.78232
5.37234	5.78363
5.38257	5.78484
5.39256	5.78616
5.40247	5.78758
5.41269	5.78898
5.4228	5.79043
5.43293	5.79195
5.44279	5.79356
5.45281	5.79526
5.46291	5.79703
5.47305	5.79894
5.48304	5.80101
5.4931	5.80303
5.50325	5.80508
5.5132	5.80719
5.52328	5.80931
5.53314	5.81138
5.54326	5.81348
5.55339	5.8155
5.56344	5.81743
5.57336	5.81923
5.58347	5.82099
5.59341	5.82264
5.60362	5.82425
5.61374	5.82583
5.62385	5.82737
5.63393	5.82875
5.64384	5.83016
5.6538	5.83156
5.66386	5.83292
5.67387	5.83436
5.68395	5.836
5.69413	5.83767
5.7042	5.83937
5.71426	5.8412
5.72411	5.84309
5.73426	5.8449
5.74437	5.84676
5.75447	5.84869
5.76445	5.85059
5.77454	5.85244
5.78458	5.85436
5.79453	5.85629
5.80461	5.85802
5.81489	5.85975
5.82478	5.8613
5.83485	5.86256
5.8448	5.86389
5.85444	5.86524
5.86496	5.86652
5.87502	5.86786
5.88504	5.86927
5.89504	5.87046
5.90494	5.87162
5.91521	5.87268
5.92527	5.8738
5.93516	5.87502
5.94545	5.87621
5.95539	5.87759
5.96534	5.87908
5.9756	5.88062
5.98561	5.88218
5.99559	5.88388
6.0056	5.88561
6.01559	5.88736
6.02579	5.88924
6.03582	5.89116
6.04586	5.89301
6.05599	5.89483
6.06579	5.89665
6.07597	5.89831
6.08613	5.89988
6.0961	5.90142
6.10619	5.9028
6.11629	5.90402
6.12648	5.90513
6.13646	5.90606
6.14662	5.90693
6.15647	5.90776
6.16655	5.90856
6.1767	5.9094
6.18672	5.91034
6.19685	5.91129
6.20686	5.91236
6.21685	5.91359
6.22693	5.915
6.23677	5.91657
6.24693	5.91827
6.25689	5.92002
6.26682	5.92191
6.27691	5.92377
6.28709	5.9256
6.29713	5.92744
6.30704	5.92932
6.31702	5.93115
6.32716	5.93287
6.33737	5.93457
6.34727	5.93622
6.3574	5.93775
6.36736	5.93909
6.37745	5.94055
6.38741	5.94181
6.39774	5.94292
6.40764	5.94387
6.41767	5.94482
6.42764	5.94564
6.43786	5.94652
6.44807	5.9474
6.45793	5.94841
6.46792	5.94941
6.47809	5.95049
6.48788	5.9517
6.49817	5.95309
6.5081	5.95458
6.51824	5.95614
6.52847	5.95776
6.53834	5.95936
6.54838	5.96092
6.5584	5.96252
6.56845	5.96408
6.5787	5.96557
6.58853	5.96699
6.59863	5.96832
6.60866	5.96946
6.61878	5.97055
6.6288	5.97146
6.63893	5.97232
6.64884	5.97308
6.65897	5.97378
6.66908	5.97437
6.67903	5.97502
6.68898	5.97567
6.6992	5.97638
6.70908	5.97719
6.71912	5.97819
6.7292	5.97935
6.7392	5.98059
6.74946	5.98188
6.75936	5.98321
6.76952	5.98455
6.77956	5.98572
6.78966	5.98706
6.79952	5.98833
6.80984	5.98964
6.81968	5.991
6.82969	5.99251
6.83983	5.99389
6.84986	5.99528
6.86009	5.99657
6.87008	5.99768
6.8802	5.99865
6.89019	5.99956
6.90025	6.00043
6.91017	6.00121
6.92018	6.00202
6.93029	6.00279
6.94052	6.00349
6.95058	6.00414
6.96063	6.00477
6.97068	6.00538
6.98051	6.00607
6.99068	6.00687
7.00075	6.00779
7.01084	6.00892
7.02083	6.01016
7.03099	6.01145
7.04093	6.01276
7.05088	6.01418
7.06083	6.01566
7.07085	6.01719
7.0811	6.0187
7.09107	6.02023
7.10104	6.02166
7.11116	6.02293
7.12114	6.02403
7.13132	6.02506
7.14122	6.02599
7.15135	6.02679
7.16154	6.02752
7.17151	6.02819
7.18162	6.02884
7.19164	6.02943
7.20167	6.03007
7.21167	6.03075
7.22177	6.03147
7.23184	6.03221
7.24195	6.03301
7.25192	6.03386
7.26191	6.0348
7.27192	6.03579
7.28212	6.03687
7.29204	6.03797
7.30219	6.0391
7.31216	6.04024
7.32211	6.04153
7.3322	6.04284
7.34232	6.04428
7.3524	6.04587
7.3624	6.04745
7.37268	6.04886
7.3827	6.05025
7.39243	6.05151
7.40267	6.05248
7.41267	6.05334
7.42274	6.05424
7.43286	6.05487
7.44306	6.05546
7.45288	6.05599
7.46321	6.05642
7.47303	6.05678
7.48298	6.05728
7.49318	6.05773
7.5032	6.0584
7.51314	6.05923
7.52329	6.06013
7.53335	6.0611
7.54326	6.0622
7.55344	6.06338
7.56338	6.06456
7.57351	6.06582
7.58351	6.06705
7.59383	6.06828
7.60369	6.06945
7.61376	6.07061
7.62392	6.07168
7.63393	6.07276
7.64385	6.07375
7.65393	6.07466
7.66401	6.0755
7.6739	6.07628
7.68408	6.07701
7.69408	6.07767
7.70428	6.07817
7.71452	6.0786
7.7243	6.079
7.7343	6.07938
7.74433	6.0798
7.75454	6.08034
7.76449	6.08103
7.77453	6.08184
7.78475	6.08277
7.79458	6.08373
7.8047	6.08481
7.81472	6.08594
7.82478	6.08714
7.83472	6.0885
7.84491	6.08993
7.85518	6.09135
7.86511	6.09276
7.87496	6.09414
7.88509	6.09534
7.89516	6.09655
7.9052	6.09767
7.91535	6.09858
7.92536	6.09941
7.93528	6.1001
7.94549	6.10064
7.95544	6.10108
7.96556	6.10147
7.9756	6.10178
7.98564	6.10207
7.9957	6.10231
8.00586	6.10259
8.01565	6.10298
8.02566	6.10341
8.03589	6.10389
8.04595	6.1046
8.0556	6.10534
8.06591	6.10618
8.07589	6.10716
8.08588	6.10825
8.09599	6.10934
8.10613	6.11054
8.11615	6.11169
8.1263	6.11273
8.13632	6.11376
8.1462	6.11464
8.15642	6.11542
8.16659	6.11613
8.17661	6.11677
8.18668	6.1173
8.19661	6.11782
8.2067	6.11821
8.21672	6.11851
8.22675	6.11883
8.23681	6.11914
8.24689	6.11937
8.25704	6.11967
8.26704	6.12003
8.27715	6.12039
8.28712	6.12077
8.29719	6.12132
8.30718	6.12196
8.31725	6.12261
8.32728	6.12329
8.33732	6.12404
8.34736	6.12478
8.35747	6.12558
8.3675	6.12651
8.37746	6.12752
8.38751	6.1286
8.39768	6.12969
8.40775	6.13068
8.41776	6.13153
8.42774	6.13225
8.43792	6.13283
8.44785	6.13333
8.45782	6.13377
8.468	6.13419
8.47804	6.13459
8.48822	6.13492
8.49813	6.1352
8.50822	6.1355
8.51838	6.13571
8.52841	6.13597
8.53826	6.13636
8.54831	6.13682
8.55844	6.13742
8.56838	6.13826
8.57845	6.13922
8.58871	6.14018
8.59859	6.14132
8.60872	6.14239
8.61901	6.14341
8.62888	6.14444
8.63886	6.14547
8.649	6.14645
8.65895	6.14748
8.66913	6.14834
8.6792	6.1491
8.68909	6.1498
8.69913	6.15035
8.70916	6.15077
8.71923	6.15124
8.72929	6.1516
8.73953	6.15182
8.74937	6.15193
8.75952	6.15192
8.76951	6.15178
8.77957	6.15166
8.7896	6.15159
8.79961	6.15164
8.80961	6.15187
8.81967	6.15226
8.82976	6.15276
8.83981	6.15336
8.8498	6.15407
8.85971	6.15485
8.86995	6.15578
8.87996	6.15688
8.8899	6.158
8.90013	6.15915
8.91014	6.16033
8.92015	6.16141
8.9303	6.16244
8.94032	6.16344
8.95048	6.1643
8.96069	6.16494
8.97056	6.16548
8.98044	6.1659
8.99053	6.16617
9.00082	6.16633
9.01079	6.1665
9.02073	6.16667
9.03086	6.16672
9.04098	6.16677
9.051	6.16695
9.06073	6.16728
9.07089	6.16762
9.08114	6.16811
9.09103	6.16883
9.10112	6.1695
9.11131	6.17014
9.12127	6.17087
9.13135	6.17159
9.14125	6.17232
9.1513	6.17315
9.16148	6.17393
9.17152	6.17476
9.18144	6.17558
9.19161	6.1764
9.20155	6.1772
9.21158	6.17812
9.22158	6.17897
9.23182	6.17983
9.24188	6.18049
9.25201	6.18101
9.26199	6.1814
9.27203	6.1816
9.28217	6.18171
9.29206	6.18184
9.30216	6.18197
9.31234	6.18216
9.32214	6.18244
9.33232	6.18287
9.34228	6.18344
9.35249	6.18414
9.36236	6.18498
9.37226	6.18588
9.38276	6.18682
9.39257	6.18778
9.40274	6.18884
9.41258	6.1899
9.42263	6.19103
9.43272	6.19211
9.44293	6.19324
9.45286	6.19415
9.46314	6.19492
9.47288	6.1956
9.48306	6.19609
9.49318	6.19637
9.50327	6.19668
9.51334	6.19677
9.52343	6.1967
9.53329	6.19668
9.54329	6.19658
9.55344	6.19649
9.56338	6.19655
9.57353	6.19675
9.58353	6.197
9.59361	6.19736
9.60355	6.19782
9.61357	6.19836
9.62363	6.19896
9.63365	6.19971
9.64386	6.20054
9.65398	6.20141
9.6639	6.20221
9.67404	6.2031
9.6839	6.2039
9.69411	6.20474
9.70422	6.20553
9.71422	6.20635
9.72416	6.20702
9.73426	6.20758
9.74437	6.20797
9.75437	6.20825
9.76453	6.20841
9.77454	6.20855
9.78455	6.20865
9.79461	6.20862
9.8047	6.20854
9.81476	6.20849
9.82468	6.20838
9.83476	6.20827
9.84491	6.20836
9.85489	6.20857
9.8651	6.20878
9.87506	6.20911
9.88507	6.2096
9.89503	6.21022
9.90519	6.21087
9.91532	6.21168
9.92533	6.2126
9.93536	6.21351
9.94539	6.21436
9.95541	6.21528
9.96546	6.21616
9.97546	6.21685
9.98576	6.21749
9.99558	6.21793
10.0006	6.21801
10.0108	6.21826
10.0202	6.21864
10.0298	6.23539
10.0332	6.25913
10.0349	6.27912
10.0362	6.30367
10.0376	6.32256
10.0422	6.34342
10.051	6.36621
10.0626	6.39084
10.0764	6.41731
10.0919	6.44558
10.1087	6.47559
10.1262	6.50734
10.1448	6.54079
10.1636	6.57589
10.1732	6.59404
10.1831	6.61259
10.193	6.63151
10.203	6.65082
10.213	6.6705
10.223	6.69053
10.233	6.7109
10.243	6.73158
10.2532	6.75252
10.2633	6.77361
10.2735	6.79481
10.2836	6.81602
10.2938	6.83723
10.304	6.85839
10.3144	6.87947
10.3246	6.90043
10.3349	6.92125
10.3451	6.94192
10.3553	6.96239
10.3655	6.98267
10.3757	7.00273
10.3858	7.02256
10.3959	7.04214
10.4061	7.06145
10.4162	7.08048
10.4263	7.09922
10.4364	7.11764
10.4466	7.13572
10.4671	7.17081
10.4876	7.20444
10.5082	7.23657
10.5287	7.26714
10.5491	7.29613
10.5697	7.32353
10.5902	7.3493
10.6108	7.37344
10.6317	7.39593
10.6527	7.41677
10.6733	7.43598
10.7044	7.46169
10.7351	7.48375
10.7659	7.50223
10.8069	7.52152
10.868	7.53987
10.9396	7.54674
11.0111	7.54073
11.0818	7.5253
11.1423	7.50689
11.2023	7.48564
11.2522	7.46704
11.3023	7.44849
11.3524	7.43041
11.4123	7.40961
11.4723	7.39036
11.5427	7.37046
11.6129	7.35323
11.6833	7.33807
11.7534	7.32504
11.8238	7.31398
11.8938	7.30457
11.9642	7.29635
12.0347	7.28952
12.1048	7.28423
12.1746	7.28035
12.2446	7.27693
12.315	7.27399
12.3863	7.27172
12.4566	7.26991
12.5266	7.26839
12.5967	7.26718
12.6671	7.26584
12.7376	7.26459
12.8084	7.26375
12.8786	7.26352
12.9483	7.26363
13.0183	7.26399
13.089	7.26446
13.1594	7.2653
13.2299	7.26634
13.3001	7.26725
13.3704	7.26817
13.441	7.26932
13.5112	7.27035
13.5816	7.27145
13.6523	7.27284
13.7225	7.27433
13.7927	7.27585
13.8629	7.27751
13.9332	7.27917
14.0035	7.2808
14.074	7.28229
14.1443	7.28405
14.2143	7.2862
14.2845	7.28864
14.3551	7.29095
14.4257	7.29317
14.4966	7.29556
14.567	7.29756
14.6367	7.29942
14.7068	7.30143
14.7768	7.30316
14.8474	7.30462
14.9179	7.30659
14.9884	7.30905
15.0584	7.31209
15.1289	7.31516
15.1996	7.31799
15.2702	7.32094
15.3409	7.32408
15.4107	7.32707
15.4808	7.33013
15.5509	7.33311
15.6211	7.33575
15.6916	7.33854
15.7622	7.34169
15.8326	7.34484
15.9031	7.3479
15.9735	7.35099
16.0439	7.35397
16.1144	7.35683
16.1849	7.35925
16.255	7.36153
16.3251	7.36383
16.3949	7.36601
16.4652	7.36792
16.5361	7.37005
16.6069	7.37253
16.6771	7.3752
16.7472	7.37827
16.8176	7.38141
16.8879	7.38414
16.9588	7.38663
17.0292	7.38918
17.099	7.39169
17.1689	7.39387
17.2393	7.39587
17.3101	7.39805
17.3804	7.40061
17.4509	7.4032
17.5211	7.40578
17.5916	7.40855
17.6618	7.41144
17.732	7.41398
17.8025	7.41651
17.8729	7.41902
17.9429	7.42166
18.0134	7.42426
18.0835	7.42704
18.1538	7.42953
18.2244	7.4317
18.2954	7.43377
18.3652	7.43608
18.4353	7.43853
18.5055	7.44085
18.576	7.44287
18.6469	7.4453
18.7178	7.44793
18.7876	7.45106
18.8576	7.45492
18.9274	7.459
18.9977	7.46288
19.0688	7.46688
19.1391	7.47145
19.2093	7.47632
19.2792	7.48073
19.3501	7.48429
19.4207	7.4876
19.4914	7.49117
19.5615	7.49455
19.6315	7.49781
19.7019	7.50135
19.7719	7.5047
19.8423	7.50807
19.9128	7.51185
19.9832	7.51558
20.0535	7.51903
20.1239	7.52251
20.1946	7.52613
20.2647	7.53006
20.3354	7.53392
20.4057	7.53788
20.476	7.54222
20.5458	7.54711
20.6158	7.55185
20.6863	7.55633
20.7571	7.56077
20.8277	7.56507
20.8978	7.56922
20.9681	7.57361
21.0386	7.57782
21.109	7.58177
21.18	7.58599
21.25	7.59057
21.3199	7.59523
21.39	7.59982
21.4604	7.60408
21.531	7.60821
21.6013	7.61217
21.6719	7.61582
21.7421	7.61955
21.8126	7.62353
21.8828	7.6274
21.9532	7.63137
22.0239	7.63563
22.0941	7.64007
22.1643	7.64456
22.2341	7.64918
22.3044	7.6535
22.3748	7.65764
22.4456	7.66155
22.5157	7.66593
22.5859	7.6708
22.6561	7.67575
22.7267	7.68039
22.7974	7.68503
22.8686	7.68985
22.9383	7.69441
23.0082	7.69868
23.0783	7.70281
23.1484	7.70666
23.2193	7.7104
23.2898	7.71478
23.3602	7.71957
23.43	7.72447
23.5007	7.72908
23.5715	7.73361
23.642	7.73818
23.7125	7.74253
23.782	7.74629
23.8524	7.75005
23.9226	7.75378
23.9928	7.75755
24.0633	7.76162
24.1339	7.76594
24.2045	7.77005
24.2747	7.7742
24.3453	7.77836
24.4155	7.78215
24.486	7.78518
24.5566	7.78762
24.6267	7.79019
24.6968	7.79352
24.7664	7.79698
24.8367	7.80027
24.9077	7.80408
24.9786	7.80856
25.0488	7.81326
25.1188	7.81836
25.1893	7.82312
25.2593	7.82739
25.3303	7.8317
25.4006	7.83672
25.4703	7.84233
25.5404	7.84827
25.6106	7.85424
25.6815	7.86048
25.752	7.86706
25.8224	7.87337
25.8926	7.87923
25.963	7.88466
26.0333	7.88958
26.1035	7.894
26.1742	7.89867
26.2444	7.90365
26.3146	7.90897
26.385	7.91476
26.4551	7.92088
26.5255	7.92704
26.596	7.93325
26.6668	7.93941
26.7365	7.94564
26.8066	7.95176
26.8771	7.95753
26.9477	7.96313
27.0188	7.96917
27.0891	7.97488
27.159	7.98043
27.2292	7.98614
27.2993	7.99177
27.3698	7.99691
27.4403	8.00196
27.5107	8.00713
27.5807	8.0125
27.6511	8.01767
27.722	8.02263
27.7925	8.02753
27.8632	8.03243
27.9332	8.03716
28.0034	8.04199
28.0736	8.04699
28.1436	8.05165
28.2139	8.05615
28.2846	8.0608
28.3549	8.0655
28.4255	8.07016
28.4958	8.07492
28.5663	8.07978
28.6367	8.08435
28.7073	8.08854
28.7777	8.09298
28.8478	8.09788
28.9173	8.10301
28.9873	8.10785
29.058	8.1126
29.129	8.11777
29.1993	8.12318
29.2694	8.12883
29.3399	8.1344
29.4102	8.13946
29.481	8.14425
29.5516	8.14942
29.6214	8.15503
29.691	8.16063
29.7611	8.16603
29.8318	8.17169
29.9025	8.17797
29.973	8.18454
30.0432	8.19113
30.1136	8.19809
30.1839	8.20506
30.2542	8.2119
30.3249	8.2187
30.3953	8.22544
30.4653	8.23207
30.5355	8.23866
30.6057	8.24543
30.6759	8.25204
30.7464	8.25867
30.8174	8.26542
30.8872	8.2726
30.9576	8.28005
31.0277	8.28754
31.0983	8.29449
31.169	8.30155
31.2399	8.30837
31.3097	8.31489
31.3798	8.32179
31.4496	8.32887
31.5199	8.33531
31.591	8.34153
31.6614	8.34816
31.7317	8.35504
31.802	8.36162
31.8725	8.36766
31.943	8.37316
32.0135	8.37863
32.0837	8.384
32.1538	8.38937
32.2241	8.3951
32.2942	8.40085
32.3644	8.4065
32.4351	8.41262
32.5056	8.41913
32.576	8.42538
32.6464	8.4316
32.7168	8.43773
32.787	8.44364
32.8576	8.44909
32.9281	8.4547
32.9982	8.46071
33.0679	8.4672
33.1381	8.4734
33.2087	8.47967
33.2797	8.48635
33.35	8.4933
33.4201	8.50031
33.4903	8.50719
33.5607	8.51348
33.6315	8.51929
33.7024	8.52535
33.7724	8.53186
33.842	8.53826
33.9121	8.54441
33.9829	8.55039
34.0535	8.55691
34.1238	8.56361
34.194	8.56997
34.2642	8.57625
34.3348	8.58281
34.4049	8.58906
34.4754	8.59536
34.546	8.60163
34.6161	8.60785
34.6865	8.61394
34.7567	8.62028
34.8269	8.62638
34.8972	8.63221
34.9679	8.63763
35.038	8.64345
35.1083	8.64973
35.1784	8.65615
35.2491	8.66214
35.3199	8.6684
35.3908	8.67513
35.4606	8.68209
35.5305	8.6895
35.6004	8.6971
35.6705	8.70449
35.7414	8.71206
35.8119	8.72069
35.8821	8.72997
35.9518	8.7398
36.0227	8.74946
36.0935	8.75914
36.1642	8.76922
36.2347	8.77913
36.3043	8.78865
36.3745	8.79823
36.4444	8.80761
36.5146	8.8169
36.5853	8.82674
36.6559	8.83719
36.7264	8.84775
36.7966	8.8583
36.8671	8.8689
36.9375	8.87939
37.008	8.88922
37.0784	8.89873
37.1486	8.90833
37.2186	8.91837
37.2883	8.92842
37.3589	8.9386
37.4298	8.94934
37.5004	8.9606
37.5705	8.9718
37.6408	8.98324
37.7115	8.99427
37.7817	9.00458
37.8527	9.01458
37.9227	9.02451
37.9924	9.03418
38.0625	9.04405
38.1332	9.05401
38.2037	9.06449
38.274	9.0753
38.3446	9.08606
38.4148	9.09701
38.4852	9.10806
38.5555	9.11861
38.6258	9.12883
38.6964	9.13922
38.7665	9.14982
38.8368	9.16072
38.9069	9.1724
38.9771	9.18442
39.0475	9.19666
39.1182	9.20878
39.1885	9.22083
39.2586	9.2329
39.3287	9.24474
39.3993	9.25547
39.4701	9.26584
39.5411	9.27627
39.6111	9.28646
39.681	9.29709
39.7511	9.30798
39.8211	9.3186
39.8919	9.32916
39.9623	9.34051
40.0326	9.35228
40.1024	9.36412
40.1732	9.37544
40.2439	9.38657
40.3147	9.39788
40.3852	9.4093
40.4547	9.4205
40.5252	9.43203
40.5951	9.44353
40.6655	9.45475
40.736	9.4663
40.8066	9.47798
40.8769	9.48925
40.9469	9.50038
41.0177	9.51146
41.088	9.5227
41.1586	9.53385
41.2291	9.5448
41.2993	9.55618
41.3695	9.56819
41.439	9.58007
41.5095	9.59176
41.5804	9.60354
41.651	9.61535
41.721	9.62738
41.7914	9.63995
41.8619	9.65227
41.9322	9.66409
42.0033	9.67603
42.0735	9.68877
42.1432	9.7016
42.213	9.71418
42.2835	9.72626
42.3542	9.73835
42.4246	9.75065
42.4949	9.76289
42.5654	9.77511
42.6358	9.78755
42.706	9.79982
42.7764	9.81226
42.8471	9.82503
42.9171	9.83811
42.9872	9.85102
43.0571	9.86415
43.1276	9.87682
43.198	9.88938
43.2689	9.90175
43.3388	9.91498
43.4091	9.92895
43.479	9.94312
43.5498	9.95683
43.6208	9.97071
43.6916	9.98488
43.7615	9.99877
43.8313	10.0126
43.9015	10.0261
43.9714	10.0393
44.0423	10.0526
44.1129	10.067
44.1832	10.0822
44.2531	10.0977
44.3238	10.1127
44.3946	10.1272
44.4652	10.1416
44.5355	10.1557
44.6053	10.1693
44.6756	10.1833
44.7457	10.1977
44.8157	10.2129
44.8863	10.2296
44.9566	10.2472
45.027	10.2648
45.0977	10.2829
45.1683	10.3011
45.2383	10.3189
45.3087	10.3357
45.3792	10.3522
45.4496	10.3695
45.5192	10.3883
45.5891	10.4073
45.6597	10.4264
45.7308	10.4459
45.8014	10.4657
45.8714	10.4858
45.9417	10.5058
46.0119	10.5244
46.0824	10.5421
46.1535	10.5601
46.2234	10.5791
46.2932	10.5987
46.363	10.6187
46.4338	10.639
46.4943	10.6574
46.5546	10.6765
46.6149	10.6959
46.6748	10.7152
46.7354	10.7346
46.7956	10.754
46.8559	10.7729
46.9163	10.7919
46.9769	10.8111
47.0371	10.8305
47.0971	10.8499
47.1573	10.8698
47.2175	10.8897
47.2779	10.9092
47.3381	10.9286
47.3989	10.9479
47.459	10.9676
47.519	10.9876
47.5789	11.0075
47.639	11.0271
47.6998	11.0464
47.7608	11.0666
47.8214	11.0868
47.8812	11.1068
47.9413	11.1268
48.0016	11.1467
48.0617	11.1661
48.1218	11.185
48.1826	11.2039
48.2429	11.223
48.303	11.2424
48.3629	11.2621
48.4234	11.2817
48.4843	11.3011
48.5449	11.3206
48.6052	11.3406
48.6654	11.3607
48.7253	11.3808
48.7855	11.4012
48.8456	11.4218
48.9055	11.4421
48.9659	11.4626
49.0265	11.4834
49.087	11.5045
49.1473	11.5256
49.2075	11.547
49.2679	11.5686
49.3282	11.5898
49.3887	11.6106
49.4493	11.6307
49.5099	11.6509
49.5699	11.6719
49.6196	11.6901
49.6789	11.7114
49.739	11.7322
49.8	11.7529
49.861	11.7743
49.9114	11.7928
49.9614	11.8121
50.0014	11.8279
50.0516	11.8477
50.1019	11.8669
50.1519	11.8855
50.2028	11.9039
50.2752	11.9043
50.3178	11.8788
50.3393	11.8597
50.361	11.8366
50.3829	11.8097
50.4052	11.7792
50.4276	11.7451
50.4388	11.7268
50.4502	11.7077
50.4613	11.6877
50.471	11.6669
50.4782	11.6453
50.4827	11.6229

## Sheet: cylinder PLA_30 3
cylinder PLA_30 3	cylinder PLA_30 3
Stauchung	Standardkraft
%	MPa
0	0.227393
9.37149e-05	0.22624
0.000167059	0.225266
0.000245078	0.224408
0.000301275	0.223677
0.000321468	0.223402
0.000139557	0.225817
0.00128224	0.231487
0.00803321	0.237302
0.0150715	0.244629
0.0213792	0.252079
0.0283059	0.262008
0.0355823	0.272442
0.0428213	0.282788
0.049733	0.292993
0.0569987	0.303186
0.0639801	0.313375
0.0709703	0.323578
0.0781432	0.333841
0.0850516	0.344152
0.092071	0.35448
0.0990687	0.364896
0.105362	0.373879
0.112174	0.384383
0.119285	0.394893
0.12656	0.405466
0.133571	0.41605
0.140507	0.426697
0.147559	0.437402
0.15467	0.448112
0.161672	0.458922
0.168665	0.469832
0.175599	0.480844
0.182674	0.491935
0.189728	0.503186
0.196924	0.514553
0.203779	0.526021
0.210809	0.5376
0.217967	0.549297
0.224691	0.561065
0.231885	0.57296
0.238902	0.584976
0.24585	0.597044
0.252882	0.609227
0.260075	0.621512
0.267003	0.633963
0.274077	0.646532
0.281115	0.659243
0.288151	0.672098
0.295149	0.68507
0.302091	0.698162
0.309388	0.711394
0.316344	0.724736
0.32327	0.738158
0.330531	0.751706
0.337401	0.76536
0.344414	0.779171
0.351509	0.793165
0.358463	0.807229
0.365599	0.821399
0.372634	0.835736
0.37955	0.850207
0.386603	0.864818
0.393763	0.879542
0.400663	0.894414
0.407726	0.909466
0.414598	0.92467
0.421867	0.940014
0.428969	0.955508
0.4359	0.971114
0.442965	0.986818
0.450067	1.00261
0.457141	1.01847
0.464007	1.03444
0.471246	1.05052
0.478037	1.06661
0.485115	1.08272
0.492346	1.09888
0.499384	1.11498
0.506301	1.13112
0.513617	1.14729
0.520395	1.16342
0.527386	1.17959
0.534398	1.19582
0.541419	1.212
0.548574	1.22826
0.55577	1.24456
0.562615	1.26082
0.569532	1.27706
0.576695	1.29328
0.583681	1.30947
0.590762	1.32577
0.597794	1.34213
0.60457	1.3585
0.611768	1.37494
0.61893	1.39148
0.62606	1.40808
0.63302	1.42476
0.640001	1.4415
0.647078	1.45826
0.653987	1.47509
0.66121	1.49202
0.668073	1.50895
0.672233	1.51865
0.679199	1.53561
0.687379	1.55504
0.695312	1.57454
0.703409	1.59406
0.711409	1.61358
0.719421	1.6331
0.727632	1.65265
0.735711	1.67204
0.743732	1.69131
0.751887	1.71052
0.759895	1.72957
0.767979	1.74848
0.775987	1.76734
0.783912	1.78617
0.792101	1.805
0.800116	1.82368
0.808266	1.84236
0.816237	1.86112
0.824131	1.87993
0.832145	1.89872
0.84043	1.9176
0.848387	1.9366
0.85636	1.95554
0.864534	1.97455
0.87245	1.99346
0.880384	2.01242
0.8888	2.0314
0.896661	2.05031
0.904789	2.06925
0.91295	2.08823
0.920898	2.10713
0.928975	2.12596
0.936843	2.14466
0.945094	2.16325
0.953126	2.18184
0.961173	2.20025
0.969427	2.21859
0.977367	2.23679
0.98561	2.25487
0.994521	2.27506
1.00361	2.29501
1.01275	2.31489
1.02164	2.33473
1.03081	2.35455
1.04003	2.37444
1.04886	2.39437
1.05814	2.41449
1.0669	2.43463
1.07624	2.45489
1.08409	2.47294
1.09202	2.49106
1.1004	2.50924
1.10824	2.52739
1.11639	2.54558
1.12436	2.56383
1.13239	2.58207
1.14051	2.60039
1.14861	2.61871
1.15663	2.63687
1.16484	2.65503
1.17282	2.67309
1.18173	2.69321
1.19093	2.71316
1.19999	2.73306
1.20893	2.7529
1.21821	2.77254
1.22705	2.79217
1.23609	2.81177
1.24527	2.83124
1.25423	2.8507
1.2632	2.87029
1.27241	2.88986
1.28156	2.90943
1.29071	2.9291
1.29951	2.94878
1.30849	2.9685
1.31763	2.98821
1.32689	3.00803
1.33595	3.02787
1.34482	3.0476
1.35404	3.06737
1.36276	3.08717
1.37205	3.10697
1.38113	3.12669
1.39009	3.14635
1.39918	3.1659
1.40817	3.1853
1.41733	3.20458
1.42635	3.22364
1.43551	3.24263
1.44439	3.26154
1.45339	3.28029
1.46265	3.29894
1.47177	3.31754
1.48069	3.33616
1.48978	3.3547
1.49901	3.37335
1.50795	3.39216
1.51692	3.41095
1.5261	3.4297
1.53503	3.4485
1.5441	3.46733
1.55326	3.48603
1.56245	3.50471
1.57149	3.52339
1.58047	3.54195
1.58971	3.56038
1.59883	3.57865
1.60767	3.59687
1.61779	3.6168
1.62813	3.63661
1.63793	3.65607
1.64818	3.67545
1.65746	3.69468
1.66821	3.71392
1.67813	3.73305
1.68834	3.75227
1.69846	3.77129
1.70831	3.7902
1.71848	3.80895
1.72858	3.82771
1.73862	3.84648
1.74887	3.8653
1.75875	3.88424
1.76868	3.90325
1.77899	3.92216
1.789	3.94112
1.79907	3.9601
1.80905	3.97898
1.81914	3.99786
1.82918	4.0167
1.83933	4.03536
1.84947	4.05385
1.85953	4.07206
1.8696	4.09013
1.87953	4.10796
1.8898	4.12564
1.89986	4.143
1.91	4.16022
1.91998	4.17709
1.93011	4.19384
1.94017	4.21035
1.95032	4.22679
1.96034	4.24315
1.97039	4.25955
1.98051	4.2759
1.99058	4.2923
2.00058	4.30877
2.01051	4.32525
2.02055	4.34165
2.0308	4.35799
2.04074	4.37431
2.05068	4.39047
2.06088	4.40656
2.07088	4.42263
2.08087	4.43861
2.09098	4.45436
2.10115	4.47009
2.11118	4.4856
2.12128	4.50089
2.13127	4.51595
2.14154	4.53085
2.15152	4.54542
2.16159	4.55975
2.17157	4.57396
2.18149	4.58804
2.19161	4.60197
2.20196	4.61587
2.21189	4.6298
2.22192	4.64367
2.23211	4.65755
2.24211	4.67151
2.25215	4.6856
2.26227	4.69964
2.27244	4.7138
2.28241	4.72784
2.29263	4.74181
2.30254	4.75574
2.31258	4.76956
2.32284	4.78317
2.33267	4.79667
2.34284	4.80999
2.35295	4.82295
2.36312	4.83575
2.37301	4.84821
2.38319	4.86056
2.39312	4.87268
2.40341	4.88464
2.41341	4.89646
2.42347	4.90825
2.4335	4.91999
2.44345	4.93175
2.45366	4.94362
2.46364	4.95562
2.47362	4.96764
2.48393	4.97964
2.49379	4.99169
2.50389	5.00367
2.51413	5.01551
2.52426	5.02735
2.53417	5.03908
2.54441	5.05061
2.55442	5.06211
2.56433	5.07353
2.57459	5.08475
2.58452	5.09584
2.59456	5.1068
2.60477	5.11747
2.61498	5.12796
2.62488	5.13833
2.63482	5.1485
2.64486	5.1586
2.65498	5.16865
2.66528	5.17853
2.67519	5.18829
2.68528	5.198
2.69533	5.20763
2.70559	5.21717
2.71548	5.22677
2.72547	5.23639
2.73559	5.24597
2.74577	5.25555
2.75567	5.26513
2.76583	5.27465
2.77581	5.28418
2.78563	5.29376
2.79599	5.30327
2.80594	5.31272
2.81602	5.32203
2.82613	5.33117
2.83608	5.34011
2.84626	5.34886
2.85629	5.35747
2.86634	5.36594
2.87649	5.37426
2.88666	5.38244
2.89672	5.39055
2.90658	5.39851
2.91682	5.40641
2.92686	5.41424
2.93707	5.42204
2.94697	5.42983
2.95702	5.43769
2.96704	5.44563
2.97712	5.45353
2.98729	5.46147
2.99729	5.46932
3.00746	5.47704
3.01742	5.48466
3.02747	5.49235
3.03759	5.50001
3.04772	5.50774
3.05777	5.51551
3.06784	5.52319
3.07792	5.53066
3.08794	5.53805
3.0979	5.54527
3.10809	5.55221
3.11831	5.55912
3.12809	5.56591
3.13843	5.57244
3.14845	5.57889
3.15833	5.58537
3.16851	5.5916
3.17869	5.59793
3.18866	5.60431
3.19888	5.61069
3.20883	5.61717
3.21882	5.6238
3.22896	5.63042
3.23907	5.63708
3.24896	5.64381
3.25903	5.65057
3.26905	5.65728
3.27929	5.66394
3.28946	5.67061
3.29937	5.67716
3.30953	5.68358
3.31964	5.68983
3.32971	5.69593
3.33972	5.70181
3.34973	5.70758
3.35981	5.71315
3.36988	5.71863
3.37988	5.72396
3.39006	5.72917
3.40006	5.73408
3.41032	5.73885
3.42016	5.74356
3.43024	5.74819
3.44038	5.75283
3.45027	5.75759
3.46051	5.76249
3.47047	5.76747
3.48071	5.7725
3.49082	5.7776
3.50065	5.78279
3.51086	5.78798
3.52103	5.79325
3.53083	5.79856
3.54111	5.80383
3.55103	5.80906
3.56113	5.81426
3.57122	5.81932
3.58118	5.82443
3.59119	5.82946
3.60149	5.83435
3.61157	5.83908
3.62152	5.84367
3.63158	5.84794
3.64153	5.85207
3.65172	5.85605
3.66186	5.85995
3.67197	5.86375
3.68202	5.86756
3.69212	5.87141
3.70196	5.87537
3.71201	5.87936
3.72226	5.88339
3.73225	5.88764
3.742	5.89195
3.75235	5.89627
3.76232	5.90074
3.77229	5.90529
3.78259	5.90976
3.79255	5.91424
3.80261	5.91865
3.81268	5.92293
3.82288	5.92717
3.83289	5.93129
3.84303	5.93533
3.85288	5.93934
3.86313	5.94333
3.87318	5.94721
3.88323	5.95103
3.89339	5.95476
3.90341	5.95843
3.9135	5.96206
3.92357	5.96563
3.93368	5.96919
3.94369	5.97278
3.95374	5.97634
3.96393	5.97984
3.97387	5.98333
3.98391	5.98685
3.99396	5.99035
4.00414	5.99384
4.01419	5.99742
4.02412	6.00103
4.03437	6.00473
4.04419	6.00855
4.0543	6.01248
4.0644	6.0164
4.07449	6.02029
4.08456	6.02406
4.0946	6.02764
4.10471	6.03104
4.11478	6.03424
4.12481	6.03735
4.13469	6.04031
4.14504	6.04322
4.15504	6.04605
4.16528	6.0488
4.17518	6.05152
4.18529	6.05429
4.19539	6.05696
4.20543	6.05967
4.21537	6.06247
4.22533	6.06529
4.23554	6.06815
4.24552	6.07119
4.25556	6.07424
4.26578	6.07729
4.27569	6.08045
4.28589	6.08358
4.29606	6.08661
4.30611	6.08974
4.31607	6.09277
4.32634	6.09577
4.33631	6.09873
4.34643	6.10164
4.35642	6.10442
4.36648	6.10721
4.37649	6.1098
4.38657	6.11235
4.39649	6.11488
4.40671	6.11726
4.41681	6.1195
4.42676	6.12171
4.43671	6.12378
4.44699	6.12576
4.45681	6.12777
4.46692	6.12986
4.47685	6.132
4.48728	6.13428
4.49729	6.13666
4.50728	6.13915
4.51731	6.1417
4.52747	6.14429
4.53746	6.14694
4.54747	6.14967
4.55758	6.15239
4.56776	6.15509
4.57769	6.15785
4.58764	6.16057
4.59792	6.16322
4.60786	6.1659
4.618	6.16851
4.62812	6.17099
4.63814	6.17327
4.64839	6.17554
4.65827	6.1777
4.66851	6.17974
4.67851	6.18176
4.68847	6.18385
4.6987	6.18582
4.70869	6.18767
4.71883	6.18966
4.72873	6.19169
4.73889	6.19383
4.74902	6.19604
4.75891	6.19848
4.76907	6.20093
4.7791	6.20329
4.78906	6.20567
4.79907	6.20797
4.80942	6.21028
4.81931	6.21265
4.82942	6.21503
4.83957	6.21739
4.84957	6.21973
4.85977	6.22195
4.86968	6.22399
4.87969	6.22601
4.88973	6.22789
4.89987	6.22974
4.90982	6.23145
4.92011	6.23306
4.92995	6.23462
4.94011	6.23596
4.9503	6.23717
4.96024	6.23838
4.97039	6.23952
4.98041	6.24069
4.99045	6.24194
5.00057	6.24338
5.01049	6.24494
5.0207	6.24664
5.03059	6.24844
5.04058	6.25029
5.05099	6.25209
5.06082	6.25392
5.07094	6.25583
5.08088	6.25772
5.09096	6.25973
5.10107	6.26171
5.11123	6.26371
5.12125	6.26551
5.13157	6.26722
5.1413	6.26886
5.15148	6.27043
5.16162	6.2719
5.17169	6.27339
5.18186	6.27469
5.1919	6.27587
5.2018	6.277
5.21184	6.27799
5.22196	6.27897
5.23195	6.28007
5.24209	6.28122
5.25209	6.2824
5.26221	6.28367
5.27214	6.28504
5.28224	6.28653
5.29234	6.28813
5.30238	6.28985
5.31244	6.29167
5.32275	6.29354
5.33265	6.29535
5.34273	6.29725
5.35248	6.29913
5.3629	6.30111
5.3729	6.30307
5.38298	6.30501
5.39306	6.30685
5.40297	6.30857
5.41322	6.31016
5.42323	6.31166
5.43336	6.31312
5.44338	6.31447
5.45327	6.31577
5.46344	6.31694
5.47362	6.31807
5.48353	6.31922
5.49365	6.3204
5.50383	6.32159
5.51394	6.32299
5.52391	6.32439
5.53402	6.32581
5.54401	6.32726
5.55395	6.32882
5.56413	6.33037
5.5742	6.33198
5.58442	6.33371
5.59435	6.33546
5.60445	6.33718
5.61454	6.33891
5.62452	6.34064
5.63468	6.34225
5.64484	6.34371
5.65486	6.34513
5.66476	6.34615
5.67498	6.34716
5.68436	6.34812
5.69485	6.34909
5.70501	6.34998
5.71521	6.35095
5.7254	6.35174
5.73521	6.35246
5.74539	6.35312
5.75531	6.35373
5.76539	6.35454
5.77551	6.35541
5.78563	6.35635
5.79562	6.35753
5.80549	6.35884
5.81578	6.36009
5.8259	6.36145
5.83575	6.36295
5.84587	6.36437
5.85612	6.36581
5.86598	6.36736
5.87607	6.36895
5.88621	6.3704
5.89639	6.37186
5.90625	6.3733
5.9164	6.37463
5.92641	6.37586
5.93647	6.37704
5.94666	6.3781
5.95679	6.37893
5.96694	6.37967
5.97687	6.38023
5.98702	6.38077
5.99703	6.3812
6.00729	6.38168
6.01721	6.38214
6.02723	6.3827
6.03737	6.38335
6.04738	6.38425
6.05737	6.38529
6.06751	6.38651
6.07744	6.38791
6.0874	6.38927
6.09765	6.39062
6.10751	6.3921
6.11754	6.3935
6.12781	6.39489
6.13777	6.39636
6.14781	6.39784
6.15801	6.39919
6.16809	6.40053
6.17798	6.40184
6.18816	6.40302
6.19828	6.40402
6.20826	6.40499
6.21844	6.40596
6.22834	6.40674
6.23857	6.40745
6.24855	6.40814
6.25856	6.40877
6.26859	6.40933
6.2786	6.40983
6.28882	6.41042
6.29875	6.41107
6.309	6.41176
6.31906	6.41251
6.32904	6.41347
6.33907	6.41454
6.34915	6.4157
6.3593	6.41693
6.36945	6.41817
6.37957	6.41936
6.38952	6.42057
6.39941	6.42177
6.4096	6.42293
6.41972	6.42407
6.42978	6.42519
6.43976	6.42617
6.44988	6.42695
6.46003	6.42763
6.46992	6.42811
6.48003	6.42854
6.48999	6.42884
6.50029	6.42908
6.51029	6.42927
6.52042	6.42953
6.53037	6.4298
6.54044	6.43015
6.55051	6.4306
6.56047	6.4312
6.57055	6.43197
6.58068	6.43279
6.59072	6.43367
6.60066	6.43467
6.61081	6.43564
6.621	6.43652
6.63108	6.43751
6.641	6.43846
6.65119	6.43935
6.66121	6.44031
6.67124	6.44127
6.68144	6.44214
6.69158	6.443
6.70156	6.44382
6.71164	6.44445
6.72171	6.44502
6.73156	6.44554
6.74178	6.44599
6.75183	6.44634
6.7618	6.44679
6.77184	6.44714
6.78221	6.44741
6.79208	6.44766
6.80218	6.44791
6.81235	6.44802
6.82241	6.4483
6.83234	6.44867
6.84246	6.44917
6.85258	6.44986
6.8626	6.45075
6.87281	6.45168
6.88277	6.45271
6.89275	6.4538
6.90264	6.45502
6.91269	6.45628
6.92289	6.45757
6.93286	6.45888
6.94295	6.4601
6.95307	6.46111
6.96304	6.46193
6.97322	6.46259
6.98314	6.4631
6.99325	6.46352
7.00349	6.46385
7.01356	6.46412
7.02368	6.46439
7.03369	6.46459
7.04372	6.46482
7.0537	6.46504
7.0637	6.4654
7.07385	6.46573
7.08403	6.46619
7.09405	6.46667
7.10394	6.46723
7.11406	6.46782
7.12425	6.46848
7.13421	6.4691
7.14435	6.46979
7.15435	6.47053
7.16439	6.47131
7.17453	6.47214
7.18455	6.47304
7.19467	6.47404
7.20469	6.47498
7.21494	6.4758
7.22493	6.47659
7.23479	6.47733
7.245	6.47779
7.25505	6.47821
7.26508	6.4787
7.27526	6.47892
7.28536	6.47915
7.29521	6.47936
7.30553	6.47946
7.31546	6.47951
7.32537	6.47974
7.33562	6.47994
7.34555	6.48035
7.35562	6.48092
7.36575	6.48155
7.3758	6.48226
7.38576	6.48304
7.39596	6.48389
7.40595	6.48475
7.41609	6.4857
7.42606	6.48656
7.43641	6.48745
7.44626	6.48831
7.45639	6.48909
7.46651	6.48976
7.47652	6.49046
7.48649	6.49102
7.49656	6.49146
7.50666	6.4919
7.51656	6.49225
7.52685	6.49257
7.53678	6.49286
7.54708	6.49304
7.55717	6.49301
7.56709	6.49299
7.57699	6.49297
7.5871	6.49298
7.59732	6.49312
7.60727	6.49356
7.61734	6.49412
7.62762	6.49479
7.63737	6.49548
7.64758	6.49629
7.65763	6.49708
7.66768	6.49793
7.67769	6.49885
7.68785	6.49992
7.69806	6.50098
7.7081	6.50204
7.71796	6.50312
7.72811	6.50403
7.73817	6.50492
7.74816	6.50572
7.75846	6.50634
7.76848	6.50678
7.77842	6.50713
7.78852	6.50724
7.79847	6.50719
7.8086	6.50708
7.81876	6.50694
7.8287	6.50678
7.8389	6.5066
7.849	6.50653
7.85873	6.50656
7.86893	6.50661
7.87911	6.50671
7.8891	6.50708
7.89885	6.50747
7.90917	6.50798
7.91911	6.5086
7.92917	6.50934
7.93931	6.51002
7.94935	6.5108
7.95951	6.51152
7.96969	6.51219
7.97953	6.51285
7.98949	6.51347
7.99977	6.51395
8.00988	6.51435
8.01998	6.51466
8.02999	6.51488
8.03998	6.51499
8.05025	6.51498
8.06024	6.51491
8.07017	6.51482
8.08031	6.51471
8.09048	6.51451
8.10066	6.51432
8.11059	6.51413
8.12072	6.51399
8.13083	6.51386
8.14079	6.51388
8.15083	6.51403
8.16083	6.51427
8.17087	6.5145
8.18098	6.51478
8.19107	6.51506
8.20125	6.51542
8.21114	6.51591
8.22115	6.51649
8.23125	6.5172
8.24131	6.51795
8.25144	6.51869
8.26152	6.51931
8.27163	6.51985
8.28162	6.5202
8.29174	6.5205
8.30155	6.52065
8.3119	6.52078
8.32174	6.52081
8.33205	6.52075
8.34208	6.52061
8.3521	6.52052
8.36214	6.52034
8.37234	6.5202
8.38231	6.52023
8.39231	6.52035
8.40242	6.52054
8.41233	6.52093
8.42254	6.5215
8.43257	6.52206
8.44279	6.52281
8.45275	6.52361
8.46296	6.5244
8.47292	6.52521
8.483	6.52606
8.49315	6.52675
8.50309	6.52754
8.51318	6.5282
8.52341	6.52875
8.53329	6.52919
8.54348	6.52958
8.55329	6.52973
8.56347	6.52992
8.57341	6.53
8.58367	6.53
8.59362	6.5299
8.6037	6.52981
8.61384	6.52954
8.62385	6.52932
8.63385	6.5291
8.64412	6.529
8.65407	6.529
8.66408	6.52917
8.67417	6.5294
8.68416	6.52979
8.69418	6.53023
8.70426	6.53071
8.71427	6.53129
8.72431	6.53205
8.73439	6.53276
8.74475	6.53341
8.75462	6.53402
8.7646	6.53458
8.77465	6.53499
8.78467	6.5355
8.79488	6.53592
8.805	6.53624
8.8151	6.53639
8.82509	6.53651
8.83508	6.53639
8.8454	6.53614
8.85534	6.53588
8.86532	6.53562
8.87555	6.53529
8.88557	6.53494
8.89567	6.53475
8.90561	6.53465
8.91578	6.53472
8.92589	6.53483
8.9359	6.53518
8.94593	6.53561
8.956	6.53599
8.96598	6.53641
8.97596	6.53684
8.98625	6.53734
8.99613	6.5379
9.00623	6.5385
9.01649	6.53908
9.02637	6.5397
9.03654	6.54024
9.04651	6.5407
9.05653	6.54123
9.06652	6.54177
9.07661	6.54231
9.08678	6.54277
9.09695	6.54312
9.10694	6.54341
9.11694	6.54343
9.12735	6.54335
9.13713	6.54321
9.14722	6.54305
9.15738	6.54287
9.16716	6.54282
9.17749	6.5429
9.18736	6.5432
9.19742	6.54366
9.20768	6.54431
9.2176	6.54512
9.22777	6.54602
9.23768	6.54688
9.24771	6.54787
9.25772	6.54886
9.26792	6.54989
9.278	6.55088
9.28802	6.5519
9.29817	6.55263
9.3084	6.55321
9.31819	6.55363
9.32844	6.55388
9.33863	6.55396
9.34856	6.55414
9.35856	6.55417
9.36881	6.55404
9.37873	6.55394
9.38866	6.55375
9.39883	6.55343
9.40885	6.55324
9.41875	6.55316
9.42903	6.55312
9.43912	6.55311
9.44928	6.55325
9.45914	6.55346
9.4691	6.55377
9.47925	6.55404
9.48943	6.55449
9.49934	6.55502
9.50939	6.55553
9.51964	6.55603
9.52964	6.55659
9.53964	6.55711
9.54963	6.55759
9.55968	6.55804
9.56986	6.55837
9.57995	6.55862
9.58994	6.55876
9.60008	6.55877
9.60998	6.55866
9.62007	6.5585
9.63019	6.55828
9.6405	6.55798
9.65054	6.5576
9.66039	6.5572
9.67049	6.55684
9.68051	6.55651
9.69064	6.55623
9.70084	6.55611
9.71072	6.55606
9.72093	6.55602
9.73078	6.55611
9.74088	6.55636
9.75099	6.55666
9.76115	6.55711
9.77114	6.55775
9.7812	6.55843
9.79145	6.55911
9.80148	6.55987
9.81138	6.56068
9.8216	6.56137
9.83174	6.56191
9.84162	6.56243
9.85173	6.56248
9.86189	6.56252
9.87128	6.56247
9.88192	6.56251
9.89181	6.56251
9.90195	6.56269
9.9122	6.5627
9.92223	6.56273
9.9323	6.56268
9.94222	6.56256
9.95228	6.56259
9.96239	6.56266
9.97264	6.56283
9.98249	6.56321
9.99244	6.56375
10.0007	6.56411
10.0108	6.56472
10.0206	6.56536
10.0308	6.56596
10.0404	6.57471
10.0451	6.59732
10.0474	6.62172
10.0489	6.64513
10.0499	6.66321
10.0524	6.6833
10.0592	6.7054
10.0696	6.72951
10.0825	6.75554
10.0972	6.78349
10.1134	6.81327
10.1308	6.84488
10.1489	6.87825
10.1678	6.91328
10.1774	6.93142
10.1872	6.94997
10.197	6.96891
10.2069	6.98826
10.2168	7.00799
10.2266	7.0281
10.2366	7.0486
10.2465	7.06948
10.2565	7.0907
10.2664	7.11222
10.2764	7.13395
10.2865	7.15579
10.2965	7.17771
10.3064	7.19964
10.3166	7.22154
10.3267	7.24338
10.3367	7.2651
10.3469	7.2867
10.3571	7.30815
10.3673	7.3294
10.3776	7.35044
10.3878	7.37125
10.3979	7.39181
10.408	7.41212
10.4183	7.43215
10.4287	7.45191
10.4388	7.47138
10.449	7.49056
10.4592	7.50941
10.4694	7.52794
10.4798	7.54615
10.5007	7.58151
10.5217	7.61541
10.5424	7.64777
10.5632	7.67851
10.5838	7.70761
10.6044	7.73502
10.6251	7.76069
10.6457	7.78462
10.6663	7.80683
10.6868	7.8273
10.7075	7.84603
10.7385	7.8709
10.7696	7.89184
10.811	7.91372
10.8627	7.93192
10.9344	7.94227
11.0057	7.93763
11.0762	7.92125
11.1367	7.90087
11.1871	7.88097
11.2372	7.85934
11.287	7.837
11.3376	7.81474
11.3878	7.79316
11.4381	7.77259
11.4884	7.75307
11.5387	7.73465
11.5986	7.71427
11.6589	7.69573
11.7293	7.67631
11.7996	7.65866
11.8702	7.64294
11.9403	7.62937
12.0104	7.61781
12.0801	7.60743
12.1504	7.59804
12.2216	7.58972
12.2924	7.58226
12.3627	7.57527
12.4328	7.56895
12.5032	7.56292
12.5735	7.55713
12.6445	7.55181
12.7149	7.5474
12.7848	7.54367
12.8548	7.54034
12.9254	7.53727
12.9961	7.53475
13.0665	7.5327
13.1368	7.53056
13.2071	7.52835
13.278	7.52657
13.3484	7.52509
13.4187	7.52357
13.4894	7.52222
13.5598	7.52101
13.6301	7.52012
13.7003	7.51939
13.7708	7.51892
13.8412	7.51839
13.9117	7.51756
13.9826	7.5167
14.0525	7.51616
14.1228	7.51573
14.1932	7.51521
14.2639	7.51444
14.3349	7.5139
14.4057	7.51325
14.4756	7.51259
14.5457	7.51226
14.6156	7.51208
14.6859	7.5118
14.757	7.51174
14.8273	7.51231
14.8977	7.5135
14.9681	7.51492
15.0389	7.51612
15.1096	7.51719
15.1805	7.5183
15.2507	7.51914
15.3208	7.51984
15.3911	7.52051
15.4612	7.52085
15.5316	7.52118
15.6023	7.5219
15.673	7.52291
15.7435	7.52392
15.814	7.52499
15.8846	7.52626
15.955	7.52741
16.0256	7.5281
16.0961	7.52866
16.1663	7.52949
16.2362	7.53055
16.3064	7.53141
16.3771	7.53235
16.4482	7.53381
16.5187	7.53564
16.5889	7.53779
16.6591	7.54022
16.7297	7.54258
16.8005	7.54477
16.8713	7.54714
16.9414	7.54989
17.0111	7.55268
17.0813	7.55548
17.1522	7.55852
17.2228	7.56204
17.2935	7.5659
17.3638	7.56948
17.4342	7.57313
17.5048	7.57704
17.575	7.58076
17.6454	7.58403
17.7162	7.58714
17.7865	7.59009
17.8569	7.59306
17.9271	7.59606
17.9975	7.5987
18.0681	7.60106
18.1389	7.60314
18.209	7.60534
18.2795	7.60745
18.3497	7.6094
18.4204	7.61104
18.4912	7.61284
18.5621	7.6149
18.6322	7.61723
18.7023	7.62019
18.7725	7.62404
18.8425	7.62825
18.9134	7.63256
18.984	7.63742
19.0544	7.6428
19.1243	7.64831
19.195	7.65338
19.2659	7.65793
19.3367	7.66248
19.4074	7.66706
19.4772	7.67143
19.5475	7.67594
19.6178	7.68047
19.688	7.68484
19.7587	7.68968
19.8291	7.69489
19.8997	7.69989
19.97	7.70484
20.0407	7.70988
20.1112	7.71517
20.1817	7.72043
20.2525	7.72553
20.3227	7.7308
20.3929	7.73658
20.4627	7.74245
20.5331	7.7482
20.6039	7.75396
20.6748	7.75974
20.7452	7.76531
20.8153	7.77115
20.8863	7.77688
20.9563	7.78219
21.0274	7.78738
21.098	7.79274
21.1679	7.79821
21.2381	7.80346
21.3083	7.80816
21.3793	7.81265
21.4497	7.81718
21.5201	7.82153
21.5905	7.82587
21.6611	7.83047
21.7316	7.83521
21.8018	7.83959
21.8728	7.84431
21.9432	7.84913
22.0133	7.85389
22.0836	7.8585
22.1537	7.86294
22.2243	7.8672
22.295	7.87162
22.3659	7.87639
22.4359	7.88174
22.5058	7.88752
22.5765	7.89329
22.6472	7.89898
22.7185	7.9049
22.7888	7.91048
22.8587	7.91569
22.9289	7.92075
22.999	7.9255
23.0697	7.92981
23.1405	7.93433
23.2113	7.93928
23.2812	7.94456
23.3518	7.94958
23.4227	7.9544
23.4933	7.95925
23.5639	7.96426
23.6339	7.969
23.704	7.97374
23.7744	7.97873
23.8446	7.98385
23.9151	7.98945
23.9859	7.99562
24.0563	8.00184
24.1269	8.00801
24.1975	8.01439
24.2681	8.021
24.3383	8.02749
24.4088	8.03324
24.4792	8.03896
24.5496	8.04533
24.6193	8.05235
24.6895	8.05927
24.7606	8.06613
24.8315	8.07305
24.9021	8.0801
24.9722	8.08743
25.0426	8.09459
25.1128	8.10102
25.1837	8.10688
25.2546	8.11298
25.3247	8.11976
25.3946	8.12665
25.4648	8.13334
25.5357	8.13985
25.6062	8.14644
25.6768	8.15293
25.7474	8.15907
25.8176	8.16498
25.8881	8.1706
25.9583	8.1757
26.029	8.18091
26.0996	8.18643
26.1698	8.19216
26.2403	8.19791
26.3105	8.20381
26.381	8.20937
26.4515	8.21484
26.5224	8.21999
26.5924	8.22516
26.6627	8.23019
26.733	8.23496
26.8039	8.23929
26.8748	8.24417
26.9456	8.24911
27.0155	8.25391
27.0857	8.25879
27.1559	8.26368
27.2264	8.2683
27.2972	8.27287
27.3675	8.27762
27.4377	8.28237
27.508	8.28704
27.579	8.29161
27.6496	8.29629
27.7204	8.30113
27.7906	8.30573
27.8608	8.31032
27.9313	8.31529
28.0013	8.32022
28.0717	8.32492
28.1423	8.32989
28.2128	8.33517
28.2834	8.34046
28.354	8.34596
28.4246	8.35175
28.4949	8.35759
28.5654	8.36318
28.6362	8.36879
28.7066	8.37452
28.7763	8.38058
28.8464	8.38622
28.9169	8.39164
28.9879	8.39696
29.0587	8.40231
29.1289	8.4077
29.1993	8.4133
29.2698	8.41844
29.3404	8.42292
29.4116	8.42708
29.4816	8.43161
29.5514	8.43612
29.6214	8.44018
29.6922	8.44395
29.763	8.44815
29.8337	8.45259
29.904	8.45704
29.9744	8.4617
30.0449	8.46661
30.1155	8.47141
30.1859	8.47603
30.2566	8.48059
30.3268	8.48515
30.3969	8.48969
30.4672	8.49464
30.5376	8.49975
30.6078	8.50525
30.6789	8.5109
30.7489	8.51727
30.8195	8.52412
30.8898	8.53099
30.9604	8.5373
31.0312	8.54347
31.1021	8.54961
31.1721	8.55561
31.2422	8.56199
31.3123	8.56891
31.3825	8.576
31.4534	8.58329
31.5241	8.59105
31.5945	8.59919
31.6647	8.60731
31.7354	8.61475
31.8062	8.6216
31.8768	8.62814
31.9473	8.63428
32.0173	8.64017
32.0876	8.64636
32.158	8.65264
32.228	8.65889
32.2988	8.66557
32.3695	8.6728
32.4401	8.67995
32.5103	8.6871
32.5808	8.69417
32.6513	8.70116
32.7219	8.70795
32.7926	8.71451
32.8629	8.72149
32.933	8.72932
33.0027	8.73736
33.0731	8.74553
33.1443	8.75386
33.2152	8.76226
33.2855	8.77054
33.3557	8.77891
33.4262	8.78665
33.4964	8.79373
33.5677	8.80068
33.6381	8.80839
33.7078	8.81651
33.7778	8.82467
33.8484	8.83293
33.9193	8.84177
33.9897	8.85106
34.0601	8.86035
34.1303	8.86954
34.2011	8.87901
34.2714	8.88865
34.3417	8.89827
34.4127	8.90817
34.4828	8.91819
34.5532	8.92828
34.6236	8.93863
34.694	8.949
34.7644	8.95907
34.8351	8.96862
34.9058	8.97821
34.9756	8.98817
35.0459	8.99831
35.1167	9.00816
35.1875	9.0178
35.2587	9.02779
35.3289	9.03774
35.3987	9.04804
35.4689	9.05849
35.5389	9.06865
35.6097	9.07858
35.6804	9.08929
35.751	9.10065
35.8209	9.11252
35.8915	9.12402
35.9625	9.13486
36.0333	9.14543
36.1041	9.1559
36.1739	9.16585
36.244	9.17581
36.3142	9.18578
36.3842	9.19581
36.4549	9.20679
36.5256	9.21926
36.5962	9.23213
36.6664	9.24513
36.7371	9.25824
36.8077	9.27146
36.8782	9.28394
36.9489	9.29569
37.0192	9.30735
37.0893	9.31918
37.1588	9.33123
37.2294	9.34342
37.3005	9.35593
37.3714	9.36902
37.4416	9.38221
37.5119	9.39555
37.5828	9.40853
37.653	9.42076
37.7239	9.4326
37.7943	9.4444
37.864	9.45607
37.9342	9.4677
38.0048	9.47932
38.0756	9.49145
38.1461	9.504
38.2167	9.51631
38.287	9.52852
38.3576	9.5408
38.4279	9.55274
38.4983	9.56403
38.5692	9.57501
38.6394	9.58588
38.7097	9.59689
38.78	9.60851
38.8503	9.62041
38.9208	9.6323
38.9916	9.64408
39.0626	9.65603
39.1324	9.66794
39.2025	9.6794
39.2733	9.68965
39.3441	9.69919
39.4153	9.70871
39.4854	9.71802
39.5554	9.72755
39.6256	9.7373
39.6958	9.74668
39.7666	9.75583
39.8372	9.76568
39.9076	9.77609
39.9775	9.78651
40.0482	9.79607
40.1191	9.80522
40.1898	9.81497
40.2606	9.82506
40.3301	9.83503
40.4007	9.84527
40.4709	9.85561
40.5411	9.86585
40.6118	9.87662
40.6824	9.8876
40.7529	9.89795
40.8232	9.90787
40.894	9.91749
40.9644	9.92722
41.0351	9.93657
41.1058	9.94536
41.1762	9.95412
41.2463	9.96352
41.316	9.97273
41.3864	9.98156
41.4575	9.99009
41.5282	9.99866
41.5986	10.0072
41.6689	10.0163
41.7395	10.0253
41.8097	10.0336
41.8808	10.0418
41.9515	10.0508
42.0212	10.0605
42.0911	10.0703
42.1614	10.0796
42.2323	10.0888
42.3029	10.0986
42.3734	10.1085
42.4437	10.1184
42.5143	10.1286
42.5847	10.1386
42.655	10.1481
42.726	10.1579
42.7962	10.168
42.8663	10.1778
42.9366	10.1875
43.007	10.1966
43.0775	10.2054
43.1483	10.2144
43.2193	10.2238
43.289	10.234
43.3591	10.2447
43.4297	10.255
43.5006	10.2652
43.5719	10.2756
43.6422	10.2856
43.712	10.2954
43.7822	10.3053
43.8522	10.315
43.923	10.3246
43.9938	10.3353
44.0644	10.3467
44.1343	10.3587
44.205	10.3704
44.276	10.3816
44.3465	10.3928
44.4171	10.4036
44.4869	10.4138
44.5573	10.4244
44.6275	10.4357
44.6976	10.447
44.7682	10.4594
44.8388	10.4726
44.9093	10.4863
44.9798	10.5002
45.0505	10.5143
45.1209	10.528
45.1913	10.5411
45.2621	10.5534
45.3324	10.566
45.4026	10.5798
45.4721	10.5945
45.5425	10.6092
45.6134	10.624
45.6846	10.6392
45.7552	10.6545
45.8252	10.6702
45.8957	10.6847
45.9658	10.6977
46.0369	10.7103
46.1074	10.7241
46.1773	10.7387
46.2471	10.7537
46.3176	10.7683
46.3886	10.7834
46.4594	10.7991
46.5298	10.8147
46.6	10.8296
46.6706	10.8443
46.7409	10.8588
46.8111	10.8731
46.8822	10.8881
46.9525	10.9035
47.0227	10.9193
47.093	10.9357
47.1635	10.9522
47.234	10.9685
47.3046	10.9844
47.3754	11.0004
47.4452	11.0171
47.5152	11.0343
47.5857	11.0513
47.6567	11.0684
47.7279	11.0861
47.7981	11.104
47.868	11.1224
47.9382	11.1407
48.0084	11.1584
48.0792	11.1753
48.1499	11.1926
48.2203	11.2101
48.2903	11.2276
48.3609	11.2446
48.432	11.2611
48.5027	11.2777
48.5732	11.2946
48.6432	11.3111
48.7134	11.3278
48.7838	11.3446
48.8538	11.3607
48.9245	11.3769
48.9953	11.3937
49.0658	11.4103
49.136	11.4274
49.2067	11.4453
49.277	11.4634
49.3475	11.481
49.4185	11.4982
49.489	11.5157
49.5589	11.5337
49.6285	11.5513
49.6989	11.5681
49.7701	11.5852
49.8408	11.6032
49.9111	11.6219
49.9815	11.6413
50.0017	11.6468
50.0721	11.6655
50.1435	11.6754
50.1964	11.6528
50.2287	11.6265
50.2502	11.6041
50.2723	11.5781
50.2943	11.5487
50.3165	11.5161
50.3388	11.4803
50.3501	11.4613
50.3612	11.4415
50.3703	11.4211
50.3766	11.3998
50.3805	11.3779

## Sheet: cylinder PLA_30 4
cylinder PLA_30 4	cylinder PLA_30 4
Stauchung	Standardkraft
%	MPa
0	0.223327
0.000123197	0.221532
0.00023166	0.220185
0.000318516	0.219085
0.000389488	0.218169
0.000360727	0.218431
0.000146042	0.221838
0.00412854	0.22853
0.010572	0.234044
0.0173819	0.241875
0.024798	0.251161
0.0318343	0.261407
0.0389432	0.271635
0.0461138	0.281692
0.0531299	0.291575
0.0602298	0.301356
0.067103	0.310987
0.0743015	0.320558
0.0814888	0.330083
0.0884997	0.339609
0.0955465	0.349177
0.102523	0.358778
0.1096	0.368467
0.11666	0.378337
0.123664	0.388388
0.130641	0.398625
0.137639	0.409071
0.144759	0.419721
0.151619	0.430494
0.158748	0.441373
0.165928	0.45238
0.172939	0.463483
0.179911	0.474723
0.186938	0.486095
0.194042	0.497604
0.200946	0.509302
0.208006	0.521213
0.214967	0.533241
0.221972	0.545379
0.229083	0.55767
0.236209	0.570085
0.243148	0.582595
0.250119	0.595276
0.257293	0.608106
0.263959	0.621103
0.271172	0.634361
0.278223	0.647885
0.285168	0.661619
0.292181	0.675598
0.299326	0.689737
0.306243	0.704092
0.313316	0.718622
0.320224	0.733271
0.32743	0.748059
0.334436	0.762927
0.341395	0.777918
0.34866	0.793097
0.355485	0.808363
0.3625	0.823744
0.369597	0.839315
0.376649	0.855017
0.38362	0.870867
0.390678	0.886848
0.397747	0.902892
0.404894	0.91907
0.411787	0.93544
0.41877	0.951894
0.425762	0.968471
0.432862	0.985183
0.439719	1.00211
0.446843	1.01912
0.453904	1.03628
0.461136	1.05351
0.467959	1.07083
0.475059	1.0882
0.482331	1.10558
0.48915	1.12296
0.496256	1.14037
0.503185	1.15784
0.510436	1.17535
0.517286	1.19289
0.52435	1.21051
0.531523	1.22815
0.538545	1.24575
0.54562	1.26342
0.552504	1.28105
0.5595	1.29866
0.566434	1.3163
0.573468	1.33385
0.580635	1.35142
0.587755	1.36905
0.594684	1.38666
0.601779	1.40424
0.608806	1.4218
0.615833	1.43931
0.622783	1.45691
0.629782	1.47452
0.636662	1.49216
0.642981	1.50727
0.649088	1.5225
0.657186	1.54288
0.665071	1.56329
0.673112	1.58381
0.681286	1.60442
0.68813	1.62252
0.695186	1.64075
0.702222	1.65897
0.709195	1.67718
0.716497	1.69548
0.723328	1.71381
0.730335	1.73213
0.737366	1.75043
0.744555	1.76869
0.751539	1.78693
0.758592	1.80516
0.765711	1.82324
0.773757	1.84379
0.781943	1.86436
0.789793	1.88477
0.797884	1.90501
0.806031	1.92523
0.813909	1.94544
0.8221	1.96561
0.830154	1.9856
0.838288	2.00558
0.846241	2.02569
0.854072	2.04585
0.862124	2.06603
0.870458	2.08631
0.87835	2.1068
0.886415	2.12724
0.894505	2.14771
0.902641	2.168
0.910581	2.18829
0.918889	2.20853
0.926772	2.22862
0.934914	2.2487
0.943061	2.26878
0.950958	2.28877
0.959081	2.30871
0.966937	2.32856
0.975066	2.34832
0.983105	2.36816
0.991088	2.38791
0.999287	2.40765
1.00728	2.42729
1.01547	2.44683
1.02338	2.46634
1.03147	2.4856
1.03985	2.50476
1.04765	2.52388
1.05575	2.54289
1.06374	2.56196
1.07187	2.58094
1.07989	2.60007
1.088	2.61929
1.09576	2.63852
1.10413	2.65794
1.11191	2.67744
1.11986	2.697
1.12821	2.71662
1.13618	2.73622
1.14423	2.75586
1.15218	2.77558
1.16031	2.79521
1.16827	2.81485
1.17643	2.8345
1.18445	2.85399
1.19258	2.87344
1.20068	2.89274
1.20858	2.91185
1.21666	2.93085
1.2248	2.94974
1.23294	2.96854
1.24094	2.98717
1.2491	3.00573
1.257	3.02427
1.2649	3.04271
1.27311	3.06103
1.28101	3.07934
1.28896	3.0977
1.29728	3.11616
1.30526	3.13456
1.31341	3.15304
1.3212	3.17166
1.32933	3.19032
1.33737	3.20898
1.34537	3.22762
1.35368	3.24636
1.36172	3.26511
1.36961	3.28369
1.37782	3.30236
1.38579	3.32098
1.3937	3.33951
1.40165	3.35801
1.40971	3.37638
1.41793	3.3947
1.42598	3.41276
1.43498	3.43291
1.4441	3.45291
1.45314	3.47269
1.46224	3.49236
1.47111	3.5119
1.48049	3.53123
1.48963	3.55033
1.49863	3.56924
1.50765	3.588
1.5167	3.60661
1.52566	3.62529
1.53491	3.64406
1.54388	3.66286
1.55305	3.6817
1.56194	3.70051
1.57095	3.71939
1.5801	3.73818
1.58924	3.75701
1.5983	3.77587
1.60725	3.79467
1.61651	3.81344
1.62555	3.83211
1.63439	3.85067
1.64358	3.86895
1.65278	3.88711
1.66276	3.90698
1.67279	3.92667
1.68249	3.94617
1.69268	3.96568
1.70286	3.98508
1.71298	4.00437
1.72315	4.02346
1.73312	4.04241
1.74312	4.06116
1.75328	4.07988
1.7632	4.09862
1.77343	4.11738
1.78344	4.13622
1.7934	4.15512
1.8036	4.17394
1.81363	4.19282
1.82362	4.2118
1.83363	4.23062
1.84386	4.24943
1.85388	4.26816
1.86404	4.28664
1.87418	4.30485
1.8841	4.32281
1.89423	4.34052
1.90425	4.35804
1.91443	4.37545
1.92442	4.39259
1.93465	4.40957
1.94462	4.42626
1.95476	4.44277
1.96469	4.45907
1.97497	4.47528
1.98488	4.49139
1.99507	4.50749
2.00501	4.52358
2.01492	4.53973
2.02507	4.55592
2.03512	4.57213
2.04527	4.5883
2.05527	4.60438
2.06522	4.62047
2.07522	4.6364
2.08545	4.65225
2.09537	4.66811
2.10551	4.68393
2.11558	4.69946
2.12575	4.71493
2.13568	4.73022
2.14585	4.74527
2.15573	4.75996
2.16605	4.77458
2.17589	4.78888
2.18619	4.80287
2.19609	4.81669
2.20608	4.83044
2.21623	4.84401
2.22636	4.85752
2.23654	4.87108
2.24642	4.88457
2.2566	4.89808
2.26646	4.91165
2.27662	4.92541
2.28664	4.93916
2.29678	4.95301
2.3069	4.96679
2.31706	4.98045
2.32696	4.99399
2.33696	5.00744
2.34706	5.02081
2.3571	5.03398
2.36731	5.04707
2.37738	5.0599
2.38745	5.07252
2.39747	5.08478
2.40765	5.09689
2.41752	5.10868
2.42788	5.12026
2.43786	5.13158
2.44796	5.14284
2.45792	5.15406
2.46785	5.1653
2.47806	5.17662
2.48807	5.18822
2.49791	5.19983
2.50824	5.21149
2.51822	5.22319
2.52833	5.23495
2.53838	5.24646
2.54856	5.25809
2.5584	5.26947
2.56869	5.28074
2.5786	5.2919
2.58872	5.30303
2.59884	5.31396
2.60898	5.32487
2.61904	5.33564
2.62917	5.34605
2.63923	5.35635
2.64892	5.36644
2.65923	5.37632
2.66935	5.38602
2.67938	5.39574
2.68942	5.40526
2.69952	5.41459
2.70968	5.42386
2.71968	5.43311
2.72965	5.44236
2.73977	5.45164
2.74983	5.46099
2.75996	5.47033
2.76991	5.47974
2.78005	5.48904
2.79019	5.49828
2.80009	5.5075
2.81017	5.51675
2.82015	5.52588
2.83031	5.53495
2.84031	5.54396
2.8503	5.55286
2.86036	5.5615
2.87062	5.56999
2.88063	5.57833
2.8907	5.58641
2.90083	5.5943
2.91074	5.60204
2.92083	5.6097
2.93095	5.6172
2.94103	5.62472
2.95093	5.63222
2.9609	5.6398
2.97113	5.64732
2.98125	5.65495
2.99118	5.66262
3.00132	5.67025
3.01143	5.67785
3.02134	5.68544
3.03156	5.6929
3.04156	5.70028
3.05155	5.70771
3.06161	5.71511
3.07185	5.72249
3.08177	5.72992
3.09186	5.73723
3.10198	5.74425
3.11217	5.75114
3.122	5.75793
3.13223	5.76441
3.14228	5.77077
3.15232	5.77717
3.16241	5.78328
3.17267	5.78928
3.18246	5.79519
3.19279	5.80096
3.20271	5.80668
3.21258	5.81253
3.22287	5.8183
3.23284	5.82428
3.24296	5.8304
3.25311	5.83647
3.26299	5.84263
3.27296	5.84884
3.28308	5.85513
3.29313	5.86134
3.30336	5.86768
3.31314	5.87391
3.32327	5.88018
3.33331	5.88623
3.34345	5.89219
3.35364	5.89791
3.36366	5.90344
3.3739	5.90871
3.38376	5.91388
3.39395	5.91887
3.40409	5.92377
3.41408	5.92857
3.42427	5.93318
3.43419	5.93754
3.44429	5.9418
3.4541	5.94597
3.46424	5.95011
3.47445	5.95434
3.48438	5.95879
3.49442	5.96333
3.5047	5.96795
3.51454	5.97259
3.52471	5.97731
3.53471	5.98199
3.54483	5.98675
3.55481	5.99161
3.56501	5.99654
3.57518	6.00136
3.58507	6.00607
3.59506	6.01071
3.60508	6.01516
3.61532	6.01956
3.62514	6.02387
3.6354	6.028
3.64542	6.03202
3.65537	6.03582
3.66565	6.03939
3.67548	6.04285
3.68561	6.04627
3.69577	6.04951
3.70579	6.05278
3.71591	6.05606
3.72586	6.05944
3.73596	6.06296
3.74604	6.06656
3.756	6.07032
3.76599	6.07424
3.77606	6.07823
3.78615	6.08225
3.79634	6.08647
3.80625	6.09069
3.81631	6.09497
3.82642	6.09913
3.83657	6.10324
3.84652	6.10722
3.8565	6.11109
3.86672	6.11474
3.87676	6.11834
3.88683	6.12184
3.89694	6.12529
3.90691	6.12865
3.91716	6.13195
3.92714	6.13519
3.9371	6.13842
3.9472	6.14161
3.95732	6.1447
3.9675	6.14785
3.97747	6.15104
3.98762	6.15426
3.99758	6.15748
4.00766	6.16082
4.0177	6.1642
4.02774	6.16753
4.03785	6.17079
4.04788	6.17413
4.05787	6.17746
4.06799	6.18088
4.07805	6.18442
4.08803	6.18805
4.09809	6.19162
4.10816	6.19518
4.11831	6.19851
4.12834	6.2017
4.13821	6.20467
4.14852	6.20747
4.15832	6.21012
4.16881	6.21267
4.17859	6.21504
4.18885	6.21734
4.19885	6.21959
4.20886	6.22181
4.21902	6.22409
4.22902	6.22632
4.239	6.22863
4.24906	6.231
4.25911	6.23341
4.26932	6.23586
4.27922	6.23859
4.28916	6.24133
4.29953	6.24416
4.30943	6.24708
4.31954	6.25003
4.32961	6.25284
4.33966	6.25579
4.34963	6.25864
4.35983	6.26152
4.36979	6.2643
4.3801	6.26707
4.39012	6.26963
4.40018	6.27213
4.41012	6.27441
4.42019	6.27673
4.43013	6.27894
4.44028	6.28112
4.45045	6.2832
4.46048	6.28525
4.47044	6.28707
4.48058	6.28887
4.49049	6.29063
4.50071	6.29242
4.5107	6.29437
4.52078	6.2965
4.5309	6.2987
4.54086	6.30108
4.55088	6.30357
4.56095	6.30604
4.57088	6.3086
4.58092	6.31129
4.59102	6.31396
4.60132	6.31662
4.61117	6.3194
4.62122	6.32211
4.63128	6.32471
4.64134	6.32726
4.65158	6.32967
4.66163	6.33182
4.67178	6.33377
4.68175	6.33564
4.69162	6.33732
4.70185	6.33889
4.71193	6.34042
4.72188	6.34196
4.73199	6.3433
4.74222	6.34464
4.75222	6.34608
4.762	6.34767
4.77228	6.34934
4.78243	6.35117
4.79237	6.35324
4.80237	6.3553
4.81251	6.35734
4.82256	6.35949
4.83253	6.36164
4.84263	6.36386
4.85261	6.36617
4.86292	6.36842
4.87292	6.37063
4.88282	6.37282
4.893	6.37488
4.90293	6.37681
4.91299	6.3788
4.92299	6.38067
4.93326	6.3825
4.94332	6.38411
4.95349	6.38561
4.96349	6.38699
4.97351	6.38818
4.98358	6.38928
4.99351	6.39043
5.0036	6.39153
5.01387	6.39268
5.02361	6.39397
5.03387	6.39546
5.0437	6.39707
5.05407	6.39887
5.06394	6.40077
5.07392	6.40271
5.08429	6.40458
5.09417	6.40649
5.1043	6.40845
5.11414	6.41043
5.12419	6.41245
5.13436	6.41446
5.14454	6.41641
5.15453	6.41813
5.16482	6.4197
5.17466	6.42113
5.18472	6.42238
5.19486	6.42359
5.20486	6.42477
5.21506	6.42583
5.22511	6.42683
5.23505	6.42785
5.24522	6.42878
5.25519	6.42983
5.2652	6.43094
5.27527	6.43217
5.28526	6.43345
5.29542	6.43483
5.30532	6.43625
5.31545	6.43772
5.32558	6.43923
5.33557	6.44085
5.34563	6.44248
5.3559	6.44414
5.36593	6.44575
5.37582	6.44752
5.38565	6.44931
5.39598	6.45122
5.40591	6.45313
5.41606	6.45507
5.42623	6.45684
5.43622	6.45842
5.44639	6.45989
5.45635	6.46123
5.46643	6.46254
5.47634	6.46374
5.48639	6.4649
5.49668	6.46592
5.50679	6.46692
5.51667	6.46787
5.5268	6.46888
5.53703	6.46994
5.54691	6.47116
5.55684	6.47245
5.5671	6.4738
5.57702	6.47523
5.58703	6.4768
5.59721	6.4784
5.60721	6.48004
5.61739	6.48182
5.6274	6.48362
5.63752	6.48531
5.64759	6.487
5.65757	6.48869
5.66775	6.49025
5.67788	6.49161
5.68782	6.49296
5.69787	6.49389
5.70809	6.49483
5.71739	6.49565
5.72806	6.49646
5.73793	6.49723
5.74806	6.49808
5.75831	6.49874
5.76826	6.49943
5.77837	6.50009
5.78828	6.50075
5.79839	6.50162
5.8084	6.5025
5.81866	6.50344
5.82855	6.50456
5.83849	6.50577
5.84866	6.50692
5.85887	6.50821
5.86875	6.5096
5.87876	6.51092
5.88906	6.51231
5.8989	6.51383
5.90897	6.51543
5.91911	6.51693
5.92919	6.51847
5.93925	6.51987
5.9493	6.52117
5.95931	6.52228
5.96946	6.52333
5.97956	6.52424
5.98969	6.52498
5.99974	6.52564
6.00969	6.52616
6.01991	6.52668
6.02988	6.52715
6.04007	6.52769
6.05005	6.52823
6.0601	6.52887
6.07029	6.52954
6.08002	6.5304
6.09011	6.53138
6.10029	6.53248
6.1103	6.53377
6.12022	6.53505
6.13043	6.53638
6.14034	6.53789
6.15043	6.53936
6.16064	6.54085
6.17056	6.54237
6.18065	6.54392
6.19075	6.54522
6.20096	6.54652
6.21084	6.5478
6.22085	6.54893
6.23107	6.54989
6.24106	6.55092
6.25112	6.55189
6.26123	6.55259
6.27139	6.55324
6.28135	6.55381
6.29129	6.5543
6.30137	6.5548
6.31139	6.55531
6.32159	6.55597
6.33142	6.55668
6.3417	6.55745
6.35165	6.55824
6.36182	6.55926
6.37183	6.5603
6.38197	6.56143
6.39208	6.56267
6.40207	6.56391
6.41225	6.5651
6.42209	6.5664
6.43205	6.56774
6.44228	6.56901
6.4524	6.57025
6.46237	6.57144
6.47233	6.57248
6.48248	6.57327
6.4926	6.57401
6.50245	6.57455
6.5127	6.57509
6.52268	6.57547
6.53293	6.57585
6.54286	6.57609
6.55306	6.57638
6.56301	6.57663
6.57301	6.5769
6.58316	6.57723
6.59306	6.57772
6.60317	6.57834
6.61332	6.57896
6.62326	6.57972
6.63317	6.58064
6.64333	6.58157
6.6537	6.58249
6.66368	6.5835
6.67364	6.58447
6.68379	6.58531
6.69385	6.5862
6.70368	6.58704
6.71394	6.58784
6.72407	6.58861
6.73415	6.58936
6.74424	6.58988
6.75421	6.59041
6.76402	6.59084
6.77436	6.59117
6.78444	6.59138
6.7944	6.5917
6.80433	6.59191
6.81471	6.59209
6.82462	6.59231
6.83469	6.59262
6.84474	6.59286
6.85502	6.59325
6.86486	6.5938
6.87491	6.59444
6.8851	6.59519
6.89501	6.5961
6.90516	6.597
6.9153	6.59793
6.92515	6.59892
6.93516	6.60003
6.94523	6.60113
6.95536	6.60232
6.96532	6.60356
6.97533	6.60472
6.98553	6.60575
6.99552	6.60664
7.00554	6.60733
7.01568	6.60784
7.02571	6.60826
7.03583	6.60861
7.04597	6.60889
7.05609	6.60921
7.06593	6.60946
7.07617	6.6097
7.08614	6.6099
7.0961	6.6102
7.10626	6.61045
7.11639	6.61087
7.12632	6.61141
7.13636	6.61204
7.14649	6.6127
7.15654	6.61349
7.16654	6.6142
7.1768	6.61486
7.18668	6.61557
7.19669	6.61631
7.20691	6.61707
7.21685	6.61793
7.2269	6.61884
7.23707	6.61963
7.24718	6.62028
7.25722	6.62089
7.26705	6.62137
7.27725	6.62157
7.28743	6.62181
7.29737	6.62201
7.30762	6.62189
7.31761	6.62174
7.32764	6.62157
7.33784	6.6212
7.34782	6.62085
7.3576	6.62072
7.36787	6.6205
7.37791	6.62054
7.38793	6.62074
7.39811	6.62105
7.408	6.62149
7.41801	6.62217
7.42823	6.62293
7.4382	6.62382
7.44843	6.62479
7.4583	6.62574
7.46864	6.62669
7.47836	6.62762
7.4886	6.62848
7.49866	6.62921
7.50879	6.62992
7.5187	6.63046
7.52873	6.63086
7.53898	6.63124
7.5488	6.63155
7.55899	6.6318
7.56897	6.63201
7.57917	6.63212
7.58941	6.63207
7.59921	6.63201
7.60919	6.632
7.61922	6.63199
7.62949	6.63209
7.63947	6.63248
7.64945	6.63303
7.65969	6.63364
7.66962	6.63431
7.67968	6.63504
7.6898	6.6357
7.69985	6.63639
7.70983	6.63723
7.72001	6.63815
7.73031	6.63906
7.74024	6.64002
7.75	6.64096
7.76026	6.64169
7.77029	6.64243
7.78028	6.64311
7.79054	6.6436
7.80051	6.64398
7.81044	6.64431
7.82066	6.64444
7.83057	6.64445
7.8407	6.64441
7.85074	6.64426
7.86083	6.64407
7.87093	6.64384
7.88105	6.64368
7.89083	6.64369
7.90089	6.64376
7.91114	6.64384
7.92119	6.64421
7.93084	6.64466
7.94117	6.64515
7.95117	6.6458
7.96121	6.64657
7.9713	6.64733
7.98138	6.64813
7.99151	6.64887
8.00171	6.64949
8.01154	6.65012
8.02152	6.65062
8.03174	6.65099
8.04193	6.6513
8.05199	6.65157
8.06204	6.65175
8.07196	6.65186
8.08219	6.65189
8.09214	6.65184
8.10214	6.65176
8.11223	6.65164
8.12235	6.65145
8.13252	6.65123
8.1425	6.65106
8.15268	6.65091
8.16269	6.65079
8.17271	6.65086
8.18274	6.65106
8.19273	6.65137
8.20278	6.65176
8.21285	6.65229
8.2229	6.65282
8.23317	6.65343
8.24305	6.65417
8.25299	6.65496
8.2631	6.65578
8.27325	6.65663
8.28334	6.6574
8.29333	6.65801
8.30344	6.65847
8.31352	6.6587
8.32356	6.65889
8.33328	6.65896
8.34373	6.659
8.35368	6.65897
8.36388	6.65896
8.37388	6.65884
8.38397	6.6588
8.39396	6.65869
8.40414	6.65869
8.41409	6.65881
8.42414	6.65904
8.43423	6.65939
8.44411	6.65991
8.45433	6.66061
8.46437	6.66127
8.47454	6.6621
8.48455	6.66289
8.49488	6.66367
8.50464	6.66443
8.51474	6.66526
8.52484	6.66598
8.5349	6.66677
8.54494	6.66745
8.55511	6.668
8.56502	6.66836
8.57512	6.66861
8.58505	6.66867
8.59512	6.6688
8.60512	6.66881
8.61543	6.66881
8.62531	6.66868
8.63548	6.66851
8.64556	6.66814
8.6555	6.6678
8.6656	6.66746
8.6758	6.66727
8.68581	6.66719
8.69576	6.66727
8.70586	6.66743
8.71587	6.66772
8.72585	6.66805
8.7359	6.66843
8.7459	6.66889
8.75594	6.66951
8.76602	6.67014
8.77633	6.67074
8.78627	6.67139
8.79628	6.67201
8.80635	6.67254
8.81634	6.67309
8.82661	6.67354
8.8367	6.67378
8.84674	6.67378
8.85679	6.67364
8.86667	6.67329
8.8769	6.67279
8.88697	6.67231
8.89695	6.67186
8.90709	6.67137
8.9172	6.67082
8.92732	6.67044
8.93712	6.67015
8.94736	6.67001
8.9574	6.67
8.96739	6.67024
8.97747	6.67055
8.98748	6.67078
8.99748	6.67109
9.0075	6.67136
9.01781	6.67172
9.02774	6.67213
9.03778	6.67259
9.04796	6.67303
9.05793	6.67354
9.06806	6.67393
9.07813	6.67428
9.08807	6.67469
9.09807	6.67513
9.10813	6.67557
9.11824	6.67597
9.12843	6.67622
9.13843	6.67636
9.14842	6.67627
9.15876	6.67602
9.16867	6.67568
9.17877	6.67533
9.18881	6.67504
9.19867	6.67483
9.20895	6.67474
9.21889	6.67484
9.2289	6.67504
9.23908	6.67538
9.24908	6.67577
9.25923	6.67625
9.26919	6.67675
9.27918	6.67738
9.28928	6.67799
9.29934	6.67866
9.30949	6.67931
9.3194	6.67988
9.32961	6.68023
9.33979	6.68045
9.34961	6.6805
9.35989	6.68036
9.37009	6.68008
9.37996	6.67985
9.38999	6.67939
9.40018	6.67876
9.41004	6.67816
9.42008	6.67747
9.43019	6.67665
9.44027	6.67601
9.45013	6.67548
9.46042	6.67503
9.4705	6.67466
9.4807	6.67441
9.4905	6.67422
9.50049	6.67417
9.51064	6.67411
9.52076	6.6742
9.5307	6.6744
9.54071	6.67457
9.55101	6.67467
9.56093	6.67487
9.57085	6.675
9.58095	6.67507
9.59099	6.67515
9.60115	6.6752
9.61122	6.67517
9.62126	6.67503
9.63142	6.67487
9.64127	6.67463
9.6514	6.67439
9.66139	6.67408
9.6717	6.67375
9.68174	6.67335
9.68383	6.67326
9.69359	6.67288
9.70374	6.67251
9.71385	6.67223
9.72295	6.68456
9.72682	6.70656
9.72847	6.72593
9.72991	6.75003
9.73068	6.76872
9.73231	6.78956
9.73757	6.81248
9.74701	6.83748
9.75901	6.86455
9.77313	6.89367
9.78903	6.92482
9.80609	6.958
9.82418	6.99314
9.8333	7.0114
9.84259	7.03011
9.85222	7.04926
9.86178	7.06886
9.87146	7.08888
9.88068	7.10932
9.8904	7.13016
9.90027	7.15139
9.91033	7.17302
9.92041	7.19503
9.93042	7.21738
9.94041	7.24005
9.95041	7.26296
9.96048	7.28601
9.97069	7.30914
9.98072	7.3323
9.99083	7.35543
10.0011	7.3785
10.0113	7.40145
10.0214	7.42426
10.0317	7.44689
10.0421	7.46929
10.0525	7.49146
10.063	7.51336
10.0733	7.53498
10.0836	7.55629
10.0939	7.57729
10.1042	7.59795
10.1146	7.61826
10.125	7.63821
10.1354	7.65778
10.1457	7.67697
10.156	7.69574
10.1666	7.71409
10.1875	7.7495
10.2081	7.78318
10.2288	7.8151
10.2494	7.84521
10.2698	7.87351
10.2904	7.89992
10.3109	7.92441
10.3316	7.94695
10.3523	7.96753
10.3729	7.98621
10.4037	8.01065
10.4347	8.03094
10.4756	8.05185
10.5377	8.07103
10.6094	8.07723
10.6804	8.06928
10.751	8.05102
10.8118	8.02925
10.8627	8.00844
10.9128	7.98643
10.9631	7.96405
11.0134	7.94175
11.0631	7.92004
11.113	7.89946
11.163	7.88052
11.2232	7.8599
11.283	7.84124
11.353	7.82206
11.4237	7.80565
11.4941	7.79149
11.5646	7.77882
11.6349	7.76751
11.7053	7.75729
11.7756	7.74796
11.8461	7.73906
11.9167	7.7312
11.9868	7.7245
12.0567	7.7188
12.1266	7.71322
12.1973	7.707
12.2686	7.70032
12.3395	7.69328
12.4096	7.68552
12.4797	7.67751
12.5501	7.66918
12.6204	7.66067
12.6914	7.65333
12.7616	7.64783
12.8311	7.6436
12.9011	7.64042
12.9719	7.63812
13.0424	7.63703
13.1129	7.63692
13.1831	7.63702
13.2533	7.63733
13.3241	7.63819
13.3943	7.63941
13.4648	7.64092
13.5355	7.64285
13.6057	7.6451
13.676	7.64765
13.7463	7.65063
13.8166	7.65373
13.887	7.65675
13.9576	7.65937
14.0284	7.66183
14.0982	7.66427
14.1685	7.6666
14.2392	7.66843
14.3098	7.66993
14.381	7.6715
14.4513	7.67297
14.521	7.67477
14.5912	7.67714
14.6611	7.67984
14.7315	7.68277
14.8024	7.68655
14.8728	7.69127
14.9429	7.69663
15.0136	7.70187
15.0845	7.70676
15.155	7.71155
15.2258	7.71625
15.2958	7.72058
15.3659	7.72476
15.4361	7.72882
15.5063	7.7327
15.5768	7.73695
15.6475	7.74195
15.718	7.74727
15.7884	7.75268
15.8589	7.7583
15.9295	7.76418
15.9999	7.76991
16.0705	7.77508
16.1409	7.77989
16.211	7.78461
16.2808	7.78923
16.3511	7.79344
16.4221	7.79762
16.493	7.80215
16.5633	7.80679
16.6334	7.8118
16.704	7.81687
16.7743	7.82161
16.8453	7.82609
16.9157	7.83072
16.9856	7.83544
17.0556	7.84005
17.1258	7.84452
17.1966	7.84927
17.2673	7.85454
17.3379	7.85996
17.4081	7.86531
17.4787	7.87071
17.549	7.87606
17.6193	7.88111
17.6898	7.88604
17.7603	7.89063
17.8303	7.89514
17.9009	7.89987
17.971	7.9052
18.0412	7.91053
18.1119	7.91577
18.183	7.92091
18.2529	7.92636
18.3232	7.93182
18.3935	7.93671
18.4643	7.94072
18.5353	7.9447
18.606	7.94839
18.6758	7.95207
18.746	7.95607
18.816	7.96032
18.8865	7.96449
18.9574	7.96886
19.0277	7.97355
19.0981	7.97824
19.1684	7.98232
19.2392	7.9854
19.31	7.98787
19.3808	7.99013
19.4509	7.99195
19.5209	7.99338
19.5913	7.99503
19.6614	7.99659
19.7319	7.99847
19.8024	8.00092
19.8728	8.00345
19.9432	8.00556
20.0138	8.00783
20.0845	8.01021
20.1547	8.01277
20.2255	8.01505
20.2959	8.01742
20.3662	8.02017
20.436	8.02352
20.5061	8.02671
20.5767	8.02998
20.6476	8.0334
20.7182	8.03681
20.7884	8.03999
20.8588	8.04345
20.9294	8.04663
20.9998	8.04944
21.0709	8.05217
21.141	8.0551
21.211	8.05798
21.2811	8.06074
21.3516	8.06335
21.4222	8.06625
21.4925	8.06947
21.563	8.07281
21.6334	8.07667
21.7039	8.08108
21.7743	8.08563
21.8447	8.0902
21.9156	8.09505
21.9857	8.09994
22.056	8.10472
22.126	8.10945
22.1964	8.11395
22.2668	8.11832
22.3376	8.12272
22.4079	8.1276
22.4781	8.13301
22.5483	8.13867
22.619	8.14402
22.6898	8.14928
22.761	8.15469
22.8308	8.15974
22.9008	8.16454
22.9709	8.16904
23.0409	8.17306
23.1121	8.17693
23.1826	8.18148
23.253	8.18639
23.323	8.19134
23.3939	8.19575
23.4647	8.19984
23.5353	8.20388
23.606	8.20752
23.6756	8.21046
23.746	8.2131
23.8162	8.21576
23.8864	8.21834
23.957	8.22139
24.0277	8.22472
24.0983	8.22792
24.1686	8.23093
24.2393	8.23407
24.3096	8.2372
24.38	8.23996
24.4506	8.24223
24.5207	8.24497
24.5909	8.24852
24.6606	8.25277
24.7312	8.25746
24.802	8.26278
24.8728	8.26866
24.9432	8.27496
25.0134	8.28151
25.0839	8.2877
25.1541	8.29307
25.2252	8.29781
25.2956	8.30242
25.3657	8.307
25.4357	8.31117
25.5059	8.31498
25.5769	8.31885
25.6474	8.32295
25.7179	8.32703
25.7881	8.33113
25.8584	8.3354
25.9289	8.33961
25.9991	8.34338
26.0699	8.34759
26.1404	8.35222
26.2105	8.35708
26.2809	8.36218
26.3511	8.36736
26.4216	8.37249
26.4923	8.37754
26.5631	8.38257
26.6329	8.38773
26.7029	8.39272
26.7736	8.39723
26.8444	8.40156
26.9156	8.40648
26.9859	8.41122
27.0557	8.41585
27.1259	8.42048
27.1962	8.42491
27.2669	8.42891
27.3375	8.43281
27.4079	8.43659
27.4779	8.44032
27.5484	8.44364
27.6194	8.44659
27.6899	8.44942
27.7607	8.45228
27.8308	8.45486
27.9009	8.45754
27.9713	8.46053
28.0413	8.46323
28.1117	8.46585
28.1823	8.46881
28.2529	8.47207
28.3234	8.47563
28.3939	8.47962
28.4644	8.48391
28.5346	8.48832
28.6056	8.49069
28.6763	8.49189
28.7468	8.49304
28.8165	8.49434
28.8862	8.4952
28.9566	8.49626
29.0275	8.49805
29.0979	8.5021
29.168	8.50896
29.2384	8.51727
29.3088	8.52571
29.3794	8.53422
29.4504	8.54316
29.5203	8.55273
29.59	8.5621
29.6601	8.57087
29.7309	8.57912
29.8018	8.58769
29.8724	8.59621
29.9427	8.60447
30.0133	8.61239
30.0837	8.62
30.1541	8.62713
30.2247	8.63408
30.2951	8.64077
30.3653	8.6472
30.4354	8.6535
30.5057	8.66013
30.576	8.66669
30.6465	8.67328
30.7176	8.67998
30.7874	8.68718
30.858	8.69461
30.9283	8.70169
30.9991	8.70819
31.0699	8.71479
31.1406	8.72107
31.2106	8.72707
31.2805	8.7333
31.3507	8.73964
31.4209	8.74591
31.492	8.75223
31.5625	8.75919
31.6328	8.76657
31.703	8.774
31.7736	8.78097
31.8443	8.78757
31.9149	8.7942
31.9853	8.80065
32.0552	8.80728
32.1257	8.81436
32.1959	8.82138
32.2661	8.82838
32.3369	8.83627
32.4073	8.84469
32.4777	8.85301
32.5482	8.8613
32.6187	8.86968
32.6889	8.87815
32.7595	8.88648
32.8302	8.89478
32.9004	8.90355
32.9703	8.91295
33.0405	8.92197
33.1112	8.93089
33.1823	8.93997
33.2527	8.94901
33.3228	8.958
33.3931	8.96724
33.4635	8.97622
33.534	8.98514
33.6051	8.99458
33.6751	9.0049
33.7449	9.01547
33.8152	9.02602
33.886	9.03635
33.9567	9.04709
34.0271	9.05796
34.0972	9.0686
34.1676	9.07929
34.2381	9.09037
34.3084	9.10161
34.3788	9.11322
34.4495	9.12511
34.5197	9.13725
34.5901	9.14935
34.6604	9.16187
34.7306	9.174
34.8009	9.18594
34.8718	9.19771
34.9419	9.20991
35.0121	9.22257
35.0823	9.23547
35.1532	9.24821
35.2242	9.26153
35.295	9.2751
35.365	9.28884
35.4349	9.303
35.5048	9.31701
35.5749	9.33063
35.6459	9.34407
35.7167	9.3579
35.7869	9.37198
35.8571	9.38582
35.9279	9.39849
35.9989	9.41043
36.0697	9.42205
36.1402	9.43271
36.21	9.44278
36.2802	9.45271
36.3502	9.46201
36.4205	9.47121
36.4914	9.48133
36.5619	9.49211
36.6323	9.50263
36.703	9.51286
36.7738	9.5228
36.844	9.53252
36.9146	9.54166
36.985	9.55039
37.0552	9.55927
37.1249	9.5688
37.1949	9.57854
37.2656	9.58894
37.3366	9.60006
37.4073	9.6116
37.4775	9.62314
37.5479	9.63473
37.6185	9.64582
37.689	9.65619
37.7599	9.66609
37.8299	9.67588
37.8997	9.68504
37.9701	9.69415
38.0409	9.7033
38.1115	9.71283
38.1819	9.72226
38.2523	9.73157
38.3228	9.74133
38.3931	9.7514
38.4634	9.7609
38.5338	9.76985
38.6047	9.77865
38.6748	9.78781
38.7451	9.79712
38.8153	9.80671
38.8855	9.81627
38.9559	9.82609
39.0268	9.83568
39.0973	9.84532
39.1674	9.85496
39.2377	9.86387
39.3083	9.8716
39.3792	9.87913
39.4503	9.88654
39.5201	9.89405
39.5901	9.90257
39.6601	9.91151
39.7303	9.9203
39.8013	9.92948
39.8718	9.93954
39.9421	9.95008
40.012	9.96059
40.0829	9.97009
40.1537	9.97943
40.2244	9.98931
40.2948	9.99933
40.3645	10.0094
40.4349	10.02
40.5051	10.0303
40.5755	10.0407
40.6463	10.0516
40.7166	10.0624
40.7871	10.0725
40.8574	10.0821
40.9283	10.0913
40.9987	10.1005
41.0694	10.109
41.14	10.1171
41.2103	10.1256
41.2802	10.1347
41.3499	10.1437
41.4205	10.1528
41.4915	10.1622
41.5621	10.172
41.6323	10.1825
41.7027	10.1941
41.7731	10.2062
41.8433	10.218
41.9145	10.2303
41.9849	10.2435
42.0547	10.2572
42.1246	10.2708
42.1952	10.2835
42.2658	10.2963
42.3364	10.3092
42.4067	10.3222
42.4772	10.3356
42.5476	10.3493
42.618	10.3626
42.6885	10.376
42.7594	10.3896
42.8294	10.403
42.8996	10.4159
42.9697	10.4288
43.0401	10.4411
43.1104	10.4532
43.1814	10.4654
43.2516	10.4785
43.3218	10.4924
43.3919	10.5063
43.4629	10.5195
43.5339	10.5326
43.6048	10.5458
43.6747	10.5583
43.7446	10.5706
43.8147	10.5827
43.8848	10.5944
43.9558	10.6066
44.0264	10.6201
44.0968	10.6343
44.1667	10.6487
44.2377	10.6628
44.3085	10.6767
44.379	10.6906
44.4494	10.7039
44.5193	10.7164
44.5898	10.7296
44.6598	10.7429
44.7299	10.7568
44.8006	10.7717
44.871	10.7873
44.9415	10.8029
45.0122	10.8187
45.0829	10.8344
45.1531	10.8494
45.2236	10.8632
45.2942	10.8764
45.3645	10.8903
45.4343	10.9055
45.5041	10.9209
45.5748	10.9366
45.6459	10.9529
45.7167	10.9696
45.7868	10.9868
45.8571	11.0039
45.9275	11.0202
45.998	11.0358
46.069	11.0518
46.139	11.0689
46.2088	11.0868
46.2788	11.105
46.3496	11.1235
46.4204	11.1424
46.491	11.1612
46.5615	11.1795
46.6317	11.1977
46.7021	11.2157
46.7722	11.233
46.8427	11.2507
46.9135	11.2691
46.9834	11.2884
47.0538	11.3082
47.1241	11.3286
47.1946	11.3491
47.2649	11.3695
47.3358	11.3894
47.4058	11.4095
47.4762	11.4299
47.5461	11.4503
47.617	11.47
47.688	11.4902
47.7588	11.5105
47.8287	11.5308
47.8887	11.549
47.949	11.5671
48.019	11.5875
48.0898	11.6073
48.1605	11.6276
48.2308	11.6482
48.3008	11.6691
48.3715	11.6892
48.4425	11.7089
48.5132	11.7288
48.5835	11.7491
48.6535	11.7692
48.7239	11.7899
48.7938	11.8107
48.8638	11.8316
48.9245	11.8501
48.9852	11.8696
49.0456	11.8891
49.1059	11.909
49.1664	11.9294
49.227	11.95
49.2871	11.9702
49.3476	11.9898
49.4083	12.0091
49.4688	12.0282
49.5287	12.0479
49.5883	12.0676
49.6483	12.0866
49.7089	12.1055
49.77	12.1248
49.8304	12.1452
49.8906	12.1664
49.9408	12.1848
49.991	12.2033
50.0011	12.207
50.0615	12.2285
50.1222	12.2497
50.1729	12.2678
50.2442	12.2773
50.2862	12.2575
50.3183	12.2309
50.3401	12.2079
50.3619	12.181
50.3842	12.1502
50.4069	12.1158
50.4183	12.0972
50.4297	12.0778
50.441	12.0576
50.4513	12.0365
50.4593	12.0147
50.4649	11.9921
50.4684	11.9688

## Sheet: cylinder PLA_40 1
cylinder PLA_40 1	cylinder PLA_40 1
Stauchung	Standardkraft
%	MPa
0	0.176041
0.000127553	0.173998
0.000244006	0.172419
0.000341934	0.171119
0.000430117	0.17002
0.000489783	0.169272
0.000416764	0.170218
0.00173801	0.173151
0.00866709	0.176356
0.015088	0.179801
0.0221065	0.184644
0.0293164	0.190266
0.0361287	0.196104
0.0432291	0.201775
0.0503367	0.207259
0.0574251	0.212556
0.0644964	0.217707
0.0714712	0.222713
0.0785796	0.227614
0.0856208	0.232474
0.0924988	0.237316
0.0994233	0.242169
0.106526	0.247043
0.113541	0.25196
0.120592	0.256961
0.127591	0.262024
0.134519	0.267114
0.141708	0.27223
0.148683	0.277368
0.15562	0.28256
0.162705	0.287796
0.169482	0.293079
0.176486	0.298417
0.183656	0.303802
0.190626	0.309363
0.197468	0.315055
0.204352	0.320791
0.210771	0.325777
0.217757	0.331685
0.22458	0.337609
0.231435	0.343636
0.237766	0.348741
0.244401	0.354731
0.251526	0.360797
0.258394	0.366905
0.265587	0.372995
0.272699	0.379178
0.279777	0.385366
0.286641	0.39167
0.293618	0.39802
0.300585	0.404464
0.307699	0.411007
0.314475	0.41768
0.321559	0.424522
0.328445	0.431458
0.335537	0.438462
0.342748	0.445517
0.349583	0.452501
0.356545	0.459502
0.363482	0.466477
0.37042	0.473417
0.377505	0.480345
0.384502	0.487337
0.391602	0.494417
0.398563	0.501666
0.405503	0.50912
0.41259	0.516802
0.419396	0.524762
0.426481	0.53293
0.433296	0.541354
0.439656	0.548759
0.446311	0.557664
0.453312	0.566814
0.460516	0.57613
0.467371	0.585606
0.474398	0.595344
0.481229	0.605305
0.488164	0.615472
0.495196	0.625871
0.502224	0.636471
0.509224	0.647392
0.516252	0.65858
0.523197	0.670026
0.530141	0.681691
0.537174	0.693539
0.544362	0.705629
0.551134	0.717915
0.557999	0.730348
0.565151	0.742929
0.57222	0.755732
0.57908	0.768648
0.586124	0.781809
0.593186	0.795114
0.600048	0.808652
0.607129	0.822385
0.614038	0.836319
0.621082	0.850357
0.627902	0.86463
0.634929	0.879049
0.641942	0.893593
0.649127	0.908166
0.656091	0.922924
0.662935	0.937743
0.669784	0.952665
0.67709	0.967633
0.683925	0.982643
0.690996	0.997757
0.698002	1.01296
0.704865	1.02817
0.711895	1.04339
0.718944	1.05872
0.726107	1.07418
0.73271	1.08977
0.739859	1.10547
0.747044	1.12124
0.753922	1.13718
0.760879	1.15333
0.767543	1.1696
0.773885	1.18358
0.7808	1.20001
0.787854	1.2165
0.794678	1.23313
0.801728	1.24979
0.808696	1.26647
0.815809	1.28317
0.822855	1.29986
0.829761	1.31657
0.836911	1.33325
0.843683	1.34988
0.850837	1.36646
0.857818	1.38297
0.864795	1.3994
0.871953	1.4158
0.879012	1.43211
0.885857	1.44836
0.89303	1.46458
0.90002	1.48073
0.90707	1.49685
0.914057	1.51305
0.915131	1.51536
0.9219	1.53152
0.928971	1.54767
0.936179	1.56383
0.944042	1.58234
0.952024	1.60093
0.96008	1.61957
0.96801	1.63822
0.975986	1.65701
0.984068	1.6759
0.991971	1.69484
1.00013	1.71387
1.00813	1.73292
1.01603	1.75205
1.02401	1.77128
1.03202	1.79045
1.03989	1.80975
1.04788	1.82906
1.05598	1.84843
1.06399	1.86773
1.07196	1.88694
1.0801	1.90608
1.08803	1.92508
1.09608	1.94396
1.10403	1.96276
1.1122	1.98148
1.12008	2.00005
1.12819	2.0186
1.1361	2.03713
1.14412	2.05566
1.15219	2.07417
1.16022	2.0926
1.16824	2.11112
1.17612	2.12973
1.1841	2.14839
1.19217	2.16703
1.20008	2.18578
1.20825	2.20457
1.21626	2.22341
1.22447	2.24231
1.23232	2.26128
1.24035	2.28024
1.24837	2.29921
1.25637	2.31821
1.26429	2.33725
1.27247	2.35625
1.28034	2.3752
1.28847	2.39409
1.29655	2.41289
1.30436	2.43162
1.31244	2.45028
1.32029	2.46882
1.32845	2.48738
1.33634	2.50583
1.34443	2.52422
1.35253	2.54252
1.3604	2.56077
1.36827	2.5789
1.37743	2.59915
1.38625	2.61937
1.39528	2.63963
1.40312	2.65767
1.41137	2.67576
1.41942	2.69395
1.42738	2.71219
1.43543	2.7305
1.44336	2.74889
1.45137	2.76727
1.45936	2.7857
1.46731	2.80415
1.47537	2.82259
1.48358	2.84106
1.49139	2.85951
1.49933	2.87791
1.50739	2.89631
1.51555	2.91463
1.52335	2.93283
1.5316	2.95094
1.54065	2.97104
1.5497	2.99102
1.55836	3.01079
1.56754	3.03029
1.57662	3.04977
1.58549	3.06917
1.59469	3.08853
1.60354	3.10769
1.61263	3.12696
1.62151	3.14633
1.63055	3.16576
1.63959	3.18524
1.64879	3.2049
1.65771	3.22463
1.66668	3.24436
1.67559	3.26408
1.68445	3.28384
1.69371	3.30365
1.70258	3.32338
1.71168	3.34313
1.72082	3.36271
1.72963	3.38224
1.73876	3.40159
1.74768	3.42072
1.75659	3.43984
1.76558	3.45874
1.77482	3.47756
1.78375	3.49622
1.79296	3.51468
1.80187	3.53294
1.81174	3.55292
1.82198	3.57259
1.83205	3.59202
1.84209	3.61137
1.85202	3.63052
1.86205	3.64982
1.87196	3.66914
1.8822	3.6886
1.89202	3.70814
1.90203	3.7278
1.91206	3.74737
1.92198	3.76707
1.9319	3.78682
1.94192	3.80647
1.95203	3.82613
1.96213	3.84575
1.97207	3.86505
1.98216	3.88412
1.99206	3.90293
2.00238	3.92144
2.01227	3.93973
2.02219	3.95778
2.03236	3.97555
2.0422	3.99317
2.05221	4.01064
2.06218	4.02796
2.07224	4.04525
2.08228	4.06259
2.09232	4.07987
2.10241	4.09719
2.11223	4.11452
2.12209	4.13189
2.13214	4.14925
2.14224	4.16662
2.15247	4.18395
2.16242	4.20117
2.17237	4.21842
2.18218	4.23556
2.19218	4.25262
2.20233	4.26952
2.21235	4.28634
2.22234	4.30288
2.23237	4.31918
2.24229	4.33528
2.2524	4.35125
2.26226	4.36708
2.2724	4.38276
2.28252	4.39826
2.29235	4.41369
2.30239	4.42902
2.31246	4.44424
2.32237	4.45952
2.33238	4.47481
2.34261	4.49005
2.35251	4.50529
2.36235	4.5206
2.37247	4.53589
2.38252	4.5512
2.3925	4.56657
2.40246	4.58184
2.41267	4.59696
2.42268	4.61197
2.43262	4.62684
2.44255	4.64131
2.45295	4.65556
2.46256	4.66939
2.47274	4.68305
2.48201	4.69654
2.49267	4.71004
2.50258	4.7234
2.51269	4.73679
2.52284	4.74995
2.53264	4.76298
2.54267	4.77584
2.55276	4.78875
2.56258	4.80169
2.57278	4.8146
2.58266	4.82764
2.59262	4.84076
2.60285	4.85374
2.6129	4.86674
2.6227	4.87991
2.63267	4.89287
2.64293	4.9058
2.65281	4.91878
2.66301	4.93162
2.67285	4.94429
2.68273	4.95688
2.69285	4.96931
2.70291	4.9816
2.71288	4.99374
2.72289	5.00568
2.73302	5.01731
2.74313	5.02872
2.75299	5.03978
2.76311	5.05068
2.77309	5.06134
2.78321	5.07194
2.79315	5.08252
2.80307	5.09316
2.81311	5.10386
2.82304	5.11467
2.8331	5.12561
2.84303	5.1366
2.85311	5.14766
2.86301	5.15866
2.87303	5.16972
2.88295	5.18067
2.89312	5.19152
2.90301	5.20229
2.91313	5.213
2.92322	5.22342
2.93332	5.23375
2.94305	5.24391
2.95304	5.25386
2.96329	5.26354
2.97312	5.27318
2.98294	5.28256
2.99339	5.29171
3.00315	5.30072
3.0131	5.30972
3.02303	5.31867
3.03323	5.32761
3.04342	5.33661
3.05319	5.34571
3.06326	5.35476
3.07323	5.36382
3.08326	5.373
3.0932	5.38232
3.10326	5.39164
3.11334	5.40108
3.12322	5.41044
3.13344	5.41966
3.14322	5.42884
3.15324	5.43784
3.16331	5.44672
3.17326	5.45548
3.18337	5.46416
3.19337	5.47254
3.20342	5.48076
3.21343	5.4887
3.22354	5.49642
3.23347	5.50397
3.24351	5.51141
3.25358	5.51876
3.2635	5.52613
3.27342	5.53354
3.28344	5.54099
3.2935	5.54853
3.30333	5.55629
3.31336	5.56418
3.32344	5.57215
3.33337	5.58019
3.34333	5.58838
3.35335	5.59646
3.36351	5.60453
3.37342	5.61252
3.38379	5.62047
3.39348	5.62826
3.40372	5.63606
3.41366	5.64376
3.42358	5.65144
3.43371	5.659
3.44366	5.66647
3.4537	5.67374
3.46375	5.68089
3.47373	5.6879
3.48361	5.69474
3.49363	5.70156
3.50361	5.70829
3.51386	5.71491
3.52369	5.72145
3.53368	5.72801
3.54368	5.73447
3.55398	5.74102
3.56363	5.74765
3.57374	5.75441
3.58379	5.76122
3.59373	5.76811
3.60366	5.77494
3.61385	5.78176
3.62368	5.78858
3.63366	5.79545
3.64369	5.80228
3.65376	5.80906
3.66383	5.81577
3.67361	5.82238
3.68367	5.82877
3.69385	5.83499
3.70381	5.84112
3.71387	5.84704
3.72397	5.85277
3.73384	5.85837
3.7438	5.86386
3.75388	5.86924
3.76387	5.8746
3.7738	5.87996
3.78379	5.88541
3.79375	5.89091
3.8039	5.89653
3.81385	5.90229
3.82375	5.90811
3.83387	5.91396
3.84383	5.91988
3.85389	5.92573
3.86402	5.93154
3.87384	5.93736
3.88391	5.94315
3.89395	5.94889
3.9039	5.95476
3.91379	5.9607
3.92399	5.96643
3.93408	5.97213
3.94387	5.97784
3.95382	5.98333
3.96408	5.98852
3.97396	5.99383
3.98386	5.9989
3.99413	6.0038
4.00389	6.0086
4.01404	6.01337
4.02393	6.01799
4.03413	6.02277
4.04415	6.02756
4.05412	6.03253
4.06397	6.03767
4.07405	6.04293
4.08406	6.04825
4.09395	6.0537
4.10409	6.05923
4.11399	6.06479
4.12416	6.0704
4.13397	6.07599
4.14431	6.08159
4.15399	6.08709
4.16414	6.09251
4.17419	6.09778
4.18429	6.10286
4.19426	6.10773
4.20414	6.11243
4.21416	6.117
4.22428	6.12142
4.23417	6.12573
4.24433	6.12993
4.25423	6.13388
4.2643	6.13767
4.27426	6.14146
4.28417	6.14527
4.29429	6.14916
4.30411	6.1533
4.31428	6.15765
4.32417	6.16212
4.33431	6.16667
4.34437	6.17131
4.35414	6.17606
4.36428	6.18085
4.37447	6.18575
4.38419	6.19076
4.39431	6.19578
4.40433	6.20078
4.41428	6.2057
4.4244	6.21047
4.43426	6.21525
4.44419	6.21987
4.45445	6.22426
4.4645	6.22856
4.4743	6.23272
4.48431	6.23657
4.4942	6.24028
4.50439	6.24385
4.51445	6.2473
4.52439	6.25071
4.53454	6.25413
4.54456	6.25765
4.55435	6.26138
4.56432	6.26519
4.57448	6.26905
4.58443	6.27311
4.59419	6.2772
4.60434	6.28124
4.61432	6.2854
4.62422	6.28969
4.63444	6.29399
4.64433	6.29831
4.65439	6.30266
4.66434	6.30689
4.67452	6.31107
4.68445	6.31506
4.69462	6.31898
4.70432	6.32284
4.71448	6.32673
4.72447	6.3305
4.73457	6.33422
4.74465	6.33781
4.75457	6.34131
4.76457	6.34479
4.77456	6.34823
4.7847	6.35169
4.79462	6.35519
4.80458	6.35872
4.81467	6.36223
4.82463	6.36583
4.83456	6.36949
4.84459	6.37321
4.85475	6.37697
4.8647	6.38081
4.87458	6.38467
4.88476	6.38862
4.8945	6.39276
4.9045	6.39696
4.91461	6.40118
4.92456	6.40541
4.93457	6.40955
4.94463	6.41345
4.95471	6.41717
4.96468	6.42068
4.97468	6.424
4.98446	6.42717
4.99475	6.43024
5.00474	6.43325
5.01493	6.43624
5.02474	6.43927
5.03483	6.44236
5.04487	6.44543
5.05479	6.44856
5.06465	6.45177
5.0746	6.45497
5.08469	6.45823
5.09476	6.46167
5.10455	6.4652
5.11473	6.46879
5.12461	6.47256
5.13477	6.47632
5.14495	6.47996
5.15489	6.48371
5.16471	6.48737
5.17495	6.49093
5.18492	6.49447
5.19496	6.49797
5.20502	6.50122
5.21498	6.50438
5.22488	6.50738
5.23492	6.51033
5.24482	6.51324
5.2549	6.51607
5.26503	6.51883
5.27487	6.52155
5.28479	6.52416
5.29497	6.52666
5.30482	6.52922
5.31481	6.53181
5.32478	6.53448
5.33494	6.53725
5.34496	6.54015
5.35488	6.54319
5.36481	6.54634
5.37499	6.54959
5.3849	6.55294
5.39477	6.5565
5.40482	6.56
5.41508	6.56351
5.42486	6.56706
5.43476	6.57057
5.44487	6.57391
5.4548	6.57729
5.46498	6.58054
5.47507	6.58367
5.48505	6.58664
5.49507	6.58964
5.50487	6.59252
5.51505	6.59532
5.52515	6.59807
5.5349	6.60085
5.54502	6.60344
5.55513	6.60597
5.5652	6.60867
5.57485	6.61151
5.58499	6.61444
5.59518	6.61753
5.60496	6.62086
5.61504	6.62416
5.62514	6.62738
5.63515	6.63066
5.64512	6.63391
5.65495	6.63715
5.66506	6.64045
5.67527	6.64376
5.6851	6.64704
5.69504	6.6503
5.70499	6.65348
5.71499	6.65659
5.72508	6.65968
5.73502	6.66263
5.74523	6.66547
5.75513	6.6681
5.76531	6.67056
5.77518	6.67284
5.78513	6.67495
5.7953	6.67695
5.80518	6.67901
5.81517	6.68109
5.82536	6.68329
5.83527	6.68566
5.84528	6.68831
5.85504	6.69106
5.86531	6.69392
5.87525	6.69693
5.88518	6.70004
5.89521	6.7031
5.90523	6.70629
5.9151	6.70955
5.92531	6.71277
5.93518	6.71602
5.94527	6.71926
5.95525	6.72234
5.96545	6.72524
5.97533	6.72798
5.98541	6.73051
5.99553	6.73283
6.00545	6.73514
6.01534	6.73737
6.02551	6.7395
6.03527	6.74171
6.0453	6.7439
6.05538	6.74599
6.06538	6.74822
6.0752	6.75057
6.0854	6.75302
6.09539	6.75559
6.10551	6.75827
6.11536	6.76107
6.12533	6.76397
6.1354	6.76679
6.14551	6.76967
6.15548	6.77265
6.16544	6.77552
6.17553	6.7784
6.18545	6.78133
6.19553	6.78431
6.2053	6.78726
6.21541	6.79027
6.22549	6.79319
6.23547	6.79609
6.2453	6.79887
6.2554	6.80152
6.26543	6.80401
6.27552	6.80646
6.28552	6.80883
6.29554	6.81105
6.30556	6.81317
6.31554	6.81534
6.32542	6.81739
6.33545	6.81941
6.34552	6.8216
6.3555	6.82392
6.36562	6.82629
6.37556	6.82882
6.38551	6.83152
6.39545	6.83433
6.40556	6.83716
6.41571	6.84011
6.42558	6.84317
6.43559	6.84617
6.44561	6.84913
6.45546	6.85215
6.46555	6.85507
6.47555	6.85775
6.48585	6.8604
6.49545	6.86271
6.50577	6.86485
6.51524	6.86699
6.52542	6.86915
6.53565	6.87121
6.54573	6.87336
6.55584	6.87545
6.56556	6.87739
6.57564	6.87931
6.58563	6.88116
6.59564	6.88319
6.60566	6.88525
6.61571	6.88733
6.62563	6.88959
6.63548	6.892
6.64571	6.89433
6.65571	6.89679
6.66555	6.89946
6.67561	6.9022
6.68576	6.905
6.69559	6.90796
6.70562	6.91102
6.71577	6.91388
6.72585	6.9167
6.73566	6.91937
6.74574	6.92195
6.75563	6.92435
6.76574	6.92671
6.77581	6.92889
6.7859	6.93091
6.79598	6.93278
6.80584	6.93442
6.816	6.93599
6.82596	6.93747
6.83605	6.93892
6.84599	6.94039
6.85599	6.94202
6.86605	6.94382
6.87576	6.94584
6.88577	6.94813
6.89591	6.95058
6.90588	6.95329
6.91572	6.95596
6.92592	6.95873
6.93572	6.96162
6.94576	6.96442
6.95589	6.96717
6.9658	6.96999
6.97588	6.97281
6.98593	6.9754
6.99608	6.97804
7.0058	6.98062
7.01584	6.98302
7.02596	6.98521
7.03598	6.98745
7.04583	6.98955
7.05606	6.99143
7.06598	6.99322
7.07595	6.99496
7.08584	6.99656
7.09591	6.99814
7.10597	6.99966
7.11609	7.00136
7.12593	7.00306
7.13591	7.0049
7.14595	7.00686
7.156	7.00911
7.16594	7.01143
7.17618	7.01383
7.18606	7.0164
7.19582	7.01899
7.20615	7.02157
7.21596	7.02429
7.22592	7.02706
7.236	7.02974
7.24589	7.03234
7.25609	7.03491
7.26603	7.03721
7.27606	7.03941
7.28604	7.0414
7.29613	7.04329
7.30614	7.04509
7.31606	7.04672
7.32622	7.04824
7.33622	7.04979
7.34604	7.0513
7.35613	7.05285
7.36599	7.05451
7.37614	7.05626
7.38612	7.05819
7.39596	7.06026
7.40608	7.06237
7.41608	7.06459
7.42615	7.06697
7.43616	7.06921
7.4462	7.07163
7.45607	7.074
7.46624	7.07646
7.47607	7.07885
7.48622	7.08139
7.49613	7.0838
7.50614	7.08619
7.51635	7.08845
7.52629	7.09062
7.53637	7.0925
7.54646	7.09431
7.55628	7.09606
7.56618	7.09767
7.57627	7.0992
7.58633	7.1008
7.59631	7.10231
7.60634	7.10373
7.61652	7.10513
7.62647	7.10659
7.63621	7.10805
7.64628	7.10963
7.65645	7.11138
7.66646	7.11335
7.67642	7.11537
7.68651	7.11761
7.69643	7.11991
7.70639	7.12227
7.71631	7.12472
7.72617	7.12728
7.73641	7.12982
7.74627	7.13237
7.75623	7.13492
7.76631	7.13738
7.77627	7.13967
7.78646	7.14178
7.79627	7.14372
7.80632	7.14549
7.8165	7.14704
7.82647	7.1485
7.83647	7.14991
7.8465	7.15121
7.85648	7.1525
7.8664	7.15378
7.87643	7.15514
7.88642	7.15651
7.89651	7.15808
7.90649	7.15981
7.91638	7.1617
7.92642	7.16368
7.93652	7.1658
7.9464	7.16787
7.95652	7.16994
7.96642	7.17208
7.97641	7.17423
7.98656	7.17636
7.99649	7.1786
8.00644	7.18091
8.01648	7.18311
8.02663	7.18518
8.03658	7.18728
8.04638	7.18927
8.05648	7.19095
8.06661	7.19261
8.07647	7.19427
8.08669	7.19559
8.09668	7.19688
8.1066	7.19816
8.11674	7.19927
8.12668	7.20037
8.13642	7.20162
8.14665	7.20281
8.15664	7.20419
8.16669	7.20576
8.17682	7.20739
8.18657	7.20926
8.19651	7.21129
8.20661	7.21347
8.2166	7.2157
8.22678	7.21812
8.2365	7.22043
8.24667	7.22274
8.2565	7.22497
8.26663	7.22717
8.27672	7.22915
8.28682	7.23105
8.29676	7.23279
8.3067	7.2344
8.31662	7.23594
8.32674	7.23743
8.33666	7.2389
8.34681	7.24042
8.35666	7.2418
8.3669	7.24307
8.37668	7.24438
8.38668	7.24568
8.39675	7.24696
8.4067	7.24841
8.41681	7.25007
8.42665	7.25181
8.43681	7.25356
8.44695	7.25541
8.45678	7.25738
8.46678	7.25933
8.47682	7.26144
8.48681	7.26369
8.49691	7.26604
8.50676	7.26835
8.51698	7.27071
8.52684	7.27304
8.53674	7.27536
8.54682	7.27763
8.55677	7.27989
8.5667	7.28193
8.57696	7.28385
8.58677	7.28552
8.59707	7.28693
8.60684	7.28809
8.6169	7.2892
8.62685	7.29011
8.63685	7.29107
8.64687	7.29209
8.65683	7.29334
8.6669	7.29479
8.67697	7.29635
8.6868	7.29807
8.6968	7.29998
8.70681	7.30193
8.71681	7.30385
8.72702	7.30591
8.73684	7.30805
8.74682	7.31023
8.75684	7.31232
8.76691	7.31445
8.77678	7.31653
8.78677	7.31852
8.79687	7.32032
8.80689	7.32214
8.8168	7.3238
8.82697	7.32539
8.83697	7.32685
8.84703	7.32824
8.85712	7.3295
8.86698	7.33072
8.87708	7.33188
8.88709	7.33295
8.89729	7.33405
8.9071	7.33508
8.9171	7.33611
8.92722	7.33711
8.93709	7.33827
8.94706	7.33951
8.95705	7.34091
8.96713	7.34239
8.97713	7.34405
8.98698	7.34578
8.99718	7.34766
9.00697	7.34973
9.01702	7.35187
9.02719	7.35405
9.03695	7.35626
9.04707	7.35837
9.05719	7.36032
9.0672	7.36222
9.07715	7.3639
9.08721	7.36554
9.09706	7.36701
9.10732	7.36842
9.11705	7.36965
9.12725	7.37087
9.13724	7.37198
9.1472	7.37319
9.15714	7.37436
9.16736	7.3757
9.17716	7.3772
9.18722	7.37887
9.19717	7.38062
9.20704	7.38259
9.21715	7.38475
9.22716	7.38694
9.2373	7.38929
9.24729	7.39172
9.25747	7.39414
9.26727	7.39657
9.27726	7.39901
9.28732	7.40132
9.29732	7.40362
9.30731	7.40578
9.31742	7.40777
9.32729	7.40959
9.33722	7.41126
9.34723	7.41273
9.35718	7.41419
9.36726	7.4155
9.37751	7.41672
9.38721	7.41787
9.39736	7.4189
9.40735	7.41976
9.41736	7.42067
9.4273	7.4216
9.43738	7.42264
9.44725	7.42382
9.4573	7.42521
9.46724	7.42671
9.47729	7.42832
9.48721	7.43004
9.49715	7.43189
9.50737	7.43389
9.51729	7.43601
9.5273	7.43817
9.53731	7.44036
9.54727	7.44257
9.55727	7.44465
9.5674	7.44672
9.57729	7.44876
9.58747	7.45066
9.5976	7.45223
9.60759	7.45366
9.61728	7.45484
9.62738	7.4558
9.63756	7.4566
9.64745	7.45747
9.65752	7.45837
9.66758	7.45925
9.67766	7.46015
9.68748	7.46122
9.69741	7.46254
9.70728	7.46395
9.71752	7.46561
9.72744	7.46759
9.73755	7.46956
9.74782	7.47155
9.75747	7.47362
9.76761	7.47574
9.77736	7.47799
9.78751	7.48026
9.79769	7.48246
9.80749	7.48465
9.81755	7.4867
9.8274	7.48861
9.83749	7.49056
9.84754	7.4926
9.85751	7.49457
9.86776	7.49654
9.87764	7.49825
9.88765	7.49985
9.89766	7.50114
9.90762	7.5023
9.9177	7.5033
9.9277	7.50431
9.93768	7.50529
9.94777	7.50641
9.95775	7.50755
9.9677	7.50896
9.97754	7.51049
9.98775	7.51222
9.99773	7.5141
10.0007	7.5147
10.0108	7.51683
10.0207	7.51927
10.0285	7.5387
10.0313	7.5601
10.0328	7.58204
10.034	7.6092
10.0347	7.63026
10.0361	7.65369
10.0413	7.67949
10.0503	7.70766
10.0622	7.73818
10.0763	7.77095
10.0919	7.80593
10.1002	7.82422
10.1088	7.84303
10.1176	7.86235
10.1266	7.88216
10.1359	7.90247
10.1451	7.92325
10.1544	7.9445
10.164	7.9662
10.1736	7.98836
10.1833	8.01096
10.1931	8.03401
10.203	8.05748
10.2128	8.08137
10.2226	8.10568
10.2326	8.13038
10.2425	8.15543
10.2527	8.18072
10.2628	8.20618
10.2729	8.23169
10.2829	8.25721
10.293	8.28265
10.3032	8.30796
10.3134	8.33309
10.3236	8.35798
10.3338	8.38263
10.3439	8.40699
10.3542	8.43107
10.3644	8.45482
10.3748	8.47821
10.3851	8.50123
10.3953	8.52384
10.4056	8.54605
10.4159	8.56783
10.4262	8.58917
10.4367	8.61006
10.4471	8.63048
10.4574	8.65043
10.4678	8.66987
10.4783	8.68882
10.4888	8.70728
10.5098	8.74263
10.5306	8.77584
10.5513	8.80684
10.5716	8.83561
10.5921	8.86216
10.6129	8.88651
10.6336	8.90868
10.6541	8.92871
10.6849	8.95489
10.7157	8.97661
10.7569	8.99892
10.8183	9.01934
10.8896	9.02739
10.9601	9.02248
11.0296	9.00942
11.0994	8.99233
11.1691	8.97399
11.2389	8.9561
11.3092	8.94025
11.3789	8.9273
11.4486	8.91718
11.5184	8.90905
11.5888	8.90265
11.6588	8.89801
11.7288	8.89496
11.7987	8.89297
11.8682	8.89229
11.9382	8.89317
12.008	8.89502
12.0777	8.89769
12.1481	8.90148
12.2183	8.90606
12.2884	8.91091
12.3584	8.91592
12.4285	8.92108
12.4985	8.92619
12.5686	8.93111
12.6389	8.93634
12.7086	8.94214
12.778	8.94867
12.8477	8.95522
12.918	8.96204
12.9889	8.96917
13.0588	8.97646
13.1286	8.98381
13.1986	8.99136
13.2685	8.99857
13.3389	9.00557
13.4094	9.01281
13.4791	9.02063
13.5485	9.02865
13.6184	9.03662
13.6888	9.04443
13.7591	9.0526
13.8292	9.06092
13.8989	9.06903
13.969	9.07726
14.0391	9.08579
14.1091	9.09423
14.1792	9.10285
14.2493	9.11176
14.3192	9.12078
14.3891	9.12984
14.459	9.1391
14.529	9.14806
14.5989	9.15677
14.6695	9.16524
14.7391	9.17383
14.809	9.18279
14.8789	9.19187
14.9492	9.20053
15.0197	9.2094
15.0903	9.21832
15.1601	9.22698
15.2294	9.23582
15.2991	9.24462
15.3688	9.25276
15.4393	9.26074
15.5098	9.26916
15.5796	9.27807
15.6494	9.2873
15.7197	9.29632
15.7901	9.30516
15.8604	9.31433
15.9305	9.32363
16.0001	9.33284
16.0699	9.34221
16.1398	9.35122
16.2095	9.35999
16.2801	9.36925
16.3502	9.3789
16.4203	9.38833
16.4903	9.39784
16.5606	9.40732
16.6305	9.4168
16.7008	9.42589
16.7709	9.43462
16.8408	9.44327
16.9103	9.45218
16.98	9.46069
17.0503	9.46919
17.1211	9.47804
17.1911	9.48735
17.2608	9.49687
17.3307	9.50673
17.401	9.51631
17.4712	9.52524
17.5417	9.534
17.6115	9.54291
17.6809	9.5516
17.7506	9.55999
17.821	9.56832
17.8912	9.57719
17.9614	9.58669
18.0313	9.59645
18.1013	9.60651
18.1713	9.6169
18.241	9.6271
18.3111	9.63705
18.3814	9.64663
18.4514	9.656
18.5216	9.66519
18.5913	9.67452
18.6612	9.68357
18.7312	9.69242
18.8019	9.70093
18.8715	9.70962
18.9416	9.71851
19.0114	9.72701
19.0816	9.73468
19.1521	9.74231
19.2227	9.75009
19.2924	9.75787
19.3618	9.7663
19.4317	9.77514
19.5014	9.78405
19.572	9.79316
19.6423	9.80296
19.712	9.81307
19.7816	9.82314
19.8521	9.83237
19.9226	9.84105
19.9929	9.84985
20.0633	9.85858
20.1324	9.86731
20.2025	9.87646
20.2721	9.88563
20.3421	9.89469
20.4125	9.90416
20.4827	9.9139
20.5526	9.92333
20.6225	9.93237
20.6928	9.94123
20.7628	9.95007
20.8331	9.9588
20.9034	9.96747
20.9732	9.97645
21.0431	9.986
21.1122	9.99548
21.1824	10.0049
21.2529	10.0145
21.3232	10.0242
21.393	10.0338
21.463	10.0438
21.5333	10.0536
21.6031	10.0632
21.674	10.0729
21.7437	10.083
21.8133	10.0931
21.883	10.103
21.9531	10.1123
22.0235	10.1216
22.0935	10.1309
22.1637	10.1398
22.2335	10.1488
22.3038	10.1583
22.3738	10.1678
22.4436	10.1773
22.5143	10.1868
22.584	10.1965
22.654	10.2061
22.7237	10.216
22.7936	10.2256
22.8637	10.2349
22.9342	10.2441
23.0042	10.2539
23.0738	10.2644
23.1436	10.275
23.2141	10.2849
23.2845	10.2946
23.3553	10.3047
23.4247	10.3144
23.4943	10.3238
23.564	10.333
23.6338	10.342
23.7043	10.351
23.7744	10.3609
23.8445	10.3716
23.9141	10.3825
23.9845	10.393
24.0551	10.4033
24.1252	10.4137
24.1954	10.4239
24.2646	10.4334
24.3347	10.4429
24.4044	10.4525
24.4744	10.4622
24.5446	10.4724
24.6149	10.4831
24.6851	10.4936
24.7551	10.504
24.8254	10.5146
24.8954	10.525
24.9653	10.5345
25.0356	10.5434
25.1055	10.5522
25.1753	10.5617
25.2446	10.5714
25.3147	10.5808
25.3853	10.5906
25.4557	10.6011
25.5257	10.6118
25.5953	10.6231
25.6656	10.6342
25.7353	10.6443
25.8061	10.6542
25.8762	10.6649
25.9455	10.676
26.0151	10.6871
26.0853	10.698
26.1557	10.709
26.2258	10.7203
26.2962	10.7316
26.366	10.7427
26.436	10.7536
26.506	10.7637
26.5758	10.7733
26.6466	10.783
26.7164	10.793
26.7863	10.8031
26.8561	10.8134
26.926	10.8239
26.9961	10.8349
27.0663	10.8459
27.1365	10.8573
27.206	10.8692
27.2759	10.881
27.3462	10.8922
27.4166	10.9036
27.4873	10.9152
27.557	10.9268
27.6266	10.9386
27.6964	10.9509
27.7663	10.963
27.8366	10.9747
27.9067	10.9865
27.9769	10.9984
28.0463	11.0103
28.1167	11.0217
28.1872	11.0327
28.2575	11.0438
28.3278	11.0551
28.3971	11.0665
28.4671	11.0785
28.5368	11.0907
28.6064	11.1028
28.6766	11.1155
28.7471	11.1286
28.8171	11.1418
28.8871	11.1552
28.9574	11.1689
29.0273	11.1827
29.0975	11.1962
29.1678	11.2092
29.2379	11.2224
29.3076	11.2362
29.3766	11.2499
29.4467	11.2631
29.5172	11.2763
29.5879	11.2898
29.6576	11.3039
29.7275	11.3188
29.7978	11.3334
29.8676	11.3471
29.9384	11.3607
30.0085	11.3746
30.0777	11.3887
30.1472	11.4026
30.2173	11.4158
30.2875	11.4294
30.3578	11.4436
30.4281	11.4578
30.498	11.4725
30.5683	11.4873
30.6382	11.5019
30.7082	11.5164
30.7786	11.5312
30.8483	11.5459
30.9181	11.5607
30.988	11.5759
31.0581	11.5908
31.128	11.6059
31.1987	11.6207
31.2685	11.636
31.3383	11.6518
31.408	11.6677
31.4783	11.6829
31.5487	11.6982
31.6193	11.7137
31.6889	11.729
31.7585	11.7446
31.8284	11.7605
31.898	11.7761
31.9685	11.7916
32.0389	11.8078
32.1088	11.8248
32.1785	11.8423
32.2486	11.8591
32.3191	11.8752
32.3894	11.891
32.4596	11.9065
32.5292	11.9216
32.5991	11.9367
32.669	11.9516
32.7387	11.9664
32.8091	11.9817
32.8793	11.9979
32.9494	12.0141
33.0192	12.0304
33.0893	12.0471
33.1593	12.0636
33.2294	12.0801
33.2997	12.0969
33.3697	12.1141
33.4393	12.1323
33.5086	12.1504
33.5789	12.1681
33.6499	12.1855
33.7202	12.2026
33.7898	12.2193
33.8598	12.2358
33.9297	12.2517
33.9999	12.2668
34.0707	12.2822
34.1405	12.2988
34.2099	12.3161
34.2794	12.3337
34.3498	12.3513
34.4202	12.3694
34.4903	12.3878
34.5601	12.4059
34.6301	12.4238
34.7003	12.4417
34.7702	12.4592
34.8402	12.4767
34.9106	12.4943
34.9804	12.512
35.0504	12.5298
35.1202	12.5481
35.1902	12.5659
35.26	12.5834
35.3305	12.6004
35.4004	12.6178
35.4702	12.6357
35.5401	12.6538
35.6105	12.6712
35.681	12.6888
35.7517	12.7064
35.8212	12.724
35.8908	12.7421
35.9603	12.7604
36.03	12.7781
36.1006	12.7958
36.171	12.8146
36.2409	12.8344
36.3105	12.8548
36.3809	12.8744
36.4513	12.8934
36.5217	12.9125
36.5918	12.9312
36.6614	12.9495
36.7312	12.9675
36.8009	12.9849
36.8708	13.0021
36.9412	13.0206
37.0113	13.04
37.0812	13.0594
37.1514	13.0792
37.2219	13.0992
37.2919	13.1192
37.3621	13.1388
37.432	13.1583
37.5019	13.178
37.571	13.1984
37.6407	13.2188
37.7112	13.2396
37.7719	13.258
37.832	13.277
37.8916	13.2963
37.9515	13.3161
38.0119	13.3355
38.0717	13.3541
38.1422	13.3752
38.2126	13.396
38.2822	13.4168
38.3515	13.4372
38.4215	13.4573
38.4921	13.4778
38.552	13.4965
38.612	13.5155
38.6721	13.5349
38.7322	13.5548
38.7923	13.5753
38.8521	13.5957
38.9119	13.6156
38.9723	13.6353
39.0326	13.6548
39.0923	13.6745
39.1524	13.6948
39.2121	13.7156
39.272	13.7365
39.332	13.7575
39.3921	13.7787
39.4528	13.8
39.5124	13.8217
39.5722	13.8432
39.6321	13.8638
39.6924	13.8832
39.7528	13.902
39.8137	13.9211
39.8736	13.9397
39.9329	13.959
39.9927	13.9792
40.0522	13.9997
40.112	14.0201
40.1726	14.0405
40.233	14.0618
40.283	14.08
40.3327	14.0988
40.3823	14.1175
40.4425	14.139
40.5031	14.1595
40.5635	14.1802
40.6238	14.2016
40.6736	14.2198
40.723	14.238
40.773	14.2562
40.823	14.2746
40.8727	14.2927
40.9227	14.3108
40.9728	14.3292
41.023	14.3481
41.0731	14.3671
41.1233	14.3858
41.1729	14.4043
41.2229	14.4229
41.2733	14.4415
41.3236	14.4603
41.3734	14.4791
41.4236	14.4979
41.474	14.5165
41.524	14.5351
41.5739	14.554
41.6235	14.5738
41.6731	14.5936
41.7227	14.6133
41.7726	14.6329
41.8231	14.6523
41.8738	14.672
41.9239	14.6917
41.9738	14.7116
42.0238	14.7319
42.0739	14.7521
42.124	14.772
42.1737	14.7915
42.2241	14.8107
42.2747	14.8303
42.3245	14.8503
42.3741	14.8704
42.4237	14.8903
42.4735	14.9102
42.5235	14.9298
42.5741	14.9491
42.6245	14.9687
42.6744	14.9883
42.7242	15.0083
42.7743	15.0286
42.8243	15.0498
42.8743	15.072
42.9242	15.0945
42.9738	15.1169
43.024	15.1393
43.0643	15.1574
43.1147	15.1799
43.1545	15.198
43.2044	15.2203
43.2543	15.242
43.3043	15.2632
43.3543	15.2831
43.4043	15.3022
43.4543	15.3209
43.5051	15.3396
43.5553	15.359
43.6049	15.3791
43.6545	15.3996
43.7044	15.4205
43.7542	15.4414
43.8047	15.4618
43.8553	15.4825
43.9058	15.5035
43.956	15.5242
44.0055	15.5446
44.0552	15.5651
44.105	15.5857
44.1546	15.6059
44.2044	15.6258
44.2549	15.6459
44.3051	15.6673
44.3552	15.6897
44.3953	15.7081
44.435	15.7271
44.4745	15.7463
44.5149	15.7654
44.5552	15.7843
44.5957	15.8031
44.6356	15.8219
44.6758	15.8407
44.7158	15.8596
44.7558	15.8782
44.8054	15.9006
44.8553	15.9229
44.8953	15.9412
44.9354	15.9595
44.9752	15.9779
45.0149	15.9965
45.0548	16.0155
45.0949	16.0349
45.1354	16.0544
45.1752	16.0741
45.2154	16.0936
45.2554	16.1132
45.2955	16.1331
45.3359	16.1531
45.3758	16.1731
45.416	16.1926
45.4557	16.2118
45.4958	16.2302
45.5461	16.2524
45.5961	16.2744
45.6462	16.2969
45.6862	16.3157
45.7258	16.3353
45.7651	16.355
45.8049	16.3748
45.8447	16.3949
45.885	16.4152
45.9254	16.4359
45.9658	16.4573
46.0061	16.4787
46.0458	16.5005
46.0857	16.5226
46.1257	16.5451
46.1659	16.5669
46.206	16.588
46.2457	16.6082
46.286	16.6281
46.3262	16.6482
46.3666	16.6684
46.4065	16.6893
46.4463	16.7104
46.4858	16.7318
46.5253	16.7538
46.5651	16.7757
46.6051	16.7974
46.6456	16.8191
46.686	16.8413
46.726	16.8639
46.7664	16.8866
46.8063	16.9093
46.8462	16.932
46.8861	16.9544
46.9263	16.9765
46.9664	16.9983
47.0061	17.02
47.0459	17.0411
47.086	17.0622
47.1264	17.0837
47.1668	17.1052
47.2066	17.1269
47.2466	17.149
47.2863	17.1713
47.3263	17.1938
47.3661	17.2167
47.406	17.2398
47.4462	17.2625
47.486	17.2856
47.5259	17.3086
47.5663	17.3318
47.6067	17.3552
47.6468	17.3788
47.6868	17.4025
47.7267	17.4261
47.7665	17.4497
47.8065	17.4734
47.8467	17.4965
47.8869	17.5194
47.9275	17.5426
47.9678	17.5661
48.0079	17.5894
48.0478	17.6128
48.0876	17.6364
48.1273	17.6603
48.1571	17.6784
48.1872	17.6966
48.2168	17.7148
48.2569	17.7389
48.2966	17.7627
48.3372	17.7864
48.3673	17.8045
48.3974	17.8228
48.4275	17.8413
48.4575	17.8598
48.4872	17.8787
48.5171	17.8975
48.5469	17.9162
48.5769	17.9349
48.6071	17.9534
48.6373	17.9717
48.6678	17.9899
48.6979	18.008
48.7282	18.0262
48.7582	18.0447
48.7882	18.0631
48.8183	18.0817
48.848	18.1002
48.8779	18.1188
48.9078	18.1375
48.9376	18.1563
48.9676	18.1753
48.9975	18.1942
49.0273	18.213
49.0571	18.2318
49.087	18.2505
49.117	18.2694
49.1474	18.2884
49.1775	18.3079
49.2077	18.3275
49.2378	18.3473
49.2678	18.3671
49.2978	18.3868
49.3275	18.4065
49.3576	18.4263
49.3876	18.4463
49.4178	18.4665
49.4478	18.4867
49.4781	18.5068
49.5079	18.5268
49.538	18.5464
49.5681	18.5657
49.5981	18.5849
49.6285	18.6038
49.6587	18.6227
49.689	18.6415
49.7188	18.6603
49.7487	18.6792
49.7783	18.6984
49.8079	18.7175
49.8376	18.7365
49.8673	18.7551
49.8973	18.7736
49.9272	18.7919
49.9577	18.81
49.9879	18.8283
50.0083	18.8408
50.0385	18.8598
50.0685	18.8792
50.0985	18.8989
50.1284	18.9191
50.1584	18.9395
50.1883	18.9604
50.2183	18.9792
50.2906	18.9646
50.3118	18.9437
50.3332	18.916
50.3551	18.8817
50.3664	18.8623
50.3775	18.8413
50.3887	18.8188
50.3999	18.7949
50.4111	18.7695
50.4225	18.7427
50.434	18.7146
50.4454	18.6852
50.4567	18.6546
50.4666	18.6227
50.4742	18.5896
50.479	18.5554

## Sheet: cylinder PLA_40 2
cylinder PLA_40 2	cylinder PLA_40 2
Stauchung	Standardkraft
%	MPa
0	0.210765
0.000106942	0.209031
0.000194091	0.207664
0.000290773	0.206503
0.000365575	0.205484
0.000393294	0.204918
0.000275523	0.206484
0.00177334	0.210626
0.00843902	0.214951
0.0148368	0.219589
0.0220658	0.226012
0.0290567	0.233412
0.0361584	0.241057
0.0431868	0.248464
0.0503178	0.255625
0.0572249	0.262545
0.0643874	0.269238
0.0713933	0.275763
0.0784134	0.282124
0.0851624	0.288414
0.0914752	0.293749
0.0984373	0.300012
0.105418	0.306311
0.11237	0.312709
0.119285	0.319185
0.126205	0.325826
0.133399	0.33257
0.140242	0.339425
0.147302	0.34639
0.154356	0.353439
0.16125	0.360588
0.168353	0.36785
0.175172	0.375199
0.182071	0.382625
0.189085	0.390117
0.196089	0.397641
0.203198	0.405256
0.21	0.412866
0.217101	0.420492
0.224167	0.428174
0.231057	0.435911
0.237973	0.443733
0.245078	0.451637
0.25213	0.459638
0.259032	0.467821
0.265957	0.476194
0.272899	0.484725
0.279973	0.493365
0.286976	0.502167
0.294033	0.511171
0.300821	0.52037
0.307778	0.529723
0.31495	0.539194
0.321911	0.548873
0.328962	0.558794
0.335699	0.568855
0.342787	0.579084
0.349914	0.589506
0.356765	0.600031
0.363613	0.610736
0.369879	0.619946
0.376559	0.630795
0.383678	0.641781
0.390416	0.652885
0.396712	0.66242
0.403674	0.673683
0.410751	0.684997
0.417625	0.696444
0.424679	0.707912
0.431558	0.719475
0.438733	0.731158
0.445486	0.742954
0.452528	0.75489
0.459495	0.766904
0.466337	0.779071
0.472652	0.789609
0.479348	0.801968
0.485616	0.812657
0.492442	0.825244
0.499347	0.837836
0.506351	0.850495
0.513441	0.863152
0.520501	0.875849
0.527368	0.888591
0.534405	0.901296
0.541288	0.914003
0.548415	0.926643
0.555257	0.939302
0.561515	0.950158
0.568329	0.962792
0.57535	0.975406
0.582523	0.987993
0.589356	1.00052
0.596323	1.01307
0.603224	1.02572
0.610329	1.03834
0.61724	1.05106
0.624305	1.06384
0.631132	1.0768
0.638325	1.08983
0.645169	1.103
0.652427	1.11616
0.65924	1.12939
0.666327	1.14271
0.673275	1.15611
0.680144	1.1695
0.687158	1.18304
0.694276	1.19663
0.701081	1.2103
0.70821	1.22409
0.715397	1.2379
0.722251	1.25174
0.729172	1.26567
0.73618	1.27952
0.743089	1.29343
0.750192	1.3074
0.756966	1.3214
0.764063	1.3354
0.770843	1.34942
0.777175	1.36148
0.784	1.37555
0.790841	1.38961
0.79714	1.40165
0.803959	1.41563
0.811036	1.42964
0.817976	1.44369
0.824929	1.45771
0.831874	1.47178
0.838929	1.48592
0.846074	1.50017
0.849811	1.50837
0.858823	1.52691
0.867945	1.54551
0.87676	1.5643
0.885651	1.58328
0.89474	1.60235
0.903635	1.62154
0.912658	1.64089
0.92169	1.6604
0.930696	1.67992
0.939708	1.69943
0.948844	1.71899
0.957737	1.73853
0.966627	1.75801
0.975697	1.7775
0.9846	1.79703
0.993742	1.81657
1.00273	1.83605
1.01178	1.85552
1.02074	1.87493
1.0297	1.89433
1.03872	1.91382
1.04765	1.93324
1.05677	1.95265
1.06569	1.97214
1.07466	1.9917
1.08373	2.01124
1.09263	2.03086
1.10164	2.05066
1.11049	2.07054
1.11951	2.0905
1.12855	2.11053
1.13756	2.13064
1.14656	2.15081
1.15556	2.17093
1.16458	2.19109
1.17356	2.21118
1.18262	2.23123
1.19158	2.25108
1.20064	2.27079
1.20951	2.29028
1.21857	2.30968
1.22753	2.32892
1.23673	2.34812
1.24563	2.36718
1.25469	2.38621
1.26359	2.4052
1.2725	2.42419
1.28147	2.44316
1.29068	2.46211
1.29971	2.48121
1.30857	2.50035
1.31757	2.51956
1.3264	2.53889
1.33553	2.55834
1.34447	2.57786
1.35363	2.59743
1.36258	2.61709
1.37175	2.63676
1.38051	2.65636
1.38948	2.67599
1.39862	2.69555
1.40748	2.71506
1.41655	2.73442
1.42555	2.75362
1.43455	2.77272
1.44349	2.79168
1.45238	2.81056
1.46139	2.82938
1.47049	2.84806
1.4795	2.8667
1.48839	2.88528
1.49728	2.90377
1.50645	2.92214
1.51518	2.94051
1.52423	2.95893
1.5332	2.97739
1.54242	2.99595
1.55145	3.0146
1.56028	3.03331
1.56927	3.05209
1.57844	3.07088
1.58733	3.08977
1.5962	3.10867
1.60524	3.1275
1.61449	3.14633
1.62326	3.16514
1.6322	3.1838
1.64125	3.20234
1.65018	3.22081
1.65931	3.23914
1.66835	3.25723
1.67837	3.27711
1.68813	3.29685
1.69823	3.31624
1.70832	3.33553
1.71824	3.35475
1.72842	3.3738
1.7384	3.39268
1.74841	3.41165
1.758	3.43073
1.76805	3.44979
1.77837	3.46901
1.78826	3.48838
1.7983	3.50764
1.80819	3.52682
1.81806	3.54591
1.82831	3.56494
1.83821	3.58374
1.84847	3.60251
1.8583	3.62108
1.86839	3.63957
1.87834	3.65785
1.88818	3.67603
1.89821	3.69407
1.90829	3.71195
1.91824	3.72956
1.92848	3.74695
1.93836	3.76414
1.94817	3.78108
1.95837	3.79779
1.96839	3.81444
1.97845	3.83101
1.98828	3.84748
1.9984	3.86401
2.00825	3.88058
2.01835	3.8972
2.02816	3.91389
2.03818	3.93064
2.04832	3.94734
2.05827	3.96405
2.06809	3.98077
2.07829	3.99741
2.08829	4.01403
2.09809	4.03058
2.1082	4.04681
2.11846	4.06285
2.12816	4.07859
2.13824	4.09403
2.14826	4.10928
2.15814	4.1244
2.16843	4.13927
2.1782	4.15406
2.18811	4.16866
2.19844	4.18305
2.20816	4.19743
2.21819	4.21188
2.22816	4.22619
2.23822	4.24056
2.24806	4.25496
2.2581	4.26933
2.26814	4.28357
2.27821	4.29783
2.28813	4.31211
2.29819	4.32623
2.30828	4.34033
2.31811	4.35434
2.32824	4.36827
2.33819	4.38203
2.34806	4.39567
2.35808	4.40907
2.36806	4.42233
2.37812	4.43547
2.38802	4.44843
2.39808	4.46135
2.40799	4.47418
2.41825	4.48684
2.42827	4.49927
2.43806	4.51159
2.4481	4.5238
2.45801	4.53587
2.46814	4.54806
2.47805	4.5603
2.48808	4.57253
2.49803	4.58484
2.50792	4.59719
2.51803	4.60943
2.52809	4.62159
2.53802	4.63377
2.54794	4.64585
2.55818	4.65784
2.56814	4.66976
2.578	4.68159
2.58801	4.69303
2.59827	4.70428
2.60801	4.71517
2.61812	4.72583
2.62762	4.73638
2.63773	4.74695
2.64798	4.75741
2.65807	4.76785
2.66816	4.77816
2.67806	4.78841
2.68798	4.79857
2.69803	4.80873
2.70788	4.81904
2.71791	4.82938
2.72788	4.83973
2.73786	4.85015
2.748	4.86046
2.75799	4.87073
2.76787	4.88102
2.77798	4.89129
2.78788	4.90153
2.79786	4.9118
2.8079	4.92205
2.818	4.93218
2.82797	4.94222
2.8379	4.95212
2.84789	4.96193
2.85785	4.97152
2.86793	4.98106
2.87789	4.99036
2.88785	4.99949
2.898	5.00837
2.90795	5.01712
2.91802	5.02572
2.92798	5.03419
2.93805	5.04263
2.94793	5.05111
2.95804	5.05963
2.96797	5.06834
2.97803	5.07722
2.98795	5.0862
2.9978	5.09533
3.00771	5.1045
3.01783	5.11359
3.02769	5.12273
3.03766	5.13176
3.04778	5.14072
3.05762	5.14962
3.06771	5.15846
3.07774	5.16703
3.08787	5.17555
3.09759	5.18393
3.10756	5.19216
3.11787	5.20012
3.12761	5.2081
3.13745	5.21582
3.1478	5.22328
3.15762	5.23059
3.1676	5.23788
3.17758	5.24509
3.18761	5.25227
3.19788	5.2595
3.20759	5.26678
3.2177	5.27404
3.22765	5.28134
3.23759	5.28885
3.24755	5.29647
3.25761	5.30413
3.26767	5.31192
3.27758	5.31964
3.28773	5.32728
3.29748	5.33497
3.30747	5.34262
3.31754	5.35019
3.32747	5.35767
3.3376	5.36507
3.34757	5.37223
3.35755	5.37927
3.36762	5.38607
3.37762	5.39272
3.38762	5.39919
3.39758	5.40546
3.40774	5.41152
3.41759	5.41753
3.42744	5.42356
3.43757	5.42965
3.4474	5.43592
3.45735	5.44242
3.46737	5.44913
3.47746	5.45596
3.48742	5.46287
3.49731	5.4699
3.50729	5.47689
3.51757	5.48379
3.52752	5.49066
3.53741	5.49746
3.54757	5.5041
3.55756	5.51079
3.56734	5.51747
3.57755	5.52408
3.58736	5.53067
3.59731	5.53722
3.60747	5.54343
3.61752	5.54952
3.62724	5.55549
3.63736	5.56124
3.64741	5.56689
3.6574	5.57264
3.66738	5.57833
3.67734	5.58398
3.68746	5.5896
3.69747	5.59521
3.70724	5.60082
3.71732	5.60646
3.72742	5.61215
3.73741	5.61794
3.74741	5.6238
3.75747	5.62968
3.76731	5.63554
3.77734	5.64149
3.78704	5.64757
3.79707	5.65371
3.8072	5.65982
3.81711	5.66602
3.82703	5.67213
3.83715	5.67797
3.84717	5.68362
3.85707	5.68911
3.86721	5.6944
3.87713	5.69955
3.88715	5.70465
3.89723	5.70969
3.90718	5.71469
3.91709	5.71961
3.92706	5.7245
3.93707	5.72934
3.9472	5.73417
3.95712	5.73905
3.96703	5.74404
3.97701	5.74918
3.98694	5.75436
3.99706	5.75968
4.00701	5.76501
4.01703	5.7703
4.02696	5.77556
4.03695	5.7809
4.04696	5.78619
4.05701	5.79153
4.06702	5.79695
4.07699	5.80226
4.08717	5.80739
4.09709	5.81244
4.10688	5.81739
4.11697	5.82208
4.12704	5.82676
4.13691	5.83143
4.14711	5.83587
4.157	5.84028
4.1669	5.84466
4.17713	5.84892
4.18692	5.85324
4.19678	5.85772
4.20704	5.86219
4.21698	5.86692
4.22689	5.87181
4.23702	5.87667
4.24702	5.88169
4.25677	5.88684
4.26675	5.89209
4.27678	5.89726
4.287	5.90256
4.29667	5.90775
4.30671	5.91292
4.3167	5.91792
4.32672	5.92292
4.33677	5.92775
4.34678	5.93239
4.357	5.93686
4.36669	5.94128
4.37679	5.9455
4.38685	5.94965
4.39684	5.95378
4.40698	5.95776
4.41682	5.96152
4.42683	5.9653
4.43658	5.96904
4.44664	5.97279
4.45673	5.97669
4.4666	5.98083
4.47668	5.98507
4.48687	5.98942
4.49657	5.99386
4.5066	5.99839
4.51665	6.00292
4.52666	6.00758
4.5366	6.01235
4.54671	6.01721
4.55682	6.022
4.56664	6.02676
4.57655	6.03146
4.58655	6.03601
4.59667	6.04049
4.60646	6.04491
4.61659	6.04913
4.62662	6.05321
4.63645	6.05709
4.64664	6.06075
4.65646	6.06424
4.66649	6.06765
4.67658	6.07086
4.68652	6.07409
4.69648	6.07731
4.70648	6.08063
4.71648	6.08409
4.72652	6.0877
4.73632	6.09146
4.74632	6.09542
4.75636	6.09949
4.76636	6.10366
4.77643	6.10802
4.78631	6.11243
4.79622	6.11689
4.80634	6.12127
4.81637	6.12558
4.82626	6.1298
4.83614	6.13397
4.84636	6.13798
4.8563	6.14198
4.86632	6.14591
4.87635	6.14975
4.8862	6.15347
4.89638	6.15713
4.90634	6.16067
4.91621	6.16417
4.92626	6.16767
4.93632	6.17108
4.94645	6.17448
4.95629	6.17794
4.96636	6.18146
4.97627	6.185
4.98627	6.1887
4.99629	6.19258
5.0062	6.19647
5.0163	6.20038
5.02629	6.20435
5.03617	6.20833
5.04615	6.21234
5.05616	6.21643
5.06612	6.2206
5.07605	6.22477
5.08608	6.22894
5.09609	6.23295
5.10607	6.23687
5.11596	6.24055
5.12606	6.2441
5.13589	6.24746
5.14627	6.25075
5.15611	6.25383
5.16623	6.25683
5.17604	6.25973
5.18613	6.26265
5.19608	6.26555
5.20608	6.26849
5.21619	6.27156
5.22604	6.27475
5.23596	6.27804
5.24597	6.28142
5.2559	6.28506
5.26592	6.28869
5.27618	6.29244
5.28591	6.2962
5.29608	6.29997
5.30607	6.30358
5.31607	6.30727
5.32603	6.31082
5.33591	6.31441
5.34597	6.31792
5.35609	6.3214
5.36587	6.32471
5.3761	6.32799
5.38577	6.33107
5.39586	6.33416
5.40574	6.3371
5.41594	6.34001
5.42577	6.34275
5.43583	6.34545
5.44594	6.34797
5.45579	6.35054
5.46579	6.35312
5.47598	6.35579
5.48587	6.35855
5.49581	6.36151
5.50577	6.36452
5.51575	6.36768
5.52564	6.37092
5.53552	6.37427
5.54569	6.37768
5.55563	6.38122
5.56559	6.38473
5.57566	6.38828
5.58559	6.39183
5.59557	6.39534
5.6056	6.3988
5.6156	6.40218
5.62573	6.40544
5.6357	6.40843
5.64582	6.41133
5.65542	6.41411
5.66556	6.41682
5.67569	6.41942
5.68554	6.42205
5.69564	6.42463
5.7056	6.42707
5.7157	6.42953
5.72549	6.43208
5.73554	6.43489
5.74541	6.43778
5.75574	6.44091
5.76546	6.4443
5.77559	6.44766
5.78573	6.45113
5.79525	6.45459
5.80565	6.45811
5.81547	6.46163
5.82555	6.4652
5.83553	6.46867
5.84539	6.47215
5.85555	6.47543
5.86547	6.47852
5.8753	6.48151
5.88529	6.48439
5.89533	6.48717
5.90547	6.48988
5.91544	6.49247
5.92541	6.49501
5.93531	6.49736
5.94555	6.49961
5.95541	6.50185
5.96543	6.50405
5.97545	6.5063
5.98526	6.50864
5.99546	6.5111
6.00536	6.51368
6.01525	6.5164
6.02527	6.51925
6.03529	6.52219
6.04531	6.52518
6.05524	6.52819
6.06525	6.53133
6.0751	6.53448
6.08512	6.53768
6.09526	6.54092
6.10506	6.54423
6.11522	6.54727
6.12533	6.55017
6.13509	6.55292
6.14522	6.5555
6.15529	6.55789
6.16524	6.56039
6.17525	6.56267
6.18537	6.56486
6.19518	6.56707
6.20501	6.56919
6.21509	6.57127
6.22503	6.57352
6.23513	6.57594
6.24503	6.57838
6.25503	6.58094
6.26494	6.58354
6.27501	6.58619
6.28505	6.5888
6.29498	6.59151
6.30504	6.59426
6.31522	6.59714
6.32507	6.59995
6.3351	6.60295
6.34475	6.60597
6.35503	6.60913
6.36497	6.61231
6.37497	6.61557
6.38501	6.61867
6.3949	6.62164
6.40502	6.62451
6.41495	6.62723
6.42498	6.62989
6.43481	6.63247
6.4447	6.635
6.45491	6.63736
6.46501	6.63967
6.47478	6.64193
6.48489	6.64419
6.49507	6.64646
6.50488	6.64889
6.51472	6.65137
6.52497	6.65391
6.53477	6.65658
6.54477	6.65938
6.5548	6.66224
6.56483	6.66519
6.57473	6.6683
6.58476	6.67144
6.59495	6.67451
6.60494	6.6776
6.61474	6.68063
6.62492	6.68344
6.63482	6.68605
6.64473	6.68862
6.65479	6.69067
6.66497	6.6928
6.67438	6.69494
6.68481	6.69709
6.69456	6.69922
6.70459	6.70153
6.71481	6.70361
6.7247	6.70568
6.73454	6.70765
6.74475	6.70959
6.75459	6.71172
6.76455	6.71385
6.77456	6.71606
6.78453	6.71849
6.79453	6.72099
6.8046	6.72351
6.81459	6.72611
6.82445	6.72886
6.83434	6.73158
6.8446	6.73435
6.85452	6.7372
6.86469	6.74008
6.87454	6.74284
6.88436	6.7456
6.89452	6.7482
6.90455	6.75072
6.91442	6.75319
6.92463	6.75554
6.93445	6.75772
6.9445	6.75977
6.9546	6.76159
6.96465	6.76327
6.97457	6.76488
6.98462	6.76645
6.99464	6.76807
7.00463	6.76986
7.01461	6.77174
7.02457	6.77375
7.03448	6.77594
7.04444	6.77833
7.05443	6.7808
7.06435	6.78337
7.07433	6.78597
7.08424	6.78875
7.09418	6.7915
7.10433	6.79433
7.1143	6.79716
7.1242	6.80001
7.13414	6.80277
7.1441	6.80538
7.15431	6.80793
7.16416	6.81052
7.17425	6.81304
7.18412	6.81534
7.1942	6.81779
7.20406	6.82002
7.2143	6.82196
7.22419	6.82375
7.23415	6.82555
7.24414	6.82723
7.25424	6.82897
7.2644	6.83077
7.2742	6.83271
7.28411	6.83467
7.29422	6.83669
7.30399	6.8389
7.31405	6.84136
7.32407	6.84394
7.33411	6.84667
7.34423	6.84949
7.3541	6.85227
7.36408	6.85507
7.374	6.8579
7.38407	6.86066
7.39418	6.86336
7.40398	6.86602
7.414	6.86851
7.42399	6.87083
7.43406	6.87309
7.444	6.87511
7.45399	6.87705
7.4639	6.87882
7.4741	6.88042
7.48404	6.88181
7.49402	6.8833
7.50387	6.88475
7.51399	6.88635
7.52393	6.88815
7.53375	6.89023
7.54382	6.89247
7.55388	6.89482
7.56382	6.89724
7.5737	6.89981
7.58376	6.90233
7.59395	6.9048
7.60394	6.90733
7.61377	6.90977
7.62391	6.91207
7.63387	6.91442
7.6437	6.91674
7.65386	6.91898
7.66391	6.92123
7.6739	6.92341
7.68396	6.92531
7.6939	6.9272
7.70361	6.92901
7.71389	6.93069
7.72394	6.93227
7.73379	6.93397
7.74367	6.9355
7.75399	6.93691
7.76386	6.9383
7.77379	6.93971
7.78374	6.94106
7.79401	6.94256
7.80367	6.94428
7.81374	6.94617
7.82377	6.94822
7.83363	6.95052
7.84364	6.95288
7.85376	6.95533
7.86361	6.95788
7.87362	6.9606
7.8835	6.96329
7.89365	6.96598
7.90355	6.96869
7.91337	6.97135
7.92359	6.9738
7.93365	6.97617
7.94354	6.97843
7.95365	6.98047
7.96347	6.98236
7.97354	6.98418
7.9836	6.98583
7.99356	6.98747
8.00349	6.98909
8.01344	6.99067
8.0235	6.99229
8.03361	6.99397
8.04341	6.99568
8.05339	6.99752
8.06328	6.99948
8.0734	7.0015
8.08335	7.00361
8.09329	7.00581
8.10341	7.008
8.11327	7.01018
8.12323	7.01243
8.13326	7.01466
8.14338	7.01689
8.15326	7.01923
8.16316	7.02161
8.1734	7.02382
8.18332	7.02599
8.19321	7.02817
8.20316	7.03017
8.21338	7.03195
8.22319	7.03388
8.23309	7.03558
8.2434	7.03711
8.2532	7.0385
8.26323	7.03988
8.27314	7.04101
8.28339	7.04234
8.29323	7.04369
8.30333	7.04522
8.31314	7.04693
8.32316	7.0489
8.33317	7.05092
8.34332	7.05309
8.35309	7.05537
8.36307	7.0578
8.37298	7.06016
8.38328	7.06259
8.39312	7.06502
8.40312	7.06746
8.41302	7.06977
8.42318	7.07206
8.43309	7.07422
8.44315	7.07627
8.45314	7.0781
8.46306	7.07996
8.473	7.08174
8.4832	7.08351
8.4931	7.08522
8.50322	7.08687
8.51318	7.08833
8.52308	7.08978
8.53288	7.09126
8.54295	7.09281
8.55303	7.09455
8.56287	7.0965
8.57297	7.0986
8.58313	7.10081
8.59282	7.10303
8.60298	7.10531
8.61289	7.10759
8.62291	7.10987
8.63287	7.11225
8.64292	7.11474
8.65311	7.11723
8.66303	7.11978
8.67279	7.12237
8.68292	7.12482
8.69287	7.12726
8.70287	7.12958
8.71298	7.13164
8.7229	7.13358
8.7328	7.13539
8.74288	7.13698
8.75285	7.13842
8.76294	7.13978
8.77285	7.14097
8.78295	7.14206
8.79286	7.14304
8.80291	7.14407
8.81271	7.14529
8.82269	7.14661
8.83278	7.14806
8.8427	7.14988
8.85238	7.15181
8.86264	7.15381
8.8725	7.15603
8.88247	7.15844
8.8926	7.16085
8.90259	7.16339
8.91255	7.16595
8.92255	7.16837
8.93255	7.17079
8.94249	7.17306
8.95256	7.17519
8.96252	7.17724
8.97263	7.17921
8.98266	7.18106
8.99272	7.18289
9.00256	7.18461
9.01268	7.18623
9.02268	7.18789
9.0325	7.18943
9.04266	7.19086
9.05266	7.19231
9.06259	7.19375
9.07252	7.19516
9.08241	7.19665
9.09258	7.19824
9.10245	7.19991
9.11255	7.20158
9.12263	7.20332
9.13256	7.20507
9.14252	7.20695
9.15238	7.20898
9.16235	7.21115
9.17243	7.21346
9.18227	7.21584
9.19236	7.21818
9.2023	7.22034
9.21237	7.22246
9.22233	7.22429
9.23235	7.22611
9.24229	7.22769
9.25247	7.22928
9.26232	7.23072
9.27242	7.23214
9.28227	7.23343
9.29231	7.23484
9.3023	7.23616
9.31236	7.23749
9.32245	7.23891
9.33227	7.24047
9.34222	7.24216
9.35227	7.244
9.36213	7.24613
9.37216	7.24828
9.3824	7.25057
9.39219	7.25289
9.40228	7.25532
9.4123	7.25765
9.42229	7.26021
9.43219	7.2627
9.44209	7.26523
9.45213	7.26762
9.46236	7.26994
9.47227	7.27198
9.48248	7.2739
9.49206	7.2756
9.50227	7.27728
9.51215	7.27881
9.52217	7.28034
9.53223	7.28169
9.54219	7.28306
9.5521	7.2843
9.56215	7.28557
9.57207	7.28678
9.58216	7.28815
9.59205	7.28959
9.60199	7.29118
9.61206	7.29287
9.62199	7.29479
9.63194	7.2968
9.64188	7.29882
9.6518	7.301
9.66174	7.30341
9.67175	7.3058
9.68206	7.30817
9.69191	7.31064
9.70188	7.31303
9.71179	7.31519
9.72181	7.31736
9.73189	7.31937
9.74195	7.32115
9.75195	7.3227
9.76194	7.32421
9.77168	7.32547
9.7819	7.32657
9.79196	7.32769
9.80171	7.32882
9.81183	7.32984
9.82195	7.3308
9.83194	7.33202
9.84162	7.33342
9.85176	7.33495
9.86193	7.33669
9.87174	7.33876
9.88174	7.3408
9.89177	7.34278
9.90169	7.34487
9.91164	7.347
9.92171	7.3492
9.93159	7.35155
9.94176	7.35392
9.95174	7.35624
9.96158	7.35849
9.9717	7.36058
9.98155	7.36257
9.99154	7.36461
10.0005	7.36641
10.0106	7.36842
10.0205	7.37038
10.0298	7.38628
10.0326	7.40531
10.0343	7.42559
10.0356	7.45131
10.0364	7.47152
10.0372	7.49423
10.0403	7.51932
10.0481	7.54678
10.0588	7.57653
10.0719	7.60853
10.0868	7.64274
10.1031	7.67911
10.1116	7.69809
10.1204	7.71759
10.1293	7.73762
10.1385	7.75816
10.1479	7.77921
10.1574	7.80074
10.1668	7.82274
10.1764	7.84523
10.1862	7.86816
10.1961	7.89154
10.2061	7.91534
10.2162	7.93954
10.2262	7.96412
10.2363	7.98907
10.2464	8.01433
10.2566	8.03981
10.2667	8.06542
10.2767	8.09106
10.2868	8.11667
10.2969	8.14221
10.307	8.16762
10.3171	8.19288
10.3274	8.21795
10.3375	8.24278
10.3476	8.26733
10.3578	8.29161
10.368	8.31558
10.3783	8.33921
10.3886	8.36248
10.3988	8.38534
10.409	8.40776
10.4193	8.42974
10.4296	8.45125
10.4399	8.47229
10.4502	8.49281
10.4605	8.51278
10.4707	8.53222
10.4811	8.55114
10.4914	8.56954
10.5123	8.60473
10.5327	8.63771
10.5534	8.66849
10.5744	8.69706
10.5949	8.72344
10.6158	8.74763
10.6368	8.76968
10.6575	8.7896
10.6884	8.81559
10.7185	8.83699
10.7596	8.85898
10.8204	8.87929
10.8912	8.88703
10.9621	8.88143
11.0325	8.86773
11.1025	8.84947
11.1716	8.82964
11.241	8.81089
11.3105	8.79443
11.3801	8.78036
11.4504	8.7692
11.52	8.761
11.5898	8.75531
11.6596	8.75125
11.7298	8.74826
11.7998	8.74649
11.8698	8.74589
11.9394	8.74602
12.0089	8.74719
12.0788	8.74974
12.1485	8.75308
12.2181	8.75708
12.2884	8.76194
12.3584	8.76744
12.4286	8.77333
12.4983	8.77948
12.5683	8.78591
12.6382	8.79247
12.7082	8.79894
12.7784	8.80581
12.848	8.81323
12.9174	8.82125
12.987	8.82916
13.0571	8.83701
13.1279	8.84507
13.1979	8.85329
13.2674	8.86141
13.3373	8.86953
13.4073	8.87716
13.4775	8.88431
13.5479	8.89183
13.6175	8.8998
13.6868	8.90776
13.7566	8.9156
13.8269	8.92336
13.897	8.93146
13.9671	8.93964
14.0366	8.94741
14.1067	8.95517
14.1767	8.96317
14.2465	8.97126
14.3166	8.9795
14.3865	8.98788
14.4565	8.99626
14.5263	9.00459
14.5962	9.01309
14.6659	9.02127
14.7357	9.02901
14.8061	9.03628
14.8756	9.04373
14.9455	9.05154
15.0153	9.05955
15.0854	9.06715
15.1558	9.07491
15.2263	9.08277
15.2959	9.0904
15.3653	9.09817
15.4349	9.10608
15.5045	9.11363
15.5748	9.12101
15.645	9.12905
15.7149	9.1376
15.7846	9.14648
15.8548	9.15506
15.9251	9.16338
15.9954	9.17174
16.0654	9.18019
16.1348	9.18845
16.2044	9.19687
16.2742	9.20496
16.3438	9.213
16.4143	9.2215
16.4842	9.23051
16.5543	9.23936
16.6242	9.24825
16.6943	9.25722
16.7641	9.26634
16.8343	9.27505
16.9043	9.28331
16.9742	9.29156
17.0438	9.30009
17.1132	9.30836
17.1831	9.3167
17.2538	9.32549
17.3238	9.33469
17.3935	9.34415
17.4634	9.35407
17.5336	9.36361
17.6034	9.3724
17.674	9.38095
17.7437	9.38963
17.8129	9.39816
17.8825	9.40661
17.9527	9.41493
18.0229	9.42395
18.0929	9.43357
18.1629	9.44331
18.2327	9.45303
18.3027	9.46287
18.3725	9.47243
18.4423	9.48176
18.5124	9.49088
18.5823	9.49981
18.6523	9.50864
18.7219	9.51762
18.7918	9.52653
18.8617	9.53511
18.9323	9.54301
19.002	9.55096
19.0719	9.55898
19.1415	9.5668
19.2116	9.57395
19.2819	9.58096
19.3525	9.58811
19.4221	9.5957
19.4915	9.60392
19.5612	9.61275
19.6307	9.62158
19.7012	9.6304
19.7714	9.64001
19.8412	9.65013
19.9106	9.66005
19.9808	9.66905
20.0513	9.67733
20.1216	9.6857
20.1917	9.69415
20.2608	9.70231
20.3307	9.71076
20.4005	9.71952
20.4701	9.72835
20.5402	9.73773
20.6104	9.74748
20.6804	9.75694
20.7501	9.7665
20.8204	9.77634
20.8902	9.78635
20.9603	9.79627
21.0304	9.80618
21.1002	9.81648
21.1699	9.82755
21.239	9.8385
21.3089	9.84911
21.3793	9.85959
21.4497	9.87008
21.5195	9.88043
21.5894	9.89112
21.6596	9.90148
21.7291	9.91151
21.7998	9.9216
21.8697	9.93206
21.9391	9.94261
22.0087	9.95289
22.0786	9.96262
22.149	9.9721
22.2189	9.9813
22.289	9.99003
22.3588	9.99892
22.4288	10.0082
22.4986	10.0174
22.5685	10.0265
22.6391	10.0361
22.7088	10.0459
22.7784	10.0556
22.848	10.0654
22.9179	10.0748
22.9879	10.084
23.0582	10.093
23.1283	10.1023
23.1977	10.1124
23.2674	10.1227
23.3376	10.1325
23.4079	10.142
23.4787	10.1517
23.5482	10.1609
23.6177	10.17
23.6872	10.1789
23.7568	10.1877
23.8273	10.1965
23.8973	10.2062
23.9674	10.2167
24.0367	10.2278
24.1071	10.2387
24.1774	10.2492
24.2476	10.2597
24.3176	10.27
24.3868	10.2795
24.4567	10.2892
24.5265	10.2988
24.5961	10.3085
24.6663	10.3188
24.7365	10.3299
24.8065	10.3411
24.8762	10.3526
24.9466	10.3642
25.0164	10.3758
25.0863	10.3868
25.1565	10.3971
25.2263	10.4073
25.296	10.418
25.3652	10.4287
25.4352	10.4394
25.5057	10.4504
25.576	10.4617
25.6459	10.4731
25.7155	10.485
25.7855	10.4967
25.8551	10.5074
25.9257	10.5177
25.9958	10.5283
26.0652	10.5395
26.1347	10.551
26.2046	10.5623
26.2748	10.5738
26.3451	10.5853
26.4152	10.5966
26.485	10.6072
26.555	10.6176
26.6249	10.6271
26.6946	10.6357
26.765	10.6446
26.8348	10.6539
26.9045	10.6637
26.9743	10.6741
27.0441	10.6848
27.1142	10.6956
27.1842	10.7064
27.2545	10.7174
27.3238	10.7287
27.3935	10.7398
27.4637	10.7504
27.534	10.761
27.6047	10.7721
27.6743	10.783
27.7437	10.7942
27.8134	10.8057
27.8831	10.817
27.9534	10.8278
28.0234	10.8388
28.0934	10.8496
28.1628	10.8605
28.2331	10.8708
28.3034	10.8807
28.3736	10.8907
28.4439	10.9008
28.5132	10.9107
28.583	10.9212
28.6527	10.932
28.722	10.9426
28.7921	10.9532
28.8625	10.9642
28.9326	10.9749
29.0026	10.9858
29.0725	10.9969
29.1425	11.0078
29.2125	11.0181
29.2829	11.0276
29.3529	11.0375
29.4223	11.0481
29.4913	11.0587
29.5611	11.0688
29.6315	11.0789
29.702	11.0899
29.7717	11.1014
29.8416	11.1136
29.9117	11.1254
29.9815	11.1362
30.0521	11.1465
30.1221	11.1572
30.1914	11.1678
30.2606	11.1782
30.3306	11.188
30.4007	11.1982
30.471	11.2095
30.5409	11.2212
30.6106	11.2332
30.681	11.2453
30.7509	11.2575
30.8208	11.2692
30.8911	11.281
30.9607	11.2922
31.0305	11.3032
31.1003	11.3142
31.1702	11.3255
31.2399	11.3367
31.3102	11.3477
31.3807	11.3593
31.4501	11.3714
31.5197	11.3837
31.5898	11.3954
31.6601	11.4066
31.7305	11.4177
31.8005	11.4281
31.8699	11.4384
31.9397	11.4495
32.0092	11.4605
32.0791	11.4712
32.1495	11.4825
32.2196	11.4947
32.2891	11.5075
32.3591	11.52
32.4295	11.5315
32.4997	11.5428
32.5696	11.5539
32.6391	11.5645
32.7088	11.5754
32.7787	11.5864
32.8484	11.5971
32.9186	11.6082
32.9888	11.6198
33.0588	11.6314
33.1286	11.6431
33.1985	11.6547
33.2684	11.6661
33.3384	11.6772
33.4088	11.6882
33.4787	11.6996
33.5481	11.7119
33.6172	11.7243
33.6872	11.7362
33.7578	11.7482
33.8283	11.7604
33.898	11.7722
33.9677	11.7841
34.0377	11.7953
34.1075	11.8055
34.1782	11.816
34.2481	11.8277
34.3173	11.8403
34.3866	11.8532
34.4566	11.866
34.5273	11.8792
34.5972	11.8934
34.667	11.9072
34.7366	11.9206
34.8069	11.9339
34.8768	11.9472
34.9466	11.9602
35.0169	11.9735
35.0867	11.9868
35.1565	12.0002
35.2263	12.014
35.2961	12.0277
35.366	12.0411
35.4362	12.0538
35.5067	12.0665
35.576	12.0798
35.6457	12.0931
35.7158	12.1058
35.7861	12.118
35.8568	12.1306
35.9266	12.1431
35.996	12.156
36.0655	12.169
36.135	12.1816
36.2053	12.1939
36.2754	12.2069
36.3455	12.2208
36.415	12.2351
36.485	12.2488
36.5555	12.2619
36.6259	12.275
36.696	12.2881
36.7653	12.3007
36.8349	12.313
36.9047	12.3249
36.9744	12.3364
37.0446	12.3484
37.1148	12.3616
37.1848	12.3745
37.2546	12.3877
37.3245	12.4014
37.3945	12.4157
37.4645	12.4294
37.5348	12.4426
37.6047	12.456
37.6742	12.4702
37.7431	12.4845
37.8131	12.4986
37.8836	12.513
37.9541	12.5282
38.0239	12.5438
38.0936	12.5597
38.1639	12.5754
38.2334	12.59
38.304	12.6039
38.374	12.6177
38.4434	12.6311
38.5128	12.6446
38.5829	12.6579
38.6531	12.6717
38.7231	12.6864
38.793	12.7016
38.8628	12.7171
38.933	12.7331
39.0029	12.7486
39.0727	12.7633
39.1432	12.7779
39.2128	12.7925
39.2825	12.8071
39.3523	12.8226
39.4221	12.8387
39.492	12.8551
39.5622	12.8714
39.6327	12.8879
39.702	12.9043
39.7716	12.9205
39.8417	12.9353
39.9122	12.9491
39.9828	12.963
40.0524	12.9766
40.1219	12.9908
40.1916	13.0056
40.261	13.0206
40.3314	13.0355
40.4015	13.0515
40.4714	13.0684
40.5406	13.0855
40.6109	13.1015
40.6814	13.1168
40.7517	13.1324
40.8218	13.1483
40.8908	13.1641
40.9608	13.1804
41.0305	13.1968
41.1002	13.2132
41.1703	13.2302
41.2405	13.2475
41.3106	13.264
41.3802	13.2801
41.4506	13.2961
41.5206	13.3122
41.5905	13.3282
41.6607	13.3439
41.7305	13.3601
41.8002	13.3775
41.8692	13.3949
41.9392	13.4122
42.0099	13.4295
42.0801	13.4467
42.1497	13.4641
42.2198	13.4825
42.2897	13.5005
42.3595	13.5178
42.4301	13.5352
42.5	13.5535
42.5694	13.5726
42.6387	13.5918
42.7087	13.6103
42.7789	13.6291
42.8489	13.6488
42.9187	13.6691
42.9886	13.6901
43.0487	13.7084
43.1185	13.7294
43.1883	13.7498
43.2589	13.7703
43.3286	13.7907
43.3981	13.8106
43.4678	13.83
43.5378	13.8483
43.6078	13.8661
43.6783	13.8841
43.748	13.9029
43.8178	13.9227
43.8872	13.9432
43.9574	13.9631
44.028	13.9832
44.0987	14.0036
44.1681	14.0236
44.2375	14.0436
44.3071	14.0635
44.3766	14.0824
44.447	14.1016
44.5173	14.1226
44.5773	14.1418
44.6366	14.1619
44.6966	14.1817
44.7572	14.201
44.8172	14.2203
44.8775	14.2397
44.9371	14.2588
44.9966	14.2774
45.0565	14.2963
45.1164	14.3154
45.1761	14.3348
45.2358	14.3552
45.2958	14.3767
45.346	14.395
45.3959	14.4131
45.456	14.4347
45.5163	14.4561
45.5766	14.477
45.6361	14.4969
45.6962	14.5155
45.7664	14.5363
45.8263	14.5547
45.8857	14.5746
45.9447	14.5954
46.0044	14.6164
46.0649	14.6378
46.1154	14.6563
46.1657	14.6753
46.2156	14.6945
46.2652	14.7141
46.3151	14.7336
46.3651	14.7522
46.4247	14.7728
46.4852	14.7927
46.5457	14.8131
46.6055	14.8347
46.6548	14.8529
46.7042	14.8712
46.7638	14.8928
46.8243	14.9141
46.8749	14.9324
46.9251	14.951
46.9751	14.9694
47.0251	14.9875
47.085	15.0088
47.1452	15.0298
47.2047	15.0502
47.2645	15.0701
47.3248	15.0908
47.3848	15.1118
47.4346	15.1299
47.4844	15.1483
47.5341	15.1675
47.5839	15.1871
47.6341	15.2067
47.6839	15.2265
47.7338	15.2463
47.7842	15.266
47.8338	15.286
47.8838	15.3061
47.9336	15.3263
47.9832	15.3462
48.0334	15.3654
48.0835	15.3843
48.1341	15.4037
48.1845	15.4229
48.2342	15.4419
48.2837	15.4613
48.3332	15.4812
48.3833	15.5011
48.4331	15.5207
48.4826	15.54
48.5329	15.5594
48.5833	15.5794
48.6332	15.5997
48.683	15.6203
48.7325	15.6412
48.7827	15.6621
48.8329	15.6826
48.8833	15.7026
48.9336	15.7226
48.9834	15.7427
49.0333	15.7624
49.0831	15.782
49.1329	15.8021
49.1827	15.8229
49.2321	15.8433
49.2815	15.8635
49.3317	15.8837
49.3819	15.9044
49.4323	15.9258
49.4824	15.9474
49.5324	15.9696
49.5722	15.9877
49.6122	16.0058
49.6623	16.0282
49.712	16.0501
49.762	16.0713
49.8125	16.092
49.8627	16.1126
49.9126	16.1335
49.9622	16.1546
50.0016	16.1715
50.0511	16.1918
50.1009	16.2114
50.1514	16.2298
50.2244	16.2095
50.2458	16.1898
50.2674	16.1643
50.2893	16.1334
50.3112	16.0973
50.3223	16.0773
50.3335	16.0561
50.3448	16.0337
50.3563	16.0101
50.3677	15.9855
50.3791	15.9597
50.3907	15.9329
50.4015	15.905
50.4104	15.8761
50.4167	15.8462
50.4203	15.8153

## Sheet: cylinder PLA_40 3
cylinder PLA_40 3	cylinder PLA_40 3
Stauchung	Standardkraft
%	MPa
0	0.223674
0.00010989	0.222088
0.000199126	0.22076
0.000290675	0.219606
0.000382769	0.218571
0.00039739	0.218138
0.000201667	0.220907
0.0014855	0.227601
0.0082061	0.234635
0.0145402	0.242113
0.0217033	0.2524
0.0280261	0.262464
0.0352278	0.274727
0.0421771	0.286833
0.0493528	0.298715
0.0562947	0.31039
0.0634218	0.321892
0.0703729	0.333408
0.0773835	0.344941
0.084477	0.356539
0.091664	0.368133
0.0986658	0.37987
0.105615	0.391568
0.1125	0.403304
0.119818	0.41506
0.126785	0.426868
0.133722	0.438737
0.140835	0.450728
0.147844	0.462776
0.154888	0.474996
0.161876	0.487474
0.16895	0.500147
0.175851	0.513086
0.183011	0.526257
0.189992	0.53966
0.19713	0.553347
0.204038	0.567311
0.210937	0.581482
0.217962	0.595905
0.225037	0.610498
0.232005	0.62533
0.239031	0.64036
0.246158	0.65553
0.253181	0.67086
0.260178	0.686274
0.267203	0.701754
0.274476	0.717392
0.281253	0.733136
0.288266	0.748932
0.295407	0.764758
0.30252	0.780585
0.309648	0.796503
0.316554	0.812479
0.323621	0.828466
0.330673	0.844414
0.337853	0.860386
0.344786	0.876463
0.35184	0.892555
0.358759	0.908717
0.365939	0.924937
0.372945	0.941146
0.380032	0.957446
0.387177	0.973795
0.394053	0.990165
0.401144	1.00665
0.408123	1.02316
0.415118	1.03972
0.422301	1.05641
0.429215	1.07317
0.436264	1.09
0.443403	1.10691
0.450487	1.12388
0.457496	1.14092
0.464432	1.15801
0.471535	1.17523
0.478389	1.19244
0.485486	1.20977
0.492718	1.22715
0.499576	1.24453
0.506689	1.26196
0.513733	1.27931
0.520859	1.29658
0.52794	1.31382
0.534927	1.33099
0.542018	1.34811
0.548914	1.3651
0.555879	1.38207
0.562231	1.39659
0.569179	1.41344
0.576315	1.43026
0.583447	1.44708
0.590333	1.46386
0.597333	1.48068
0.604323	1.49745
0.611479	1.51422
0.614597	1.52145
0.622615	1.54079
0.63048	1.5602
0.63861	1.57967
0.646661	1.5993
0.654589	1.61907
0.66265	1.6389
0.670962	1.65886
0.67885	1.67887
0.686924	1.69888
0.695135	1.71888
0.703177	1.73886
0.711087	1.75892
0.714087	1.76645
0.722205	1.78643
0.730215	1.8064
0.738416	1.82641
0.746449	1.84632
0.754457	1.86621
0.76252	1.88604
0.77042	1.90588
0.77849	1.92571
0.786451	1.94544
0.794793	1.9652
0.802572	1.98493
0.810652	2.00463
0.818829	2.02429
0.826863	2.04389
0.83482	2.06362
0.841677	2.08439
0.845008	2.10298
0.846901	2.12139
0.849151	2.1439
0.850426	2.17073
0.85157	2.191
0.852467	2.21315
0.854318	2.23715
0.86012	2.26299
0.86988	2.2907
0.88221	2.32029
0.896532	2.35174
0.912448	2.38502
0.929634	2.42018
0.938401	2.43847
0.94741	2.45721
0.956698	2.47639
0.966036	2.49601
0.975653	2.51607
0.985436	2.53658
0.995235	2.55755
1.00496	2.57896
1.01485	2.6008
1.02473	2.62307
1.03457	2.64577
1.0446	2.66889
1.05463	2.69244
1.06458	2.71637
1.07448	2.74062
1.08454	2.76511
1.09456	2.78981
1.10462	2.81465
1.1148	2.83962
1.12468	2.86466
1.13471	2.88977
1.14467	2.91492
1.15485	2.94008
1.16498	2.96526
1.17506	2.99042
1.18512	3.01556
1.19505	3.04066
1.20501	3.06573
1.21513	3.09074
1.22531	3.11569
1.23555	3.14055
1.24558	3.16534
1.25568	3.19004
1.26579	3.21467
1.27599	3.23923
1.28617	3.26373
1.2963	3.28817
1.30638	3.31253
1.31649	3.33683
1.32661	3.36106
1.33668	3.38525
1.34687	3.40938
1.35694	3.43345
1.36693	3.45744
1.37692	3.48135
1.38706	3.50518
1.39718	3.52894
1.40746	3.55262
1.41785	3.57621
1.42802	3.5997
1.4385	3.6231
1.44885	3.64642
1.45914	3.66967
1.46942	3.69285
1.47949	3.71593
1.48965	3.73892
1.49974	3.76183
1.50974	3.78466
1.51989	3.80743
1.53012	3.83012
1.54022	3.85275
1.55014	3.87531
1.56016	3.89781
1.57034	3.92024
1.58049	3.9426
1.59072	3.9649
1.60091	3.98712
1.61085	4.00925
1.62092	4.03129
1.63093	4.05325
1.64097	4.07511
1.65112	4.09688
1.66114	4.11852
1.67105	4.14004
1.68113	4.16145
1.69117	4.18277
1.70134	4.20398
1.71159	4.22509
1.72176	4.24609
1.73176	4.26699
1.74184	4.2878
1.75196	4.30854
1.7621	4.3292
1.77232	4.34978
1.78241	4.37029
1.79249	4.39071
1.80263	4.41106
1.81282	4.43134
1.82303	4.45154
1.83327	4.47167
1.84356	4.49171
1.8537	4.51165
1.86381	4.53148
1.87412	4.55121
1.88431	4.57084
1.89451	4.59038
1.9043	4.60981
1.91423	4.62916
1.92435	4.64841
1.93447	4.66758
1.94461	4.68664
1.95466	4.70562
1.96471	4.72449
1.97479	4.74327
1.98483	4.76195
1.99503	4.78055
2.00505	4.79905
2.01516	4.81745
2.02537	4.83577
2.03561	4.85398
2.04572	4.87209
2.066	4.908
2.08642	4.94345
2.10668	4.97844
2.12683	5.01298
2.14728	5.0471
2.16779	5.08084
2.1883	5.11416
2.20894	5.14705
2.22925	5.17957
2.24936	5.21172
2.26949	5.24351
2.28951	5.27496
2.30952	5.30603
2.32959	5.33666
2.34979	5.36684
2.36979	5.39659
2.39	5.42594
2.41016	5.45487
2.43005	5.48339
2.45024	5.51149
2.47042	5.53921
2.49065	5.56658
2.51105	5.59361
2.53163	5.62032
2.55192	5.6467
2.57219	5.67277
2.5924	5.6985
2.61266	5.72387
2.63295	5.74889
2.65325	5.77352
2.67362	5.7978
2.69368	5.82178
2.71378	5.84544
2.73392	5.86878
2.75389	5.89182
2.77429	5.91451
2.79476	5.9368
2.81511	5.95873
2.83556	5.98032
2.85606	6.00155
2.87623	6.02247
2.89646	6.04311
2.91668	6.06345
2.937	6.08349
2.95724	6.10327
2.97752	6.12278
2.99794	6.14201
3.01808	6.16098
3.0378	6.17964
3.05791	6.19803
3.0778	6.21614
3.10801	6.24277
3.13833	6.2688
3.16855	6.2943
3.19874	6.31924
3.22887	6.3437
3.25922	6.36769
3.28953	6.39129
3.3199	6.41448
3.35013	6.43726
3.38053	6.45961
3.41096	6.48153
3.44127	6.50294
3.47159	6.52391
3.50186	6.54447
3.53216	6.56461
3.56241	6.58442
3.59299	6.60378
3.62329	6.6228
3.65371	6.64142
3.68368	6.65968
3.72403	6.68349
3.76449	6.70662
3.80508	6.72909
3.84502	6.75109
3.88528	6.7726
3.92561	6.79374
3.96567	6.81467
4.00546	6.83523
4.04561	6.85545
4.08607	6.87526
4.12666	6.89474
4.16714	6.91388
4.20779	6.93274
4.2483	6.95126
4.28862	6.96947
4.33875	6.99181
4.38907	7.01363
4.43963	7.03478
4.48971	7.05512
4.54044	7.07478
4.59124	7.09392
4.64143	7.11271
4.69165	7.13124
4.74173	7.14941
4.80163	7.17079
4.86207	7.19164
4.923	7.21212
4.98341	7.23225
5.04392	7.25204
5.10446	7.27151
5.16482	7.29049
5.22531	7.30894
5.29581	7.32987
5.3663	7.35026
5.43696	7.37048
5.50727	7.39059
5.57774	7.41037
5.64795	7.43018
5.71844	7.44971
5.78888	7.46886
5.85982	7.48775
5.9299	7.50643
6.00007	7.52493
6.07068	7.54296
6.14143	7.56022
6.21241	7.57739
6.28345	7.59436
6.35344	7.61094
6.42345	7.62731
6.49358	7.64333
6.56405	7.65887
6.63493	7.67414
6.70546	7.68947
6.77574	7.70482
6.84584	7.71993
6.91693	7.73458
6.98763	7.74905
7.05851	7.76353
7.1289	7.77778
7.19888	7.79167
7.26938	7.80546
7.3396	7.81888
7.40989	7.83212
7.48049	7.84545
7.55109	7.85877
7.62162	7.87191
7.69222	7.88536
7.7629	7.89906
7.83294	7.91279
7.9038	7.92608
7.97449	7.93915
8.04491	7.95216
8.11477	7.96517
8.18487	7.9775
8.25545	7.98943
8.32646	8.0014
8.39708	8.01346
8.46739	8.02579
8.5379	8.03835
8.60833	8.05058
8.67921	8.06235
8.75026	8.07413
8.82026	8.08617
8.89004	8.09811
8.96007	8.1097
9.03094	8.12093
9.10167	8.13239
9.17233	8.14408
9.24266	8.1558
9.31289	8.16736
9.38362	8.17872
9.454	8.18953
9.52458	8.20015
9.59531	8.21057
9.66539	8.2207
9.73562	8.23051
9.80585	8.24059
9.87629	8.25066
9.94692	8.26086
10.0179	8.27118
10.088	8.28197
10.1584	8.29306
10.2287	8.30394
10.2998	8.31407
10.3706	8.32418
10.4415	8.33395
10.5113	8.34335
10.5814	8.35287
10.6515	8.36248
10.7217	8.37209
10.7929	8.382
10.8633	8.39226
10.9338	8.40282
11.0041	8.41334
11.0749	8.42327
11.1458	8.43273
11.2162	8.44186
11.2867	8.45055
11.3566	8.45911
11.4271	8.46799
11.4974	8.47685
11.5675	8.48584
11.6384	8.49533
11.7088	8.50513
11.7796	8.51475
11.85	8.52425
11.9206	8.53368
11.991	8.54301
12.0615	8.55195
12.1322	8.56095
12.2025	8.57051
12.2722	8.58071
12.3424	8.59085
12.4132	8.60087
12.4844	8.61092
12.555	8.62092
12.6251	8.6308
12.6955	8.6404
12.7659	8.64932
12.8367	8.65773
12.9077	8.66645
12.9779	8.67561
13.0476	8.6849
13.1179	8.69422
13.1888	8.70356
13.2593	8.71347
13.3299	8.72357
13.4	8.73345
13.4706	8.74344
13.5412	8.75361
13.6116	8.76369
13.6821	8.7739
13.7527	8.78421
13.8231	8.79452
13.8934	8.80474
13.9638	8.81496
14.0342	8.82485
14.1045	8.83445
14.1755	8.84381
14.2454	8.85343
14.3157	8.86335
14.386	8.87354
14.4569	8.88373
14.5277	8.89447
14.5986	8.90547
14.6688	8.91628
14.7386	8.92733
14.8088	8.93839
14.8789	8.9489
14.9499	8.95913
15.0207	8.96972
15.091	8.9807
15.1613	8.99201
15.232	9.00305
15.3028	9.01403
15.3736	9.02526
15.444	9.03632
15.5141	9.0471
15.5843	9.05789
15.6546	9.0682
15.7248	9.07819
15.7957	9.08849
15.8663	9.09914
15.9368	9.10963
16.0073	9.12007
16.0781	9.13054
16.1484	9.14094
16.2191	9.15086
16.2897	9.16053
16.3599	9.17019
16.4298	9.18016
16.4998	9.18996
16.5705	9.19981
16.6419	9.21001
16.7123	9.22059
16.7826	9.23131
16.853	9.24228
16.9236	9.25292
16.9941	9.26287
17.0651	9.27269
17.1353	9.28269
17.205	9.29258
17.2752	9.30233
17.3462	9.31192
17.4168	9.32195
17.4874	9.33247
17.5577	9.34323
17.6281	9.35439
17.6986	9.36588
17.7687	9.37701
17.8392	9.38797
17.9099	9.39879
17.9803	9.4093
18.0508	9.41953
18.1211	9.4298
18.1914	9.43973
18.2617	9.44952
18.3328	9.45913
18.403	9.46889
18.4735	9.47892
18.5437	9.4886
18.6144	9.49727
18.6854	9.5057
18.7564	9.51409
18.8265	9.52254
18.8964	9.53162
18.9665	9.54105
19.0367	9.55044
19.1078	9.55983
19.1784	9.56985
19.2487	9.58034
19.3187	9.59068
19.3895	9.60028
19.4605	9.60958
19.5312	9.61913
19.6017	9.62885
19.6715	9.63869
19.7419	9.64876
19.8122	9.65874
19.8826	9.66869
19.9532	9.67915
20.0237	9.68981
20.0942	9.7
20.1647	9.70994
20.2355	9.71987
20.3059	9.73004
20.3766	9.74011
20.447	9.75008
20.5173	9.76036
20.5874	9.77139
20.6573	9.78238
20.7279	9.79328
20.7989	9.80423
20.8697	9.81494
20.9397	9.82532
21.0103	9.83601
21.081	9.84631
21.1513	9.85615
21.2226	9.86618
21.2926	9.8766
21.3627	9.88712
21.4327	9.89754
21.5033	9.90756
21.5742	9.91771
21.6446	9.92792
21.7151	9.93802
21.7855	9.94841
21.8561	9.95926
21.9264	9.97016
21.997	9.98109
22.0679	9.99237
22.138	10.0038
22.2084	10.0151
22.2784	10.0263
22.3488	10.0369
22.4192	10.0474
22.4903	10.0578
22.5604	10.0686
22.6306	10.0798
22.701	10.0911
22.7717	10.1019
22.8426	10.1127
22.9138	10.1237
22.9836	10.1343
23.0536	10.1449
23.1238	10.1557
23.194	10.1659
23.265	10.1764
23.3357	10.1878
23.4061	10.1998
23.4761	10.2119
23.5471	10.2235
23.618	10.2348
23.6886	10.2464
23.759	10.2576
23.8289	10.2683
23.8993	10.2792
23.9694	10.2902
24.0399	10.3013
24.1105	10.313
24.1812	10.3252
24.2518	10.3372
24.3222	10.3493
24.393	10.3612
24.4633	10.3727
24.5338	10.3831
24.6044	10.3929
24.6748	10.403
24.7449	10.4138
24.8147	10.4245
24.8854	10.4353
24.9565	10.4468
25.0272	10.4589
25.0974	10.4715
25.1677	10.4842
25.2383	10.4963
25.3087	10.5076
25.3799	10.5187
25.4501	10.5304
25.5201	10.542
25.5902	10.5534
25.6608	10.5644
25.7316	10.5758
25.8021	10.5875
25.8726	10.5989
25.943	10.6099
26.0135	10.6206
26.0839	10.6308
26.1545	10.6407
26.2252	10.6511
26.2954	10.6618
26.3657	10.6726
26.4359	10.6839
26.5065	10.6953
26.5769	10.7067
26.6478	10.7179
26.7179	10.7293
26.7881	10.7408
26.8584	10.7522
26.9292	10.7629
27.0001	10.774
27.0712	10.7857
27.1411	10.7973
27.211	10.8092
27.2814	10.8212
27.3516	10.8329
27.4224	10.8443
27.4931	10.856
27.5636	10.8676
27.6335	10.879
27.7045	10.8899
27.7754	10.9004
27.8462	10.9109
27.9167	10.9214
27.9866	10.9317
28.0569	10.9426
28.1271	10.9534
28.1971	10.9639
28.268	10.9748
28.3387	10.9863
28.4092	10.998
28.4796	11.01
28.5502	11.0222
28.6206	11.0345
28.6913	11.0464
28.762	11.0579
28.8325	11.0694
28.9025	11.0814
28.9721	11.093
29.0425	11.1041
29.1138	11.1152
29.1846	11.1267
29.2548	11.1385
29.3252	11.1512
29.3958	11.1631
29.4662	11.174
29.5375	11.1848
29.6079	11.1959
29.6775	11.2069
29.7476	11.2175
29.8183	11.2276
29.8889	11.2382
29.9595	11.2495
30.0299	11.2611
30.1004	11.2729
30.171	11.285
30.2415	11.2969
30.312	11.3083
30.3826	11.3197
30.453	11.3307
30.5231	11.3414
30.5933	11.3525
30.6638	11.3635
30.7342	11.3745
30.8053	11.3856
30.8753	11.3973
30.9457	11.4097
31.0161	11.4221
31.0866	11.4338
31.1576	11.4451
31.2287	11.4563
31.2987	11.4669
31.3686	11.4777
31.4388	11.4891
31.5089	11.5004
31.5798	11.5118
31.6506	11.5242
31.721	11.5376
31.7911	11.5511
31.8618	11.5638
31.9328	11.5754
32.0035	11.5868
32.0739	11.5982
32.1436	11.6095
32.214	11.6213
32.2844	11.6333
32.3546	11.6451
32.4255	11.6575
32.4964	11.6706
32.5667	11.6832
32.6369	11.6954
32.7075	11.7075
32.778	11.7193
32.8486	11.7314
32.9193	11.7436
32.9895	11.7567
33.0595	11.7711
33.1293	11.7854
33.2	11.7995
33.2714	11.8139
33.3421	11.8285
33.4121	11.843
33.4824	11.8577
33.5529	11.8715
33.6234	11.8847
33.6947	11.8983
33.7649	11.913
33.8347	11.9279
33.9048	11.9425
33.9756	11.9567
34.0463	11.9713
34.1168	11.9865
34.1871	12.0014
34.2574	12.0161
34.3281	12.031
34.3986	12.046
34.469	12.0612
34.5398	12.0767
34.61	12.092
34.6804	12.1071
34.7507	12.1228
34.8212	12.1381
34.8913	12.153
34.9622	12.1671
35.0325	12.1814
35.1028	12.1962
35.173	12.2113
35.2439	12.2255
35.3149	12.2396
35.386	12.2538
35.456	12.2679
35.5259	12.2825
35.5959	12.297
35.666	12.3109
35.7371	12.3248
35.8078	12.3401
35.8781	12.3564
35.948	12.3733
36.0188	12.3895
36.0899	12.4055
36.1607	12.4217
36.2312	12.4374
36.3012	12.4525
36.3716	12.4675
36.4416	12.4821
36.5117	12.4967
36.5826	12.5126
36.653	12.5298
36.7235	12.5473
36.794	12.5654
36.8648	12.5838
36.9352	12.602
37.0059	12.6193
37.0765	12.636
37.1469	12.6524
37.2167	12.6692
37.2865	12.686
37.3573	12.7033
37.4283	12.7217
37.4989	12.7409
37.569	12.7606
37.6397	12.7807
37.7103	12.7999
37.781	12.8181
37.852	12.8359
37.922	12.8534
37.9918	12.8706
38.0619	12.8879
38.1328	12.9056
38.2035	12.9243
38.2738	12.9434
38.3444	12.9626
38.4148	12.9822
38.4854	13.0019
38.5555	13.0205
38.6262	13.0385
38.6971	13.0563
38.7671	13.0745
38.8374	13.0932
38.9075	13.1129
38.9778	13.1326
39.0483	13.1527
39.1197	13.1726
39.1899	13.1926
39.2602	13.2121
39.3303	13.2304
39.4012	13.2467
39.4724	13.2628
39.5431	13.2787
39.613	13.2951
39.6831	13.313
39.753	13.3314
39.8233	13.3497
39.8945	13.3685
39.965	13.3884
40.0352	13.4089
40.1053	13.4289
40.1763	13.4473
40.2471	13.4657
40.318	13.4849
40.3879	13.5045
40.458	13.5244
40.5284	13.545
40.5985	13.5653
40.669	13.5861
40.7297	13.6046
40.7902	13.6229
40.8605	13.6432
40.9312	13.6629
41.0022	13.6822
41.0724	13.7016
41.1432	13.7203
41.2137	13.7382
41.2841	13.7567
41.354	13.7766
41.4238	13.7965
41.4944	13.8166
41.5656	13.837
41.636	13.8578
41.6962	13.8763
41.7566	13.8958
41.8172	13.9149
41.8773	13.9334
41.9382	13.9518
41.9989	13.9709
42.059	13.9909
42.1188	14.0112
42.1786	14.0318
42.2391	14.0522
42.2999	14.0725
42.3603	14.093
42.4208	14.1137
42.4813	14.1346
42.5416	14.1559
42.6021	14.1775
42.6622	14.1987
42.7222	14.2195
42.7833	14.2405
42.8437	14.2614
42.9037	14.2819
42.9642	14.3016
43.0246	14.3213
43.0851	14.3401
43.1453	14.3589
43.2058	14.3775
43.2666	14.3966
43.3268	14.4167
43.3869	14.4374
43.4468	14.4583
43.5078	14.4784
43.5689	14.4985
43.6298	14.5187
43.69	14.5386
43.7496	14.5585
43.8098	14.5786
43.8697	14.5982
43.93	14.6176
43.9909	14.6374
44.0519	14.6584
44.1021	14.6767
44.1521	14.6954
44.2019	14.7141
44.2525	14.7324
44.3137	14.7536
44.3743	14.7747
44.4348	14.7957
44.4949	14.8159
44.5551	14.8354
44.6154	14.8551
44.6755	14.8749
44.7356	14.8945
44.7959	14.9145
44.8569	14.9354
44.9175	14.9564
44.9779	14.977
45.0385	14.9974
45.0992	15.0177
45.1595	15.0372
45.2199	15.056
45.2906	15.0767
45.361	15.0976
45.4213	15.1168
45.4808	15.1374
45.5409	15.1584
45.6012	15.1795
45.6622	15.201
45.713	15.2194
45.7636	15.2378
45.8136	15.2564
45.8637	15.2752
45.9142	15.2935
45.9744	15.3142
46.0351	15.3338
46.096	15.3536
46.1562	15.3749
46.206	15.3934
46.2559	15.4125
46.3058	15.4319
46.3561	15.4512
46.4069	15.4707
46.4576	15.4904
46.5082	15.5101
46.5585	15.5296
46.6087	15.5488
46.6592	15.5674
46.7096	15.5857
46.7697	15.6067
46.8299	15.6269
46.8908	15.6475
46.9514	15.6685
47.0115	15.6902
47.0617	15.7087
47.1118	15.7277
47.162	15.7472
47.2124	15.7662
47.2626	15.7853
47.3131	15.8043
47.3637	15.8233
47.4138	15.8428
47.4641	15.8627
47.5142	15.8828
47.5642	15.9027
47.6148	15.9221
47.6654	15.9413
47.7162	15.9617
47.7668	15.9822
47.8169	16.0026
47.8668	16.0233
47.9168	16.0441
47.9673	16.0649
48.0175	16.0853
48.0674	16.1052
48.1181	16.1249
48.1689	16.1446
48.2194	16.1644
48.2694	16.1843
48.3194	16.2044
48.3698	16.2243
48.4205	16.244
48.4711	16.2635
48.5217	16.2833
48.5721	16.3032
48.6221	16.3231
48.6723	16.343
48.7225	16.3631
48.7728	16.3832
48.8228	16.4028
48.8729	16.4221
48.9235	16.4416
48.9739	16.4616
49.0244	16.4817
49.0748	16.5014
49.125	16.5213
49.1756	16.5421
49.2259	16.5634
49.2762	16.585
49.3264	16.6064
49.3767	16.6271
49.4275	16.6471
49.478	16.6673
49.5283	16.6879
49.5783	16.7091
49.6277	16.7299
49.6778	16.7497
49.7284	16.7692
49.7792	16.7885
49.8301	16.8083
49.8804	16.8287
49.9304	16.85
49.9807	16.8719
50.0009	16.8807
50.0512	16.9026
50.1013	16.9227
50.1643	16.9098
50.1858	16.8916
50.2078	16.8668
50.2301	16.8359
50.2522	16.7995
50.2634	16.7792
50.2748	16.7576
50.2863	16.7347
50.2977	16.7107
50.3092	16.6854
50.3207	16.659
50.3322	16.6314
50.3437	16.6026
50.355	16.5728
50.3646	16.5419
50.3715	16.5099
50.3758	16.4768

## Sheet: cylinder PLA_40 4
cylinder PLA_40 4	cylinder PLA_40 4
Stauchung	Standardkraft
%	MPa
0	0.210272
9.25886e-05	0.209027
0.000159029	0.207997
0.000231612	0.207133
0.000301475	0.206387
0.000300288	0.206381
6.83263e-05	0.209346
0.00259835	0.215618
0.00886244	0.220916
0.0160141	0.22854
0.0222809	0.236273
0.0294325	0.246481
0.036711	0.257041
0.0436522	0.267545
0.0505061	0.277963
0.0575552	0.288305
0.0647006	0.298626
0.0717869	0.309062
0.0786462	0.319643
0.0855099	0.330289
0.0918776	0.339473
0.09891	0.350346
0.105688	0.361329
0.112582	0.372452
0.118876	0.382053
0.125647	0.39336
0.132732	0.404853
0.139526	0.416534
0.146705	0.42839
0.153653	0.440472
0.160578	0.452776
0.167709	0.465296
0.174856	0.47799
0.181648	0.490855
0.188566	0.503923
0.195597	0.517155
0.202537	0.530494
0.209712	0.543955
0.216825	0.55747
0.223687	0.571076
0.230707	0.58481
0.237538	0.598615
0.244474	0.612469
0.251715	0.626364
0.258853	0.640359
0.265674	0.654376
0.272648	0.668464
0.279746	0.682547
0.286695	0.696687
0.293691	0.710806
0.300763	0.724927
0.307943	0.739052
0.314712	0.753195
0.32183	0.767341
0.328955	0.781446
0.335942	0.795509
0.342908	0.80965
0.349827	0.823877
0.356807	0.83808
0.363823	0.852435
0.370947	0.866863
0.377727	0.881558
0.384891	0.896393
0.391789	0.911388
0.399044	0.92647
0.405786	0.941797
0.413019	0.957248
0.419711	0.972889
0.426846	0.988591
0.433773	1.0045
0.440799	1.02049
0.447758	1.03662
0.45505	1.05276
0.461907	1.06899
0.469001	1.08525
0.475779	1.10155
0.482961	1.11782
0.489799	1.13411
0.49682	1.15043
0.503902	1.16677
0.511075	1.18303
0.518027	1.19936
0.524989	1.21557
0.531735	1.23177
0.538104	1.24561
0.545015	1.26175
0.551957	1.27786
0.559012	1.294
0.565974	1.31014
0.57301	1.32628
0.58005	1.34249
0.587207	1.35878
0.59388	1.37512
0.601061	1.39153
0.608251	1.40797
0.615114	1.42451
0.622109	1.44115
0.628777	1.45789
0.635059	1.47221
0.642051	1.48897
0.649082	1.5058
0.655966	1.52271
0.661069	1.53479
0.669003	1.55413
0.677071	1.57348
0.685187	1.59283
0.69305	1.61224
0.701148	1.63163
0.709117	1.65095
0.717331	1.67026
0.72511	1.68951
0.733275	1.70874
0.741357	1.72787
0.749386	1.74686
0.757366	1.76587
0.76536	1.78474
0.773276	1.80363
0.781286	1.82249
0.789429	1.84133
0.797604	1.86019
0.805413	1.87904
0.813441	1.89802
0.821533	1.91698
0.829507	1.93598
0.837423	1.95512
0.845573	1.97434
0.853452	1.99358
0.86171	2.01289
0.869544	2.03225
0.87757	2.05163
0.88558	2.0711
0.893514	2.09054
0.901465	2.11011
0.909457	2.12968
0.917582	2.14921
0.925642	2.1686
0.933775	2.18784
0.941858	2.20689
0.949843	2.22574
0.957955	2.24438
0.965901	2.26282
0.974048	2.28118
0.981957	2.29933
0.990063	2.31742
0.998943	2.33767
1.00796	2.35787
1.01705	2.37802
1.02612	2.39815
1.03523	2.41841
1.04405	2.4387
1.05203	2.4568
1.06017	2.47499
1.0681	2.49331
1.07595	2.51166
1.08422	2.53007
1.09206	2.54851
1.10021	2.56691
1.10844	2.58531
1.11624	2.60366
1.12426	2.62207
1.13235	2.64045
1.14021	2.6588
1.14826	2.67711
1.15653	2.6954
1.16454	2.7135
1.17248	2.73158
1.18137	2.75177
1.19043	2.77189
1.19934	2.7919
1.20846	2.81182
1.21755	2.83169
1.22651	2.85148
1.23548	2.87112
1.24455	2.89064
1.25348	2.91023
1.26259	2.92982
1.27159	2.94941
1.28057	2.96911
1.28956	2.98886
1.29859	3.00867
1.30747	3.02857
1.31637	3.04856
1.32559	3.06863
1.33447	3.08877
1.34343	3.10889
1.35266	3.12905
1.36156	3.1492
1.37055	3.16924
1.37968	3.18915
1.38861	3.209
1.39782	3.22873
1.40671	3.24814
1.41601	3.2675
1.4247	3.28665
1.43378	3.30554
1.44283	3.32433
1.45187	3.34307
1.46097	3.3617
1.46992	3.38009
1.479	3.39849
1.48792	3.417
1.49687	3.43549
1.50602	3.45402
1.51502	3.47271
1.5241	3.49141
1.53302	3.5101
1.54197	3.5287
1.55092	3.54727
1.56026	3.56575
1.56919	3.58409
1.57826	3.60236
1.58737	3.62046
1.59632	3.63851
1.60648	3.65845
1.61616	3.67821
1.6263	3.69797
1.6363	3.71755
1.64667	3.73692
1.65661	3.75605
1.66648	3.77503
1.67641	3.79368
1.68661	3.81215
1.6965	3.83051
1.70655	3.84882
1.71686	3.86703
1.72674	3.88528
1.73667	3.90361
1.74664	3.92195
1.7567	3.94039
1.76663	3.95884
1.77685	3.97731
1.78671	3.99573
1.7968	4.01423
1.80668	4.03265
1.81671	4.05112
1.82687	4.0696
1.83683	4.08783
1.84703	4.10583
1.85677	4.12364
1.86703	4.14117
1.877	4.15839
1.88705	4.17548
1.8972	4.19228
1.90709	4.20891
1.91701	4.22534
1.92714	4.24162
1.93718	4.2579
1.94709	4.27425
1.95719	4.29054
1.96717	4.30684
1.97707	4.32312
1.98715	4.33935
1.99719	4.35553
2.00727	4.37161
2.01717	4.38772
2.02726	4.40373
2.03744	4.41975
2.0473	4.43568
2.05746	4.45167
2.0674	4.46754
2.07735	4.48337
2.08731	4.49901
2.09738	4.51448
2.10753	4.52976
2.11736	4.5448
2.12744	4.55967
2.1374	4.57436
2.14766	4.58883
2.15774	4.60306
2.16769	4.61721
2.17759	4.63127
2.18758	4.64525
2.19778	4.65939
2.20766	4.67359
2.21784	4.68778
2.22766	4.70202
2.2377	4.71629
2.24777	4.73043
2.25795	4.74457
2.26785	4.75873
2.27788	4.77276
2.28791	4.78668
2.29787	4.80053
2.3079	4.81419
2.31803	4.82748
2.32821	4.84058
2.33805	4.8532
2.34818	4.86575
2.35751	4.87816
2.36823	4.89061
2.37798	4.90288
2.38811	4.91529
2.39824	4.9274
2.40799	4.93946
2.41815	4.95132
2.42822	4.96328
2.43806	4.97524
2.44832	4.98718
2.4583	4.99921
2.4681	5.01132
2.47832	5.02327
2.48853	5.03527
2.4983	5.0474
2.5082	5.05933
2.51846	5.07129
2.5284	5.08331
2.53865	5.09517
2.54854	5.10685
2.55832	5.11845
2.56848	5.12985
2.57857	5.14111
2.58852	5.15224
2.59855	5.16316
2.60873	5.17379
2.61881	5.18419
2.62869	5.19425
2.63885	5.20424
2.6488	5.21405
2.659	5.22386
2.66888	5.23367
2.67886	5.24355
2.68894	5.25341
2.69875	5.26337
2.7089	5.27341
2.7189	5.28348
2.72889	5.2936
2.73889	5.30369
2.7488	5.31388
2.75883	5.324
2.76902	5.33413
2.7788	5.34421
2.78901	5.35425
2.79907	5.36401
2.80913	5.37365
2.81894	5.38316
2.829	5.39247
2.83918	5.40155
2.84916	5.41057
2.85901	5.41938
2.86928	5.42791
2.87916	5.43628
2.88906	5.44456
2.89899	5.45277
2.90917	5.46093
2.91933	5.46909
2.92932	5.47729
2.93928	5.48545
2.94935	5.49366
2.95918	5.50197
2.9693	5.51044
2.97932	5.51901
2.98939	5.52773
2.99946	5.53645
3.00959	5.54514
3.01952	5.55379
3.02939	5.56232
3.03953	5.57073
3.04955	5.57895
3.05963	5.5871
3.06951	5.59505
3.07961	5.60284
3.08964	5.61045
3.09967	5.6179
3.1098	5.62516
3.11968	5.63222
3.12991	5.6391
3.13992	5.64589
3.14968	5.6526
3.15986	5.65932
3.16964	5.66618
3.17974	5.67321
3.18979	5.68041
3.19983	5.68777
3.20986	5.6952
3.2198	5.70272
3.22986	5.71023
3.24	5.71773
3.25002	5.72522
3.25996	5.73264
3.27016	5.73995
3.28014	5.74724
3.28992	5.75442
3.30018	5.76146
3.31004	5.76843
3.32011	5.77526
3.33023	5.78182
3.34031	5.78827
3.35001	5.79462
3.36019	5.80078
3.37032	5.80681
3.3804	5.81287
3.39035	5.81878
3.40034	5.82459
3.41046	5.83039
3.42043	5.83621
3.43031	5.84204
3.4404	5.84794
3.45051	5.85392
3.46053	5.86005
3.47047	5.86623
3.48061	5.87238
3.49057	5.87853
3.50056	5.88472
3.51036	5.89094
3.52047	5.89717
3.53054	5.90338
3.54054	5.90956
3.55041	5.91561
3.56056	5.92144
3.57055	5.92713
3.58061	5.93265
3.59065	5.93803
3.60061	5.94331
3.61066	5.94849
3.62078	5.95356
3.63078	5.95863
3.6407	5.96367
3.65073	5.96863
3.66077	5.9736
3.67088	5.97863
3.68079	5.9837
3.69077	5.98884
3.70078	5.99412
3.71078	5.9994
3.72087	6.0047
3.73089	6.00995
3.74094	6.01514
3.75092	6.02032
3.7609	6.02561
3.77093	6.03085
3.78105	6.03618
3.79103	6.0416
3.80106	6.04691
3.81127	6.05203
3.8212	6.05713
3.831	6.0621
3.84112	6.06678
3.85117	6.07145
3.86116	6.07612
3.87139	6.0805
3.88125	6.08486
3.89121	6.08916
3.90141	6.09325
3.91129	6.09733
3.92114	6.10156
3.93143	6.10576
3.94142	6.1102
3.95137	6.11483
3.96154	6.11946
3.97156	6.12424
3.98128	6.12911
3.99136	6.13408
4.00139	6.139
4.01161	6.14405
4.02134	6.149
4.03137	6.15401
4.04135	6.15887
4.05151	6.1637
4.06154	6.16835
4.07163	6.17282
4.08176	6.17704
4.09157	6.18115
4.1017	6.18511
4.1118	6.18903
4.12173	6.1929
4.13198	6.19665
4.14186	6.20016
4.15187	6.20364
4.16169	6.20705
4.17177	6.21046
4.18192	6.21398
4.19178	6.21769
4.20185	6.22151
4.21208	6.22543
4.22182	6.22939
4.23184	6.23348
4.24192	6.23761
4.25195	6.2418
4.26195	6.24611
4.27206	6.25055
4.28223	6.25491
4.29214	6.25928
4.30191	6.26365
4.31202	6.26787
4.32216	6.27204
4.33195	6.2762
4.34216	6.28014
4.35222	6.284
4.36207	6.28765
4.37229	6.29108
4.38212	6.29427
4.39222	6.29733
4.40229	6.3002
4.41231	6.30308
4.42228	6.30591
4.4323	6.30891
4.44226	6.31206
4.45233	6.31532
4.46228	6.31868
4.47216	6.32225
4.48221	6.32588
4.49221	6.32951
4.50243	6.33329
4.51224	6.33721
4.52235	6.34116
4.53228	6.34508
4.54242	6.34908
4.55227	6.35305
4.56235	6.35691
4.57251	6.36063
4.58254	6.36432
4.59241	6.36786
4.60256	6.37131
4.61251	6.37461
4.6227	6.37783
4.63263	6.38096
4.6425	6.38404
4.6526	6.38713
4.66275	6.39019
4.67293	6.39328
4.68271	6.39638
4.69286	6.39957
4.70293	6.40273
4.71282	6.40598
4.72283	6.4093
4.7328	6.41266
4.74285	6.41602
4.75285	6.41943
4.76288	6.42288
4.77296	6.42645
4.78296	6.43011
4.79275	6.4339
4.80281	6.43769
4.81294	6.44151
4.82299	6.44511
4.83302	6.4486
4.84289	6.45186
4.85313	6.45491
4.86292	6.45774
4.87314	6.46045
4.88304	6.46297
4.89323	6.46539
4.90325	6.46777
4.91311	6.47021
4.9232	6.47272
4.93326	6.47519
4.94315	6.4778
4.95316	6.48048
4.96317	6.48316
4.97336	6.48587
4.98328	6.48888
4.99317	6.49188
5.0034	6.49499
5.01329	6.49824
5.02335	6.50155
5.03344	6.50474
5.04349	6.50802
5.05333	6.51122
5.06356	6.5144
5.07345	6.51754
5.08362	6.52059
5.09366	6.52345
5.10362	6.52623
5.11347	6.52876
5.12357	6.53124
5.13352	6.53364
5.1437	6.53596
5.15375	6.53818
5.16372	6.54041
5.17357	6.54246
5.18381	6.54449
5.19364	6.54652
5.20382	6.54861
5.2137	6.55081
5.22381	6.55316
5.2338	6.55566
5.24372	6.55834
5.25373	6.56113
5.26376	6.56395
5.2737	6.56688
5.28366	6.56995
5.29367	6.57299
5.30399	6.57602
5.31379	6.57911
5.32373	6.58218
5.33374	6.58511
5.34377	6.58812
5.354	6.59101
5.36403	6.59368
5.37408	6.59617
5.38402	6.59859
5.39388	6.60079
5.40405	6.60289
5.41416	6.60501
5.42401	6.60708
5.43411	6.60903
5.44427	6.61095
5.45434	6.61298
5.46397	6.61516
5.47415	6.61745
5.48433	6.61996
5.49414	6.62275
5.50417	6.62554
5.51425	6.62831
5.52426	6.63118
5.53431	6.63404
5.54413	6.63696
5.55411	6.64001
5.56438	6.6431
5.57438	6.64619
5.58427	6.64924
5.59429	6.65213
5.60434	6.65487
5.61436	6.65759
5.62429	6.66012
5.6345	6.66259
5.64448	6.66487
5.65464	6.66707
5.66456	6.66902
5.6746	6.67082
5.6846	6.67245
5.69452	6.67408
5.70456	6.67565
5.71487	6.67732
5.72451	6.67909
5.73474	6.6811
5.74452	6.68323
5.75473	6.68551
5.76471	6.68793
5.77463	6.69047
5.78479	6.69301
5.79477	6.69564
5.80472	6.69834
5.81471	6.70104
5.8246	6.70383
5.83486	6.70658
5.84487	6.70923
5.85492	6.71167
5.8649	6.71396
5.87487	6.71606
5.88495	6.71797
5.89497	6.71986
5.90492	6.72166
5.91512	6.72331
5.92493	6.72495
5.93498	6.7266
5.9451	6.72817
5.95497	6.72992
5.96493	6.73178
5.97513	6.73376
5.9852	6.73578
5.99535	6.73792
6.00508	6.74014
6.01502	6.74251
6.0251	6.74483
6.03529	6.74728
6.04518	6.74975
6.05516	6.75217
6.06537	6.75454
6.07531	6.75706
6.08521	6.75963
6.09509	6.76225
6.10516	6.76493
6.11525	6.76754
6.12531	6.77006
6.13521	6.77243
6.14534	6.77469
6.15518	6.7768
6.16528	6.77887
6.17541	6.78081
6.18555	6.78266
6.1956	6.78436
6.20536	6.78614
6.21537	6.78792
6.22553	6.78971
6.23542	6.79168
6.24551	6.79385
6.25564	6.79606
6.26564	6.79835
6.27563	6.80083
6.28539	6.80337
6.29562	6.8059
6.30566	6.80844
6.31574	6.81104
6.3257	6.81357
6.33576	6.816
6.34579	6.81842
6.35573	6.82088
6.36574	6.82305
6.37602	6.82513
6.38584	6.8271
6.39587	6.82875
6.4058	6.83047
6.41546	6.83224
6.42586	6.834
6.43588	6.8357
6.44592	6.83753
6.45581	6.8391
6.46582	6.84072
6.47591	6.84223
6.48601	6.84387
6.49585	6.8456
6.50606	6.84739
6.51595	6.84932
6.52593	6.85146
6.53613	6.85363
6.54609	6.85583
6.55602	6.85812
6.56613	6.86046
6.57601	6.86282
6.58617	6.86531
6.59612	6.86787
6.60616	6.8704
6.6163	6.8729
6.62612	6.87533
6.63615	6.8776
6.64626	6.87976
6.65624	6.88184
6.66626	6.88373
6.67645	6.88541
6.68655	6.88701
6.69646	6.88838
6.70662	6.88965
6.71639	6.8909
6.72653	6.89215
6.73667	6.89344
6.74654	6.89486
6.75661	6.89637
6.76668	6.89803
6.77675	6.89992
6.78664	6.90196
6.79644	6.90417
6.8066	6.90646
6.81649	6.90874
6.82653	6.91118
6.83649	6.91354
6.84668	6.9159
6.85648	6.91827
6.86666	6.9207
6.87664	6.92296
6.8867	6.92519
6.89664	6.92736
6.90671	6.92949
6.91676	6.93147
6.92669	6.93331
6.93685	6.9352
6.9467	6.93685
6.95689	6.93831
6.96681	6.93968
6.97676	6.9411
6.98668	6.9424
6.99679	6.94374
7.00697	6.94519
7.01685	6.94675
7.02702	6.94834
7.03697	6.9501
7.04696	6.95209
7.0569	6.95425
7.0669	6.9565
7.07705	6.95889
7.08704	6.96126
7.09715	6.96357
7.10709	6.96589
7.11697	6.96822
7.12722	6.97049
7.13714	6.97268
7.14722	6.97483
7.15713	6.97681
7.1672	6.97857
7.17727	6.9802
7.18711	6.98164
7.1972	6.98306
7.20718	6.98432
7.21746	6.98555
7.22734	6.98664
7.23745	6.98782
7.24736	6.98893
7.25735	6.99019
7.26739	6.99162
7.27734	6.99334
7.28734	6.99518
7.29748	6.99707
7.30729	6.99907
7.31718	7.00118
7.32734	7.0032
7.33766	7.00525
7.3476	7.0074
7.35746	7.00946
7.3677	7.0114
7.37765	7.01343
7.38736	7.01541
7.39765	7.01733
7.40771	7.01919
7.41779	7.02103
7.42779	7.0226
7.43787	7.02415
7.44758	7.02561
7.45785	7.02697
7.4679	7.02822
7.47778	7.02962
7.48763	7.03083
7.49804	7.03196
7.50799	7.03302
7.51798	7.0341
7.52787	7.03507
7.53807	7.03619
7.54787	7.03748
7.55791	7.03902
7.56798	7.04072
7.57796	7.04267
7.58794	7.0447
7.59807	7.04686
7.60803	7.04912
7.61805	7.05157
7.62798	7.054
7.63813	7.05647
7.64799	7.05892
7.65796	7.06132
7.66806	7.06348
7.67817	7.06556
7.6881	7.06747
7.69826	7.06922
7.70815	7.07081
7.7182	7.07236
7.72826	7.07373
7.73828	7.07513
7.74821	7.07653
7.7582	7.07786
7.76834	7.07921
7.7784	7.08066
7.78826	7.08215
7.79825	7.08372
7.80823	7.08552
7.81831	7.08735
7.82832	7.08926
7.83832	7.09121
7.84838	7.09314
7.85832	7.09503
7.86828	7.09706
7.8783	7.09909
7.88847	7.10118
7.8984	7.10335
7.9084	7.10551
7.91862	7.10741
7.9286	7.10924
7.93847	7.11101
7.94848	7.1126
7.95876	7.11398
7.96856	7.11549
7.97847	7.11674
7.98878	7.11783
7.99869	7.11885
8.00867	7.11986
8.01866	7.12067
8.02883	7.12169
8.0388	7.12278
8.04892	7.12399
8.05879	7.12541
8.0688	7.12706
8.07884	7.12874
8.08899	7.13055
8.09876	7.13248
8.10871	7.13454
8.11876	7.1366
8.12904	7.13876
8.13891	7.1409
8.14897	7.14305
8.15888	7.14515
8.16895	7.14716
8.17897	7.14906
8.18906	7.15083
8.19916	7.15239
8.209	7.1539
8.21905	7.15535
8.22921	7.15681
8.23922	7.15827
8.24933	7.1597
8.25924	7.16092
8.26928	7.16216
8.27913	7.16343
8.28914	7.16472
8.29932	7.16617
8.3092	7.16783
8.31922	7.16961
8.32938	7.17148
8.33927	7.17339
8.34946	7.17539
8.35927	7.17743
8.36934	7.17954
8.37936	7.18177
8.38932	7.18411
8.39947	7.18641
8.40951	7.18868
8.41935	7.19095
8.42944	7.19304
8.43951	7.19519
8.44942	7.19723
8.45966	7.19915
8.46971	7.2009
8.47959	7.20249
8.48956	7.20379
8.49944	7.20494
8.50951	7.20595
8.51972	7.20687
8.52962	7.20772
8.5398	7.20854
8.54978	7.20942
8.55957	7.21047
8.56966	7.21161
8.57978	7.21286
8.58977	7.21442
8.59941	7.21604
8.60972	7.21774
8.6196	7.21958
8.62962	7.22151
8.63967	7.2234
8.64974	7.22543
8.65981	7.22741
8.66999	7.22928
8.67984	7.23118
8.68965	7.23292
8.6999	7.23442
8.71001	7.23578
8.72002	7.23707
8.73006	7.23814
8.74002	7.23914
8.75005	7.24003
8.76009	7.24089
8.77004	7.24173
8.78	7.24262
8.79009	7.24345
8.80019	7.24437
8.81017	7.24534
8.82023	7.24635
8.83017	7.24735
8.8403	7.24851
8.85023	7.24977
8.86025	7.251
8.87027	7.25228
8.88025	7.25367
8.89023	7.25509
8.9003	7.25665
8.91026	7.25839
8.92025	7.26027
8.93025	7.26221
8.94033	7.26422
8.95047	7.26606
8.9604	7.26781
8.97028	7.26936
8.98051	7.27077
8.99026	7.27207
9.00056	7.27331
9.01046	7.27449
9.02057	7.27564
9.0306	7.27672
9.04051	7.27781
9.05058	7.27894
9.06068	7.28004
9.0706	7.28123
9.08053	7.2826
9.09046	7.28403
9.10065	7.2856
9.11065	7.28749
9.12053	7.28943
9.13078	7.29137
9.14063	7.29343
9.15074	7.29543
9.1609	7.29722
9.17092	7.29912
9.18075	7.3009
9.19095	7.30266
9.20087	7.30439
9.21096	7.30601
9.22106	7.30744
9.23098	7.30884
9.24096	7.31001
9.25102	7.31119
9.26089	7.31243
9.27101	7.31349
9.28115	7.31446
9.29098	7.31543
9.30091	7.31621
9.31107	7.31683
9.32094	7.31757
9.33088	7.31838
9.34078	7.31933
9.35104	7.32043
9.3611	7.32176
9.37103	7.32324
9.38113	7.32478
9.39112	7.3264
9.40107	7.32812
9.41104	7.32994
9.42119	7.33183
9.43125	7.33375
9.4412	7.33563
9.45107	7.33754
9.46119	7.33929
9.47133	7.34101
9.48115	7.34262
9.49138	7.34411
9.50134	7.34528
9.51152	7.34636
9.52142	7.34724
9.53142	7.34796
9.54148	7.34865
9.55144	7.3494
9.56161	7.3501
9.57152	7.35075
9.58147	7.35158
9.59142	7.35247
9.60153	7.35364
9.61146	7.35495
9.6218	7.35651
9.63166	7.35824
9.64166	7.35989
9.65181	7.36158
9.66146	7.36323
9.67173	7.36493
9.68164	7.36665
9.69168	7.36846
9.70182	7.37015
9.71165	7.37194
9.72186	7.37363
9.73181	7.37521
9.74165	7.37675
9.75174	7.37829
9.76173	7.37973
9.77199	7.38103
9.78199	7.38219
9.79194	7.38331
9.80192	7.38419
9.8121	7.38502
9.82195	7.38586
9.83202	7.38673
9.84204	7.38767
9.85191	7.38877
9.86212	7.38993
9.872	7.39128
9.88201	7.39268
9.89221	7.39418
9.90214	7.39576
9.91218	7.39745
9.92211	7.39912
9.93204	7.40104
9.942	7.40305
9.95219	7.40518
9.96226	7.40737
9.97212	7.40963
9.9822	7.41158
9.99241	7.41336
10.0002	7.41459
10.0104	7.4159
10.0204	7.41792
10.0271	7.43666
10.0299	7.45784
10.0315	7.47963
10.0325	7.50674
10.0334	7.52778
10.0356	7.5512
10.0421	7.57695
10.0521	7.60492
10.0645	7.63513
10.0791	7.66751
10.0949	7.702
10.1121	7.73857
10.1209	7.75763
10.1299	7.77719
10.139	7.79724
10.1484	7.81779
10.1579	7.83882
10.1676	7.86035
10.1774	7.88234
10.1871	7.90479
10.197	7.92769
10.2068	7.95102
10.2167	7.97474
10.2268	7.99884
10.2368	8.02324
10.2468	8.04793
10.2568	8.0728
10.2669	8.09778
10.277	8.12278
10.2872	8.14776
10.2975	8.17268
10.3076	8.19747
10.3178	8.2221
10.328	8.24654
10.3383	8.27076
10.3487	8.29472
10.3591	8.3184
10.3693	8.34176
10.3796	8.36479
10.3899	8.38747
10.4003	8.40978
10.4107	8.43169
10.4213	8.45319
10.4317	8.47425
10.442	8.49485
10.4525	8.51497
10.4627	8.5346
10.4731	8.55375
10.483	8.57238
10.4932	8.5905
10.514	8.62516
10.5347	8.65772
10.5554	8.68812
10.5761	8.71638
10.5967	8.74254
10.6174	8.7666
10.638	8.78855
10.6589	8.80839
10.6901	8.83417
10.7211	8.85535
10.7624	8.87715
10.8239	8.89726
10.8944	8.90466
10.9644	8.89937
11.0346	8.88592
11.1043	8.86805
11.1748	8.84845
11.245	8.82971
11.3148	8.81301
11.3844	8.7987
11.4546	8.78629
11.5249	8.77604
11.5951	8.76792
11.6652	8.76162
11.7347	8.75689
11.8044	8.75416
11.8745	8.75306
11.9441	8.75303
12.0144	8.75424
12.0847	8.75673
12.1549	8.75986
12.2251	8.76334
12.295	8.76719
12.3653	8.77122
12.4354	8.77522
12.5058	8.77932
12.5759	8.78397
12.6455	8.78931
12.715	8.79513
12.7849	8.80086
12.8556	8.80683
12.9265	8.81322
12.9963	8.81953
13.0663	8.82597
13.1362	8.8323
13.2063	8.83807
13.2769	8.8437
13.3473	8.84973
13.4169	8.85611
13.4865	8.86268
13.5567	8.86921
13.6271	8.87596
13.6972	8.88322
13.7675	8.89044
13.8373	8.8977
13.9077	8.90524
13.9778	8.91301
14.0477	8.92068
14.1181	8.92863
14.1884	8.93658
14.2582	8.94451
14.3283	8.95246
14.3984	8.9603
14.4684	8.96765
14.5388	8.9747
14.6092	8.98176
14.6787	8.9893
14.7486	8.99723
14.8187	9.00502
14.8892	9.01263
14.96	9.02086
15.0302	9.02891
15.0996	9.03686
15.1695	9.04503
15.2394	9.0529
15.3093	9.06047
15.38	9.06821
15.4502	9.0764
15.5201	9.08503
15.5902	9.0936
15.6608	9.10179
15.7312	9.11008
15.8015	9.11856
15.8714	9.1268
15.9411	9.13501
16.0112	9.14313
16.0809	9.1509
16.1511	9.15871
16.2217	9.16694
16.2918	9.17531
16.362	9.18368
16.4322	9.19225
16.5025	9.20105
16.5726	9.20974
16.6429	9.2178
16.713	9.22574
16.7828	9.23374
16.8523	9.24174
16.9221	9.24941
16.9929	9.25728
17.0636	9.26563
17.1335	9.27423
17.2034	9.28311
17.2736	9.29214
17.3438	9.30068
17.4143	9.30881
17.4845	9.31678
17.5542	9.32473
17.6238	9.33254
17.6937	9.34042
17.7642	9.34857
17.8344	9.35748
17.9047	9.36681
17.9748	9.37627
18.0449	9.38616
18.115	9.39615
18.1847	9.40567
18.255	9.41509
18.3252	9.42434
18.3951	9.43352
18.4653	9.44278
18.5352	9.45231
18.6052	9.46166
18.6755	9.47062
18.7464	9.47952
18.8162	9.48864
18.8862	9.4978
18.956	9.50647
19.0263	9.51439
19.097	9.52239
19.1676	9.53051
19.2372	9.53883
19.307	9.54778
19.3767	9.55689
19.4468	9.56596
19.5175	9.57541
19.5876	9.58554
19.6574	9.59611
19.7273	9.60645
19.7979	9.61599
19.8684	9.62541
19.9388	9.63508
20.0086	9.64477
20.0783	9.65466
20.1483	9.66503
20.2182	9.67527
20.2882	9.68566
20.3586	9.69662
20.429	9.70765
20.499	9.71819
20.5691	9.72853
20.6397	9.7387
20.7096	9.74892
20.7802	9.75906
20.8502	9.76963
20.9201	9.78075
20.9893	9.79264
21.0592	9.8046
21.1296	9.81662
21.2003	9.82874
21.2707	9.84067
21.3404	9.85245
21.4108	9.86406
21.4808	9.87493
21.5513	9.88535
21.6218	9.89587
21.6914	9.90676
21.7612	9.91756
21.8309	9.92802
21.9013	9.9384
21.9716	9.94911
22.0416	9.95971
22.1119	9.97028
22.182	9.98122
22.2523	9.99232
22.3222	10.003
22.3926	10.0138
22.463	10.0248
22.5326	10.0357
22.6026	10.0465
22.6725	10.0573
22.7425	10.0677
22.8127	10.0782
22.8836	10.089
22.9531	10.1005
23.0229	10.1126
23.093	10.1247
23.1635	10.1363
23.2343	10.1482
23.3048	10.1599
23.3742	10.1709
23.4441	10.1817
23.5137	10.1921
23.5839	10.2019
23.6546	10.2123
23.7248	10.2236
23.7946	10.2354
23.8646	10.2473
23.9354	10.2588
24.0058	10.2702
24.0761	10.2819
24.1458	10.2929
24.2155	10.3036
24.2856	10.3145
24.3553	10.3256
24.4255	10.3373
24.4958	10.3497
24.5662	10.3622
24.6365	10.3745
24.7068	10.3869
24.7771	10.399
24.8468	10.4106
24.9172	10.4211
24.9874	10.4313
25.0572	10.442
25.1266	10.4536
25.1966	10.4652
25.2671	10.4772
25.3377	10.4899
25.4081	10.503
25.4779	10.5166
25.5479	10.5303
25.618	10.543
25.6884	10.5546
25.759	10.5662
25.8288	10.5782
25.8984	10.59
25.9681	10.6013
26.0387	10.6125
26.109	10.6243
26.1791	10.6362
26.2493	10.6481
26.3193	10.6599
26.3894	10.6714
26.4594	10.6822
26.5298	10.6929
26.6002	10.7038
26.6699	10.7152
26.74	10.7267
26.8098	10.7387
26.8799	10.7505
26.9501	10.7626
27.0209	10.7747
27.0905	10.7871
27.1604	10.7993
27.2304	10.811
27.301	10.8221
27.3717	10.8338
27.442	10.8456
27.5115	10.8573
27.5814	10.8694
27.6512	10.8817
27.7213	10.8936
27.7917	10.9056
27.862	10.9178
27.9319	10.9305
28.0017	10.943
28.0724	10.955
28.1428	10.9669
28.2134	10.9791
28.2831	10.9911
28.3529	11.0033
28.4231	11.0157
28.4926	11.0279
28.5625	11.0402
28.6329	11.0529
28.7035	11.0656
28.7736	11.0782
28.844	11.0912
28.9142	11.1045
28.9841	11.1174
29.0546	11.1297
29.125	11.1418
29.1949	11.1543
29.2641	11.1672
29.3338	11.1791
29.4043	11.1908
29.4751	11.2027
29.5452	11.2146
29.6151	11.2272
29.6853	11.2402
29.7553	11.2527
29.8259	11.2647
29.8964	11.277
29.9661	11.2899
30.0354	11.3031
30.1052	11.3159
30.1756	11.3284
30.2461	11.3415
30.3166	11.355
30.3865	11.3686
30.4567	11.3825
30.5266	11.3962
30.5967	11.4092
30.6673	11.4223
30.7374	11.4353
30.807	11.4482
30.877	11.4608
30.947	11.4737
31.017	11.4865
31.0872	11.4994
31.1581	11.5124
31.2277	11.526
31.2979	11.5398
31.3677	11.5533
31.4382	11.5658
31.5088	11.5786
31.5792	11.5911
31.6488	11.6033
31.7186	11.616
31.7885	11.6289
31.8583	11.6415
31.929	11.6545
31.9993	11.6683
32.0693	11.6825
32.1394	11.6966
32.2098	11.7097
32.2801	11.7223
32.3504	11.735
32.4203	11.7478
32.49	11.7608
32.56	11.7745
32.6298	11.788
32.6998	11.8019
32.7705	11.8163
32.8408	11.8308
32.911	11.8446
32.981	11.8584
33.0513	11.8719
33.1212	11.8854
33.1918	11.8988
33.2619	11.9126
33.3317	11.9272
33.4012	11.9425
33.471	11.9575
33.5416	11.9729
33.6124	11.9886
33.6824	12.0039
33.7522	12.0194
33.8223	12.0349
33.8924	12.0493
33.963	12.0633
34.0336	12.0776
34.1033	12.0924
34.1727	12.1073
34.2425	12.122
34.3132	12.1366
34.3833	12.152
34.4536	12.1673
34.5234	12.1825
34.5937	12.1978
34.6637	12.2132
34.7337	12.2285
34.8043	12.2441
34.8744	12.2598
34.9442	12.2754
35.0144	12.2908
35.0844	12.3064
35.1543	12.3214
35.2246	12.3355
35.2954	12.3493
35.365	12.3636
35.4348	12.3785
35.5047	12.3934
35.5753	12.4077
35.6462	12.423
35.7164	12.4383
35.786	12.4537
35.8558	12.4696
35.9255	12.4851
35.9956	12.5
36.0662	12.5156
36.1365	12.5321
36.2061	12.5497
36.2761	12.5672
36.3469	12.5837
36.4176	12.6001
36.4879	12.6166
36.5576	12.6326
36.6272	12.6483
36.6972	12.6635
36.7669	12.6786
36.8373	12.6945
36.9076	12.7121
36.9777	12.7304
37.0478	12.7488
37.1181	12.7675
37.1885	12.7864
37.2587	12.8046
37.329	12.8216
37.399	12.8381
37.4689	12.8548
37.5381	12.8716
37.608	12.8882
37.6787	12.9057
37.7492	12.9243
37.8191	12.9433
37.8892	12.9629
37.9597	12.9819
38.0296	12.9997
38.1004	13.0168
38.1706	13.0331
38.24	13.0493
38.3096	13.0654
38.3796	13.0817
38.4503	13.0987
38.5203	13.117
38.5904	13.1355
38.6605	13.1544
38.731	13.1737
38.801	13.1926
38.8709	13.2104
38.9416	13.2281
39.0116	13.2456
39.0813	13.2635
39.1514	13.2827
39.2211	13.3028
39.2912	13.3231
39.3615	13.3439
39.4325	13.3649
39.4921	13.3829
39.5618	13.4037
39.632	13.423
39.7025	13.4404
39.7736	13.4581
39.8434	13.4756
39.9129	13.4941
39.9828	13.5137
40.0523	13.5337
40.1227	13.5535
40.1932	13.5744
40.2535	13.5932
40.3131	13.6123
40.373	13.6309
40.4436	13.6511
40.5141	13.6711
40.5846	13.6917
40.6544	13.7126
40.714	13.7306
40.774	13.7491
40.8338	13.7678
40.8938	13.7864
40.9543	13.8055
41.0145	13.825
41.0748	13.8441
41.1347	13.8624
41.1949	13.8805
41.2553	13.8986
41.3254	13.9194
41.3956	13.9394
41.4661	13.9586
41.5362	13.9784
41.6059	13.9993
41.6651	14.0174
41.735	14.0379
41.8059	14.0582
41.8765	14.0788
41.9465	14.0999
42.0065	14.1187
42.0666	14.1374
42.1265	14.1557
42.197	14.1765
42.2576	14.1947
42.3175	14.2137
42.3771	14.2326
42.4367	14.2515
42.4968	14.2697
42.5672	14.2907
42.6274	14.3088
42.6875	14.327
42.7476	14.3456
42.8077	14.365
42.8678	14.3852
42.9276	14.4053
42.9875	14.4255
43.0481	14.446
43.1083	14.4663
43.168	14.4865
43.2282	14.5061
43.2882	14.5253
43.3583	14.5462
43.4284	14.5665
43.4992	14.5869
43.559	14.6056
43.619	14.6252
43.6785	14.6451
43.7387	14.6647
43.7995	14.6838
43.8602	14.7038
43.9206	14.7235
43.9802	14.743
44.0398	14.7621
44.0998	14.7807
44.1595	14.799
44.2198	14.8172
44.2804	14.8364
44.3405	14.8566
44.4004	14.8775
44.46	14.8982
44.5205	14.9183
44.5815	14.938
44.642	14.9576
44.702	14.9768
44.7619	14.995
44.8317	15.0157
44.8918	15.0346
44.9515	15.0541
45.0111	15.0746
45.0712	15.0962
45.1217	15.115
45.1717	15.1342
45.222	15.1533
45.2722	15.1725
45.3227	15.1918
45.3729	15.2107
45.4228	15.2288
45.4828	15.2493
45.5432	15.2684
45.6033	15.2872
45.6634	15.3068
45.7227	15.3278
45.7823	15.349
45.8424	15.3702
45.903	15.3916
45.9537	15.4099
46.0039	15.4286
46.0538	15.4476
46.1037	15.4672
46.1538	15.4865
46.2038	15.5049
46.2637	15.5257
46.3245	15.5461
46.3847	15.5676
46.4346	15.5865
46.4842	15.6056
46.5335	15.6248
46.5836	15.6436
46.6342	15.6623
46.6846	15.6817
46.7348	15.7013
46.7851	15.7208
46.8351	15.7403
46.8851	15.7592
46.9354	15.7776
46.9953	15.799
47.0552	15.8194
47.1156	15.8398
47.176	15.8606
47.236	15.8818
47.2958	15.9034
47.3455	15.922
47.3956	15.9414
47.4459	15.9608
47.4957	15.9804
47.5457	15.9999
47.5963	16.0194
47.6467	16.0393
47.6964	16.0596
47.7462	16.0801
47.796	16.1004
47.8461	16.1201
47.8965	16.1392
47.9473	16.1591
47.9977	16.1789
48.0476	16.1985
48.0971	16.2184
48.1469	16.2386
48.1972	16.2586
48.2471	16.2781
48.2967	16.2971
48.3474	16.3159
48.3977	16.335
48.4477	16.3543
48.4977	16.374
48.5474	16.3942
48.5975	16.4143
48.6478	16.4339
48.6983	16.4534
48.7488	16.4734
48.7987	16.4939
48.8488	16.5143
48.8986	16.5345
48.9486	16.5553
48.9985	16.5766
49.0483	16.5971
49.0981	16.6174
49.1482	16.638
49.1988	16.6594
49.2491	16.6814
49.299	16.7034
49.349	16.7256
49.3889	16.7436
49.4292	16.7618
49.4795	16.7842
49.5296	16.8067
49.5699	16.8248
49.62	16.8468
49.6702	16.8689
49.7203	16.8914
49.7601	16.9098
49.7998	16.9285
49.8392	16.947
49.8789	16.9651
49.929	16.9874
49.9798	17.0096
50.0101	17.0231
50.0506	17.0411
50.1008	17.062
50.1736	17.0377
50.1951	17.0155
50.2169	16.9873
50.2391	16.9532
50.2503	16.9341
50.2616	16.9137
50.2729	16.892
50.2842	16.869
50.2957	16.8448
50.3072	16.8194
50.3187	16.7929
50.3302	16.7652
50.3418	16.7365
50.3521	16.7066
50.3601	16.6756
50.3656	16.6436
50.3691	16.6106

## Sheet: cylinder PLA_50 1
cylinder PLA_50 1	cylinder PLA_50 1
Stauchung	Standardkraft
%	MPa
0	0.214661
0.000122615	0.212815
0.000247307	0.211311
0.000335375	0.210025
0.000429119	0.20894
0.000465593	0.208651
0.00018475	0.212139
0.0016338	0.219867
0.00836222	0.227565
0.0154594	0.237012
0.021767	0.246497
0.0289308	0.258935
0.0359422	0.271561
0.0432196	0.28395
0.050292	0.296064
0.0571826	0.308146
0.0643269	0.320303
0.0714703	0.332701
0.0784305	0.345483
0.0853011	0.358707
0.0923157	0.372308
0.0994193	0.386327
0.106511	0.40083
0.113485	0.415872
0.12046	0.431295
0.12749	0.447139
0.134538	0.463312
0.141486	0.479834
0.148525	0.496763
0.155484	0.514025
0.162524	0.531531
0.169519	0.5494
0.176654	0.567525
0.183606	0.585886
0.190698	0.6045
0.197671	0.623453
0.204678	0.642543
0.21157	0.662028
0.21882	0.681714
0.22557	0.701676
0.232677	0.721936
0.23973	0.742428
0.246672	0.763068
0.253884	0.784009
0.259814	0.802213
0.26573	0.820638
0.271738	0.839321
0.277642	0.858271
0.283916	0.877518
0.289797	0.897056
0.295858	0.916917
0.301918	0.937115
0.307779	0.95762
0.313856	0.978386
0.319934	0.999476
0.325818	1.02077
0.331893	1.04234
0.336902	1.0606
0.34192	1.07896
0.346956	1.0975
0.351786	1.11621
0.356993	1.13508
0.362096	1.15416
0.366871	1.17338
0.371947	1.19276
0.37686	1.2123
0.382048	1.23206
0.387221	1.25187
0.391931	1.27184
0.397121	1.29192
0.402274	1.3121
0.407277	1.33239
0.412184	1.35268
0.417212	1.37309
0.422231	1.39364
0.427301	1.41427
0.432298	1.43489
0.437332	1.45558
0.442372	1.47634
0.447543	1.49713
0.452448	1.51793
0.457434	1.53877
0.462585	1.55964
0.467439	1.58052
0.472369	1.60144
0.477541	1.62233
0.482408	1.64318
0.487438	1.66408
0.49257	1.68495
0.497714	1.7059
0.502737	1.72691
0.507664	1.74787
0.512706	1.76892
0.517736	1.79005
0.52268	1.81111
0.527796	1.83231
0.532704	1.85368
0.537562	1.87513
0.542819	1.89675
0.547782	1.91844
0.552814	1.94025
0.557757	1.9622
0.562951	1.98426
0.567862	2.00638
0.572939	2.02873
0.57789	2.05112
0.582897	2.07366
0.586814	2.09174
0.590867	2.10991
0.594959	2.12816
0.598842	2.14637
0.603119	2.16463
0.607155	2.18288
0.611204	2.20116
0.615502	2.2195
0.619442	2.23783
0.623398	2.25612
0.627375	2.27442
0.631415	2.29267
0.635437	2.31098
0.639517	2.32923
0.643617	2.34742
0.64747	2.36563
0.651496	2.38386
0.655683	2.40207
0.65981	2.42019
0.663845	2.43827
0.667743	2.45634
0.671923	2.4744
0.677002	2.49693
0.681719	2.51938
0.686788	2.5417
0.692044	2.56399
0.697068	2.58624
0.702069	2.60844
0.707039	2.63067
0.712063	2.65292
0.717122	2.67511
0.722131	2.69724
0.72734	2.7194
0.732388	2.74171
0.737207	2.76414
0.74208	2.78653
0.747278	2.80906
0.75108	2.82716
0.755392	2.84529
0.759496	2.86355
0.763319	2.88183
0.767394	2.90018
0.771295	2.91858
0.775487	2.93707
0.779504	2.95561
0.783553	2.97407
0.787547	2.99255
0.791392	3.01114
0.795545	3.02976
0.799646	3.04843
0.803406	3.06705
0.807566	3.08563
0.811562	3.10427
0.815621	3.12299
0.819812	3.14168
0.823832	3.16037
0.827729	3.17902
0.831732	3.1977
0.835935	3.21636
0.839939	3.23499
0.843821	3.25358
0.847795	3.27211
0.851789	3.29065
0.85583	3.30917
0.859842	3.32768
0.863834	3.34607
0.867937	3.3644
0.872087	3.38268
0.876138	3.40091
0.880178	3.41905
0.884258	3.43718
0.888276	3.45524
0.893105	3.47767
0.898329	3.49994
0.903373	3.52205
0.908639	3.54407
0.913633	3.56595
0.918657	3.58773
0.923868	3.60947
0.928811	3.63117
0.934032	3.6528
0.9389	3.67439
0.943937	3.69612
0.948996	3.7179
0.953983	3.73976
0.958817	3.76163
0.964027	3.78365
0.969164	3.80584
0.974004	3.82804
0.979057	3.85035
0.984124	3.87274
0.989304	3.89518
0.994132	3.91765
0.999296	3.94013
1.00426	3.96269
1.00812	3.98083
1.0121	3.99893
1.01635	4.01703
1.0201	4.03513
1.02433	4.05332
1.02836	4.0715
1.0324	4.08958
1.03649	4.10767
1.04042	4.12577
1.04552	4.14826
1.05071	4.17078
1.05555	4.19314
1.06067	4.21543
1.06575	4.23757
1.07087	4.25971
1.07581	4.2817
1.08094	4.30352
1.08581	4.32534
1.09102	4.34703
1.0961	4.36872
1.10111	4.39028
1.10604	4.4118
1.11104	4.43322
1.11612	4.45466
1.12124	4.47601
1.12608	4.4973
1.13116	4.51868
1.13616	4.54013
1.14127	4.56149
1.14627	4.58283
1.15137	4.60422
1.15646	4.62563
1.16137	4.64711
1.16636	4.66862
1.17134	4.69015
1.17634	4.71171
1.1814	4.73333
1.18643	4.75487
1.1916	4.77659
1.19641	4.79829
1.20179	4.81996
1.20668	4.84166
1.2118	4.86346
1.2168	4.88523
1.22178	4.90704
1.22649	4.92888
1.23186	4.95071
1.23665	4.97258
1.24183	4.99438
1.24679	5.01615
1.25189	5.03798
1.25683	5.0597
1.26201	5.08125
1.26701	5.10277
1.27206	5.12415
1.27715	5.14536
1.28214	5.16643
1.28715	5.18739
1.29217	5.2082
1.29733	5.22892
1.30237	5.24943
1.30731	5.26982
1.31249	5.29009
1.31762	5.31027
1.32262	5.33035
1.32765	5.35041
1.33256	5.37048
1.33757	5.39045
1.34263	5.41048
1.3478	5.43056
1.35276	5.45072
1.35778	5.47091
1.36274	5.49118
1.36788	5.51144
1.37292	5.53181
1.37788	5.55223
1.38302	5.57268
1.38782	5.59325
1.39287	5.61379
1.39805	5.63428
1.40296	5.65481
1.40815	5.67541
1.41316	5.696
1.41815	5.71656
1.4232	5.73702
1.42839	5.75745
1.43337	5.77783
1.43855	5.79814
1.44333	5.81839
1.44842	5.83849
1.4536	5.85837
1.4586	5.87816
1.46381	5.89786
1.46871	5.91725
1.47362	5.93656
1.47884	5.95586
1.48384	5.97503
1.48875	5.99406
1.49337	6.01307
1.49856	6.03208
1.50384	6.05111
1.50885	6.06994
1.51396	6.08869
1.51902	6.10761
1.52426	6.12646
1.52902	6.14517
1.53418	6.16381
1.5391	6.18234
1.54408	6.20082
1.54912	6.21931
1.55426	6.23776
1.5592	6.25629
1.56425	6.27476
1.56937	6.29322
1.5745	6.3118
1.57937	6.33031
1.58439	6.34889
1.5893	6.36747
1.59463	6.38606
1.59956	6.40463
1.60468	6.42316
1.60969	6.44184
1.6146	6.46058
1.61972	6.47932
1.62454	6.49796
1.62976	6.51665
1.63498	6.53529
1.63982	6.55401
1.64488	6.57257
1.65013	6.5911
1.65501	6.60959
1.66005	6.6279
1.66513	6.64614
1.67001	6.66429
1.67516	6.68239
1.68117	6.70396
1.6872	6.72541
1.69324	6.74675
1.69937	6.76803
1.70544	6.78903
1.71154	6.80986
1.71772	6.83051
1.72368	6.85091
1.72967	6.87112
1.73594	6.89122
1.74191	6.91107
1.7479	6.93075
1.75411	6.95043
1.76009	6.97008
1.76602	6.98958
1.77205	7.00917
1.77809	7.02876
1.78423	7.04834
1.78993	7.06796
1.79622	7.08766
1.80231	7.10734
1.80824	7.12708
1.81433	7.14676
1.82032	7.16648
1.82635	7.18611
1.83249	7.20572
1.83832	7.22522
1.84437	7.24458
1.85048	7.26391
1.85655	7.28308
1.86244	7.30217
1.8685	7.32133
1.87464	7.34033
1.88075	7.35914
1.88672	7.37788
1.89296	7.39664
1.89878	7.41525
1.90494	7.43377
1.91095	7.45211
1.91716	7.47022
1.92411	7.49122
1.93123	7.51195
1.93813	7.53238
1.94536	7.55239
1.95234	7.57218
1.95938	7.59175
1.96634	7.6113
1.97334	7.63058
1.98055	7.64971
1.98768	7.66888
1.99479	7.6881
2.00159	7.7073
2.00884	7.72655
2.01586	7.74577
2.02269	7.76507
2.02979	7.7846
2.03688	7.80415
2.04403	7.82363
2.05105	7.84328
2.05828	7.86275
2.06518	7.88213
2.07234	7.9015
2.07915	7.92076
2.08622	7.93977
2.0934	7.95878
2.10063	7.97742
2.10742	7.99603
2.11466	8.0145
2.12158	8.03261
2.12977	8.05289
2.13789	8.07291
2.14588	8.09246
2.15401	8.11181
2.16196	8.13075
2.17008	8.14948
2.17828	8.16798
2.18639	8.18633
2.19428	8.20464
2.20239	8.2229
2.21027	8.24115
2.21846	8.25939
2.22641	8.27791
2.23438	8.29645
2.24252	8.31512
2.25072	8.33376
2.25858	8.35261
2.26665	8.37148
2.27473	8.39015
2.28284	8.40882
2.29082	8.42734
2.29915	8.44574
2.30723	8.46382
2.31626	8.48399
2.32513	8.50389
2.33441	8.52337
2.34329	8.54266
2.35245	8.5617
2.36162	8.58027
2.37073	8.59864
2.38051	8.61866
2.39066	8.63826
2.40078	8.65756
2.41091	8.67672
2.4212	8.69548
2.43114	8.71394
2.44128	8.73235
2.45125	8.75054
2.46146	8.76867
2.47153	8.78673
2.4816	8.8049
2.49161	8.82294
2.5017	8.84086
2.51179	8.85873
2.52174	8.87671
2.53173	8.89475
2.54176	8.91279
2.55195	8.93073
2.56202	8.94846
2.57198	8.9658
2.58198	8.98259
2.59228	8.99896
2.60223	9.01501
2.61234	9.03072
2.62243	9.0461
2.63261	9.06126
2.64265	9.07622
2.65268	9.09097
2.66279	9.10555
2.67291	9.12003
2.68294	9.13439
2.69309	9.14878
2.70308	9.16317
2.71306	9.17768
2.72318	9.19216
2.73322	9.20669
2.74339	9.22099
2.75341	9.23516
2.76342	9.24926
2.77348	9.26323
2.78368	9.27714
2.79361	9.29117
2.80379	9.30507
2.81401	9.31851
2.82414	9.33178
2.83396	9.3447
2.84408	9.35706
2.85426	9.36926
2.86418	9.38126
2.87448	9.39286
2.88459	9.40427
2.8944	9.41555
2.90457	9.42642
2.9148	9.43736
2.92479	9.44836
2.93488	9.45952
2.94474	9.47091
2.95485	9.48259
2.96494	9.49437
2.97493	9.50636
2.9852	9.51847
2.99522	9.53051
3.00536	9.54265
3.01518	9.55457
3.02537	9.5664
3.03527	9.57795
3.04543	9.58924
3.05572	9.60003
3.06576	9.61054
3.07595	9.62059
3.08582	9.63042
3.09592	9.63993
3.10618	9.64923
3.11606	9.65835
3.12637	9.66713
3.13655	9.67547
3.14635	9.68369
3.15648	9.69178
3.16647	9.69992
3.17653	9.70824
3.18672	9.71695
3.19655	9.7259
3.20679	9.73496
3.21697	9.74417
3.22678	9.75351
3.23698	9.76276
3.24717	9.77214
3.25694	9.78151
3.26718	9.79081
3.2772	9.80005
3.28723	9.8092
3.29743	9.818
3.30739	9.82682
3.31745	9.83541
3.32773	9.84363
3.33773	9.85168
3.34767	9.85944
3.35786	9.86682
3.36784	9.87391
3.37799	9.88081
3.3881	9.88735
3.39815	9.89374
3.40817	9.89997
3.4182	9.90627
3.42827	9.91266
3.43842	9.91916
3.44831	9.92588
3.45844	9.9328
3.46848	9.93983
3.47852	9.9469
3.48871	9.95416
3.49866	9.96148
3.50855	9.96891
3.51878	9.97621
3.52902	9.9835
3.53887	9.99064
3.54891	9.9975
3.55918	10.0041
3.56936	10.0106
3.57936	10.0169
3.58942	10.0231
3.59953	10.0292
3.60948	10.0353
3.61968	10.0411
3.62976	10.047
3.63961	10.0529
3.64988	10.0586
3.66001	10.0645
3.66997	10.0704
3.68001	10.0763
3.6901	10.0822
3.7001	10.0884
3.71026	10.0946
3.72032	10.1008
3.73051	10.107
3.74034	10.1132
3.75052	10.1194
3.76033	10.1258
3.77044	10.1323
3.78067	10.139
3.7906	10.1457
3.80076	10.1522
3.81087	10.1583
3.82098	10.164
3.83109	10.1692
3.84105	10.1741
3.85094	10.1787
3.8613	10.1831
3.87147	10.1872
3.88166	10.1911
3.89144	10.195
3.90159	10.1989
3.91173	10.2028
3.92166	10.207
3.93164	10.2113
3.94165	10.2157
3.95189	10.2202
3.9619	10.225
3.97181	10.23
3.98211	10.2351
3.99201	10.2404
4.00226	10.2456
4.01234	10.2507
4.02237	10.256
4.03232	10.261
4.04255	10.266
4.0525	10.2709
4.06281	10.2757
4.07288	10.2801
4.08297	10.2844
4.09285	10.2883
4.10294	10.2923
4.11292	10.2962
4.1231	10.3
4.13321	10.3037
4.14321	10.3074
4.1533	10.3107
4.16339	10.314
4.17336	10.3172
4.18362	10.3205
4.19363	10.3238
4.20367	10.3274
4.21367	10.3311
4.22364	10.3351
4.23365	10.3393
4.2437	10.3436
4.25375	10.348
4.2638	10.3528
4.27376	10.3575
4.28406	10.3623
4.29402	10.3672
4.30415	10.372
4.31421	10.3767
4.32431	10.3812
4.33444	10.3855
4.34471	10.3894
4.35465	10.393
4.36447	10.3965
4.37456	10.3997
4.3849	10.4027
4.39482	10.4057
4.40496	10.4087
4.41509	10.4114
4.42514	10.414
4.43503	10.4168
4.44511	10.4199
4.45506	10.4231
4.46536	10.4267
4.47528	10.4307
4.48542	10.4348
4.49577	10.4388
4.50542	10.4428
4.51573	10.4468
4.52565	10.4507
4.53577	10.4547
4.54586	10.4586
4.55587	10.4625
4.56611	10.4662
4.57604	10.4698
4.58597	10.4731
4.59612	10.4763
4.60618	10.4795
4.61646	10.4824
4.62653	10.4851
4.63649	10.4877
4.64654	10.4898
4.65683	10.4917
4.66669	10.4935
4.67677	10.4953
4.6869	10.4971
4.69676	10.499
4.7071	10.5012
4.717	10.5038
4.72698	10.5064
4.7372	10.5094
4.74718	10.5125
4.75733	10.5158
4.76726	10.5189
4.77735	10.5223
4.78722	10.5257
4.79735	10.5293
4.80756	10.5329
4.81744	10.5367
4.82771	10.5401
4.83791	10.5432
4.84777	10.5462
4.8579	10.5489
4.86817	10.5513
4.87815	10.5538
4.88819	10.556
4.89838	10.5579
4.90833	10.5599
4.91824	10.5617
4.92853	10.5634
4.93849	10.5653
4.94856	10.5673
4.95858	10.5694
4.9687	10.5716
4.97867	10.574
4.98865	10.5764
4.9987	10.579
5.0088	10.5816
5.01898	10.5844
5.02914	10.5873
5.03909	10.5903
5.04919	10.5935
5.05901	10.5968
5.06928	10.6002
5.07934	10.6036
5.08938	10.6071
5.09943	10.6103
5.10949	10.6132
5.11965	10.6159
5.12963	10.6184
5.13978	10.6207
5.14979	10.6229
5.15972	10.625
5.16994	10.627
5.18012	10.6288
5.19009	10.6306
5.20018	10.6325
5.21028	10.6343
5.22038	10.6366
5.23035	10.6389
5.24054	10.6413
5.25051	10.6438
5.26045	10.6465
5.27061	10.6494
5.28062	10.6523
5.29082	10.6555
5.3008	10.6589
5.311	10.662
5.32112	10.6651
5.33105	10.6681
5.3412	10.6708
5.35137	10.6731
5.36131	10.6754
5.37137	10.6769
5.38153	10.6785
5.39085	10.68
5.40145	10.6815
5.41151	10.6831
5.4216	10.6847
5.43188	10.6861
5.4418	10.6874
5.45193	10.6885
5.46186	10.6895
5.47192	10.6908
5.48198	10.6921
5.49226	10.6936
5.50219	10.6953
5.51209	10.6972
5.5222	10.6991
5.53243	10.7013
5.54234	10.7039
5.55233	10.7064
5.56265	10.7092
5.57256	10.7122
5.58263	10.7152
5.59274	10.7178
5.60286	10.7204
5.61289	10.7228
5.62293	10.725
5.63299	10.727
5.64313	10.7289
5.65323	10.7306
5.66342	10.7319
5.67349	10.733
5.68337	10.7339
5.69362	10.7346
5.70361	10.7352
5.71381	10.736
5.7238	10.7368
5.73392	10.7379
5.74392	10.7393
5.75364	10.741
5.76378	10.7431
5.77394	10.7453
5.78412	10.7478
5.79414	10.7504
5.80416	10.7531
5.81417	10.7558
5.82422	10.7586
5.83434	10.7613
5.84433	10.764
5.8544	10.7666
5.86448	10.769
5.87479	10.7713
5.88451	10.7737
5.89465	10.7759
5.90498	10.7779
5.91492	10.7799
5.92485	10.7816
5.93514	10.7829
5.94507	10.784
5.95509	10.7849
5.96507	10.7856
5.97522	10.7863
5.98543	10.787
5.99558	10.7879
6.00547	10.7888
6.01547	10.79
6.02555	10.7914
6.03566	10.7932
6.04571	10.7953
6.05599	10.7975
6.06594	10.8001
6.07582	10.8026
6.08615	10.805
6.09598	10.8075
6.10606	10.81
6.11617	10.8122
6.12614	10.8144
6.13642	10.8164
6.14642	10.8181
6.15648	10.8194
6.16654	10.8206
6.17661	10.8215
6.18678	10.8223
6.1967	10.8228
6.20702	10.8234
6.21694	10.824
6.22692	10.8248
6.23703	10.8257
6.24699	10.8268
6.25718	10.8281
6.26724	10.8296
6.27711	10.8314
6.28735	10.8332
6.29729	10.8353
6.3075	10.8375
6.3175	10.8396
6.32751	10.8418
6.33755	10.8439
6.34797	10.8459
6.35773	10.8477
6.36791	10.8497
6.37796	10.8514
6.38804	10.8532
6.39808	10.8549
6.40811	10.8564
6.4183	10.8576
6.4284	10.8586
6.43821	10.8595
6.44848	10.8602
6.45858	10.8608
6.46871	10.8615
6.47869	10.8621
6.48879	10.8625
6.499	10.8629
6.50886	10.8635
6.51892	10.8641
6.52905	10.8647
6.53918	10.8657
6.54907	10.8671
6.55919	10.8686
6.56941	10.8705
6.57925	10.8726
6.58932	10.8748
6.59929	10.8772
6.60925	10.8798
6.61946	10.8824
6.62957	10.8849
6.63964	10.8873
6.64959	10.8895
6.65975	10.8912
6.66997	10.8926
6.67998	10.8939
6.69013	10.8948
6.70027	10.8955
6.71014	10.8962
6.72021	10.8968
6.7303	10.8973
6.74047	10.898
6.75043	10.8986
6.76049	10.8994
6.77053	10.9002
6.78062	10.9012
6.79058	10.9024
6.80073	10.904
6.81071	10.9055
6.82085	10.9073
6.8309	10.909
6.841	10.9106
6.85097	10.9122
6.86099	10.9139
6.87099	10.9156
6.88123	10.9174
6.89119	10.9195
6.90132	10.9216
6.91138	10.9235
6.92167	10.9254
6.9315	10.9272
6.94165	10.9286
6.95182	10.9296
6.96171	10.9308
6.97173	10.9314
6.98215	10.9317
6.99185	10.9318
7.00221	10.9317
7.01206	10.9313
7.02227	10.9312
7.03232	10.9312
7.0424	10.9316
7.05233	10.9323
7.06242	10.9333
7.07249	10.9345
7.08263	10.9359
7.09255	10.9376
7.10258	10.9395
7.11264	10.9414
7.12294	10.9434
7.13291	10.9454
7.14296	10.9473
7.15294	10.9491
7.16323	10.9506
7.17326	10.952
7.18332	10.953
7.1934	10.9538
7.20334	10.9546
7.21338	10.9554
7.22359	10.9562
7.23361	10.9571
7.24388	10.958
7.25387	10.9585
7.26389	10.959
7.27369	10.9595
7.28387	10.9601
7.29402	10.9609
7.30394	10.9622
7.3141	10.9637
7.32431	10.9654
7.3342	10.9673
7.34442	10.9691
7.35431	10.9711
7.3644	10.973
7.37455	10.9752
7.38453	10.9775
7.39479	10.9798
7.40477	10.982
7.41466	10.9843
7.42485	10.9862
7.43485	10.9882
7.44499	10.9901
7.45523	10.9916
7.46522	10.9928
7.4752	10.9937
7.48526	10.9943
7.49522	10.9946
7.50541	10.9947
7.51555	10.9947
7.52556	10.9945
7.53573	10.9943
7.54576	10.9942
7.55554	10.9945
7.56578	10.9949
7.57594	10.9954
7.58589	10.9965
7.59561	10.9978
7.60591	10.9991
7.61591	11.0008
7.62594	11.0027
7.63606	11.0046
7.64615	11.0067
7.6562	11.0087
7.66648	11.0106
7.67636	11.0125
7.68637	11.0141
7.69661	11.0155
7.70671	11.0167
7.7168	11.0178
7.72685	11.0188
7.73683	11.0197
7.74709	11.0203
7.75704	11.0207
7.76707	11.021
7.77716	11.0211
7.78728	11.021
7.7975	11.021
7.80745	11.021
7.81759	11.0212
7.82762	11.0214
7.83767	11.0219
7.84763	11.0226
7.85768	11.0236
7.86774	11.0246
7.87783	11.0258
7.8879	11.0271
7.89802	11.0285
7.90806	11.0303
7.91797	11.0322
7.92804	11.0342
7.9382	11.0363
7.9483	11.0382
7.95835	11.0398
7.96844	11.0411
7.97859	11.0421
7.98854	11.0429
7.99852	11.0434
8.00875	11.0438
8.01877	11.0441
8.029	11.0443
8.03889	11.0445
8.04907	11.0448
8.05911	11.0451
8.06918	11.0456
8.07913	11.0465
8.08914	11.0474
8.09927	11.0486
8.10921	11.0501
8.11929	11.0519
8.1295	11.0538
8.13947	11.056
8.14962	11.0581
8.15989	11.0601
8.16973	11.0622
8.17978	11.0641
8.18998	11.0659
8.19996	11.0677
8.21006	11.0694
8.2202	11.0707
8.23021	11.0718
8.24012	11.0727
8.25022	11.0733
8.26031	11.0741
8.27042	11.0746
8.28068	11.0751
8.29045	11.0755
8.30066	11.0757
8.31073	11.0757
8.3208	11.0758
8.33073	11.0759
8.34077	11.0762
8.3508	11.0767
8.36082	11.0776
8.37099	11.0786
8.38111	11.0798
8.39106	11.0812
8.40105	11.0828
8.4112	11.0846
8.4213	11.0867
8.43129	11.0888
8.44146	11.0911
8.45141	11.0934
8.46148	11.0954
8.47167	11.0974
8.48163	11.0992
8.49194	11.1007
8.50205	11.1016
8.51218	11.1023
8.52188	11.1027
8.53208	11.1028
8.54233	11.1026
8.55225	11.1026
8.56237	11.1024
8.57249	11.1021
8.58263	11.1018
8.59251	11.1017
8.60249	11.102
8.61244	11.1025
8.62272	11.1034
8.63268	11.1049
8.64284	11.1063
8.65313	11.1077
8.663	11.1093
8.6731	11.1109
8.68289	11.1126
8.69313	11.1144
8.70327	11.1161
8.71324	11.1179
8.72321	11.1196
8.7333	11.1211
8.74339	11.1226
8.75351	11.1241
8.76347	11.1254
8.77374	11.1267
8.78379	11.1277
8.79397	11.1285
8.8039	11.1292
8.81395	11.1296
8.82413	11.1298
8.8341	11.1301
8.84418	11.1303
8.85444	11.1306
8.86415	11.131
8.87446	11.1317
8.88423	11.1327
8.89456	11.1341
8.9045	11.1357
8.91453	11.1377
8.92478	11.1395
8.9348	11.1415
8.94477	11.1435
8.95481	11.1455
8.96479	11.1475
8.97507	11.1495
8.98509	11.1514
8.99515	11.153
9.00538	11.1542
9.01532	11.1553
9.02533	11.1561
9.03542	11.1567
9.04538	11.1573
9.05566	11.1577
9.06577	11.158
9.07571	11.1583
9.08591	11.1584
9.09588	11.1587
9.10592	11.1592
9.11601	11.1598
9.12598	11.1604
9.13616	11.1613
9.14608	11.1622
9.15614	11.1634
9.16627	11.1646
9.17629	11.1661
9.18627	11.1676
9.19658	11.1692
9.20656	11.1707
9.21657	11.1722
9.22645	11.1736
9.23675	11.1749
9.2467	11.1762
9.25682	11.1775
9.26698	11.1785
9.27697	11.1793
9.28714	11.18
9.29716	11.1804
9.30724	11.1809
9.31719	11.1811
9.32721	11.1812
9.33743	11.181
9.34757	11.1808
9.35741	11.1806
9.36766	11.1804
9.37775	11.1804
9.38775	11.1808
9.39775	11.1813
9.40795	11.1822
9.4179	11.1832
9.42785	11.1846
9.43805	11.1861
9.44804	11.1878
9.4582	11.1897
9.46823	11.1917
9.47837	11.1936
9.48856	11.1954
9.49847	11.1972
9.50859	11.1987
9.5187	11.1998
9.5287	11.2009
9.53866	11.2014
9.54888	11.202
9.55822	11.2025
9.56877	11.203
9.5789	11.2036
9.58907	11.2044
9.5993	11.2051
9.60917	11.2056
9.61934	11.2062
9.62923	11.2066
9.6394	11.2074
9.64943	11.2083
9.65962	11.2092
9.66958	11.2105
9.67939	11.212
9.68965	11.2133
9.69983	11.2147
9.70967	11.2163
9.71982	11.2179
9.73007	11.2195
9.73989	11.2212
9.75004	11.223
9.76018	11.2247
9.77034	11.2262
9.78028	11.2277
9.79032	11.229
9.80042	11.23
9.81053	11.2308
9.82065	11.2314
9.83076	11.2315
9.84087	11.2316
9.85085	11.2315
9.86094	11.2314
9.87092	11.2312
9.88125	11.2311
9.89123	11.231
9.90118	11.231
9.91131	11.2313
9.92134	11.2319
9.93139	11.2328
9.9414	11.234
9.95134	11.2355
9.96141	11.237
9.97156	11.2387
9.98147	11.2405
9.99153	11.2422
10.0008	11.2438
10.0106	11.2455
10.0207	11.2491
10.0255	11.2684
10.0274	11.2882
10.0289	11.3158
10.0295	11.3388
10.0298	11.3656
10.03	11.3964
10.0301	11.4314
10.0306	11.4504
10.0321	11.4704
10.0345	11.4915
10.0379	11.5136
10.0421	11.5367
10.0471	11.5608
10.0529	11.5858
10.0593	11.6119
10.066	11.6389
10.0732	11.6668
10.0807	11.6957
10.0888	11.7255
10.097	11.7562
10.1054	11.7878
10.1141	11.8203
10.123	11.8537
10.1323	11.888
10.1415	11.9232
10.151	11.9593
10.1605	11.9962
10.1701	12.0339
10.1799	12.0725
10.1901	12.1119
10.2002	12.1521
10.2104	12.193
10.2204	12.2346
10.2307	12.2769
10.2409	12.3197
10.2511	12.3628
10.2615	12.4062
10.2717	12.4497
10.2819	12.4933
10.2921	12.5368
10.3024	12.5802
10.3129	12.6234
10.3233	12.6663
10.3336	12.7089
10.3439	12.7512
10.3543	12.7931
10.3647	12.8346
10.3752	12.8756
10.3856	12.9161
10.3962	12.956
10.4067	12.9953
10.4173	13.034
10.4279	13.072
10.4385	13.1093
10.4491	13.1457
10.4599	13.1813
10.4706	13.2161
10.4815	13.2499
10.4921	13.2829
10.5027	13.315
10.5133	13.3461
10.5239	13.3763
10.5347	13.4056
10.5455	13.4339
10.5562	13.4612
10.5668	13.4876
10.5775	13.513
10.5881	13.5375
10.5988	13.561
10.6096	13.5835
10.6204	13.6051
10.631	13.6257
10.6415	13.6453
10.652	13.6639
10.6733	13.6982
10.6942	13.7286
10.7153	13.755
10.7365	13.7776
10.7576	13.7964
10.7893	13.818
10.8412	13.837
10.9132	13.8334
10.9647	13.8131
11.0056	13.7889
11.0362	13.7671
11.0663	13.743
11.0967	13.7169
11.1169	13.6987
11.1368	13.6801
11.157	13.6613
11.177	13.6422
11.1968	13.6232
11.2168	13.6042
11.2368	13.5854
11.2566	13.567
11.2766	13.5489
11.3068	13.5226
11.3365	13.4975
11.3663	13.4735
11.3966	13.4504
11.4264	13.4285
11.4566	13.4079
11.4866	13.3888
11.5267	13.3658
11.5665	13.3452
11.6063	13.3271
11.6558	13.3073
11.7153	13.2868
11.7857	13.267
11.8567	13.2512
11.9276	13.2386
11.9976	13.2282
12.0677	13.2198
12.1381	13.2126
12.2084	13.206
12.2794	13.2004
12.3499	13.1969
12.4196	13.1948
12.4894	13.1935
12.56	13.1925
12.6308	13.1922
12.7014	13.1929
12.7719	13.1939
12.842	13.1948
12.9128	13.1959
12.9831	13.1972
13.0534	13.1983
13.1243	13.1999
13.1946	13.2016
13.2649	13.2031
13.3353	13.2049
13.4057	13.207
13.476	13.2089
13.5466	13.2106
13.6176	13.2121
13.6876	13.2143
13.7577	13.2171
13.8281	13.2197
13.8988	13.2219
13.9702	13.2247
14.0406	13.2276
14.1104	13.2306
14.1806	13.2343
14.2508	13.2378
14.321	13.2409
14.3921	13.2444
14.4626	13.2489
14.5327	13.2541
14.6031	13.2595
14.674	13.2644
14.7448	13.2695
14.8157	13.2746
14.8857	13.2794
14.9559	13.284
15.0262	13.2886
15.0962	13.2928
15.1667	13.2969
15.2376	13.3016
15.3083	13.3067
15.3787	13.3117
15.4493	13.317
15.52	13.3222
15.5903	13.3271
15.6611	13.3314
15.7314	13.3356
15.8016	13.3402
15.8713	13.3452
15.9415	13.35
16.0125	13.3549
16.0836	13.3605
16.1541	13.3664
16.2242	13.3725
16.2947	13.379
16.3652	13.3847
16.4359	13.3895
16.5068	13.3943
16.5769	13.3994
16.6466	13.4044
16.7168	13.409
16.7876	13.4134
16.8584	13.4186
16.929	13.424
16.9994	13.4294
17.0698	13.4351
17.1404	13.4407
17.2106	13.4458
17.2811	13.4509
17.3517	13.4559
17.4218	13.461
17.4923	13.4663
17.5626	13.4723
17.6328	13.4783
17.7033	13.4839
17.7745	13.4891
17.8448	13.4946
17.915	13.5003
17.9852	13.5051
18.056	13.5086
18.1271	13.5118
18.198	13.5152
18.268	13.519
18.3379	13.5237
18.4079	13.5289
18.4781	13.5338
18.5493	13.539
18.6202	13.5457
18.6902	13.5536
18.7599	13.5614
18.8307	13.568
18.9019	13.574
18.9728	13.5807
19.0433	13.5876
19.113	13.5942
19.1833	13.6006
19.2536	13.6067
19.324	13.6125
19.3948	13.6191
19.4653	13.6259
19.5356	13.6319
19.6061	13.6376
19.6769	13.6431
19.7473	13.649
19.8179	13.6548
19.8885	13.6606
19.9588	13.667
20.029	13.6745
20.0985	13.6822
20.1693	13.6897
20.2404	13.6971
20.3111	13.7042
20.3814	13.7111
20.4518	13.7185
20.5225	13.7256
20.5925	13.7321
20.6639	13.7387
20.734	13.7461
20.804	13.7538
20.874	13.7613
20.9447	13.7683
21.0156	13.775
21.0859	13.7815
21.1566	13.7877
21.2268	13.794
21.2975	13.8009
21.3679	13.8074
21.4382	13.8136
21.5094	13.8204
21.5795	13.8274
21.6497	13.8344
21.7198	13.8414
21.7903	13.8481
21.8608	13.855
21.9316	13.8619
22.002	13.8695
22.0721	13.8781
22.1423	13.887
22.2129	13.8953
22.2839	13.9033
22.3554	13.9113
22.4252	13.9186
22.4951	13.9257
22.5652	13.9325
22.6353	13.9387
22.7064	13.9449
22.7769	13.9523
22.8475	13.9608
22.9173	13.9699
22.9882	13.9784
23.0592	13.9867
23.1298	13.9953
23.2004	14.0037
23.27	14.0113
23.3405	14.0189
23.4107	14.0267
23.481	14.0346
23.5517	14.0434
23.6224	14.0527
23.693	14.0618
23.7633	14.0708
23.8343	14.08
23.9044	14.0888
23.9749	14.0965
24.0456	14.1032
24.116	14.1103
24.186	14.1188
24.2556	14.1276
24.3261	14.1362
24.3974	14.1452
24.4684	14.1552
24.5388	14.1656
24.6087	14.1763
24.6792	14.1859
24.7496	14.1942
24.8208	14.2019
24.8914	14.2101
24.9613	14.2189
25.0311	14.2277
25.1014	14.2366
25.1724	14.2459
25.2429	14.256
25.3136	14.2663
25.3839	14.2765
25.4546	14.2862
25.5249	14.2951
25.5952	14.3032
25.6663	14.3113
25.7365	14.3197
25.8067	14.3283
25.877	14.3375
25.9474	14.347
26.0179	14.3567
26.0886	14.3662
26.1596	14.3758
26.2293	14.3858
26.2994	14.396
26.37	14.4056
26.4407	14.4152
26.5121	14.4257
26.5822	14.4362
26.6522	14.4471
26.7225	14.4585
26.7927	14.4697
26.8634	14.4802
26.934	14.4909
27.0047	14.5017
27.0745	14.5128
27.1452	14.5235
27.2161	14.5335
27.2869	14.5434
27.3576	14.5536
27.4274	14.5635
27.4978	14.5739
27.568	14.5847
27.6381	14.595
27.7086	14.6056
27.7794	14.617
27.85	14.6285
27.9204	14.64
27.991	14.6517
28.0615	14.6632
28.1322	14.674
28.2029	14.684
28.2735	14.6941
28.3435	14.7048
28.4129	14.7156
28.4832	14.7258
28.5543	14.7364
28.6253	14.7479
28.6955	14.76
28.7658	14.7732
28.8363	14.7862
28.9066	14.7981
28.9779	14.8096
29.0485	14.8214
29.1183	14.8333
29.1881	14.8448
29.2586	14.8552
29.3294	14.8658
29.4001	14.8775
29.4704	14.8894
29.5407	14.9015
29.6117	14.9136
29.6822	14.9253
29.7528	14.9363
29.8236	14.9475
29.8938	14.9583
29.9638	14.969
30.0341	14.9796
30.1046	14.9907
30.175	15.0022
30.2458	15.0138
30.3168	15.0259
30.3867	15.0389
30.4568	15.0525
30.5272	15.0655
30.598	15.0779
30.6692	15.0906
30.7397	15.1025
30.8094	15.1144
30.8798	15.1269
30.9499	15.1389
31.0205	15.1505
31.0914	15.1628
31.162	15.1762
31.2321	15.1904
31.3025	15.2042
31.3735	15.2167
31.4442	15.2289
31.5147	15.2415
31.5846	15.2536
31.6549	15.2658
31.7254	15.2785
31.7957	15.291
31.8661	15.304
31.9369	15.318
32.0074	15.3321
32.0777	15.3461
32.1481	15.3603
32.2187	15.3738
32.2894	15.3871
32.3601	15.4002
32.4303	15.414
32.5002	15.4289
32.5699	15.4441
32.6405	15.4589
32.7117	15.4741
32.7829	15.4895
32.8531	15.5046
32.9232	15.5195
32.9936	15.5335
33.0639	15.5463
33.1352	15.5588
33.2058	15.5723
33.2756	15.5869
33.3455	15.6017
33.4158	15.6162
33.487	15.6311
33.5574	15.647
33.6277	15.6629
33.6979	15.6785
33.7687	15.6943
33.839	15.7102
33.9092	15.7259
33.9803	15.742
34.0506	15.7583
34.1209	15.7742
34.1914	15.79
34.2618	15.8056
34.3323	15.8203
34.4028	15.8339
34.474	15.8474
34.5437	15.8615
34.6138	15.8768
34.6842	15.8922
34.755	15.9076
34.8264	15.9241
34.8968	15.9404
34.9666	15.9576
35.0368	15.9752
35.1068	15.992
35.1775	16.0075
35.2484	16.0234
35.3192	16.0406
35.3889	16.0589
35.4592	16.077
35.5302	16.0941
35.6011	16.1115
35.6719	16.1296
35.7418	16.1473
35.812	16.1646
35.8823	16.1813
35.9525	16.1973
36.0233	16.2138
36.0939	16.2316
36.1644	16.2496
36.2347	16.2679
36.3052	16.2872
36.3757	16.307
36.4462	16.3264
36.5172	16.3446
36.5875	16.3627
36.6577	16.381
36.7271	16.3992
36.7977	16.4167
36.8687	16.4347
36.9395	16.4535
37.0098	16.4731
37.08	16.494
37.1508	16.5146
37.221	16.5336
37.2922	16.5516
37.3629	16.5695
37.4327	16.5874
37.5024	16.6054
37.5729	16.623
37.6438	16.6415
37.7143	16.6614
37.7847	16.6818
37.8451	16.6999
37.9057	16.7184
37.9661	16.7368
38.0362	16.7575
38.1069	16.7778
38.1777	16.7975
38.2477	16.8174
38.3184	16.8377
38.3784	16.8558
38.4385	16.874
38.4989	16.8928
38.5594	16.9115
38.6205	16.9305
38.6805	16.9506
38.7405	16.9711
38.8006	16.991
38.8614	17.0094
38.9224	17.0276
38.9937	17.0482
39.0636	17.0681
39.1339	17.0891
39.2038	17.1101
39.2739	17.1304
39.3448	17.1509
39.4055	17.1692
39.4659	17.1886
39.5257	17.2084
39.586	17.2273
39.6572	17.2478
39.728	17.2683
39.7887	17.2868
39.8486	17.3053
39.9084	17.324
39.969	17.3429
40.0293	17.362
40.0897	17.381
40.1503	17.4005
40.2107	17.4207
40.2712	17.4403
40.3316	17.4589
40.3918	17.4772
40.4527	17.4954
40.5132	17.5137
40.5735	17.532
40.6444	17.5528
40.7146	17.5737
40.775	17.5926
40.8347	17.6126
40.8947	17.6323
40.9551	17.6519
41.016	17.6719
41.0769	17.6922
41.1371	17.7123
41.1974	17.7328
41.258	17.7537
41.3183	17.7741
41.3784	17.7939
41.4395	17.814
41.4997	17.8349
41.5598	17.8562
41.6198	17.8774
41.6799	17.8985
41.7407	17.9195
41.8012	17.941
41.8515	17.9593
41.9018	17.9776
41.9522	17.9961
42.0023	18.0151
42.0528	18.0348
42.1032	18.0548
42.1535	18.0746
42.2036	18.0946
42.2544	18.1149
42.305	18.1353
42.355	18.1559
42.4048	18.1765
42.4551	18.1968
42.5053	18.2173
42.5555	18.2373
42.6059	18.2571
42.6561	18.2767
42.7071	18.2964
42.7579	18.317
42.8076	18.3383
42.8577	18.3603
42.9077	18.3824
42.958	18.404
43.0087	18.4247
43.0596	18.4457
43.1105	18.4673
43.1608	18.489
43.2104	18.5103
43.2605	18.5317
43.3105	18.553
43.3605	18.5739
43.4109	18.5944
43.4615	18.6152
43.5122	18.6373
43.5525	18.6557
43.5929	18.6746
43.6328	18.694
43.6728	18.7135
43.713	18.7328
43.7535	18.7516
43.7942	18.7702
43.8346	18.7889
43.8752	18.8077
43.9154	18.8268
43.9557	18.8458
43.9956	18.8644
44.0355	18.8828
44.0756	18.9012
44.1159	18.92
44.1561	18.9387
44.1962	18.9575
44.2364	18.9766
44.2766	18.9963
44.3169	19.0165
44.3575	19.0372
44.3978	19.0582
44.438	19.0787
44.4782	19.0993
44.5185	19.1199
44.559	19.1407
44.5994	19.1613
44.6399	19.1814
44.6798	19.2011
44.7203	19.2202
44.7606	19.2388
44.8011	19.2569
44.8515	19.2794
44.8917	19.2979
44.9316	19.3173
44.9714	19.3372
45.0113	19.357
45.0516	19.3767
45.0919	19.3968
45.1325	19.4173
45.1732	19.4385
45.2137	19.4602
45.254	19.4821
45.2941	19.5045
45.3341	19.5277
45.3744	19.5511
45.4146	19.5739
45.4547	19.5959
45.4947	19.6172
45.5356	19.6383
45.5763	19.6596
45.6166	19.6817
45.6567	19.7046
45.6965	19.728
45.7365	19.7518
45.7662	19.7699
45.8063	19.7937
45.8465	19.8173
45.8873	19.8411
45.9176	19.8595
45.9481	19.878
45.9782	19.8967
46.0088	19.9151
46.039	19.9336
46.0692	19.952
46.0992	19.9702
46.1291	19.9883
46.1696	20.0122
46.21	20.0356
46.25	20.0584
46.2902	20.0804
46.3302	20.1021
46.3708	20.1241
46.4115	20.1464
46.4518	20.1691
46.4919	20.1922
46.5319	20.2157
46.572	20.2394
46.6019	20.2579
46.6321	20.2765
46.6622	20.295
46.6927	20.3131
46.7228	20.3317
46.7528	20.3503
46.783	20.3689
46.8134	20.3877
46.8441	20.4066
46.8745	20.4257
46.9046	20.4451
46.9341	20.4646
46.9644	20.484
46.9944	20.5034
47.0245	20.5229
47.0546	20.5424
47.0847	20.5614
47.1151	20.5798
47.1455	20.5981
47.1761	20.6169
47.2067	20.6362
47.2372	20.6557
47.2675	20.6752
47.2975	20.6949
47.3273	20.7144
47.3572	20.7343
47.3873	20.754
47.4172	20.7738
47.4473	20.7934
47.4774	20.8129
47.5077	20.8322
47.5379	20.8513
47.568	20.8703
47.5987	20.8894
47.6289	20.9088
47.6592	20.9284
47.6895	20.9482
47.7197	20.9679
47.7496	20.9876
47.7795	21.0073
47.8095	21.027
47.8397	21.0467
47.87	21.0662
47.9003	21.0857
47.931	21.1051
47.9612	21.1246
47.9916	21.1441
48.0219	21.164
48.0522	21.184
48.0825	21.2039
48.1125	21.2237
48.1426	21.2433
48.1726	21.2632
48.2027	21.2833
48.2328	21.3036
48.263	21.324
48.2931	21.3442
48.323	21.3643
48.3531	21.3843
48.383	21.4045
48.4134	21.4248
48.4436	21.4453
48.474	21.4659
48.5045	21.4867
48.5346	21.5076
48.5649	21.5282
48.5952	21.549
48.6256	21.5699
48.6558	21.591
48.6863	21.6123
48.7163	21.6337
48.7467	21.6549
48.7768	21.676
48.8069	21.6968
48.8374	21.7174
48.8675	21.7377
48.898	21.7577
48.9283	21.778
48.9586	21.7984
48.9888	21.8193
49.0187	21.8403
49.0486	21.8617
49.0785	21.8833
49.1082	21.9047
49.138	21.9259
49.1683	21.9468
49.1984	21.9675
49.2289	21.9882
49.2595	22.009
49.2899	22.0302
49.3204	22.0519
49.3507	22.0738
49.3809	22.0959
49.4109	22.1186
49.441	22.1416
49.4711	22.1649
49.5013	22.188
49.5315	22.211
49.5617	22.2338
49.5918	22.2562
49.6219	22.2785
49.6526	22.3009
49.683	22.3235
49.7135	22.3465
49.7435	22.3701
49.7735	22.3941
49.8034	22.4181
49.8333	22.4423
49.8633	22.4662
49.8931	22.4902
49.9232	22.5137
49.9534	22.5372
49.9839	22.5605
50.0043	22.5762
50.0345	22.6003
50.0649	22.6246
50.095	22.6489
50.167	22.6546
50.1879	22.636
50.2091	22.6089
50.2304	22.5736
50.241	22.5531
50.2518	22.5306
50.2627	22.5062
50.2737	22.4802
50.2848	22.4524
50.2958	22.423
50.3068	22.392
50.3179	22.3594
50.3292	22.3251
50.3404	22.2893
50.3509	22.252
50.3593	22.2133
50.3652	22.1732
50.3688	22.1315

[truncated: 3 more sheets: cylinder PLA_50 2, cylinder PLA_50 3, cylinder PLA_50 4]
