# Supplementary material for: Biomechanical validation of additively manufactured artificial femoral bones
Source: BMC Biomed Eng. 2022 Aug 4;4:6. doi: 10.1186/s42490-022-00063-1 (PMC9354338; doi:10.1186/s42490-022-00063-1)
Supplement: Supplementary file 1 — Additional file 1. [file 42490_2022_63_MOESM1_ESM.zip › compressive test cylinder PMMA.xlsx]

## Sheet: Legend
Naming sheme (specimen geometry, material, infill, specimen number)
Each sheet shows the data and graph of one specimen (stress in MPa over strain in %)
	Modulus	0.2% compressive offset strength	plateau stress
	MPa	MPa	MPa
cylinder PMMA_30 1	46.3968	1.31224	3.82341
cylinder PMMA_30 2	49.8423	1.4402	4.17766
cylinder PMMA_30 3	37.4207	1.159	3.57923
cylinder PMMA_30 4	35.4597	1.32922	4.50155
cylinder PMMA_30 5	37.462	1.09566	3.82499
cylinder PMMA_40 1	38.5722	1.15782	5.09309
cylinder PMMA_40 2	41.8866	1.28189	4.67833
cylinder PMMA_40 3	33.2243	1.0421	4.29305
cylinder PMMA_40 4	36.0131	1.10571	5.72362
cylinder PMMA_40 5	40.4902	1.21185	4.63776
cylinder PMMA_50 1	183.289	6.05479	14.7359
cylinder PMMA_50 2	182.291	6.19259	15.0589
cylinder PMMA_50 3	170.258	5.82671	14.1195
cylinder PMMA_50 4	169.363	7.44389	15.063
cylinder PMMA_50 5	161.923	5.96649	14.3295

## Sheet: cylinder PMMA_30 1
cylinder PMMA_30 1	cylinder PMMA_30 1
Stauchung	Standardkraft
%	MPa
0	0.196304
0.000138242	0.194247
0.000269988	0.192563
0.000369314	0.19116
0.000446129	0.189957
0.000524577	0.189031
0.00052185	0.189094
0.00157784	0.190235
0.00809993	0.191622
0.0155994	0.193448
0.0229176	0.195696
0.0302716	0.198303
0.0376037	0.200898
0.0448658	0.20338
0.0522034	0.205789
0.0593777	0.208099
0.0669164	0.210357
0.074264	0.212576
0.0814536	0.214759
0.0887093	0.216908
0.0961552	0.219013
0.103501	0.221032
0.110695	0.222999
0.118153	0.224919
0.125348	0.22682
0.132671	0.228684
0.139956	0.230548
0.147347	0.232427
0.154461	0.234328
0.16186	0.236255
0.169287	0.238197
0.176476	0.240122
0.18367	0.242076
0.191021	0.244029
0.198305	0.245995
0.205719	0.247946
0.212978	0.249925
0.22031	0.251891
0.227561	0.253873
0.234782	0.255852
0.242109	0.257813
0.249402	0.259758
0.256722	0.261702
0.263912	0.263655
0.271382	0.265615
0.278617	0.267598
0.285727	0.269585
0.293131	0.271582
0.300494	0.27359
0.307773	0.275618
0.31489	0.277657
0.322389	0.27971
0.329658	0.281756
0.336893	0.283802
0.344286	0.285849
0.351423	0.287882
0.358855	0.289892
0.366153	0.291922
0.373217	0.293916
0.380585	0.295921
0.387179	0.297627
0.394213	0.299625
0.401665	0.301629
0.409015	0.30366
0.416097	0.305684
0.423503	0.307715
0.430815	0.309778
0.438063	0.31186
0.445443	0.313952
0.452802	0.316064
0.460053	0.318209
0.467315	0.320359
0.474427	0.322553
0.481894	0.32475
0.489142	0.326955
0.496489	0.32921
0.503717	0.331483
0.511035	0.333754
0.51851	0.336086
0.525492	0.338444
0.532992	0.340832
0.540344	0.343292
0.547645	0.34579
0.554809	0.348358
0.562249	0.351006
0.569339	0.353695
0.576851	0.356454
0.584039	0.359284
0.591239	0.362144
0.598691	0.365065
0.606032	0.367996
0.613154	0.370961
0.620584	0.373976
0.62767	0.376997
0.634897	0.380063
0.642474	0.383188
0.649587	0.38633
0.65685	0.389494
0.664296	0.392693
0.671624	0.395879
0.678781	0.399096
0.686036	0.402311
0.693365	0.405518
0.700652	0.408717
0.708045	0.41195
0.715278	0.415184
0.722482	0.418453
0.729679	0.421712
0.736257	0.424531
0.743461	0.427859
0.75079	0.431192
0.758026	0.434536
0.765377	0.437892
0.772596	0.4413
0.779822	0.444706
0.787119	0.448134
0.794576	0.451539
0.801638	0.454988
0.809068	0.458441
0.816275	0.461921
0.823774	0.46538
0.830926	0.468877
0.838299	0.47239
0.845408	0.475893
0.852751	0.47937
0.860247	0.482895
0.867359	0.486422
0.874668	0.489933
0.88214	0.493426
0.889541	0.496874
0.896661	0.500347
0.904151	0.503827
0.911093	0.507269
0.918401	0.510684
0.926017	0.51411
0.93316	0.51754
0.940467	0.520984
0.947687	0.524428
0.955106	0.527872
0.962378	0.531288
0.969801	0.534717
0.976922	0.538157
0.984135	0.541589
0.99133	0.54507
0.998902	0.548542
1.00606	0.552028
1.01345	0.55554
1.02065	0.559109
1.0281	0.562666
1.03544	0.566228
1.04272	0.569814
1.04982	0.573404
1.05696	0.576997
1.06355	0.580109
1.07077	0.583721
1.07799	0.587355
1.08534	0.591011
1.09276	0.59465
1.10009	0.598271
1.10715	0.601912
1.1145	0.605549
1.12194	0.609197
1.12914	0.6128
1.13629	0.616403
1.14365	0.619986
1.15094	0.623555
1.15828	0.62714
1.16576	0.630673
1.17289	0.634177
1.18031	0.637688
1.18754	0.641192
1.19479	0.644671
1.20205	0.648148
1.20962	0.651581
1.2168	0.655014
1.22395	0.658463
1.23143	0.661905
1.23859	0.665358
1.2451	0.668325
1.25223	0.67179
1.25966	0.675294
1.26692	0.678831
1.27398	0.682344
1.28131	0.685899
1.28882	0.689463
1.2959	0.693031
1.30311	0.696588
1.3107	0.700142
1.3179	0.70366
1.32509	0.707231
1.33251	0.710787
1.33962	0.714329
1.34696	0.717859
1.35424	0.721421
1.36174	0.724961
1.36901	0.728511
1.3763	0.732035
1.38349	0.735523
1.39105	0.73902
1.39821	0.742509
1.40528	0.74597
1.41286	0.749444
1.42019	0.752871
1.4273	0.7563
1.43473	0.759722
1.4419	0.763102
1.44934	0.766471
1.45659	0.769838
1.46389	0.773158
1.47111	0.776495
1.47852	0.7798
1.48577	0.783141
1.49302	0.786499
1.50023	0.789865
1.50761	0.793236
1.51496	0.796621
1.52228	0.800008
1.52954	0.80342
1.53673	0.806825
1.54404	0.810233
1.55132	0.813638
1.55868	0.817044
1.56591	0.820457
1.57332	0.823865
1.5804	0.827294
1.58701	0.83023
1.5941	0.833634
1.6016	0.837064
1.60876	0.840497
1.61598	0.843932
1.62323	0.847363
1.63063	0.850777
1.63792	0.854165
1.64514	0.857551
1.65248	0.860902
1.65968	0.864227
1.66709	0.867529
1.6743	0.870804
1.68171	0.87406
1.68889	0.8773
1.69605	0.880517
1.70258	0.88328
1.70987	0.886515
1.7171	0.889713
1.72453	0.892928
1.73165	0.896118
1.73903	0.899321
1.74615	0.902539
1.75351	0.905771
1.76084	0.909004
1.76819	0.912208
1.77542	0.915456
1.78194	0.918252
1.78895	0.921507
1.7963	0.924753
1.80369	0.927981
1.81089	0.931205
1.81833	0.934451
1.82547	0.937715
1.83285	0.940924
1.84015	0.944147
1.8476	0.947367
1.85474	0.950617
1.86207	0.953868
1.86934	0.957127
1.87685	0.960359
1.88404	0.963605
1.89125	0.966864
1.89844	0.970125
1.90595	0.973328
1.9131	0.976526
1.9206	0.979688
1.9278	0.982863
1.93491	0.985957
1.94227	0.989073
1.94983	0.992177
1.95743	0.995718
1.964	0.998367
1.97054	1.00101
1.9777	1.00404
1.98518	1.0071
1.99236	1.01008
1.9998	1.01296
2.00699	1.01587
2.01418	1.01875
2.0215	1.02162
2.0288	1.0245
2.03611	1.02744
2.04325	1.03038
2.05065	1.03336
2.05815	1.03637
2.06521	1.03941
2.07252	1.04246
2.07985	1.0455
2.0873	1.04851
2.09459	1.05157
2.10191	1.05463
2.10907	1.05772
2.11652	1.0608
2.12359	1.0639
2.13018	1.06655
2.13731	1.06964
2.14458	1.07275
2.15193	1.07584
2.15929	1.07889
2.1666	1.08193
2.17378	1.08494
2.18104	1.08792
2.18838	1.09088
2.19572	1.0938
2.20293	1.09672
2.21017	1.09964
2.21762	1.10252
2.22486	1.10536
2.2323	1.1082
2.23962	1.11102
2.24676	1.11378
2.25404	1.11652
2.26148	1.11925
2.26871	1.12194
2.27609	1.12466
2.28349	1.12736
2.29074	1.13005
2.29798	1.13274
2.30536	1.13546
2.31262	1.13818
2.31991	1.14094
2.32698	1.14369
2.33428	1.14647
2.34086	1.14882
2.348	1.15162
2.35524	1.15441
2.36256	1.15715
2.36982	1.15988
2.37713	1.16262
2.38431	1.16534
2.39165	1.16805
2.39899	1.17072
2.40634	1.1734
2.41343	1.17608
2.42073	1.17873
2.42812	1.18138
2.43553	1.18399
2.44266	1.1866
2.4492	1.18886
2.45625	1.19147
2.46356	1.19405
2.47075	1.19665
2.47827	1.19919
2.48538	1.20174
2.4927	1.20427
2.49998	1.20674
2.50731	1.20917
2.51474	1.2116
2.52188	1.21398
2.52924	1.21635
2.53655	1.21873
2.54367	1.2211
2.55113	1.22349
2.55836	1.22584
2.566	1.22821
2.57325	1.23058
2.58022	1.23288
2.58776	1.23506
2.59503	1.23723
2.6022	1.23938
2.60966	1.24159
2.61688	1.24378
2.62411	1.246
2.63151	1.24824
2.63878	1.25063
2.6462	1.25303
2.65324	1.25541
2.66087	1.25778
2.66804	1.26014
2.67525	1.26248
2.68239	1.2648
2.68988	1.26711
2.69725	1.26939
2.70448	1.27168
2.7118	1.27396
2.7191	1.27622
2.72632	1.27841
2.73367	1.28062
2.74111	1.2828
2.7482	1.28495
2.75545	1.28708
2.76288	1.2892
2.77016	1.29128
2.77745	1.29335
2.78494	1.2954
2.79218	1.29742
2.7995	1.29944
2.80678	1.30145
2.81388	1.30348
2.82131	1.3055
2.82843	1.30756
2.83595	1.30962
2.8431	1.31174
2.85045	1.31383
2.85766	1.31597
2.86506	1.31807
2.87224	1.3202
2.87957	1.32232
2.88677	1.32445
2.89429	1.32654
2.9015	1.32861
2.90902	1.33069
2.91617	1.33276
2.92341	1.33479
2.93093	1.33683
2.93808	1.33881
2.94527	1.34081
2.95273	1.34278
2.95985	1.34469
2.96728	1.34661
2.97454	1.3485
2.9818	1.35038
2.98923	1.35224
2.99647	1.35404
3.00375	1.35585
3.01111	1.35766
3.01841	1.35944
3.02541	1.36124
3.032	1.36275
3.03916	1.36449
3.04658	1.36625
3.05386	1.36801
3.06097	1.36972
3.06846	1.37142
3.07574	1.37309
3.08297	1.37476
3.09038	1.37645
3.09758	1.37812
3.10484	1.3798
3.11221	1.38152
3.11942	1.38324
3.12675	1.38498
3.13409	1.38676
3.14146	1.38852
3.14864	1.39026
3.15592	1.39203
3.16346	1.39375
3.17054	1.39547
3.17799	1.39719
3.18518	1.3989
3.19237	1.40062
3.19961	1.40236
3.20694	1.4041
3.21437	1.40583
3.22157	1.40756
3.22891	1.40924
3.23613	1.41091
3.24344	1.41252
3.2508	1.4141
3.258	1.41563
3.26544	1.41714
3.27272	1.41863
3.27999	1.41996
3.28728	1.42123
3.29478	1.42247
3.30195	1.42372
3.30922	1.42494
3.31644	1.42613
3.32385	1.4273
3.33091	1.42859
3.33745	1.42971
3.34456	1.43103
3.35194	1.43233
3.35918	1.43366
3.3666	1.43498
3.37377	1.4363
3.38118	1.43756
3.38836	1.43882
3.39558	1.4401
3.403	1.44137
3.41017	1.44266
3.41755	1.44396
3.42474	1.44528
3.43209	1.44664
3.43953	1.44805
3.44676	1.44944
3.45409	1.45087
3.46134	1.45231
3.46861	1.45375
3.47611	1.45519
3.48335	1.45667
3.4905	1.45817
3.49786	1.45966
3.50522	1.46111
3.51256	1.46254
3.51989	1.46396
3.52704	1.46537
3.53431	1.46675
3.54154	1.46808
3.54907	1.46938
3.55634	1.47073
3.56349	1.47207
3.57064	1.47335
3.57726	1.47443
3.58452	1.4757
3.59179	1.47695
3.59907	1.47822
3.60645	1.47943
3.61358	1.48064
3.62091	1.48188
3.62819	1.48313
3.63554	1.48436
3.64294	1.48561
3.65012	1.48686
3.65734	1.4881
3.66468	1.48933
3.67222	1.49055
3.6793	1.4918
3.68685	1.49303
3.69381	1.49427
3.70132	1.4955
3.7084	1.49679
3.71581	1.49806
3.72336	1.49938
3.72744	1.50011
3.7345	1.50137
3.74206	1.50263
3.75232	1.50442
3.76277	1.50616
3.7733	1.50782
3.78372	1.50945
3.79399	1.511
3.80446	1.5125
3.815	1.51398
3.82513	1.51544
3.83579	1.51689
3.84605	1.5183
3.85664	1.51967
3.86723	1.52096
3.87741	1.52224
3.88781	1.52351
3.89826	1.52478
3.90885	1.52611
3.91913	1.52752
3.92949	1.52897
3.94017	1.53047
3.95041	1.53202
3.96084	1.53358
3.9713	1.53513
3.98167	1.53672
3.9921	1.53835
4.00262	1.54003
4.01323	1.54175
4.02346	1.54351
4.03368	1.5453
4.04418	1.5471
4.05471	1.54889
4.06496	1.55071
4.0756	1.55249
4.08593	1.55423
4.09627	1.55593
4.10678	1.55764
4.11723	1.55929
4.12771	1.5609
4.13803	1.56238
4.14861	1.56382
4.15889	1.56521
4.16948	1.56663
4.17965	1.56805
4.19022	1.56937
4.20076	1.57073
4.21094	1.57216
4.22124	1.57358
4.2318	1.57507
4.24216	1.5768
4.2525	1.57858
4.26318	1.58037
4.27354	1.58217
4.28388	1.58393
4.29427	1.58566
4.30491	1.58737
4.31523	1.58903
4.32578	1.59071
4.33601	1.5924
4.34653	1.59413
4.35694	1.59582
4.36747	1.59749
4.37784	1.59914
4.38836	1.6008
4.39878	1.60244
4.40898	1.60409
4.41967	1.60578
4.43004	1.60746
4.44039	1.60915
4.45073	1.61085
4.46126	1.6124
4.47168	1.61394
4.48214	1.61548
4.49253	1.61702
4.50316	1.61859
4.51333	1.62031
4.52381	1.62203
4.53411	1.62379
4.54448	1.62552
4.5552	1.62725
4.56536	1.62897
4.57589	1.63065
4.58625	1.63219
4.59679	1.63371
4.60719	1.63511
4.61756	1.63645
4.62792	1.63774
4.63854	1.63909
4.64892	1.64038
4.65947	1.64169
4.66971	1.64297
4.68011	1.64426
4.69052	1.64545
4.70109	1.64664
4.71157	1.64785
4.72185	1.64906
4.73224	1.65031
4.74265	1.65162
4.75312	1.65299
4.76342	1.65427
4.77423	1.65554
4.7844	1.65677
4.79494	1.65795
4.8053	1.65906
4.81578	1.66024
4.82621	1.66142
4.83649	1.66261
4.84701	1.6638
4.85761	1.66503
4.86785	1.66617
4.87854	1.66726
4.88867	1.66831
4.89921	1.66936
4.90949	1.6703
4.91999	1.67126
4.93045	1.67216
4.9409	1.67305
4.95121	1.67388
4.96176	1.67474
4.97205	1.67557
4.98259	1.67637
4.99294	1.67718
5.00343	1.67806
5.01385	1.679
5.02424	1.68002
5.03453	1.68113
5.04504	1.68225
5.05538	1.6834
5.06566	1.68458
5.0762	1.68574
5.08691	1.68694
5.0971	1.68819
5.10747	1.68938
5.11793	1.69052
5.12833	1.69166
5.13888	1.69274
5.1493	1.69379
5.15975	1.6948
5.17021	1.69586
5.18049	1.69688
5.19113	1.69787
5.20148	1.69886
5.2118	1.6999
5.22234	1.70089
5.2328	1.70186
5.24326	1.70288
5.2535	1.70389
5.26413	1.70492
5.27451	1.70601
5.28481	1.70715
5.29528	1.70827
5.30568	1.70936
5.316	1.71047
5.32627	1.71151
5.3371	1.71256
5.34734	1.71361
5.35782	1.71468
5.36833	1.71566
5.37868	1.71665
5.38916	1.71759
5.39956	1.7185
5.40994	1.71942
5.42024	1.72034
5.43071	1.72122
5.44115	1.72203
5.45171	1.72277
5.46198	1.72343
5.47239	1.72397
5.48309	1.72449
5.49331	1.72502
5.50385	1.7255
5.51417	1.72603
5.52467	1.72655
5.53515	1.72707
5.54549	1.72736
5.55592	1.72709
5.56637	1.72647
5.57683	1.72565
5.5873	1.72464
5.59758	1.72366
5.60805	1.72312
5.61837	1.72276
5.62883	1.72249
5.63948	1.72224
5.6496	1.72202
5.66021	1.72177
5.67072	1.72146
5.68095	1.72114
5.69158	1.72073
5.70217	1.72028
5.71245	1.71988
5.72284	1.71948
5.73331	1.71904
5.74359	1.71867
5.75392	1.71827
5.76449	1.71784
5.77497	1.71743
5.78515	1.71705
5.7957	1.71673
5.80622	1.71643
5.81674	1.71621
5.82699	1.71607
5.83729	1.71596
5.84788	1.71587
5.85833	1.71584
5.86866	1.71585
5.87911	1.71584
5.88961	1.71587
5.89998	1.71592
5.91032	1.71602
5.92066	1.71606
5.93116	1.71612
5.94166	1.71615
5.95204	1.71618
5.96245	1.71614
5.97293	1.71612
5.98316	1.71605
5.99365	1.71597
6.0041	1.71584
6.01482	1.71569
6.02518	1.71549
6.03544	1.71528
6.04591	1.71504
6.05639	1.71427
6.06685	1.71343
6.07734	1.71262
6.08753	1.71179
6.09816	1.71096
6.1084	1.71063
6.11884	1.71038
6.12933	1.71014
6.13971	1.70986
6.15016	1.70965
6.1606	1.70944
6.17119	1.7092
6.18164	1.70899
6.19184	1.7088
6.20247	1.70857
6.21288	1.70831
6.22321	1.70807
6.2335	1.70771
6.24413	1.70738
6.25382	1.70705
6.26485	1.70669
6.27515	1.70633
6.28576	1.70601
6.29628	1.70564
6.30649	1.70527
6.31704	1.70491
6.32726	1.70455
6.33772	1.70426
6.34829	1.70396
6.35878	1.70366
6.36904	1.70346
6.37937	1.70327
6.38998	1.70306
6.4004	1.70288
6.41068	1.70273
6.42119	1.70255
6.43169	1.70236
6.44196	1.7022
6.45241	1.70207
6.46296	1.70192
6.47354	1.70177
6.48367	1.70161
6.49418	1.7014
6.50459	1.70116
6.51503	1.70087
6.52544	1.70046
6.53601	1.69997
6.54651	1.69944
6.5568	1.69883
6.56741	1.69826
6.57757	1.69773
6.58816	1.69722
6.59863	1.69678
6.60895	1.69639
6.61944	1.696
6.62989	1.69563
6.64043	1.69529
6.65072	1.695
6.66093	1.69472
6.67154	1.69445
6.68185	1.69409
6.69219	1.69364
6.70265	1.69311
6.71321	1.69253
6.72356	1.69194
6.73379	1.69138
6.74425	1.69087
6.75472	1.69033
6.76533	1.68979
6.77562	1.68915
6.7861	1.68851
6.79658	1.68763
6.80702	1.68656
6.81722	1.68521
6.82813	1.68374
6.83818	1.6822
6.84857	1.68078
6.8589	1.67944
6.86944	1.67829
6.87265	1.67797
6.88333	1.67688
6.89347	1.67577
6.90389	1.67463
6.91401	1.67905
6.92297	1.6948
6.95059	1.71474
7.00866	1.73686
7.06685	1.75886
7.11778	1.77905
7.16903	1.8004
7.22097	1.82117
7.28405	1.84355
7.35776	1.8653
7.4315	1.88115
7.50536	1.89204
7.57818	1.89832
7.65152	1.89916
7.72465	1.89305
7.79849	1.87673
7.86254	1.85249
7.91603	1.82878
7.9582	1.80835
8.00061	1.78677
8.04221	1.76405
8.08364	1.7406
8.12418	1.71669
8.16462	1.69307
8.20595	1.66993
8.24724	1.64791
8.29938	1.62365
8.35146	1.60354
8.42432	1.58107
8.49724	1.56046
8.5701	1.53969
8.64291	1.51851
8.7161	1.49676
8.78957	1.47505
8.85216	1.4543
8.90461	1.43082
8.95704	1.40693
9.00961	1.38328
9.06251	1.36026
9.11542	1.33792
9.16573	1.31626
9.21709	1.29508
9.26911	1.27294
9.32096	1.25026
9.3731	1.22753
9.44586	1.20466
9.51885	1.18415
9.59175	1.16651
9.66339	1.15225
9.73603	1.14103
9.80838	1.13493
9.8813	1.13493
9.9542	1.13977
10.027	1.14672
10.1002	1.15539
10.1732	1.16449
10.2458	1.17415
10.3185	1.18453
10.3911	1.19551
10.464	1.20691
10.5372	1.21964
10.6109	1.23232
10.6832	1.24511
10.7562	1.25809
10.8295	1.27118
10.9026	1.28409
10.9757	1.2974
11.0488	1.31017
11.1211	1.32336
11.1938	1.33751
11.2667	1.35248
11.3397	1.36776
11.413	1.38356
11.4857	1.39955
11.5586	1.41485
11.6319	1.42993
11.7056	1.44486
11.7787	1.45938
11.8513	1.47345
11.924	1.48696
11.9968	1.49894
12.0701	1.51004
12.1432	1.52107
12.2164	1.53124
12.2895	1.54038
12.3622	1.54849
12.4356	1.55528
12.5085	1.56128
12.5818	1.56665
12.6551	1.56956
12.7286	1.57042
12.8018	1.56682
12.8753	1.55582
12.9489	1.5349
13.0126	1.5138
13.0758	1.49104
13.1384	1.46886
13.1895	1.44873
13.2404	1.427
13.292	1.40675
13.3543	1.38588
13.4278	1.36971
13.4997	1.36216
13.5724	1.3577
13.645	1.35616
13.7174	1.35911
13.7899	1.36666
13.8629	1.37603
13.9361	1.38618
14.0094	1.39678
14.0832	1.39497
14.1569	1.39251
14.2311	1.38927
14.3047	1.38622
14.3744	1.38236
14.447	1.37817
14.5204	1.37339
14.5936	1.37826
14.6663	1.38544
14.7393	1.3929
14.8121	1.40015
14.885	1.40832
14.958	1.41772
15.0302	1.42867
15.1029	1.44178
15.1759	1.45627
15.249	1.4719
15.3227	1.48839
15.3958	1.50536
15.4682	1.52202
15.5411	1.53689
15.6141	1.5487
15.6878	1.55732
15.7613	1.56529
15.8345	1.57236
15.9065	1.57867
15.9792	1.58573
16.0526	1.59528
16.1253	1.60802
16.1981	1.62563
16.2705	1.64526
16.343	1.66761
16.4053	1.68925
16.4673	1.71207
16.5297	1.73589
16.582	1.75652
16.6343	1.77796
16.6864	1.8
16.7386	1.82264
16.7907	1.8456
16.8429	1.86881
16.8953	1.89203
16.9471	1.91527
16.9995	1.93851
17.0519	1.96174
17.1039	1.98497
17.1557	2.00808
17.2076	2.031
17.2593	2.05367
17.3114	2.07614
17.3637	2.09841
17.4163	2.12054
17.4688	2.14246
17.5211	2.16415
17.5731	2.18561
17.6252	2.20673
17.6774	2.22743
17.7298	2.2477
17.7922	2.27142
17.8553	2.29434
17.9177	2.31658
17.98	2.33807
18.0421	2.35876
18.1048	2.37865
18.1782	2.40097
18.2516	2.42223
18.3248	2.44255
18.3978	2.46215
18.4708	2.48119
18.5438	2.49979
18.6166	2.51789
18.6896	2.53576
18.7626	2.55379
18.8354	2.57193
18.9083	2.59039
18.9811	2.6092
19.0539	2.62809
19.1272	2.64729
19.2006	2.66683
19.273	2.68661
19.346	2.7064
19.4188	2.72575
19.492	2.74464
19.5655	2.76355
19.6388	2.78179
19.7113	2.79973
19.7841	2.81718
19.8569	2.83423
19.93	2.85122
20.0033	2.86814
20.0762	2.8851
20.1487	2.90221
20.2218	2.91913
20.2956	2.93155
20.369	2.94333
20.4426	2.95498
20.5155	2.96646
20.587	2.97783
20.6597	2.98939
20.7326	3.0009
20.8057	3.0162
20.879	3.03282
20.9519	3.04882
21.0251	3.06333
21.0984	3.0766
21.1718	3.08777
21.2451	3.09712
21.3183	3.10512
21.3911	3.11241
21.4636	3.11934
21.5358	3.12634
21.6087	3.1329
21.6822	3.13962
21.7556	3.14645
21.8289	3.15168
21.9016	3.15568
21.975	3.15833
22.048	3.15872
22.1219	3.15249
22.1959	3.1413
22.2692	3.12735
22.3424	3.11258
22.4138	3.09766
22.486	3.08297
22.5587	3.07005
22.6313	3.06345
22.7043	3.06302
22.7769	3.06671
22.8502	3.07326
22.9231	3.08164
22.9959	3.0915
23.0689	3.10223
23.1416	3.1133
23.2145	3.12424
23.2871	3.13486
23.3603	3.1432
23.4343	3.14148
23.5086	3.13833
23.5819	3.13451
23.6545	3.13044
23.7255	3.12665
23.7985	3.12071
23.8724	3.11251
23.9462	3.11474
24.0188	3.11871
24.0905	3.12396
24.1623	3.13022
24.2352	3.13699
24.3089	3.14591
24.3819	3.1593
24.4549	3.17338
24.5277	3.18746
24.6012	3.20113
24.6743	3.21424
24.7476	3.22659
24.8204	3.23817
24.8929	3.24904
24.966	3.25968
25.0387	3.26996
25.1116	3.28029
25.1848	3.29088
25.2577	3.30197
25.3308	3.31303
25.4039	3.32437
25.4773	3.33569
25.55	3.347
25.6231	3.3578
25.696	3.3682
25.7689	3.37827
25.8416	3.38826
25.9142	3.39767
25.9877	3.40636
26.0613	3.41447
26.1346	3.42135
26.2073	3.42683
26.2802	3.43195
26.3533	3.43648
26.426	3.4406
26.4995	3.44464
26.5722	3.44838
26.645	3.45149
26.7179	3.45402
26.7913	3.45511
26.8647	3.45556
26.9378	3.4546
27.0106	3.45228
27.0836	3.44631
27.157	3.43985
27.2301	3.43388
27.303	3.42776
27.3755	3.42349
27.4479	3.42214
27.5205	3.42434
27.5925	3.43279
27.6651	3.44512
27.7381	3.46045
27.8126	3.46378
27.8874	3.44857
27.9627	3.43137
28.0382	3.41316
28.1072	3.39441
28.1761	3.37537
28.2494	3.35582
28.323	3.34677
28.3954	3.36136
28.4682	3.37834
28.5409	3.39589
28.6143	3.41351
28.6872	3.43167
28.76	3.44989
28.8325	3.46823
28.9059	3.4866
28.9793	3.50548
29.0526	3.52459
29.1256	3.54364
29.1981	3.56237
29.2709	3.58116
29.3437	3.59991
29.4163	3.61835
29.4895	3.63623
29.5629	3.6533
29.6362	3.66934
29.7091	3.68486
29.7823	3.69964
29.8553	3.71309
29.9285	3.72543
30.0019	3.7374
30.0746	3.7497
30.1471	3.76281
30.2191	3.77639
30.2919	3.79078
30.3654	3.80686
30.4386	3.82457
30.5115	3.84336
30.5843	3.86302
30.6575	3.8831
30.7305	3.9031
30.8041	3.92323
30.877	3.94347
30.9491	3.96342
31.0218	3.98228
31.0952	4.00042
31.1683	4.01847
31.2417	4.03642
31.3144	4.05407
31.3874	4.07135
31.4605	4.0883
31.5336	4.10518
31.6066	4.12154
31.68	4.1367
31.7528	4.15066
31.8258	4.16303
31.8986	4.17394
31.9716	4.18325
32.0449	4.19058
32.1187	4.19532
32.1913	4.19919
32.2644	4.20219
32.3371	4.20475
32.4101	4.20677
32.4833	4.20873
32.5566	4.21129
32.6307	4.19099
32.6839	4.17036
32.7374	4.14825
32.791	4.12486
32.8447	4.10057
32.8936	4.07578
32.9334	4.05559
32.9738	4.03519
33.0152	4.01183
33.0468	3.98961
33.0789	3.96678
33.1315	3.94366
33.2056	3.92112
33.2798	3.90276
33.3494	3.88641
33.4209	3.87274
33.4939	3.8619
33.5663	3.86388
33.6388	3.87759
33.7112	3.89538
33.784	3.91638
33.8469	3.93779
33.9093	3.96094
33.9616	3.98109
34.0137	4.00195
34.0657	4.02328
34.1178	4.0446
34.1699	4.06578
34.2222	4.08669
34.2744	4.10713
34.327	4.12716
34.3896	4.15058
34.4622	4.17355
34.5352	4.19368
34.6086	4.21196
34.6825	4.22887
34.7552	4.24484
34.8276	4.26027
34.9002	4.2756
34.9733	4.29382
35.046	4.31412
35.1197	4.33523
35.1926	4.35731
35.2651	4.38008
35.3379	4.40056
35.4119	4.40655
35.4864	4.40969
35.5607	4.4115
35.6336	4.41253
35.7034	4.41296
35.776	4.41298
35.8493	4.413
35.9221	4.42812
35.9955	4.44624
36.0682	4.46549
36.141	4.48527
36.214	4.50549
36.2867	4.52607
36.3597	4.54675
36.4329	4.56773
36.506	4.58896
36.5783	4.61049
36.6513	4.632
36.7247	4.6533
36.798	4.67382
36.8717	4.69386
36.945	4.70397
37.0183	4.71227
37.0915	4.71965
37.1646	4.72632
37.2361	4.73214
37.3088	4.73802
37.382	4.7437
37.4547	4.75616
37.5281	4.76852
37.6019	4.77892
37.6754	4.78761
37.7488	4.79531
37.8207	4.80212
37.8932	4.80869
37.9658	4.81539
38.0385	4.82188
38.1119	4.82817
38.1854	4.83616
38.259	4.8418
38.3315	4.84767
38.4044	4.8537
38.4775	4.85971
38.5502	4.8667
38.6233	4.87571
38.6961	4.88404
38.7687	4.89543
38.8411	4.90565
38.9143	4.91484
38.9878	4.92325
39.0618	4.92309
39.1362	4.907
39.2104	4.88929
39.2851	4.8712
39.3557	4.85371
39.426	4.83745
39.4985	4.82231
39.5714	4.81345
39.6437	4.82415
39.717	4.83505
39.7904	4.84703
39.8635	4.8602
39.9368	4.87366
40.0089	4.88733
40.082	4.90103
40.1551	4.91415
40.228	4.92878
40.3017	4.9383
40.3748	4.94662
40.4479	4.95431
40.5213	4.96191
40.5928	4.96957
40.6657	4.9761
40.7392	4.97825
40.8132	4.98498
40.886	4.99314
40.9583	5.00147
41.0305	5.00964
41.1035	5.01746
41.1774	5.02599
41.2504	5.03709
41.323	5.04762
41.396	5.05846
41.4689	5.06916
41.5416	5.07945
41.6148	5.08961
41.6879	5.09789
41.7606	5.10673
41.8339	5.11594
41.9076	5.12418
41.9804	5.13078
42.0537	5.1358
42.1264	5.14003
42.1993	5.14472
42.2721	5.14934
42.3448	5.15297
42.4181	5.15603
42.4912	5.15962
42.564	5.16384
42.6369	5.16737
42.71	5.16997
42.7834	5.17292
42.8564	5.17593
42.9298	5.17841
43.0025	5.18033
43.0754	5.18176
43.1478	5.18262
43.2206	5.18305
43.294	5.18297
43.3674	5.18216
43.4406	5.18068
43.5133	5.17907
43.5864	5.17742
43.6592	5.17582
43.7325	5.17458
43.8059	5.17403
43.8783	5.1743
43.9509	5.17483
44.0234	5.17538
44.0967	5.17594
44.1698	5.17657
44.2429	5.17693
44.3159	5.17689
44.3889	5.17649
44.462	5.17554
44.5351	5.17351
44.6081	5.17096
44.6814	5.1679
44.754	5.16453
44.8268	5.16085
44.8995	5.15555
44.9726	5.14882
45.0458	5.14222
45.1196	5.13586
45.1916	5.13034
45.2643	5.12559
45.3371	5.12113
45.4104	5.11815
45.4837	5.11793
45.5571	5.11874
45.6294	5.12031
45.7018	5.12255
45.7746	5.12543
45.8473	5.12885
45.9208	5.1328
45.9939	5.13743
46.0669	5.14202
46.1396	5.14596
46.2131	5.1496
46.2865	5.15223
46.3594	5.1547
46.4324	5.15699
46.5048	5.15819
46.5775	5.16036
46.6505	5.16185
46.7236	5.15785
46.7971	5.15485
46.8709	5.1526
46.9437	5.1503
47.0154	5.14908
47.0885	5.14807
47.1616	5.14795
47.2343	5.15493
47.3074	5.16269
47.3801	5.17131
47.4527	5.18103
47.5252	5.19131
47.5982	5.20179
47.6718	5.21275
47.7452	5.22398
47.8181	5.23519
47.8906	5.2458
47.9638	5.25594
48.0367	5.26564
48.1102	5.27537
48.1831	5.28387
48.2558	5.28946
48.3288	5.29366
48.4021	5.29757
48.4754	5.30123
48.548	5.30501
48.6209	5.30914
48.6934	5.31473
48.7663	5.32383
48.8392	5.33361
48.9123	5.34245
48.986	5.3488
49.0594	5.355
49.1324	5.36097
49.2048	5.36729
49.277	5.37431
49.3496	5.38202
49.423	5.38934
49.4964	5.40149
49.5689	5.41533
49.6415	5.42988
49.7144	5.44213
49.7881	5.45175
49.862	5.46098
49.9358	5.46284
50.0085	5.46
50.0819	5.45514
50.156	5.44053
50.2077	5.41678
50.2503	5.39249
50.2825	5.37066
50.315	5.34598
50.3472	5.3186
50.3605	5.29896
50.3636	5.28876

## Sheet: cylinder PMMA_30 2
cylinder PMMA_30 2	cylinder PMMA_30 2
Stauchung	Standardkraft
%	MPa
0	0.198942
0.000124032	0.196934
0.000256826	0.19528
0.00034293	0.193873
0.000431781	0.192638
0.000504934	0.191932
0.000493274	0.192399
0.00462634	0.193959
0.0111438	0.195368
0.0186887	0.197456
0.0261356	0.199988
0.0332416	0.202796
0.0408296	0.20553
0.0478762	0.208156
0.0553885	0.210716
0.0627011	0.213249
0.0700628	0.215737
0.0773333	0.218217
0.0846245	0.220694
0.0919591	0.223153
0.0991197	0.22562
0.106657	0.228078
0.113951	0.230554
0.121185	0.233026
0.128345	0.235513
0.135787	0.237971
0.14302	0.240459
0.150342	0.242946
0.157822	0.245444
0.165029	0.24795
0.172241	0.250458
0.179664	0.253011
0.18691	0.255568
0.194089	0.258124
0.201497	0.260734
0.208774	0.263373
0.216064	0.26603
0.223434	0.268725
0.230598	0.271405
0.237984	0.274124
0.245227	0.276842
0.2525	0.279567
0.259931	0.28228
0.267029	0.285
0.274373	0.287718
0.281634	0.29044
0.289185	0.293181
0.296164	0.295934
0.303609	0.298688
0.310944	0.30144
0.318076	0.304182
0.325495	0.306905
0.332882	0.309611
0.340132	0.31231
0.347383	0.315022
0.354678	0.317713
0.361891	0.320407
0.36845	0.322706
0.375505	0.325416
0.382707	0.328153
0.390307	0.330883
0.397491	0.33363
0.404794	0.336383
0.411984	0.339146
0.419383	0.341895
0.426789	0.344693
0.434062	0.347479
0.441397	0.350303
0.448499	0.353132
0.455727	0.355977
0.463085	0.358872
0.470507	0.361804
0.477688	0.364769
0.485016	0.367766
0.492284	0.37078
0.499706	0.373836
0.506821	0.376949
0.514202	0.380035
0.521522	0.383147
0.528943	0.386285
0.536101	0.389469
0.543511	0.392641
0.550669	0.39582
0.558072	0.399013
0.565312	0.402258
0.572553	0.405516
0.580023	0.40878
0.58731	0.412008
0.594518	0.415281
0.601817	0.418584
0.608993	0.421875
0.616242	0.425211
0.623775	0.42859
0.630874	0.432001
0.638188	0.435423
0.64554	0.438882
0.652952	0.442343
0.66008	0.445827
0.667419	0.449298
0.674682	0.452744
0.682011	0.456182
0.689308	0.459659
0.69659	0.463151
0.703734	0.466677
0.710954	0.470216
0.717589	0.473277
0.724781	0.476874
0.732099	0.480502
0.739355	0.484114
0.746711	0.487743
0.753968	0.491397
0.761231	0.495045
0.768466	0.49871
0.77587	0.502387
0.78303	0.506119
0.790363	0.509855
0.797611	0.513585
0.805105	0.517328
0.812287	0.521065
0.819639	0.524814
0.826759	0.528549
0.834098	0.532247
0.841516	0.535946
0.848688	0.539639
0.85605	0.543339
0.863546	0.547045
0.870845	0.550677
0.878036	0.554308
0.885529	0.557955
0.892438	0.561562
0.89985	0.565162
0.907398	0.568733
0.914553	0.572283
0.921885	0.575863
0.929031	0.579459
0.936465	0.583021
0.943683	0.5866
0.951084	0.590166
0.958266	0.593756
0.965466	0.597347
0.972673	0.601005
0.979206	0.604094
0.986364	0.607751
0.993772	0.611445
1.001	0.615193
1.00845	0.618917
1.01575	0.622648
1.02309	0.626363
1.03011	0.630108
1.03735	0.633842
1.0439	0.637034
1.05117	0.640767
1.05837	0.644522
1.06572	0.648293
1.07312	0.652084
1.08037	0.655862
1.08757	0.659687
1.09481	0.663508
1.1023	0.667342
1.10955	0.671157
1.11667	0.674995
1.12398	0.67884
1.13125	0.682669
1.13861	0.686485
1.14605	0.690285
1.15318	0.694022
1.16065	0.697762
1.16793	0.701504
1.17519	0.705184
1.18245	0.708869
1.18998	0.712528
1.19707	0.716198
1.20427	0.719893
1.21177	0.723575
1.21898	0.727259
1.22649	0.730976
1.23359	0.734695
1.241	0.738464
1.24822	0.742262
1.25538	0.746058
1.26275	0.749853
1.2702	0.753698
1.27741	0.757542
1.28447	0.761397
1.29108	0.76468
1.29823	0.768483
1.30549	0.772301
1.31289	0.77613
1.32	0.77995
1.32731	0.783752
1.33458	0.787567
1.34212	0.791365
1.34936	0.795208
1.35666	0.799054
1.36389	0.802878
1.3714	0.806692
1.37856	0.810504
1.38566	0.814303
1.39227	0.81755
1.39943	0.821325
1.40666	0.825098
1.41405	0.828877
1.42127	0.832595
1.42869	0.83631
1.43599	0.840019
1.44314	0.843718
1.45046	0.847393
1.45775	0.851024
1.46518	0.854655
1.47228	0.858319
1.4797	0.861996
1.487	0.86568
1.49429	0.869362
1.50161	0.87306
1.5089	0.876786
1.51611	0.880533
1.5234	0.884291
1.53064	0.88805
1.53806	0.891796
1.54527	0.895591
1.55273	0.899352
1.55978	0.903162
1.56635	0.906418
1.57348	0.910182
1.58092	0.913959
1.58822	0.917754
1.59535	0.921538
1.60256	0.925318
1.61004	0.929074
1.61729	0.932791
1.62457	0.936498
1.6318	0.940184
1.63907	0.943828
1.6465	0.947443
1.65362	0.951032
1.66108	0.954599
1.66825	0.958143
1.67543	0.961694
1.68196	0.964733
1.68922	0.968271
1.69656	0.971799
1.70394	0.975304
1.71104	0.978778
1.71844	0.982275
1.72551	0.98576
1.73287	0.989235
1.74023	0.992713
1.74754	0.996192
1.75488	0.999714
1.76226	1.00325
1.76945	1.00676
1.7769	1.01026
1.7842	1.01375
1.79146	1.01723
1.79878	1.02071
1.80596	1.02418
1.81329	1.02764
1.82065	1.0311
1.82797	1.03458
1.83515	1.03808
1.8425	1.04158
1.8499	1.04507
1.85732	1.04852
1.86454	1.05198
1.87166	1.05542
1.87899	1.05883
1.88643	1.06222
1.89374	1.06557
1.901	1.06893
1.90827	1.07224
1.91551	1.07548
1.9229	1.0788
1.93009	1.08211
1.93698	1.08538
1.94458	1.08868
1.95195	1.09195
1.95926	1.0952
1.96653	1.0985
1.97407	1.10173
1.98113	1.10492
1.98861	1.10813
1.99587	1.11129
2.00306	1.11444
2.01052	1.11761
2.01757	1.12081
2.02491	1.124
2.03238	1.12719
2.03956	1.13041
2.04684	1.13364
2.05408	1.13688
2.0615	1.14011
2.0688	1.14335
2.07614	1.14659
2.08341	1.14986
2.09063	1.15313
2.09788	1.15639
2.10524	1.15964
2.11276	1.16291
2.11991	1.16618
2.12714	1.16941
2.13443	1.17262
2.14183	1.17581
2.1492	1.179
2.1563	1.18218
2.16369	1.18529
2.17104	1.18843
2.17822	1.19153
2.18556	1.19461
2.19299	1.19767
2.2002	1.20071
2.20758	1.20372
2.21485	1.20672
2.2222	1.20966
2.22946	1.21261
2.23689	1.21556
2.24413	1.21848
2.25138	1.22137
2.25869	1.22428
2.26611	1.2272
2.2733	1.23012
2.28055	1.23304
2.28802	1.23595
2.29513	1.23887
2.30233	1.24183
2.30885	1.24437
2.31591	1.24733
2.32329	1.25028
2.33046	1.25327
2.33787	1.25626
2.34528	1.25925
2.35251	1.26223
2.35963	1.26523
2.36698	1.26819
2.3743	1.27117
2.38168	1.27412
2.38893	1.27706
2.39613	1.28001
2.40344	1.28296
2.41073	1.28586
2.41807	1.28876
2.42562	1.29165
2.43266	1.29453
2.43993	1.29737
2.44722	1.30019
2.45462	1.30296
2.46172	1.30573
2.46913	1.3085
2.47639	1.3112
2.48365	1.31387
2.49023	1.31616
2.49732	1.31878
2.50458	1.3214
2.51185	1.32403
2.51909	1.32661
2.52636	1.32923
2.53388	1.33182
2.54114	1.33445
2.54849	1.33708
2.55561	1.3397
2.56296	1.3423
2.57026	1.3449
2.57755	1.34749
2.58483	1.3501
2.5922	1.35271
2.59957	1.35529
2.60673	1.35787
2.61419	1.36049
2.62148	1.36312
2.62881	1.36573
2.636	1.36833
2.64353	1.37091
2.65056	1.37353
2.65793	1.37612
2.66515	1.37869
2.67251	1.38121
2.67983	1.38375
2.68711	1.38628
2.69445	1.38881
2.70161	1.39128
2.70905	1.39374
2.71633	1.39619
2.72364	1.39858
2.73086	1.40095
2.73836	1.4033
2.74558	1.40561
2.75279	1.40789
2.7603	1.41014
2.76759	1.41237
2.77477	1.41463
2.7822	1.41688
2.78929	1.41914
2.79669	1.42139
2.80387	1.42365
2.81126	1.42592
2.81854	1.42822
2.82596	1.43051
2.83302	1.43282
2.84037	1.43511
2.84782	1.43743
2.85492	1.43977
2.8623	1.44212
2.86963	1.44445
2.87682	1.44674
2.88435	1.44905
2.89167	1.45136
2.89872	1.45361
2.90613	1.45586
2.91357	1.45807
2.92064	1.46029
2.92814	1.46253
2.93533	1.46472
2.94269	1.46691
2.95011	1.4691
2.95733	1.47128
2.96473	1.47343
2.97182	1.47553
2.97929	1.47755
2.98651	1.4796
2.99397	1.48161
3.00092	1.48358
3.00846	1.48549
3.01562	1.48735
3.02305	1.48921
3.0303	1.49108
3.03745	1.49287
3.04491	1.49464
3.05227	1.49639
3.05946	1.49816
3.06686	1.49995
3.06883	1.50045
3.07625	1.5022
3.08644	1.50472
3.09692	1.50725
3.10746	1.50978
3.11795	1.51237
3.12835	1.51497
3.13892	1.51759
3.14914	1.52022
3.15958	1.52289
3.16991	1.52555
3.18023	1.52826
3.19087	1.53095
3.20116	1.53365
3.21155	1.53633
3.22202	1.53896
3.23239	1.54152
3.24294	1.54404
3.25324	1.54654
3.26369	1.54898
3.27434	1.55137
3.28468	1.55372
3.29516	1.55607
3.30554	1.55838
3.31598	1.56071
3.32627	1.56304
3.33665	1.5654
3.34715	1.56776
3.35763	1.57016
3.36806	1.57255
3.37836	1.57496
3.38895	1.57735
3.39931	1.57973
3.40971	1.58206
3.42037	1.58436
3.43067	1.58669
3.44105	1.58898
3.45161	1.59125
3.46187	1.59354
3.4722	1.59585
3.48277	1.5981
3.49316	1.60029
3.50359	1.60248
3.51398	1.6046
3.52457	1.60664
3.53508	1.60871
3.5452	1.61077
3.55591	1.61275
3.56624	1.61475
3.5765	1.61676
3.58711	1.61864
3.59748	1.62057
3.60771	1.62254
3.61844	1.62452
3.62903	1.62655
3.63921	1.62865
3.64981	1.63074
3.66028	1.63284
3.67047	1.63495
3.68083	1.63703
3.69137	1.6391
3.70194	1.64117
3.71205	1.6432
3.72255	1.64522
3.73283	1.64722
3.74343	1.64921
3.75399	1.65112
3.76435	1.65298
3.77487	1.65476
3.78517	1.6565
3.79561	1.65818
3.80631	1.65983
3.81663	1.66148
3.827	1.66306
3.83734	1.66455
3.84778	1.66599
3.85826	1.6674
3.86858	1.66876
3.8791	1.67013
3.88933	1.6715
3.89985	1.67287
3.91034	1.67423
3.92084	1.67551
3.9314	1.67673
3.94146	1.67788
3.95222	1.6789
3.96271	1.67957
3.97283	1.67994
3.98365	1.68002
3.99381	1.67985
4.00433	1.67959
4.01474	1.67956
4.02492	1.6798
4.03545	1.68027
4.04592	1.68094
4.05623	1.68173
4.06677	1.68251
4.07701	1.6833
4.08777	1.68407
4.098	1.68483
4.10855	1.68557
4.11885	1.6863
4.12937	1.68697
4.13967	1.68758
4.15022	1.6869
4.16082	1.68514
4.17163	1.68295
4.18147	1.68052
4.19187	1.67782
4.20233	1.67619
4.21272	1.67537
4.2234	1.67473
4.23349	1.67415
4.24411	1.67362
4.25441	1.67295
4.26497	1.67236
4.27521	1.67184
4.28581	1.6714
4.29626	1.67109
4.30673	1.671
4.31694	1.67094
4.32745	1.67089
4.33795	1.67079
4.34843	1.67059
4.35888	1.67029
4.36934	1.66991
4.37983	1.66945
4.39003	1.66894
4.40065	1.66843
4.41103	1.66794
4.42141	1.66748
4.43179	1.66702
4.44213	1.6666
4.45272	1.66616
4.46314	1.66563
4.47362	1.66496
4.48414	1.66424
4.49446	1.66349
4.50482	1.66278
4.51523	1.6622
4.52555	1.66176
4.53612	1.66145
4.54633	1.66119
4.55694	1.66096
4.56729	1.66071
4.57771	1.66051
4.58803	1.66021
4.59865	1.65994
4.60881	1.65964
4.61966	1.65934
4.6298	1.659
4.64039	1.65868
4.65084	1.65834
4.66111	1.65804
4.67167	1.65775
4.68209	1.65749
4.69241	1.65728
4.70277	1.65711
4.7131	1.65694
4.72368	1.65681
4.73409	1.65674
4.74444	1.65668
4.7551	1.65661
4.76531	1.65657
4.7759	1.6565
4.78645	1.65641
4.7968	1.65636
4.80706	1.65629
4.8177	1.65619
4.82803	1.65613
4.8385	1.656
4.84889	1.65568
4.85927	1.65531
4.86966	1.65492
4.88001	1.65449
4.89047	1.65411
4.90093	1.65386
4.91152	1.65363
4.92174	1.65331
4.93226	1.65283
4.94273	1.65237
4.9531	1.65202
4.96342	1.65178
4.97396	1.65172
4.9843	1.65189
4.99473	1.65218
5.00517	1.6525
5.01564	1.65286
5.02597	1.65333
5.03625	1.65385
5.04695	1.65443
5.0573	1.65502
5.06759	1.65562
5.07824	1.65618
5.08854	1.65676
5.09901	1.6573
5.10945	1.65784
5.1199	1.6584
5.1304	1.6589
5.14091	1.65933
5.15129	1.65974
5.16151	1.66012
5.17192	1.66031
5.18261	1.66041
5.19303	1.66044
5.20321	1.66042
5.21379	1.66032
5.2243	1.66035
5.23463	1.66047
5.24479	1.66071
5.25531	1.66098
5.26595	1.66137
5.27624	1.66188
5.28674	1.66242
5.29726	1.66299
5.30759	1.66362
5.31801	1.66424
5.32837	1.66484
5.33872	1.66549
5.3493	1.6661
5.35982	1.66672
5.36999	1.66731
5.38061	1.66786
5.39087	1.66835
5.40134	1.66881
5.41169	1.66919
5.42228	1.66957
5.43257	1.66988
5.44329	1.67019
5.45348	1.67048
5.46397	1.67076
5.47445	1.67101
5.48472	1.67128
5.49524	1.6715
5.50576	1.6718
5.51604	1.67208
5.52658	1.6724
5.5368	1.67272
5.54751	1.67312
5.55761	1.67353
5.56798	1.67399
5.57878	1.67451
5.58895	1.67511
5.59949	1.67581
5.60976	1.67661
5.62019	1.67751
5.63071	1.67849
5.64111	1.67954
5.65159	1.68053
5.66213	1.68149
5.67231	1.68241
5.68285	1.68327
5.69338	1.68412
5.70384	1.68498
5.71426	1.68577
5.72472	1.68658
5.73501	1.6874
5.74539	1.68818
5.75591	1.68895
5.76625	1.68974
5.77676	1.69056
5.78713	1.69138
5.79766	1.69225
5.80788	1.69314
5.81833	1.69404
5.82876	1.69486
5.83917	1.69569
5.84977	1.69649
5.86028	1.69728
5.87055	1.69806
5.88109	1.69893
5.89122	1.69976
5.90188	1.70059
5.91233	1.70143
5.92265	1.70225
5.93303	1.70296
5.94355	1.70362
5.95401	1.70424
5.96438	1.70477
5.97492	1.70527
5.98538	1.70578
5.99566	1.70627
6.00613	1.70669
6.0166	1.7071
6.02709	1.70749
6.03738	1.70787
6.04773	1.70826
6.0584	1.70869
6.06867	1.7091
6.07921	1.7095
6.08956	1.70991
6.09992	1.7103
6.11042	1.71065
6.12088	1.71095
6.13141	1.71118
6.14179	1.71141
6.15223	1.71164
6.16266	1.7119
6.17292	1.71225
6.18341	1.71267
6.19375	1.71304
6.20445	1.71343
6.21465	1.71372
6.22515	1.71395
6.23546	1.71415
6.24559	1.71429
6.25637	1.71439
6.26682	1.71449
6.27727	1.7146
6.28756	1.71468
6.29789	1.71481
6.30846	1.71491
6.31899	1.71505
6.32922	1.71518
6.33986	1.71535
6.35021	1.71551
6.36055	1.7157
6.37121	1.71587
6.38162	1.71536
6.39211	1.71387
6.40265	1.71211
6.41283	1.71017
6.42345	1.70811
6.4337	1.70663
6.44428	1.70597
6.45462	1.70547
6.46489	1.70506
6.47543	1.70466
6.48582	1.70425
6.49624	1.7036
6.50681	1.70251
6.51723	1.70127
6.52754	1.69993
6.53806	1.69849
6.54839	1.69716
6.55902	1.69605
6.56937	1.69501
6.57986	1.69406
6.59019	1.69319
6.60068	1.69246
6.61112	1.69187
6.6212	1.69132
6.63174	1.69083
6.64226	1.69035
6.65275	1.68989
6.66311	1.68949
6.67356	1.68912
6.68389	1.68876
6.6943	1.68837
6.7048	1.68797
6.7151	1.68756
6.72564	1.68717
6.73609	1.68667
6.74666	1.68615
6.7568	1.68563
6.76734	1.68507
6.77784	1.68445
6.78816	1.68387
6.79872	1.6833
6.80904	1.68266
6.81956	1.68194
6.82983	1.68117
6.84025	1.68043
6.85062	1.67973
6.86106	1.67901
6.87161	1.67839
6.87266	1.67834
6.88286	1.6778
6.89354	1.67761
6.90329	1.68504
6.91239	1.70491
6.94257	1.72485
6.99269	1.7455
7.05073	1.76697
7.11235	1.78724
7.18519	1.80951
7.25938	1.8267
7.33333	1.83702
7.40654	1.83573
7.48033	1.82672
7.55393	1.80955
7.62788	1.78876
7.69984	1.76672
7.76224	1.74608
7.82427	1.72458
7.88616	1.70394
7.9589	1.68331
8.03271	1.66008
8.09567	1.6395
8.159	1.61914
8.22214	1.59896
8.29549	1.57657
8.36663	1.55558
8.43834	1.5365
8.49082	1.51587
8.55404	1.49303
8.62723	1.47443
8.70135	1.45932
8.77213	1.44705
8.84336	1.43678
8.91632	1.42757
8.98956	1.42454
9.06286	1.43147
9.13577	1.43945
9.20934	1.44762
9.28201	1.45565
9.35428	1.46408
9.42671	1.47335
9.49967	1.48396
9.57271	1.49569
9.64567	1.50828
9.71894	1.52199
9.7916	1.53752
9.86449	1.55448
9.93725	1.57264
10.0101	1.59153
10.0835	1.61089
10.1562	1.63109
10.2292	1.65105
10.3022	1.66924
10.3752	1.68741
10.4484	1.70613
10.5216	1.72597
10.5934	1.74747
10.6661	1.77016
10.7286	1.79081
10.7914	1.81332
10.8542	1.83704
10.9172	1.86049
10.9801	1.88368
11.0423	1.90642
11.1043	1.92869
11.1669	1.95053
11.2292	1.97209
11.2921	1.99335
11.355	2.01463
11.4173	2.03634
11.4799	2.05832
11.5421	2.08041
11.6049	2.10252
11.6678	2.12486
11.7306	2.14716
11.8038	2.16901
11.877	2.18819
11.9502	2.20661
12.0239	2.22429
12.0952	2.2414
12.1681	2.25781
12.2414	2.27353
12.3147	2.2917
12.3876	2.3118
12.4605	2.33129
12.5338	2.35011
12.6071	2.36813
12.6803	2.38553
12.7531	2.40268
12.8258	2.41965
12.8981	2.43677
12.971	2.45405
13.0446	2.4715
13.118	2.4892
13.1908	2.50719
13.2636	2.52509
13.3366	2.54271
13.4097	2.55979
13.4833	2.57621
13.5566	2.59211
13.6287	2.60712
13.7017	2.61988
13.7752	2.63101
13.8484	2.64163
13.9217	2.65223
13.9941	2.6632
14.0667	2.67466
14.1398	2.68688
14.2127	2.70072
14.2858	2.71631
14.359	2.73275
14.4318	2.74951
14.5046	2.76621
14.5775	2.7826
14.6506	2.79839
14.7236	2.81356
14.797	2.82798
14.8694	2.84149
14.9424	2.85402
15.0156	2.86559
15.0889	2.8762
15.1624	2.88568
15.2359	2.89366
15.3087	2.89946
15.3817	2.90068
15.4551	2.89679
15.5283	2.88953
15.6024	2.8796
15.6749	2.86881
15.7471	2.85807
15.8195	2.84821
15.8924	2.84126
15.9656	2.83811
16.039	2.83778
16.1123	2.83991
16.1846	2.84337
16.2569	2.84796
16.3296	2.85349
16.4023	2.85961
16.4755	2.86796
16.5486	2.87754
16.6218	2.88702
16.6947	2.89723
16.7678	2.90827
16.8407	2.91998
16.9137	2.9321
16.9866	2.94447
17.0594	2.9571
17.1321	2.9708
17.2047	2.98388
17.2777	2.99628
17.3514	3.00851
17.4249	3.02074
17.4976	3.03281
17.5703	3.04468
17.6436	3.05622
17.7166	3.06797
17.79	3.07958
17.8628	3.09051
17.9352	3.10116
18.008	3.11173
18.0809	3.12257
18.1541	3.13381
18.2272	3.14582
18.3002	3.15781
18.3731	3.17031
18.4464	3.18303
18.5194	3.19553
18.5921	3.20733
18.6656	3.21814
18.7386	3.22454
18.8119	3.23048
18.8854	3.23027
18.9593	3.22384
19.0322	3.21602
19.1063	3.20751
19.1782	3.19841
19.2494	3.19229
19.322	3.18664
19.3956	3.18224
19.4692	3.1773
19.5436	3.1719
19.6175	3.16418
19.6899	3.1509
19.762	3.13335
19.8353	3.11391
19.9089	3.09479
19.9809	3.08227
20.0531	3.07058
20.1257	3.05994
20.1987	3.05451
20.2719	3.05313
20.3449	3.05339
20.4181	3.05498
20.4907	3.05781
20.5632	3.06163
20.6362	3.06613
20.709	3.07074
20.7821	3.07563
20.8552	3.0806
20.9284	3.08424
21.0016	3.08324
21.0752	3.08069
21.149	3.07765
21.2219	3.07508
21.2941	3.07316
21.3664	3.07241
21.4392	3.07185
21.5117	3.07401
21.5848	3.07757
21.6594	3.06819
21.7332	3.05942
21.8071	3.05204
21.8794	3.04596
21.9489	3.04267
22.0214	3.04331
22.0951	3.04512
22.1689	3.06321
22.2412	3.08318
22.314	3.10281
22.3868	3.12142
22.4601	3.13849
22.5333	3.15431
22.6064	3.16795
22.6797	3.17944
22.7529	3.18894
22.8264	3.19599
22.8995	3.19876
22.9729	3.19908
23.0464	3.19692
23.1192	3.19359
23.1918	3.18967
23.2641	3.18524
23.337	3.18075
23.4099	3.17858
23.4835	3.17605
23.5566	3.16718
23.6301	3.15727
23.7039	3.1474
23.7771	3.13737
23.8487	3.1273
23.9218	3.11764
23.9944	3.10857
24.0669	3.10776
24.1392	3.11044
24.2119	3.11464
24.2853	3.12059
24.3582	3.12817
24.4315	3.13475
24.5045	3.13834
24.5784	3.14144
24.6521	3.14484
24.7247	3.14781
24.7969	3.15026
24.869	3.15286
24.9421	3.15746
25.0146	3.16742
25.0874	3.17876
25.1605	3.1905
25.2338	3.20203
25.3074	3.21243
25.3804	3.22238
25.4541	3.22823
25.5271	3.23311
25.5998	3.23833
25.673	3.24445
25.7449	3.24835
25.7882	3.22515
25.8317	3.20133
25.875	3.17705
25.9188	3.15314
25.9628	3.13156
26.007	3.11077
26.0474	3.09067
26.0908	3.06611
26.1295	3.04601
26.1706	3.02604
26.2232	3.00155
26.2968	2.99467
26.3697	3.0172
26.4315	3.0392
26.4944	3.06277
26.5464	3.08273
26.5984	3.1028
26.6502	3.12404
26.7022	3.14577
26.7544	3.16775
26.807	3.18983
26.8592	3.21207
26.911	3.2344
26.963	3.2567
27.0154	3.27884
27.0672	3.30144
27.1195	3.32428
27.1716	3.34718
27.2238	3.3699
27.2758	3.39241
27.3282	3.4147
27.3805	3.43685
27.4327	3.45884
27.4845	3.48051
27.5369	3.5017
27.589	3.52176
27.6516	3.54466
27.7144	3.56744
27.7773	3.58975
27.84	3.6116
27.9018	3.63267
27.9641	3.65272
28.0372	3.67565
28.1003	3.69577
28.1632	3.71663
28.2261	3.73741
28.2883	3.75765
28.361	3.77965
28.4343	3.79872
28.5074	3.8169
28.5812	3.834
28.6539	3.85032
28.7263	3.86585
28.7986	3.88062
28.8721	3.89493
28.9457	3.91146
29.0191	3.92831
29.0925	3.94473
29.1651	3.95584
29.2381	3.9661
29.3113	3.97615
29.384	3.98692
29.4561	3.99859
29.5289	4.01111
29.6022	4.02456
29.675	4.04312
29.7481	4.06397
29.8211	4.08589
29.8942	4.10799
29.9674	4.12997
30.0403	4.15078
30.1131	4.17145
30.1855	4.19161
30.2585	4.21121
30.3318	4.23059
30.4051	4.2499
30.478	4.26917
30.551	4.28927
30.6242	4.30867
30.6972	4.32764
30.771	4.34627
30.844	4.36078
30.9167	4.36931
30.9902	4.36978
31.0652	4.35881
31.1387	4.34748
31.2119	4.33566
31.2833	4.32326
31.354	4.31413
31.4269	4.31176
31.5015	4.29205
31.576	4.28044
31.6512	4.26927
31.725	4.25824
31.7928	4.24807
31.8641	4.23729
31.9374	4.22647
32.0106	4.23524
32.0838	4.25257
32.157	4.27177
32.2295	4.29152
32.3023	4.31132
32.3756	4.33181
32.4487	4.35289
32.522	4.37461
32.5951	4.39179
32.668	4.40307
32.7418	4.4143
32.8153	4.42591
32.8873	4.43737
32.9593	4.44919
33.0321	4.46138
33.105	4.47739
33.1677	4.49771
33.2303	4.51868
33.2929	4.54031
33.3556	4.56262
33.4183	4.58527
33.4803	4.60802
33.5427	4.63085
33.6053	4.65362
33.6678	4.67619
33.7302	4.69907
33.7931	4.72205
33.8558	4.74496
33.9186	4.76744
33.9809	4.78943
34.0435	4.81133
34.1061	4.83293
34.1688	4.85428
34.2316	4.87546
34.2942	4.89667
34.3566	4.91796
34.4187	4.93938
34.4807	4.96105
34.5433	4.98272
34.6065	5.00459
34.6695	5.02667
34.7319	5.04866
34.7942	5.07046
34.8567	5.09052
34.9304	5.10826
35.0038	5.12527
35.078	5.1421
35.1504	5.15894
35.2216	5.1756
35.2942	5.19189
35.3678	5.2085
35.441	5.23158
35.5035	5.25165
35.5764	5.27481
35.6492	5.29762
35.7224	5.32007
35.7955	5.34226
35.8684	5.36403
35.9419	5.38562
36.0146	5.40683
36.0875	5.42771
36.1604	5.4484
36.2333	5.46869
36.3063	5.48848
36.3796	5.50795
36.4522	5.52707
36.5252	5.54595
36.5982	5.56424
36.6715	5.5818
36.7449	5.59928
36.8186	5.61609
36.8912	5.63161
36.9637	5.64715
37.0365	5.6626
37.1091	5.67777
37.1824	5.69324
37.2555	5.709
37.3285	5.72324
37.4014	5.73604
37.4752	5.74803
37.5489	5.75943
37.6217	5.77076
37.6944	5.78165
37.7665	5.79195
37.8394	5.80343
37.9121	5.81739
37.985	5.83131
38.0585	5.84535
38.1316	5.85943
38.2049	5.87303
38.2777	5.8862
38.3508	5.89897
38.4239	5.91127
38.4971	5.92307
38.5701	5.93447
38.6429	5.94562
38.7155	5.95655
38.7878	5.96682
38.8612	5.97657
38.9349	5.98588
39.0083	5.99456
39.0811	6.00241
39.1541	6.00992
39.2273	6.01668
39.3	6.02271
39.3738	6.02779
39.4465	6.03125
39.519	6.03393
39.592	6.03642
39.6653	6.03882
39.7381	6.04179
39.8109	6.04524
39.8843	6.04459
39.9575	6.04371
40.0311	6.04288
40.1044	6.04153
40.1764	6.03957
40.2494	6.03707
40.3221	6.03386
40.395	6.03366
40.468	6.03555
40.5411	6.03436
40.6149	6.02473
40.6898	6.00134
40.7225	5.97932
40.7557	5.95491
40.788	5.92887
40.8204	5.90156
40.8516	5.87324
40.8835	5.84387
40.9047	5.82374
40.9264	5.80328
40.948	5.78246
40.9682	5.76128
40.9868	5.73961
41.0057	5.71753
41.0251	5.69393
41.0449	5.67046
41.0651	5.64866
41.0858	5.62655
41.1067	5.6042
41.1279	5.58168
41.1493	5.55891
41.1706	5.53593
41.192	5.5148
41.2232	5.49401
41.2647	5.47003
41.306	5.44835
41.3468	5.42797
41.3979	5.40363
41.4493	5.3805
41.5015	5.3584
41.5644	5.33734
41.637	5.32064
41.7092	5.30953
41.7814	5.30222
41.8546	5.29827
41.9278	5.29787
42.0012	5.30062
42.0742	5.30522
42.1464	5.3102
42.2194	5.31493
42.2923	5.31946
42.3654	5.32438
42.4384	5.32947
42.5112	5.33394
42.5845	5.33733
42.6575	5.33999
42.7309	5.34231
42.804	5.34327
42.8775	5.34204
42.9506	5.33925
43.0235	5.33565
43.0962	5.33175
43.1686	5.32742
43.2413	5.32283
43.3148	5.31785
43.3883	5.31198
43.4613	5.30607
43.5343	5.30037
43.6075	5.29455
43.6801	5.28843
43.7536	5.2823
43.8265	5.27697
43.8988	5.27209
43.9718	5.26586
44.0448	5.25986
44.1181	5.25459
44.1908	5.25032
44.2632	5.24693
44.3361	5.24455
44.4092	5.24395
44.4823	5.24516
44.5555	5.24589
44.629	5.246
44.7019	5.2456
44.7745	5.24383
44.8474	5.24121
44.9202	5.23668
44.9933	5.23216
45.0667	5.22836
45.1402	5.22526
45.2124	5.22226
45.2852	5.21933
45.3584	5.21616
45.4317	5.21408
45.5052	5.21285
45.5787	5.20146
45.6521	5.18064
45.726	5.15803
45.7894	5.13812
45.8508	5.11787
45.9118	5.09719
45.9739	5.07527
46.0367	5.05217
46.1097	5.03624
46.183	5.02646
46.2562	5.01827
46.329	5.01076
46.4017	5.00403
46.4741	4.99943
46.5467	4.99721
46.6194	4.99705
46.6922	4.99793
46.7653	4.99795
46.8388	4.99854
46.912	4.99977
46.9852	5.00196
47.0576	5.00605
47.1303	5.0127
47.2026	5.02193
47.2755	5.03514
47.3484	5.05205
47.4212	5.0718
47.4936	5.09315
47.5665	5.11485
47.64	5.13675
47.7135	5.15877
47.7866	5.18096
47.8591	5.20252
47.9322	5.22187
48.0051	5.24084
48.0788	5.26033
48.1519	5.27967
48.224	5.2996
48.2963	5.31997
48.3693	5.3412
48.4321	5.36157
48.4949	5.38317
48.5577	5.40466
48.6202	5.42466
48.6935	5.44151
48.7673	5.45611
48.841	5.46852
48.914	5.47939
48.9877	5.46433
49.062	5.44215
49.1369	5.4198
49.211	5.40675
49.2777	5.39754
49.3486	5.39177
49.4222	5.38843
49.4954	5.40835
49.5469	5.43189
49.5883	5.45215
49.6298	5.47317
49.6714	5.49469
49.7134	5.51634
49.7551	5.53813
49.7971	5.56012
49.8392	5.58213
49.8811	5.60407
49.9228	5.62611
49.9643	5.6483
50.0057	5.67028
50.0474	5.69189
50.089	5.71304
50.1415	5.73321
50.2166	5.7385
50.2819	5.72454
50.3368	5.70182
50.3633	5.68381
50.367	5.67713

## Sheet: cylinder PMMA_30 3
cylinder PMMA_30 3	cylinder PMMA_30 3
Stauchung	Standardkraft
%	MPa
0	0.19223
0.000175485	0.190127
0.00030283	0.188399
0.000402994	0.186936
0.000505648	0.185666
0.000579915	0.184718
0.000587176	0.184501
0.00313558	0.185034
0.0102021	0.185834
0.0167247	0.186757
0.0239584	0.188111
0.0310628	0.189724
0.0377382	0.191126
0.0447944	0.192698
0.0522469	0.194223
0.059501	0.195717
0.066884	0.19719
0.0741283	0.198657
0.0813473	0.200063
0.0886833	0.201467
0.0961293	0.202862
0.103206	0.204288
0.110666	0.205696
0.117794	0.207104
0.125236	0.208511
0.132414	0.209959
0.139665	0.211423
0.146671	0.21289
0.15424	0.214355
0.161484	0.215829
0.168774	0.217312
0.176192	0.218797
0.183213	0.220268
0.190678	0.221765
0.197837	0.223291
0.205169	0.224818
0.212473	0.226402
0.219961	0.228005
0.227001	0.229665
0.234427	0.231346
0.241597	0.233059
0.249	0.234789
0.256297	0.236548
0.263523	0.238283
0.270881	0.240065
0.27809	0.241854
0.285352	0.243671
0.292642	0.245496
0.300013	0.247322
0.307298	0.249174
0.314573	0.251058
0.321648	0.252937
0.329061	0.254826
0.336229	0.256693
0.343679	0.258583
0.351146	0.260492
0.358246	0.262397
0.36549	0.264308
0.372876	0.266253
0.380121	0.268203
0.387282	0.270191
0.394644	0.272184
0.401921	0.27419
0.409238	0.276207
0.416586	0.27823
0.423704	0.280263
0.431177	0.282313
0.438393	0.284363
0.445633	0.286424
0.452989	0.288492
0.46016	0.290593
0.467482	0.292713
0.474705	0.294859
0.482188	0.296987
0.489201	0.299141
0.496688	0.301283
0.503883	0.303449
0.511043	0.305567
0.518468	0.307701
0.525767	0.309815
0.533023	0.31194
0.540332	0.31408
0.547624	0.316209
0.554907	0.318329
0.561426	0.32017
0.568472	0.322338
0.575551	0.324498
0.583013	0.326681
0.59038	0.328861
0.597655	0.331057
0.604769	0.333284
0.612179	0.335507
0.619516	0.337698
0.626747	0.339938
0.633968	0.34216
0.641152	0.344396
0.648489	0.346651
0.655782	0.348923
0.663164	0.351216
0.670259	0.353551
0.677634	0.355896
0.684841	0.35826
0.692316	0.36063
0.699653	0.363023
0.706744	0.365387
0.714131	0.367768
0.721657	0.370152
0.728684	0.372531
0.735982	0.374935
0.743171	0.377331
0.75066	0.379714
0.757788	0.382122
0.765142	0.384545
0.772473	0.38695
0.779836	0.38937
0.787126	0.391788
0.794242	0.394195
0.801615	0.396601
0.808795	0.399011
0.816047	0.401433
0.8232	0.403867
0.830547	0.406273
0.83797	0.408667
0.845395	0.411095
0.852423	0.413542
0.859779	0.415998
0.866927	0.41842
0.874342	0.420843
0.88169	0.423293
0.888727	0.425779
0.896105	0.428269
0.90363	0.430777
0.910557	0.433291
0.91793	0.435837
0.925296	0.438402
0.932657	0.440975
0.939794	0.443574
0.947129	0.446173
0.954366	0.448785
0.961834	0.451412
0.968926	0.454074
0.976294	0.45673
0.98342	0.459414
0.99085	0.462095
0.997996	0.464799
1.00454	0.467094
1.01161	0.469793
1.01887	0.472491
1.02619	0.475198
1.03354	0.477843
1.04083	0.480508
1.0481	0.483173
1.0554	0.485847
1.06271	0.488524
1.07006	0.491162
1.07727	0.493819
1.08463	0.496516
1.09163	0.499214
1.09897	0.501874
1.10549	0.504167
1.11259	0.506844
1.11992	0.50954
1.12705	0.512234
1.13461	0.514892
1.14177	0.517543
1.14918	0.520228
1.15635	0.522934
1.16343	0.525618
1.17065	0.528346
1.17818	0.531067
1.18541	0.533844
1.19268	0.536653
1.19988	0.539484
1.20738	0.54228
1.21466	0.545103
1.222	0.54793
1.22897	0.550762
1.23624	0.553571
1.24275	0.555986
1.25004	0.558798
1.25717	0.561641
1.26461	0.564464
1.27192	0.567306
1.27914	0.570158
1.28628	0.573012
1.29355	0.575862
1.30105	0.578735
1.30822	0.581565
1.31538	0.584409
1.3227	0.58725
1.32993	0.590055
1.33729	0.59288
1.34472	0.595683
1.35177	0.598457
1.35832	0.600829
1.36558	0.603577
1.37267	0.606328
1.37996	0.609053
1.38718	0.611765
1.39465	0.614488
1.40187	0.617227
1.40923	0.619944
1.41644	0.622699
1.42381	0.625421
1.43102	0.628137
1.43847	0.630872
1.44576	0.633622
1.4529	0.636368
1.46014	0.639128
1.46756	0.641894
1.47462	0.644697
1.482	0.64751
1.48933	0.650345
1.49677	0.653143
1.50381	0.655952
1.51108	0.658793
1.51844	0.661635
1.52563	0.664472
1.53299	0.66733
1.5402	0.670168
1.5476	0.673025
1.55479	0.675898
1.56212	0.678699
1.56951	0.681518
1.57691	0.684303
1.58392	0.687082
1.59128	0.689862
1.59856	0.692602
1.60508	0.694953
1.61219	0.697709
1.61938	0.700448
1.6267	0.703191
1.63418	0.705893
1.64125	0.708619
1.64854	0.711339
1.65572	0.714057
1.66316	0.71677
1.67042	0.719484
1.67764	0.722215
1.68482	0.72496
1.6923	0.727715
1.69947	0.730476
1.70682	0.733243
1.71437	0.736022
1.72125	0.738838
1.7286	0.741632
1.73585	0.744439
1.7433	0.747231
1.75042	0.750051
1.75789	0.752868
1.76502	0.755712
1.77156	0.758127
1.77857	0.760958
1.78599	0.763803
1.79313	0.76665
1.80026	0.76949
1.80783	0.772359
1.81488	0.775175
1.82231	0.777984
1.82953	0.780799
1.83678	0.783591
1.84414	0.786392
1.85134	0.789135
1.85856	0.791854
1.86606	0.79456
1.87325	0.797272
1.88053	0.799761
1.88777	0.802035
1.89507	0.804235
1.90248	0.806419
1.90983	0.808595
1.91704	0.810735
1.92427	0.812862
1.93164	0.815131
1.93882	0.81765
1.94615	0.820197
1.9533	0.822775
1.96058	0.825406
1.96797	0.828057
1.97526	0.830704
1.98262	0.83335
1.98987	0.835991
1.99709	0.838643
2.00437	0.841309
2.01154	0.843977
2.01897	0.846649
2.02623	0.849299
2.03358	0.851978
2.0409	0.854639
2.04816	0.857295
2.05551	0.85994
2.06284	0.862552
2.0701	0.86516
2.07725	0.867787
2.08449	0.870402
2.09196	0.87299
2.09929	0.875559
2.10665	0.87813
2.11374	0.880674
2.12099	0.883151
2.12843	0.885684
2.1355	0.888171
2.1425	0.890661
2.15002	0.89315
2.15739	0.895624
2.16459	0.898066
2.17191	0.900552
2.17946	0.902991
2.18648	0.905422
2.19391	0.907864
2.20119	0.910297
2.20839	0.912711
2.21577	0.915156
2.22298	0.917604
2.23016	0.920042
2.23763	0.922469
2.24483	0.924918
2.25214	0.927401
2.25934	0.929895
2.26662	0.932354
2.27391	0.93482
2.28131	0.937292
2.28857	0.939789
2.29584	0.942277
2.30306	0.944727
2.31031	0.947179
2.3178	0.949657
2.32487	0.952137
2.33224	0.954631
2.33967	0.957091
2.34679	0.959558
2.35331	0.961678
2.36018	0.964139
2.36772	0.966576
2.37493	0.968991
2.38219	0.971368
2.38946	0.97376
2.39683	0.976117
2.40398	0.978463
2.41131	0.980793
2.41872	0.983103
2.42603	0.985407
2.4332	0.987677
2.44051	0.989915
2.44788	0.99214
2.45504	0.994324
2.46248	0.996521
2.46981	0.998707
2.47699	1.00088
2.48434	1.00307
2.49155	1.00528
2.49896	1.00748
2.50623	1.00973
2.51337	1.01195
2.52061	1.0142
2.52801	1.01643
2.53524	1.01868
2.54259	1.02092
2.54961	1.02314
2.55697	1.02538
2.56441	1.02762
2.57153	1.02986
2.5788	1.03209
2.58628	1.03431
2.59343	1.03652
2.60064	1.03876
2.60803	1.04095
2.61523	1.04312
2.62267	1.04526
2.62986	1.04741
2.63722	1.04957
2.6443	1.05171
2.65175	1.05382
2.65905	1.05593
2.6665	1.058
2.67357	1.0601
2.68096	1.06215
2.68789	1.06417
2.69441	1.06588
2.70171	1.06786
2.70888	1.06981
2.71615	1.0718
2.72341	1.07375
2.7307	1.0757
2.73796	1.07766
2.74531	1.07959
2.75185	1.08127
2.75898	1.08326
2.76598	1.08523
2.77348	1.08721
2.78076	1.08919
2.78796	1.09119
2.7954	1.09325
2.80262	1.09527
2.80989	1.09729
2.81718	1.09932
2.82447	1.10137
2.83189	1.10342
2.83899	1.10544
2.84647	1.10743
2.85362	1.10944
2.86087	1.11144
2.86806	1.11343
2.87547	1.11539
2.8828	1.11734
2.89008	1.1193
2.89738	1.12127
2.9047	1.12322
2.91185	1.12515
2.91928	1.12704
2.92665	1.12892
2.93374	1.13078
2.94091	1.13263
2.94833	1.13444
2.95562	1.13621
2.96288	1.13797
2.97036	1.13973
2.97765	1.14147
2.98489	1.14311
2.99218	1.14472
2.99925	1.14635
3.00664	1.14798
3.01378	1.14963
3.02123	1.15127
3.02846	1.15295
3.03579	1.15471
3.0429	1.15649
3.05028	1.15827
3.0576	1.16007
3.06482	1.16185
3.07209	1.16365
3.07954	1.16545
3.08664	1.16722
3.09417	1.16902
3.10145	1.17081
3.10848	1.17257
3.11593	1.17436
3.12328	1.17609
3.1304	1.17784
3.13691	1.17934
3.14403	1.18107
3.15132	1.1828
3.15872	1.1845
3.16602	1.18617
3.17333	1.18784
3.18039	1.18948
3.18787	1.19107
3.19507	1.19268
3.2025	1.19425
3.20945	1.19583
3.21694	1.19737
3.22401	1.1989
3.2306	1.20019
3.23765	1.20172
3.24497	1.20322
3.25224	1.20471
3.25974	1.20616
3.26694	1.20764
3.27421	1.2091
3.2814	1.21061
3.28879	1.21207
3.29584	1.21355
3.30244	1.21481
3.30952	1.21628
3.31695	1.21774
3.32407	1.21922
3.33145	1.22065
3.33872	1.22209
3.34619	1.22344
3.35321	1.2248
3.36065	1.22616
3.36778	1.22752
3.37506	1.22888
3.38218	1.23025
3.38938	1.23163
3.39687	1.23307
3.40423	1.23448
3.4114	1.2359
3.41879	1.23728
3.42585	1.23867
3.4333	1.24003
3.44049	1.24137
3.44795	1.2427
3.45506	1.24402
3.46237	1.24532
3.46989	1.24662
3.47694	1.24789
3.48439	1.24915
3.49164	1.25038
3.49897	1.2516
3.50629	1.25284
3.51344	1.25404
3.52074	1.25522
3.5281	1.25641
3.53531	1.25756
3.54258	1.25873
3.5498	1.25989
3.55709	1.26102
3.56444	1.26219
3.57169	1.26336
3.57892	1.26454
3.58624	1.26573
3.5936	1.26692
3.60088	1.26813
3.60817	1.26934
3.61545	1.27053
3.62276	1.27171
3.63015	1.27289
3.63723	1.27404
3.6446	1.2752
3.65186	1.27635
3.65922	1.27747
3.66652	1.2786
3.67369	1.27975
3.68103	1.28089
3.68825	1.28203
3.69567	1.28314
3.70291	1.28424
3.71039	1.28532
3.71729	1.2864
3.72467	1.28744
3.73202	1.28846
3.7394	1.28945
3.74674	1.29046
3.7538	1.29143
3.76105	1.29239
3.76863	1.29332
3.77576	1.29426
3.78282	1.29518
3.79024	1.29609
3.79677	1.29683
3.80382	1.29774
3.81124	1.29868
3.81829	1.2996
3.82582	1.30049
3.83314	1.30143
3.84047	1.3024
3.84763	1.3034
3.85473	1.30434
3.86212	1.30486
3.86945	1.30472
3.87682	1.30431
3.88422	1.30374
3.89145	1.30309
3.89859	1.30236
3.90569	1.30159
3.91223	1.30112
3.9194	1.30119
3.92661	1.30159
3.93387	1.30212
3.94113	1.3027
3.94847	1.30329
3.9558	1.30389
3.96312	1.30448
3.97051	1.30509
3.97764	1.30569
3.98499	1.30629
3.99224	1.30689
3.99948	1.30749
4.0067	1.3081
4.01398	1.30869
4.02141	1.30926
4.02873	1.30984
4.03594	1.3104
4.04346	1.31093
4.05048	1.31142
4.05788	1.3119
4.06509	1.31239
4.07227	1.31287
4.0796	1.31334
4.08695	1.31384
4.09428	1.31434
4.1013	1.31488
4.10781	1.31534
4.11497	1.31592
4.12223	1.31651
4.12965	1.31708
4.13678	1.31766
4.14429	1.31824
4.15147	1.31882
4.15872	1.31938
4.16603	1.31994
4.17344	1.32053
4.1806	1.32114
4.1878	1.32176
4.19532	1.32238
4.20265	1.32297
4.20978	1.32358
4.21704	1.32416
4.22427	1.3247
4.23168	1.32524
4.23872	1.32579
4.24604	1.32631
4.25334	1.32683
4.26077	1.32733
4.26788	1.32784
4.27534	1.32835
4.28246	1.32882
4.28964	1.32925
4.29617	1.32963
4.30312	1.33007
4.31058	1.33048
4.31792	1.33088
4.32525	1.33128
4.33249	1.33168
4.33977	1.33208
4.34712	1.33247
4.35437	1.33286
4.36157	1.3333
4.36887	1.33371
4.37611	1.33411
4.38363	1.33451
4.39083	1.33491
4.39814	1.33535
4.4052	1.33578
4.41254	1.3362
4.41988	1.3366
4.42706	1.33705
4.43466	1.33752
4.44156	1.33801
4.44894	1.33846
4.45627	1.33895
4.46354	1.3394
4.47084	1.3399
4.47821	1.34035
4.4853	1.34081
4.49284	1.34128
4.49986	1.34172
4.5073	1.34212
4.51466	1.34252
4.52194	1.34291
4.5291	1.34328
4.5365	1.34361
4.54381	1.34385
4.55096	1.34356
4.55755	1.34316
4.56481	1.34264
4.57211	1.34208
4.57933	1.34148
4.58645	1.34087
4.59368	1.34031
4.60102	1.34011
4.60825	1.34024
4.61573	1.34043
4.62296	1.34065
4.63013	1.34093
4.63756	1.34122
4.64484	1.34148
4.65197	1.34178
4.65942	1.34208
4.66656	1.34237
4.67397	1.34269
4.6812	1.34298
4.68845	1.34326
4.69586	1.34356
4.70306	1.34384
4.71039	1.34414
4.71758	1.34443
4.72484	1.34474
4.73214	1.34503
4.73932	1.34534
4.74683	1.34562
4.75391	1.3458
4.76129	1.34596
4.76865	1.34611
4.77588	1.34619
4.78307	1.34628
4.79046	1.34629
4.79766	1.34609
4.80521	1.34576
4.8124	1.34537
4.81957	1.34491
4.82691	1.34443
4.83426	1.3439
4.84148	1.34336
4.84883	1.34293
4.85613	1.34272
4.86332	1.34254
4.87058	1.34242
4.8779	1.34228
4.88501	1.34217
4.89245	1.34207
4.89973	1.342
4.90703	1.34194
4.91427	1.34188
4.92138	1.34183
4.92885	1.3418
4.93604	1.34177
4.94343	1.34179
4.95064	1.34178
4.95793	1.34178
4.96537	1.34178
4.97245	1.34176
4.97982	1.34172
4.98715	1.34166
4.99454	1.34155
5.00173	1.34146
5.00896	1.34135
5.01625	1.34122
5.02363	1.34107
5.03078	1.34097
5.0382	1.34085
5.04555	1.34073
5.05288	1.3406
5.06021	1.34048
5.06729	1.34035
5.07463	1.34021
5.08183	1.34005
5.08906	1.33993
5.09625	1.33982
5.10366	1.3397
5.11103	1.33957
5.11836	1.33943
5.12565	1.33931
5.13274	1.33921
5.14008	1.33907
5.14743	1.33893
5.15477	1.33878
5.16194	1.33861
5.16917	1.33842
5.17655	1.3382
5.18355	1.33795
5.1902	1.33772
5.19739	1.33748
5.20461	1.33723
5.21194	1.337
5.21917	1.33677
5.22649	1.33657
5.23363	1.33639
5.24097	1.33623
5.24827	1.33608
5.25563	1.33598
5.26274	1.3359
5.27013	1.33587
5.27747	1.33588
5.28482	1.33593
5.29193	1.33601
5.29916	1.33608
5.30655	1.33618
5.31376	1.33627
5.32117	1.33637
5.32835	1.33645
5.33571	1.3365
5.34308	1.33654
5.35037	1.33655
5.35766	1.33655
5.36495	1.33654
5.37202	1.33652
5.37932	1.33649
5.38687	1.33644
5.39401	1.33639
5.40132	1.33634
5.40851	1.33626
5.41593	1.33616
5.42321	1.33604
5.43057	1.33589
5.43763	1.33579
5.44493	1.33567
5.45209	1.33556
5.45957	1.33546
5.46673	1.33536
5.47431	1.33528
5.48142	1.33521
5.48871	1.3351
5.49607	1.33497
5.50324	1.3348
5.50979	1.33465
5.51682	1.33446
5.52396	1.33423
5.53149	1.33401
5.5385	1.33373
5.54592	1.33332
5.55331	1.33283
5.56067	1.3323
5.56801	1.33173
5.57508	1.33114
5.58249	1.33052
5.58969	1.32987
5.59705	1.32933
5.60407	1.32885
5.61145	1.32837
5.61873	1.32788
5.62607	1.3274
5.6335	1.32688
5.64055	1.32635
5.64708	1.32591
5.65433	1.32541
5.66137	1.32489
5.66877	1.32437
5.67601	1.32384
5.68334	1.32331
5.69058	1.3228
5.69784	1.32227
5.7051	1.32174
5.71254	1.32123
5.71974	1.32071
5.72688	1.32021
5.73347	1.31981
5.74061	1.31935
5.74772	1.31889
5.75506	1.31846
5.76254	1.31804
5.76963	1.31766
5.77681	1.31725
5.78433	1.31683
5.79161	1.31641
5.7988	1.316
5.80609	1.31558
5.81332	1.31514
5.82058	1.31469
5.82791	1.31425
5.83518	1.3138
5.8425	1.31334
5.84969	1.31287
5.85711	1.31233
5.8644	1.31175
5.87182	1.31111
5.87887	1.31043
5.88627	1.30973
5.89355	1.30897
5.90105	1.30819
5.90817	1.30743
5.91546	1.30668
5.92275	1.30591
5.93013	1.30497
5.93681	1.29799
5.9439	1.28251
5.95145	1.26566
5.9588	1.24797
5.96639	1.22974
5.97011	1.20792
5.97558	1.18565
5.9831	1.16312
5.98969	1.15195
5.99685	1.14636
6.00416	1.14206
6.01126	1.13837
6.01861	1.1351
6.0261	1.13213
6.03304	1.1294
6.04036	1.12685
6.04764	1.12447
6.05499	1.12221
6.06219	1.12011
6.06963	1.11809
6.07666	1.11617
6.08426	1.11434
6.09138	1.11176
6.09789	1.10854
6.10542	1.10448
6.1128	1.10027
6.11969	1.09586
6.12703	1.09106
6.13401	1.08615
6.14056	1.08205
6.14768	1.07886
6.1549	1.07611
6.16203	1.07359
6.16949	1.07125
6.1767	1.06939
6.18398	1.06772
6.1911	1.0662
6.1984	1.06475
6.20581	1.06343
6.21316	1.06222
6.22021	1.06104
6.2274	1.05993
6.23396	1.05898
6.24126	1.05795
6.24845	1.05695
6.25578	1.05604
6.26294	1.05516
6.27027	1.05435
6.27741	1.0536
6.28474	1.05292
6.29215	1.0523
6.29934	1.05175
6.30675	1.05125
6.31402	1.0507
6.32121	1.05016
6.32864	1.04967
6.33571	1.04918
6.3431	1.04875
6.35034	1.04835
6.35773	1.04798
6.36501	1.04773
6.37233	1.04753
6.37945	1.04737
6.38684	1.04724
6.39406	1.0471
6.40147	1.04696
6.40863	1.04684
6.41588	1.04671
6.42314	1.04658
6.43063	1.04643
6.43792	1.04629
6.44508	1.0461
6.4524	1.04564
6.45983	1.04495
6.46685	1.04422
6.474	1.04342
6.4815	1.0426
6.48876	1.04175
6.49594	1.04086
6.50329	1.04016
6.51085	1.03965
6.51796	1.03915
6.52524	1.03867
6.53244	1.03814
6.53967	1.03757
6.5471	1.03695
6.55434	1.03549
6.56159	1.03388
6.56906	1.03219
6.57659	1.03044
6.58342	1.02872
6.59063	1.02701
6.5979	1.02532
6.60539	1.02434
6.6126	1.02366
6.62	1.02304
6.62697	1.02243
6.6345	1.02162
6.64164	1.02081
6.6492	1.01998
6.65649	1.01918
6.66364	1.01834
6.67077	1.01747
6.67816	1.01656
6.68547	1.01588
6.69282	1.01522
6.69993	1.01457
6.70736	1.01392
6.7146	1.01329
6.7219	1.01271
6.72906	1.01222
6.73649	1.01179
6.74368	1.0114
6.75095	1.01104
6.75841	1.0107
6.76572	1.01037
6.77296	1.01003
6.78013	1.0097
6.78748	1.00938
6.79471	1.00902
6.8021	1.0087
6.8095	1.00839
6.81677	1.0081
6.82395	1.00786
6.83129	1.00764
6.83847	1.00743
6.84583	1.00731
6.85278	1.00716
6.85944	1.00707
6.86659	1.00701
6.87377	1.00696
6.88104	1.00697
6.88842	1.007
6.89568	1.00707
6.90292	1.00722
6.91008	1.00742
6.91743	1.00762
6.92468	1.00787
6.93217	1.00814
6.93936	1.00837
6.94644	1.0086
6.95391	1.00884
6.96099	1.00907
6.96842	1.0093
6.97574	1.00957
6.98301	1.00983
6.99013	1.01014
6.99761	1.01047
7.00487	1.0108
7.01238	1.01111
7.01949	1.01145
7.02679	1.01177
7.03372	1.01206
7.04032	1.01233
7.04759	1.01268
7.05472	1.013
7.06205	1.01335
7.06928	1.01368
7.07651	1.01401
7.08386	1.01438
7.09108	1.01472
7.09764	1.01502
7.10482	1.01538
7.11178	1.01576
7.11933	1.0162
7.12651	1.01669
7.13377	1.01721
7.14103	1.01778
7.14836	1.01837
7.15569	1.01899
7.16294	1.01961
7.17032	1.02021
7.17771	1.02081
7.18489	1.02139
7.19221	1.02192
7.19961	1.02244
7.20673	1.02294
7.214	1.02342
7.22126	1.02391
7.22856	1.02438
7.23594	1.02488
7.24303	1.02539
7.25043	1.0259
7.25761	1.02644
7.26491	1.02699
7.27222	1.02754
7.27956	1.02808
7.28684	1.0286
7.29413	1.02911
7.30147	1.02961
7.30854	1.03006
7.31597	1.03049
7.32341	1.03089
7.33053	1.03129
7.33786	1.03168
7.34505	1.03206
7.35238	1.03244
7.3597	1.03286
7.36691	1.03329
7.37436	1.03374
7.38139	1.03421
7.38883	1.03469
7.39594	1.03516
7.40343	1.03562
7.41068	1.03608
7.41787	1.03655
7.42501	1.03699
7.43151	1.03739
7.43872	1.0378
7.44621	1.03824
7.45343	1.03868
7.46049	1.03912
7.46795	1.03956
7.47527	1.03998
7.48239	1.04039
7.48981	1.0408
7.49697	1.04119
7.50429	1.04157
7.51177	1.04191
7.51904	1.04223
7.52637	1.04254
7.53351	1.04282
7.54091	1.04306
7.54819	1.04333
7.55554	1.04355
7.56247	1.04373
7.569	1.04379
7.57612	1.04376
7.58363	1.04369
7.59083	1.04365
7.59811	1.04357
7.60527	1.04349
7.61282	1.04344
7.62002	1.04354
7.62725	1.04375
7.63446	1.04403
7.64185	1.04434
7.64895	1.04471
7.65553	1.04507
7.66258	1.04551
7.66999	1.04599
7.67715	1.0465
7.68454	1.04698
7.69182	1.0475
7.69912	1.04801
7.70635	1.04852
7.71364	1.04903
7.72091	1.04952
7.72809	1.05001
7.73525	1.0505
7.74255	1.051
7.7499	1.05147
7.75726	1.05194
7.76445	1.05237
7.77189	1.05263
7.77902	1.05225
7.78642	1.05185
7.79379	1.0514
7.8011	1.05066
7.80828	1.04984
7.81562	1.04896
7.8229	1.04807
7.83001	1.04788
7.83652	1.04748
7.84354	1.04685
7.85099	1.04641
7.8583	1.0461
7.86556	1.04583
7.87271	1.04563
7.88011	1.0455
7.88728	1.04554
7.89457	1.04576
7.90196	1.04599
7.90928	1.04625
7.91642	1.04651
7.92379	1.04679
7.93097	1.04698
7.93817	1.04723
7.94553	1.04757
7.95272	1.04798
7.96004	1.04835
7.96739	1.04875
7.97465	1.04913
7.98197	1.04964
7.98938	1.0501
7.99654	1.05053
8.00384	1.05047
8.01121	1.05019
8.01864	1.04989
8.02587	1.04955
8.03302	1.04915
8.04024	1.0488
8.04753	1.04842
8.05491	1.04844
8.0621	1.04881
8.06963	1.0492
8.07663	1.04965
8.08394	1.05012
8.09125	1.05054
8.0986	1.051
8.10597	1.05147
8.1131	1.05191
8.12028	1.05232
8.12685	1.05267
8.13394	1.05309
8.14093	1.05349
8.14837	1.05389
8.155	1.05422
8.1619	1.05458
8.16937	1.055
8.17633	1.05536
8.1829	1.05566
8.19018	1.05603
8.19747	1.05639
8.20457	1.05675
8.212	1.05714
8.21949	1.05748
8.22651	1.05783
8.23401	1.0581
8.24106	1.05812
8.24856	1.05795
8.2557	1.05749
8.26322	1.05585
8.27076	1.05358
8.27802	1.05115
8.28521	1.04864
8.29234	1.04624
8.29953	1.04398
8.30658	1.04188
8.31415	1.04072
8.32144	1.04037
8.32854	1.04015
8.3359	1.04002
8.34311	1.03996
8.35054	1.03995
8.35762	1.04003
8.36509	1.04012
8.37226	1.04023
8.37978	1.04035
8.38675	1.04048
8.39413	1.0406
8.40149	1.04062
8.40858	1.0406
8.41512	1.04059
8.42219	1.04057
8.42941	1.04055
8.43669	1.04048
8.44401	1.04038
8.45137	1.04036
8.45876	1.04034
8.46592	1.0403
8.47327	1.04025
8.48047	1.04023
8.48796	1.04029
8.49512	1.04043
8.50257	1.04067
8.50961	1.04097
8.51673	1.04134
8.52415	1.04177
8.5315	1.04228
8.53879	1.04282
8.54609	1.04338
8.55343	1.04393
8.56069	1.04451
8.56791	1.04513
8.57531	1.04575
8.58236	1.04639
8.58982	1.04702
8.59696	1.04768
8.60441	1.04834
8.6115	1.04899
8.61891	1.04964
8.62635	1.05029
8.63363	1.05091
8.64073	1.05155
8.64795	1.05215
8.65526	1.05278
8.66266	1.05344
8.66974	1.05401
8.67715	1.05462
8.68441	1.05523
8.69163	1.05582
8.69908	1.05642
8.70626	1.05697
8.71347	1.05749
8.72097	1.05811
8.72794	1.05867
8.7354	1.0592
8.74269	1.05972
8.75009	1.06025
8.75716	1.06085
8.76444	1.06146
8.7716	1.06203
8.77907	1.06265
8.78634	1.06333
8.79354	1.06401
8.80073	1.06466
8.80816	1.06526
8.81552	1.06586
8.82281	1.0665
8.83002	1.06712
8.83732	1.06775
8.84461	1.0684
8.85181	1.06906
8.85908	1.06971
8.86648	1.0703
8.87374	1.07089
8.88097	1.07148
8.88814	1.07203
8.89471	1.07251
8.90184	1.07303
8.9092	1.07354
8.91649	1.07411
8.92383	1.0746
8.93115	1.07507
8.9384	1.07554
8.94552	1.076
8.95291	1.07644
8.96004	1.07689
8.9675	1.07732
8.97496	1.07782
8.98212	1.07832
8.98927	1.07882
8.99667	1.0793
9.00393	1.07972
9.01113	1.08018
9.01855	1.08064
9.0257	1.08109
9.03294	1.08154
9.04027	1.08197
9.04766	1.08238
9.05512	1.08285
9.06221	1.08333
9.06945	1.08382
9.07673	1.08431
9.08404	1.08486
9.09138	1.08544
9.09854	1.08604
9.10598	1.08667
9.11307	1.0873
9.12022	1.08797
9.12773	1.08864
9.13505	1.0893
9.14226	1.08995
9.14963	1.09062
9.15669	1.09124
9.16419	1.09189
9.17149	1.09253
9.17852	1.09317
9.18585	1.09379
9.19235	1.09432
9.19941	1.09492
9.20681	1.09556
9.21417	1.09618
9.22135	1.09675
9.22862	1.0973
9.236	1.09781
9.2432	1.09813
9.25064	1.09816
9.25804	1.0976
9.26542	1.09673
9.27255	1.09584
9.27976	1.09499
9.28703	1.09423
9.29435	1.09367
9.30145	1.09347
9.30873	1.09389
9.316	1.09476
9.32345	1.09574
9.33071	1.09678
9.33786	1.09782
9.34533	1.09884
9.35279	1.09979
9.35987	1.10067
9.36712	1.1013
9.37441	1.10165
9.3819	1.10178
9.38909	1.10177
9.39638	1.10167
9.40369	1.10149
9.41104	1.10132
9.41822	1.10131
9.42534	1.10153
9.43187	1.10182
9.4389	1.10227
9.44603	1.10283
9.45257	1.10337
9.45969	1.10403
9.4669	1.10473
9.47426	1.10544
9.4816	1.10614
9.48874	1.1069
9.49612	1.10766
9.50331	1.10839
9.51062	1.10915
9.51792	1.10987
9.52517	1.11063
9.53227	1.11141
9.53888	1.11206
9.54599	1.11287
9.55325	1.11369
9.56045	1.11449
9.56789	1.11531
9.5751	1.11611
9.58244	1.11688
9.58972	1.11766
9.59709	1.1184
9.6042	1.11914
9.61162	1.11989
9.61878	1.1207
9.62618	1.12152
9.63328	1.12235
9.63986	1.12306
9.6469	1.12388
9.6542	1.12471
9.66149	1.12557
9.66881	1.1264
9.6761	1.12721
9.68331	1.12806
9.69064	1.12895
9.69811	1.12984
9.70538	1.1307
9.71253	1.13156
9.72003	1.13241
9.72683	1.13327
9.7342	1.13413
9.7418	1.13496
9.74899	1.13579
9.7563	1.13666
9.76348	1.13748
9.77084	1.13825
9.7781	1.13905
9.78546	1.1398
9.79265	1.14059
9.79989	1.14134
9.8071	1.14211
9.81449	1.1429
9.82158	1.14372
9.82819	1.14441
9.83551	1.14526
9.8426	1.14609
9.84989	1.14693
9.85722	1.14775
9.8638	1.14825
9.87078	1.14861
9.87794	1.14897
9.8845	1.1493
9.89157	1.14969
9.89878	1.1501
9.90608	1.15052
9.91347	1.151
9.92075	1.15187
9.92796	1.15274
9.93518	1.15359
9.94267	1.15438
9.94983	1.15514
9.95702	1.15589
9.96428	1.15662
9.97158	1.1573
9.97891	1.15797
9.98632	1.15857
9.99342	1.15918
10.0009	1.15978
10.0082	1.16042
10.0153	1.16107
10.0226	1.16172
10.0298	1.16241
10.0373	1.16313
10.0445	1.16391
10.0518	1.16467
10.059	1.16536
10.0664	1.16601
10.0735	1.16665
10.0808	1.16729
10.0882	1.16794
10.0955	1.1686
10.1026	1.16927
10.1102	1.17
10.1174	1.17065
10.1247	1.17127
10.1318	1.1719
10.1384	1.17243
10.1455	1.17299
10.1527	1.17352
10.1601	1.17402
10.1672	1.17463
10.1745	1.17532
10.1817	1.17601
10.1892	1.17668
10.1965	1.17738
10.2038	1.1781
10.211	1.1788
10.2185	1.17947
10.2258	1.18008
10.2328	1.18069
10.2402	1.18129
10.2474	1.18183
10.2539	1.18232
10.2611	1.18286
10.2682	1.18336
10.2756	1.18389
10.283	1.18437
10.2901	1.18487
10.2974	1.18538
10.3046	1.18586
10.3111	1.18623
10.3182	1.18671
10.3256	1.18715
10.3327	1.18755
10.3401	1.18774
10.3474	1.18767
10.3548	1.18749
10.362	1.18735
10.3691	1.18719
10.3764	1.18706
10.3837	1.18698
10.391	1.18709
10.3983	1.18749
10.4056	1.18799
10.4128	1.18849
10.4203	1.18903
10.4274	1.18955
10.4348	1.19004
10.4421	1.19049
10.4493	1.19077
10.4564	1.19104
10.463	1.19129
10.4701	1.19158
10.4773	1.19184
10.4847	1.19211
10.492	1.19234
10.4993	1.19274
10.5065	1.19317
10.5137	1.1936
10.5212	1.19401
10.5284	1.19442
10.5357	1.19482
10.5428	1.19525
10.5502	1.19567
10.5575	1.19609
10.5649	1.19651
10.5722	1.19693
10.5794	1.19731
10.5866	1.19773
10.5939	1.19815
10.6011	1.19857
10.6084	1.19896
10.6157	1.19937
10.6231	1.19979
10.6304	1.20024
10.6378	1.20071
10.645	1.20115
10.6522	1.2016
10.6596	1.20209
10.6668	1.20258
10.6741	1.20304
10.6814	1.20352
10.6888	1.204
10.6961	1.20449
10.7033	1.20499
10.7105	1.20546
10.718	1.20594
10.7252	1.20641
10.7325	1.20686
10.7397	1.20728
10.7469	1.20772
10.7542	1.20808
10.7616	1.20848
10.7689	1.20888
10.776	1.20916
10.7835	1.20948
10.7907	1.20982
10.7976	1.21012
10.8048	1.21041
10.8115	1.21062
10.8188	1.21032
10.8262	1.20913
10.8335	1.20798
10.84	1.20697
10.8471	1.20581
10.8542	1.20472
10.8613	1.20369
10.8686	1.20294
10.876	1.20331
10.8833	1.20387
10.8903	1.20445
10.8978	1.20507
10.9052	1.20572
10.9123	1.2064
10.9196	1.20711
10.9269	1.20788
10.9343	1.20864
10.9416	1.20943
10.9489	1.21023
10.9559	1.21105
10.9634	1.21187
10.9704	1.21268
10.977	1.21335
10.9843	1.21418
10.9915	1.21499
10.9987	1.21562
11.0061	1.21614
11.0135	1.21663
11.0207	1.21708
11.0279	1.21751
11.0353	1.21784
11.0425	1.21813
11.0497	1.21846
11.057	1.21872
11.0644	1.21897
11.0718	1.2192
11.0791	1.2194
11.0862	1.21967
11.0935	1.21998
11.1007	1.22034
11.1081	1.22081
11.1154	1.22134
11.1225	1.22191
11.1299	1.22252
11.1373	1.22311
11.1445	1.22363
11.1518	1.22419
11.1591	1.22482
11.1664	1.22544
11.1737	1.2261
11.1808	1.22669
11.1881	1.22731
11.1946	1.2279
11.2017	1.2286
11.209	1.22932
11.2163	1.22998
11.2236	1.23062
11.2308	1.23136
11.238	1.2321
11.2453	1.23282
11.2527	1.23347
11.26	1.23407
11.2671	1.23471
11.2744	1.23537
11.2818	1.23602
11.289	1.23662
11.2963	1.23716
11.3028	1.23764
11.3098	1.23826
11.3171	1.23885
11.3244	1.23944
11.3318	1.24001
11.339	1.24056
11.3463	1.24112
11.3537	1.24169
11.3607	1.24225
11.3673	1.24274
11.3745	1.24332
11.3816	1.24392
11.3888	1.24452
11.3962	1.24515
11.4035	1.24581
11.4108	1.24648
11.4182	1.24715
11.4254	1.24785
11.4326	1.24853
11.4399	1.24917
11.4473	1.24989
11.4546	1.25062
11.4616	1.25135
11.469	1.25213
11.4763	1.25287
11.4836	1.25359
11.4911	1.25438
11.4983	1.25516
11.5058	1.25595
11.5127	1.25676
11.5192	1.25739
11.5264	1.25813
11.5336	1.25892
11.5408	1.25972
11.5482	1.26053
11.5555	1.26126
11.5628	1.26201
11.5701	1.26278
11.5774	1.2636
11.5846	1.2644
11.5919	1.26513
11.5992	1.26585
11.6064	1.26658
11.6137	1.26731
11.6211	1.26805
11.6283	1.26872
11.6355	1.26938
11.643	1.27008
11.6503	1.27078
11.6574	1.27149
11.6648	1.27214
11.6719	1.27279
11.6794	1.27346
11.6866	1.27413
11.6938	1.27478
11.7012	1.27543
11.7085	1.27613
11.7157	1.27688
11.7229	1.27761
11.7303	1.27833
11.7376	1.27909
11.7449	1.27989
11.7522	1.28067
11.7593	1.28139
11.7668	1.2821
11.774	1.28284
11.7812	1.28355
11.7885	1.28425
11.796	1.28493
11.8031	1.28559
11.8104	1.28626
11.8177	1.28691
11.825	1.28753
11.8324	1.28815
11.8396	1.28875
11.8469	1.28932
11.8543	1.28989
11.8615	1.29042
11.8689	1.29094
11.8762	1.29146
11.8831	1.29198
11.8907	1.29247
11.8979	1.29297
11.9053	1.29346
11.9124	1.294
11.9199	1.2945
11.9268	1.29502
11.9334	1.29545
11.9406	1.29595
11.948	1.29645
11.9551	1.29697
11.9625	1.29745
11.9697	1.29796
11.9772	1.29849
11.9842	1.29903
11.9915	1.29958
11.9987	1.30014
12.0063	1.30071
12.0134	1.30127
12.0206	1.30184
12.0281	1.30237
12.0354	1.30292
12.0426	1.30347
12.0499	1.30402
12.0572	1.30459
12.0643	1.30518
12.0716	1.30575
12.079	1.30633
12.0862	1.30692
12.0935	1.3075
12.1007	1.30808
12.108	1.30865
12.1154	1.3092
12.1226	1.30977
12.1299	1.31032
12.1372	1.31088
12.1444	1.31138
12.1517	1.3119
12.1592	1.31236
12.1662	1.31284
12.1737	1.31324
12.1809	1.31366
12.1882	1.31406
12.1955	1.31447
12.2029	1.31489
12.2101	1.31535
12.2174	1.31576
12.2247	1.31623
12.232	1.31671
12.2392	1.3172
12.2466	1.31773
12.2538	1.31831
12.2609	1.3189
12.2682	1.31957
12.2755	1.32028
12.2828	1.32099
12.2901	1.32174
12.2974	1.32248
12.3047	1.32323
12.312	1.32401
12.3193	1.32475
12.3265	1.32548
12.3337	1.32624
12.3412	1.32699
12.3484	1.32777
12.3557	1.32855
12.3629	1.32931
12.3703	1.33001
12.3776	1.3306
12.385	1.33116
12.3923	1.33166
12.3994	1.33214
12.4067	1.3326
12.414	1.33302
12.4214	1.33353
12.4286	1.3342
12.4357	1.33491
12.4432	1.33563
12.4505	1.3364
12.4578	1.33717
12.465	1.338
12.4724	1.33881
12.4795	1.3396
12.4869	1.34042
12.4941	1.34128
12.5013	1.34212
12.5087	1.34301
12.516	1.3439
12.5232	1.34484
12.5305	1.34583
12.5379	1.3468
12.5452	1.34782
12.5526	1.3489
12.5596	1.34997
12.5669	1.35106
12.5742	1.35219
12.5816	1.35332
12.5888	1.3545
12.5962	1.35562
12.6032	1.35673
12.6099	1.3577
12.617	1.35886
12.624	1.35995
12.6315	1.36104
12.6389	1.3621
12.646	1.36324
12.6533	1.36441
12.6606	1.36551
12.668	1.36661
12.6751	1.36777
12.6826	1.36892
12.6897	1.37004
12.6972	1.37114
12.7042	1.37219
12.7115	1.37329
12.719	1.37439
12.7261	1.37541
12.7337	1.37641
12.7408	1.37745
12.748	1.37849
12.7553	1.37955
12.7626	1.38057
12.7699	1.38161
12.7772	1.38271
12.7844	1.38386
12.7916	1.38499
12.799	1.38612
12.8055	1.38708
12.8126	1.38822
12.82	1.38937
12.827	1.3905
12.8342	1.39159
12.8417	1.39271
12.8489	1.39385
12.8562	1.39502
12.8634	1.39617
12.8708	1.39731
12.8783	1.39845
12.8854	1.39958
12.8928	1.40068
12.8999	1.4017
12.9074	1.40271
12.9145	1.40377
12.922	1.40479
12.929	1.4058
12.9363	1.4068
12.9437	1.40776
12.951	1.40877
12.9582	1.40977
12.9654	1.41072
12.9729	1.41163
12.98	1.41251
12.9873	1.41339
12.9947	1.41429
13.002	1.41518
13.0092	1.41604
13.0165	1.41692
13.0239	1.41783
13.031	1.41879
13.0383	1.41978
13.0456	1.42078
13.0529	1.4218
13.0603	1.42284
13.0676	1.42389
13.0749	1.42494
13.082	1.42596
13.0892	1.42693
13.0966	1.42787
13.1037	1.42886
13.1113	1.42987
13.1183	1.4309
13.1256	1.43193
13.1329	1.43301
13.1403	1.4341
13.1476	1.43524
13.1549	1.43629
13.162	1.43734
13.1695	1.43833
13.1765	1.4393
13.183	1.44012
13.1903	1.44109
13.1975	1.44204
13.2047	1.44304
13.2122	1.44401
13.2194	1.44504
13.2267	1.44602
13.2341	1.44699
13.2413	1.44793
13.2486	1.44888
13.2559	1.44979
13.2632	1.45068
13.2704	1.45159
13.2778	1.45251
13.2852	1.4535
13.2923	1.45449
13.2996	1.45551
13.3069	1.45658
13.3142	1.45769
13.3216	1.45877
13.3288	1.45987
13.3361	1.46089
13.3432	1.46194
13.3506	1.46295
13.3578	1.46398
13.3651	1.46501
13.3724	1.46602
13.3797	1.46703
13.387	1.46811
13.3944	1.46921
13.4014	1.47026
13.4087	1.47132
13.416	1.47236
13.4226	1.47331
13.4295	1.47441
13.4369	1.47548
13.4442	1.47656
13.4514	1.47764
13.4588	1.47871
13.4661	1.47971
13.4734	1.48067
13.4807	1.48165
13.4879	1.48261
13.4952	1.48354
13.5026	1.48446
13.5098	1.48539
13.5169	1.48638
13.5243	1.4873
13.5317	1.48818
13.539	1.48907
13.5461	1.48994
13.5535	1.49082
13.5608	1.49168
13.568	1.49255
13.5753	1.4935
13.5825	1.49442
13.5899	1.4953
13.5972	1.49628
13.6045	1.49704
13.6116	1.4978
13.619	1.49858
13.6263	1.49936
13.6337	1.50021
13.6368	1.5006
13.6439	1.50152
13.647	1.50189
13.6576	1.50339
13.668	1.50496
13.6783	1.50728
13.688	1.51833
13.6964	1.53911
13.7289	1.56229
13.7702	1.58231
13.8176	1.60471
13.8671	1.62919
13.908	1.65027
13.9604	1.67109
14.024	1.69264
14.0982	1.71383
14.1726	1.72838
14.2443	1.73658
14.3161	1.74079
14.3895	1.74223
14.4622	1.74463
14.5346	1.75346
14.6073	1.76211
14.6802	1.77234
14.753	1.78515
14.8255	1.79866
14.8983	1.81174
14.9711	1.82478
15.0445	1.83815
15.1167	1.85151
15.1892	1.86498
15.2621	1.87816
15.3355	1.89068
15.4087	1.90359
15.4821	1.91655
15.5546	1.92874
15.6268	1.94039
15.6993	1.95095
15.7721	1.96107
15.8456	1.97109
15.9184	1.981
15.9911	1.99055
16.064	1.99999
16.1371	2.00922
16.2103	2.0187
16.2835	2.02794
16.3564	2.03645
16.4288	2.04379
16.5017	2.04946
16.5744	2.05459
16.6472	2.05996
16.7202	2.06512
16.7927	2.07005
16.8659	2.07563
16.9388	2.08221
17.0116	2.09062
17.0842	2.09933
17.1573	2.10761
17.2303	2.11599
17.3028	2.12468
17.3754	2.13098
17.4485	2.13279
17.5025	2.10999
17.5364	2.08354
17.57	2.05658
17.6035	2.02947
17.6369	2.00113
17.67	1.97259
17.7028	1.94426
17.7355	1.91623
17.768	1.88861
17.7929	1.86147
17.8167	1.83464
17.8441	1.80869
17.8738	1.78347
17.9044	1.75959
17.9355	1.73703
17.9673	1.71514
18.0411	1.70738
18.1135	1.72494
18.1856	1.7482
18.2478	1.76907
18.3102	1.79033
18.3729	1.81219
18.4359	1.83266
18.5088	1.85572
18.5819	1.87798
18.655	1.89947
18.7276	1.91918
18.8006	1.93568
18.8738	1.95037
18.947	1.9646
19.0195	1.97832
19.0921	1.99093
19.1646	2.003
19.2376	2.01546
19.3104	2.02999
19.3839	2.04303
19.4562	2.05613
19.5293	2.06944
19.602	2.0831
19.6747	2.09658
19.7481	2.10688
19.8218	2.11541
19.8944	2.12508
19.9675	2.1353
20.0389	2.14499
20.1114	2.15466
[truncated: 458 more rows]

## Sheet: cylinder PMMA_30 4
cylinder PMMA_30 4	cylinder PMMA_30 4
Stauchung	Standardkraft
%	MPa
0	0.188979
0.000143309	0.18698
0.000267046	0.185354
0.000360294	0.183949
0.000460628	0.182709
0.000518676	0.181773
0.000527474	0.181617
0.00314646	0.182204
0.0103703	0.183037
0.0177704	0.184167
0.0252555	0.185611
0.0324456	0.18728
0.0395577	0.188899
0.0467882	0.190469
0.0534432	0.191775
0.06065	0.193276
0.0678185	0.194735
0.0750353	0.196185
0.082462	0.197581
0.0893925	0.198965
0.0967598	0.200321
0.103948	0.201639
0.111324	0.20293
0.118646	0.204252
0.125777	0.205603
0.132876	0.206932
0.140235	0.208305
0.14776	0.209684
0.154805	0.211114
0.162178	0.21257
0.169164	0.213997
0.176593	0.215417
0.183591	0.216849
0.190926	0.218248
0.198375	0.219667
0.205511	0.221065
0.212631	0.222456
0.219919	0.223802
0.227148	0.225126
0.234432	0.226455
0.241641	0.22782
0.248995	0.229169
0.256139	0.230522
0.263362	0.23187
0.270646	0.233261
0.277873	0.23465
0.285051	0.23603
0.292218	0.237376
0.299507	0.238703
0.306076	0.239827
0.313015	0.241137
0.320326	0.242457
0.327751	0.243755
0.334802	0.245057
0.341295	0.246206
0.348364	0.24758
0.355539	0.248958
0.362777	0.250358
0.369987	0.251756
0.377359	0.253212
0.384419	0.254711
0.3918	0.256223
0.398966	0.257742
0.406145	0.259282
0.412628	0.26062
0.419697	0.262213
0.427051	0.263819
0.434279	0.265446
0.441383	0.267078
0.448709	0.268725
0.455939	0.270364
0.463106	0.272031
0.470316	0.273688
0.477832	0.275352
0.485094	0.276982
0.492222	0.278611
0.499527	0.280233
0.506699	0.281858
0.513987	0.283476
0.52105	0.285105
0.528391	0.286718
0.535607	0.288339
0.542909	0.289939
0.549932	0.29154
0.556428	0.292923
0.56354	0.294514
0.570636	0.296091
0.577119	0.297438
0.584143	0.299
0.591384	0.300556
0.598743	0.302157
0.606007	0.303733
0.613166	0.305343
0.620443	0.30694
0.627733	0.308551
0.634957	0.310154
0.642078	0.311778
0.649414	0.313393
0.656604	0.314999
0.664001	0.316611
0.671208	0.318269
0.678509	0.319937
0.685374	0.321623
0.692779	0.32333
0.700154	0.325007
0.707224	0.326693
0.714741	0.328366
0.721663	0.330036
0.729051	0.331699
0.736146	0.333378
0.743497	0.33501
0.750832	0.336695
0.75826	0.338362
0.765202	0.340022
0.772634	0.341655
0.779679	0.343287
0.787102	0.344907
0.794366	0.346543
0.801636	0.348171
0.808833	0.3498
0.816061	0.351438
0.823287	0.353072
0.830428	0.354701
0.837804	0.3563
0.845076	0.357912
0.8523	0.359512
0.859328	0.36114
0.865832	0.362569
0.872892	0.364245
0.88025	0.365925
0.887578	0.367651
0.894816	0.369412
0.90192	0.371212
0.909219	0.373021
0.916359	0.374824
0.923703	0.376631
0.930949	0.378467
0.938189	0.380306
0.945364	0.382151
0.952634	0.383967
0.959939	0.385796
0.96728	0.387625
0.974289	0.389482
0.981628	0.391339
0.98892	0.393216
0.996111	0.395099
1.00337	0.397003
1.01054	0.398922
1.01789	0.400872
1.02492	0.402809
1.03212	0.40477
1.03962	0.406718
1.04691	0.40867
1.05408	0.41062
1.0613	0.412582
1.06834	0.414509
1.07483	0.416158
1.08197	0.418102
1.08901	0.420033
1.09635	0.421949
1.10286	0.423583
1.10988	0.425481
1.11724	0.427373
1.12451	0.429289
1.13158	0.431165
1.13888	0.433059
1.14626	0.434936
1.15333	0.436834
1.1607	0.438732
1.16803	0.440614
1.17524	0.442518
1.18246	0.444428
1.18945	0.446344
1.19687	0.44827
1.20407	0.450219
1.21143	0.4522
1.21858	0.4542
1.22586	0.456232
1.23324	0.458304
1.24021	0.460404
1.24767	0.462541
1.25495	0.4647
1.26222	0.46688
1.26935	0.469127
1.27665	0.471366
1.28378	0.473642
1.29118	0.475969
1.29835	0.478318
1.30547	0.480678
1.31282	0.483065
1.32019	0.485424
1.3273	0.487834
1.3346	0.490261
1.34162	0.492685
1.34884	0.495134
1.3563	0.497618
1.36341	0.500123
1.37057	0.502642
1.37801	0.505158
1.3853	0.507699
1.39232	0.51025
1.39964	0.512805
1.40678	0.515355
1.41411	0.517904
1.42139	0.520478
1.42862	0.523083
1.4357	0.525705
1.44294	0.528337
1.44942	0.530617
1.45659	0.533283
1.46386	0.535982
1.47113	0.538697
1.4783	0.54143
1.48559	0.544169
1.49268	0.546923
1.50003	0.549676
1.5072	0.552467
1.51449	0.555287
1.52162	0.558114
1.52895	0.560936
1.53633	0.563774
1.54354	0.566605
1.55072	0.569444
1.5578	0.572263
1.56507	0.575056
1.57245	0.577855
1.5796	0.580657
1.58685	0.583451
1.59427	0.586246
1.60148	0.58901
1.6086	0.591773
1.61609	0.594549
1.62319	0.597317
1.63046	0.60007
1.63772	0.602826
1.64506	0.605574
1.65223	0.608349
1.65936	0.611144
1.66663	0.613918
1.67386	0.6167
1.68116	0.619479
1.68841	0.622289
1.6956	0.625107
1.70278	0.627945
1.71002	0.630791
1.71712	0.633657
1.7237	0.636135
1.73091	0.639081
1.73797	0.642046
1.74526	0.64503
1.75252	0.648009
1.75901	0.650619
1.76601	0.65366
1.77302	0.656718
1.78055	0.659788
1.78753	0.662887
1.79482	0.666013
1.80217	0.669161
1.80947	0.672269
1.8167	0.67539
1.82394	0.678514
1.83126	0.681628
1.83826	0.684713
1.84558	0.687763
1.85293	0.690818
1.86009	0.693844
1.86722	0.696873
1.87465	0.6999
1.88204	0.702895
1.8891	0.70586
1.8965	0.70881
1.90358	0.711759
1.91088	0.714677
1.91809	0.717603
1.92551	0.720483
1.93255	0.723398
1.93987	0.726297
1.947	0.729207
1.9544	0.732099
1.96159	0.735019
1.96872	0.737945
1.97616	0.740902
1.98334	0.743864
1.99042	0.746844
1.99791	0.749831
2.00498	0.752824
2.01235	0.755821
2.01942	0.758832
2.02687	0.761821
2.03402	0.764812
2.04134	0.76782
2.04861	0.770834
2.0557	0.773849
2.06315	0.776839
2.07007	0.779852
2.07747	0.782862
2.08463	0.785867
2.09206	0.788843
2.09922	0.791824
2.10655	0.794765
2.11365	0.797708
2.12104	0.799426
2.1284	0.800453
2.13505	0.801137
2.14216	0.801782
2.14931	0.802312
2.15626	0.802728
2.16356	0.803066
2.1708	0.804096
2.17804	0.806108
2.18511	0.808334
2.19247	0.810651
2.19976	0.813066
2.20694	0.81556
2.21416	0.818112
2.22144	0.820686
2.22868	0.82329
2.236	0.825941
2.24312	0.828657
2.25035	0.831377
2.25753	0.834104
2.26478	0.83686
2.27203	0.83962
2.27924	0.842393
2.28658	0.845152
2.29364	0.847944
2.30019	0.850346
2.3072	0.853118
2.31462	0.855929
2.32192	0.858739
2.32905	0.861563
2.33607	0.864378
2.34254	0.866799
2.34962	0.869599
2.3568	0.872435
2.36417	0.87525
2.37144	0.878031
2.37865	0.880814
2.38583	0.883594
2.39311	0.886365
2.40029	0.889121
2.40756	0.891841
2.41494	0.894587
2.42215	0.897314
2.42924	0.900039
2.43642	0.902746
2.44291	0.905068
2.45018	0.907774
2.45737	0.910478
2.46456	0.913169
2.47177	0.915854
2.47901	0.918519
2.4864	0.921202
2.49357	0.923904
2.5008	0.926632
2.50793	0.929347
2.51538	0.932055
2.52258	0.934784
2.52966	0.937528
2.53682	0.940266
2.54416	0.942968
2.55154	0.945627
2.55868	0.948297
2.56617	0.951001
2.57334	0.953675
2.58041	0.95632
2.58781	0.95896
2.59507	0.961602
2.60239	0.964256
2.60948	0.966912
2.6167	0.969532
2.62395	0.97212
2.63134	0.974704
2.63859	0.977306
2.64569	0.979842
2.65307	0.982341
2.66032	0.984894
2.66717	0.987402
2.67427	0.98994
2.68094	0.992097
2.68813	0.994611
2.6954	0.997093
2.70251	0.999633
2.70902	1.00176
2.71598	1.00423
2.72339	1.00671
2.73065	1.00916
2.73775	1.01161
2.74518	1.0141
2.75221	1.01659
2.75947	1.01908
2.76689	1.02156
2.77405	1.02407
2.78125	1.02661
2.78841	1.02914
2.79574	1.03165
2.803	1.03416
2.81031	1.03665
2.81751	1.03915
2.82479	1.04167
2.83196	1.04414
2.83919	1.04664
2.84661	1.04917
2.85369	1.05166
2.86087	1.05417
2.86739	1.05629
2.87441	1.05873
2.88188	1.06115
2.88874	1.06355
2.89623	1.06589
2.90345	1.06823
2.91076	1.07053
2.91784	1.07283
2.92523	1.07508
2.93233	1.07731
2.93965	1.07948
2.947	1.08162
2.95423	1.08374
2.9614	1.08582
2.96874	1.0879
2.97598	1.08996
2.98308	1.09202
2.99049	1.09408
2.99781	1.09614
3.00502	1.09821
3.01223	1.10031
3.01939	1.10242
3.02679	1.10455
3.03399	1.10672
3.04108	1.10888
3.0483	1.1111
3.05569	1.1133
3.06283	1.11549
3.07016	1.11772
3.07712	1.11997
3.0845	1.1222
3.09182	1.12448
3.099	1.12675
3.10612	1.12905
3.11359	1.1314
3.12078	1.13372
3.12794	1.13604
3.13528	1.13836
3.14239	1.14068
3.1498	1.14299
3.157	1.14529
3.1643	1.14758
3.17137	1.14988
3.17865	1.15215
3.18595	1.15442
3.1934	1.15663
3.20046	1.15889
3.20773	1.16112
3.2147	1.16332
3.22224	1.16547
3.22947	1.16763
3.23658	1.16973
3.24379	1.17187
3.251	1.17396
3.25828	1.17606
3.26559	1.17814
3.27285	1.18022
3.28015	1.18231
3.28734	1.18442
3.29451	1.1865
3.30192	1.18865
3.30913	1.19078
3.31621	1.19293
3.32362	1.19514
3.33083	1.19735
3.33798	1.19957
3.34447	1.2015
3.35155	1.20375
3.35895	1.20599
3.36585	1.20823
3.37242	1.21013
3.37954	1.21237
3.38671	1.2146
3.39385	1.21683
3.4012	1.21904
3.40855	1.22126
3.41565	1.22348
3.42303	1.22571
3.43026	1.22791
3.43742	1.23007
3.44474	1.23222
3.45206	1.23434
3.45912	1.2364
3.46633	1.23846
3.47367	1.24051
3.48086	1.24253
3.48804	1.24453
3.49455	1.24627
3.50179	1.24826
3.50892	1.2503
3.51623	1.25233
3.52324	1.25434
3.53066	1.25636
3.53769	1.2584
3.54509	1.26044
3.55232	1.26249
3.55963	1.26456
3.56672	1.26664
3.57394	1.26875
3.58125	1.27087
3.58846	1.27298
3.59572	1.27515
3.60305	1.27731
3.61026	1.27944
3.61767	1.28161
3.62481	1.28378
3.6319	1.2859
3.63935	1.28804
3.64662	1.29014
3.65371	1.29225
3.66109	1.29436
3.66821	1.29643
3.67553	1.29849
3.68288	1.30056
3.69004	1.30249
3.69744	1.30385
3.70463	1.30502
3.71205	1.30603
3.71924	1.30696
3.72646	1.30778
3.73329	1.30854
3.73981	1.30914
3.74683	1.31036
3.75429	1.31175
3.7615	1.31329
3.76869	1.31483
3.77592	1.31643
3.78331	1.31803
3.79046	1.31966
3.79784	1.32131
3.80489	1.323
3.81217	1.32465
3.81928	1.32636
3.82575	1.32782
3.8328	1.32955
3.84023	1.3313
3.84736	1.33309
3.85469	1.33485
3.86192	1.33668
3.8693	1.33848
3.87618	1.34028
3.88375	1.3421
3.89077	1.34392
3.89799	1.34573
3.90531	1.34758
3.91244	1.34938
3.91976	1.35121
3.92704	1.35303
3.93418	1.35483
3.94145	1.35661
3.94871	1.35838
3.95597	1.36011
3.96308	1.3618
3.97055	1.36346
3.97775	1.3651
3.98487	1.36669
3.99221	1.36827
3.99953	1.3698
4.00664	1.37135
4.01387	1.37287
4.02117	1.37438
4.02847	1.37587
4.03572	1.37739
4.043	1.37891
4.05007	1.38039
4.05731	1.38184
4.06467	1.38334
4.07201	1.38481
4.07907	1.38629
4.08643	1.38777
4.09355	1.38922
4.10068	1.39072
4.108	1.39224
4.1152	1.39374
4.12253	1.39528
4.12976	1.39684
4.13699	1.39842
4.14432	1.40002
4.15156	1.40164
4.15884	1.40332
4.16601	1.405
4.17321	1.40669
4.17969	1.40816
4.18678	1.40988
4.19397	1.41163
4.20122	1.41335
4.2085	1.41507
4.21585	1.41673
4.22304	1.4184
4.23031	1.42008
4.23738	1.42175
4.2446	1.42337
4.25194	1.42498
4.25927	1.42658
4.26639	1.42824
4.27357	1.42987
4.28106	1.43142
4.28829	1.433
4.29552	1.43456
4.30271	1.43615
4.31008	1.4377
4.31713	1.43924
4.32444	1.44082
4.3316	1.44244
4.33894	1.44404
4.34628	1.44568
4.35345	1.44734
4.36054	1.44901
4.36793	1.45069
4.37534	1.45233
4.38244	1.45397
4.38981	1.45559
4.39678	1.45717
4.40422	1.45874
4.41127	1.46032
4.41857	1.46183
4.42606	1.46337
4.4332	1.46489
4.44027	1.46643
4.44762	1.46797
4.4548	1.46951
4.46207	1.47103
4.46932	1.47257
4.47665	1.47408
4.48385	1.4756
4.49108	1.47709
4.4984	1.47859
4.50558	1.48005
4.51273	1.48151
4.51998	1.48292
4.52715	1.48435
4.53369	1.48554
4.54072	1.48693
4.54791	1.4883
4.55543	1.48963
4.56251	1.49089
4.56998	1.49219
4.57705	1.49347
4.58426	1.49475
4.59144	1.49604
4.59867	1.49732
4.606	1.49864
4.61307	1.49999
4.61521	1.50039
4.62258	1.50177
4.62971	1.50314
4.64027	1.50512
4.65046	1.50707
4.66081	1.50901
4.67123	1.51092
4.68157	1.51283
4.69186	1.51474
4.70231	1.51667
4.71284	1.51859
4.72299	1.52049
4.73317	1.52238
4.7436	1.52424
4.75404	1.52609
4.7642	1.52792
4.77475	1.52968
4.78508	1.53143
4.79527	1.53311
4.80576	1.53471
4.81607	1.53627
4.82647	1.53781
4.83682	1.53933
4.84722	1.5409
4.85747	1.5425
4.8679	1.5442
4.87809	1.54596
4.88856	1.54771
4.8989	1.54943
4.90908	1.55124
4.91931	1.55299
4.92979	1.55478
4.94015	1.55661
4.95036	1.55852
4.96093	1.56038
4.97123	1.56225
4.98154	1.56409
4.99189	1.56588
5.0024	1.56751
5.01275	1.56901
5.02317	1.57046
5.03326	1.57188
5.04374	1.57327
5.0541	1.57475
5.06459	1.57628
5.07485	1.57777
5.08526	1.57924
5.09559	1.58071
5.10576	1.58214
5.11638	1.58355
5.12663	1.58496
5.13695	1.58634
5.14721	1.5877
5.1576	1.58907
5.16797	1.59044
5.17837	1.5918
5.18861	1.59313
5.19918	1.59445
5.20937	1.59576
5.21976	1.59706
5.23001	1.59837
5.24041	1.59968
5.25092	1.601
5.26101	1.60225
5.27151	1.60345
5.2817	1.60458
5.29218	1.60573
5.30251	1.60673
5.31282	1.60772
5.32317	1.60861
5.33366	1.60949
5.34388	1.61026
5.35441	1.61102
5.36454	1.61171
5.37496	1.61245
5.38525	1.6131
5.39568	1.61372
5.40623	1.61436
5.41635	1.61499
5.4267	1.61558
5.43708	1.61619
5.44732	1.61679
5.45774	1.61731
5.46838	1.61779
5.47842	1.61822
5.48891	1.61859
5.49926	1.61889
5.5096	1.61923
5.51993	1.61957
5.53031	1.61999
5.54053	1.62047
5.55111	1.62104
5.56146	1.62163
5.5718	1.62226
5.58197	1.62287
5.59242	1.62355
5.60261	1.6242
5.6131	1.62488
5.62352	1.62555
5.63368	1.62624
5.6439	1.62688
5.65443	1.62752
5.66457	1.62817
5.67506	1.62882
5.68522	1.62953
5.69579	1.63027
5.70621	1.63105
5.71642	1.63187
5.72678	1.6328
5.73726	1.63376
5.74746	1.63483
5.75775	1.63603
5.76816	1.63718
5.77864	1.6382
5.78878	1.63921
5.79905	1.64019
5.8096	1.64113
5.8199	1.64221
5.8302	1.64341
5.84062	1.64464
5.85096	1.64586
5.86146	1.64712
5.87176	1.6484
5.88212	1.64965
5.89242	1.65092
5.90273	1.65224
5.91322	1.65353
5.92349	1.65478
5.93372	1.65615
5.94407	1.65755
5.95444	1.65902
5.96491	1.66055
5.97526	1.66218
5.98563	1.66384
5.99586	1.66548
6.0062	1.66715
6.01639	1.66881
6.02702	1.67049
6.03721	1.67216
6.04765	1.67383
6.0581	1.6755
6.06831	1.67717
6.07873	1.67879
6.08901	1.6804
6.09936	1.68201
6.10965	1.68356
6.11999	1.68512
6.13038	1.68661
6.14085	1.68806
6.15107	1.68947
6.16134	1.69079
6.17201	1.69206
6.18216	1.6933
6.19261	1.69448
6.20289	1.69567
6.21322	1.69687
6.22364	1.6981
6.23392	1.69932
6.24424	1.70063
6.25456	1.70195
6.26485	1.70325
6.27539	1.70451
6.28561	1.70579
6.29604	1.70707
6.30622	1.70834
6.31661	1.70964
6.32714	1.71095
6.33726	1.7123
6.34774	1.71352
6.35823	1.71468
6.36836	1.7158
6.37884	1.71688
6.38933	1.71788
6.39959	1.71895
6.40984	1.71995
6.4204	1.72092
6.43063	1.72188
6.44084	1.72283
6.45142	1.72377
6.46163	1.72478
6.47198	1.72581
6.48235	1.72686
6.49268	1.72791
6.50301	1.72892
6.51326	1.72991
6.52354	1.73091
6.53392	1.73191
6.54453	1.73288
6.55493	1.73389
6.56504	1.73487
6.57557	1.73579
6.58574	1.73657
6.59622	1.73729
6.60658	1.73788
6.61686	1.73841
6.62725	1.73882
6.63757	1.7392
6.64786	1.73949
6.65819	1.73973
6.66859	1.73988
6.67903	1.74004
6.68941	1.74016
6.69977	1.74026
6.7101	1.74034
6.72047	1.74046
6.73068	1.74057
6.741	1.7407
6.75132	1.74091
6.76168	1.74114
6.77218	1.74135
6.78249	1.74154
6.79286	1.74177
6.80307	1.74199
6.81353	1.74222
6.82393	1.74245
6.83432	1.74274
6.84463	1.74296
6.85501	1.74316
6.8654	1.74333
6.8694	1.7434
6.87975	1.74347
6.89014	1.74367
6.90007	1.75144
6.90852	1.77282
6.93426	1.79599
6.97379	1.81598
7.01986	1.83781
7.06962	1.86117
7.12084	1.88615
7.16246	1.90663
7.21475	1.93088
7.26748	1.95237
7.32984	1.97353
7.40219	1.99141
7.47498	2.00248
7.54783	2.00857
7.62077	2.01011
7.69355	2.00719
7.76598	2.00032
7.83843	1.99094
7.91094	1.98017
7.98399	1.96842
8.05638	1.95594
8.12921	1.94266
8.20149	1.92928
8.27353	1.91598
8.34604	1.90273
8.41824	1.88915
8.49061	1.87539
8.5631	1.8613
8.63582	1.84457
8.70875	1.82547
8.78178	1.80539
8.85471	1.78529
8.92628	1.7663
8.99824	1.74865
9.0703	1.73289
9.14212	1.72194
9.21404	1.71606
9.28574	1.71387
9.35806	1.71435
9.43093	1.71554
9.50379	1.71771
9.57641	1.72009
9.64892	1.72088
9.7215	1.72123
9.794	1.72026
9.86732	1.71985
9.93897	1.72102
10.0105	1.72326
10.0822	1.72584
10.1547	1.73046
10.2275	1.7362
10.3004	1.74238
10.3732	1.74441
10.4458	1.74514
10.519	1.7449
10.5914	1.74361
10.663	1.7415
10.7357	1.73758
10.8082	1.73304
10.8804	1.73271
10.9525	1.73409
11.0244	1.73659
11.0965	1.74122
11.1691	1.74856
11.2416	1.75902
11.3133	1.77201
11.3854	1.78634
11.4584	1.80084
11.5313	1.81545
11.6042	1.82948
11.6767	1.84241
11.7486	1.85443
11.8209	1.86555
11.8932	1.87564
11.9665	1.88003
12.0403	1.87538
12.114	1.86502
12.1876	1.85369
12.2593	1.84201
12.3299	1.83097
12.401	1.8212
12.4732	1.81668
12.5454	1.82222
12.6172	1.83619
12.6897	1.85297
12.7617	1.87174
12.8343	1.89039
12.9076	1.90038
12.9811	1.90912
13.0545	1.9176
13.127	1.92493
13.1973	1.9322
13.2694	1.93911
13.3423	1.94671
13.4143	1.96258
13.4864	1.98107
13.5584	2.00003
13.6307	2.01996
13.7038	2.03917
13.7768	2.05811
13.8491	2.07672
13.9213	2.0953
13.9936	2.11387
14.066	2.13187
14.1392	2.14965
14.2116	2.16782
14.2836	2.18523
14.3558	2.2024
14.4284	2.2193
14.5011	2.23619
14.5735	2.25308
14.6457	2.26975
14.7181	2.28574
14.791	2.30144
14.8635	2.31632
14.9362	2.32974
15.0092	2.3414
15.0817	2.35167
15.1541	2.36062
15.2264	2.36818
15.2988	2.37387
15.3714	2.37878
15.4442	2.38342
15.5167	2.38854
15.5883	2.39405
15.6609	2.39429
15.7344	2.38777
15.8079	2.3834
15.8816	2.38075
15.9519	2.3793
16.0219	2.37936
16.0942	2.38115
16.1666	2.38844
16.239	2.40673
16.3117	2.42656
16.3842	2.44502
16.4567	2.46386
16.5296	2.48309
16.6026	2.50245
16.6747	2.52058
16.7473	2.53848
16.8193	2.55643
16.8916	2.57539
16.9635	2.59532
17.0359	2.61414
17.109	2.63108
17.1819	2.64451
17.255	2.65726
17.3277	2.66927
17.4	2.68071
17.4716	2.69149
17.5441	2.70239
17.6169	2.71464
17.6888	2.7314
17.7606	2.74983
17.8324	2.76814
17.9049	2.78785
17.9781	2.80829
18.0509	2.82949
18.1232	2.85062
18.1955	2.87157
18.2683	2.89198
18.3407	2.91154
18.4137	2.93055
18.4861	2.94844
18.5579	2.96547
18.63	2.98183
18.7027	2.99766
18.7754	3.01324
18.8481	3.02903
18.9206	3.0444
18.9928	3.05979
19.0656	3.07298
19.1381	3.08478
19.2107	3.09591
19.2837	3.10669
19.3553	3.11749
19.4275	3.12859
19.4997	3.14004
19.5721	3.15357
19.6446	3.16882
19.7175	3.18455
19.7898	3.20059
19.862	3.21637
19.9344	3.2313
20.0073	3.24461
20.0801	3.25647
20.1532	3.26736
20.2255	3.27723
20.2975	3.28637
20.3696	3.29512
20.4417	3.30374
20.5147	3.31303
20.5871	3.32335
20.6593	3.33455
20.7313	3.34635
20.8041	3.35767
20.8769	3.36841
20.9498	3.37832
21.0227	3.38777
21.0946	3.39431
21.1671	3.40001
21.2393	3.40539
21.3117	3.41116
21.3837	3.41786
21.456	3.42575
21.5286	3.4345
21.6008	3.4458
21.6735	3.45841
21.746	3.47116
21.8187	3.48395
21.8913	3.49669
21.9636	3.5095
22.0358	3.52215
22.1076	3.53453
22.1801	3.54659
22.2529	3.55852
22.3257	3.57023
22.3982	3.58173
22.4704	3.593
22.5432	3.60386
22.6153	3.61434
22.6886	3.62457
22.7621	3.61818
22.8254	3.59779
22.8894	3.57483
22.9428	3.55456
22.9965	3.534
23.0446	3.51351
23.0926	3.49312
23.1429	3.47285
23.1946	3.45291
23.2673	3.43805
23.3396	3.4457
23.4121	3.45733
23.4843	3.47076
23.5573	3.48491
23.6297	3.49933
23.7019	3.51259
23.7744	3.52512
23.8466	3.53688
23.9192	3.54794
23.9917	3.55859
24.0646	3.56878
24.1366	3.57845
24.2089	3.58824
24.2816	3.59739
24.3544	3.60587
24.4276	3.61431
24.4999	3.62254
24.5715	3.63077
24.6434	3.6392
24.7156	3.64775
24.7886	3.65662
24.8613	3.66611
24.9339	3.67583
25.0059	3.68564
25.0786	3.69527
25.1516	3.7048
25.224	3.71465
25.2966	3.72469
25.3686	3.73476
25.4405	3.74505
25.5129	3.75553
25.5853	3.76606
25.6579	3.77694
25.7305	3.7874
25.8034	3.79482
25.876	3.80103
25.949	3.80648
26.0216	3.8113
26.0934	3.81571
26.1659	3.81844
26.2383	3.81953
26.3107	3.82331
26.3828	3.82804
26.4549	3.83279
26.5275	3.83763
26.6005	3.84236
26.6732	3.8477
26.7452	3.85495
26.8176	3.86178
26.8897	3.86826
26.9627	3.87506
27.0353	3.88143
27.1073	3.88746
27.1797	3.89247
27.2522	3.89662
27.325	3.90077
27.3975	3.90451
27.4702	3.90358
27.5434	3.8909
27.6172	3.87503
27.6907	3.85819
27.7625	3.84141
27.8327	3.82471
27.9045	3.80862
27.9768	3.79561
28.0491	3.79656
28.1216	3.79461
28.1943	3.79591
28.2672	3.80006
28.34	3.8067
28.4098	3.81459
28.4819	3.82345
28.5547	3.83333
28.6278	3.85076
28.7004	3.86979
28.7753	3.85605
28.8396	3.83337
28.9038	3.80996
28.9682	3.78766
29.028	3.76515
29.083	3.7427
29.1437	3.72133
29.2171	3.69832
29.2893	3.70953
29.3506	3.73076
29.4129	3.75388
29.4755	3.77779
29.5274	3.79863
29.5795	3.82018
29.6313	3.84201
29.7039	3.86022
29.7772	3.87573
29.8504	3.88953
29.9233	3.90208
29.9935	3.91381
30.0656	3.92465
30.1385	3.9346
30.2108	3.95416
30.2835	3.97735
30.3455	3.99779
30.4076	4.01843
30.4701	4.03886
30.5321	4.05932
30.594	4.08003
30.6555	4.10059
30.7171	4.12084
30.7793	4.14097
30.8417	4.16123
30.9149	4.18075
30.9876	4.19988
31.0601	4.21963
31.133	4.24005
31.2043	4.26092
31.2768	4.28261
31.3493	4.30513
31.4109	4.32788
31.4622	4.34836
31.5139	4.36887
31.5657	4.38922
31.6177	4.40932
31.68	4.433
31.7426	4.45626
31.8045	4.47893
31.8667	4.50121
31.9288	4.5229
31.9908	4.54419
32.0528	4.56519
32.1153	4.58603
32.1773	4.60689
32.2392	4.62758
32.3013	4.64749
32.3736	4.66959
32.4462	4.69046
32.5189	4.71112
32.5919	4.73241
32.6634	4.75495
32.7251	4.77518
32.7869	4.79697
32.849	4.82098
32.9007	4.84274
32.9527	4.86617
33.0046	4.8905
33.0458	4.91057
33.087	4.93104
33.1281	4.9518
33.1694	4.97287
33.2107	4.99396
33.2519	5.01516
33.2933	5.03607
33.3351	5.05663
33.3767	5.07693
33.4185	5.09689
33.4702	5.12132
33.5219	5.14545
33.5735	5.16906
33.6255	5.19215
33.6774	5.2146
33.7292	5.2367
33.7811	5.2584
33.8329	5.27986
33.8845	5.30103
33.9361	5.32199
33.9878	5.34291
34.0396	5.3635
34.0912	5.38364
34.1531	5.40734
34.2155	5.43072
34.2779	5.45379
34.34	5.47661
34.4023	5.49904
34.4642	5.52117
34.5263	5.54303
34.5884	5.56419
34.6508	5.58415
34.7236	5.60648
34.7962	5.6275
34.8684	5.64692
34.9403	5.66511
35.0131	5.68104
35.0866	5.69213
35.1593	5.70351
35.2317	5.71501
35.3036	5.7272
35.3753	5.7404
35.4477	5.75381
35.521	5.76773
35.5933	5.78659
35.6652	5.80563
35.7373	5.82441
35.8102	5.84115
35.8829	5.85712
35.9555	5.8727
36.0279	5.88815
36.1	5.90357
36.1724	5.91898
36.245	5.93393
36.3174	5.94989
36.3902	5.96626
36.4544	5.9426
36.4875	5.91316
36.5097	5.8922
36.5322	5.87056
36.5544	5.84849
36.5767	5.82614
36.599	5.80361
36.6212	5.78101
36.6435	5.7584
36.6657	5.73582
36.6882	5.71329
36.7103	5.69077
36.7284	5.66837
36.743	5.64606
36.7588	5.6238
36.7758	5.60163
36.794	5.57954
36.8132	5.55757
36.8331	5.53574
36.8536	5.51407
36.8745	5.49261
36.8957	5.47139
36.9171	5.45039
36.9894	5.43902
37.0615	5.45788
37.1237	5.47798
37.186	5.49909
37.2488	5.52052
37.3112	5.54137
37.3729	5.56155
37.445	5.58415
37.517	5.60545
37.5893	5.62502
37.6626	5.64255
37.7354	5.65824
37.808	5.67206
37.8804	5.68349
37.9534	5.69225
38.0269	5.69062
38.1005	5.68095
38.174	5.66731
38.247	5.65103
38.3175	5.63356
38.3886	5.61449
38.4608	5.59179
38.5338	5.57487
38.6066	5.56584
38.6792	5.5588
38.7509	5.55339
38.8234	5.54816
38.8962	5.53838
38.9696	5.5241
39.043	5.5069
39.1162	5.48753
39.1873	5.46788
39.258	5.44787
39.33	5.42789
39.4025	5.41175
39.4753	5.40471
39.5477	5.40066
39.62	5.39972
39.6928	5.39943
39.7649	5.399
39.838	5.39755
39.9105	5.39412
39.9827	5.38708
40.0555	5.37522
40.1288	5.35558
40.2022	5.33391
40.2747	5.3113
40.3073	5.28063
40.3295	5.2458
40.3513	5.20884
40.3735	5.1702
40.3959	5.1305
40.4071	5.11038
40.4183	5.09009
40.4295	5.06967
40.4407	5.04912
40.4521	5.02863
40.4636	5.00817
40.4751	4.98767
40.4865	4.96715
40.4978	4.94661
40.5093	4.92607
40.5207	4.90553
40.5322	4.885
40.5437	4.86451
40.5551	4.84409
40.5666	4.82371
40.5782	4.80367
40.5985	4.76489
40.6131	4.72635
40.6268	4.68781
40.6421	4.64931
40.659	4.6109
40.6768	4.57265
40.696	4.53459
40.7159	4.49667
40.7365	4.45882
40.7577	4.42108
40.7792	4.38342
40.8012	4.3458
40.832	4.32403
40.9039	4.30348
40.976	4.29509
41.0481	4.29084
41.1206	4.28718
41.1931	4.28512
41.2659	4.28423
41.3382	4.27759
41.3909	4.25417
41.4333	4.23403
41.4761	4.21302
41.5192	4.19097
41.5622	4.1682
41.6052	4.14488
41.6435	4.1209
41.6823	4.09603
41.7223	4.06995
41.753	4.04954
41.784	4.02845
41.8154	4.00673
41.8468	3.98653
41.919	3.96447
41.9913	3.94178
42.0542	3.9216
42.1164	3.90044
42.1785	3.87901
42.2402	3.85744
42.2918	3.8362
42.3441	3.81414
42.3961	3.79234
42.4482	3.77173
42.5107	3.74889
42.5723	3.72696
42.6433	3.70436
42.715	3.68567
42.7872	3.67295
42.8588	3.66764
42.931	3.6669
43.0034	3.66908
43.0759	3.67391
43.1484	3.68165
43.2209	3.6905
43.2933	3.69979
43.3657	3.70762
43.4388	3.71415
43.5116	3.71953
43.5842	3.72351
43.656	3.72537
43.7283	3.72448
43.8012	3.72097
43.8741	3.71696
43.9466	3.71255
44.0189	3.70803
44.0912	3.70376
44.1636	3.69775
44.2368	3.69042
44.3099	3.68287
44.3822	3.67465
44.4539	3.666
44.5164	3.64477
44.5691	3.62225
44.622	3.59847
44.6749	3.57519
44.728	3.55251
44.7782	3.5304
44.8273	3.50941
44.8879	3.48595
44.9498	3.46362
45.0222	3.44866
45.0944	3.44793
45.167	3.45335
45.2387	3.46335
45.3102	3.47761
45.382	3.49563
45.4542	3.51728
45.5161	3.53903
45.568	3.55894
45.6201	3.58019
45.6716	3.60269
45.7231	3.62613
45.7747	3.64966
45.8263	3.67238
45.8785	3.69554
45.9304	3.7193
45.9826	3.74385
46.0348	3.76853
46.1075	3.78327
46.1809	3.79052
46.2553	3.79718
46.3292	3.8057
46.3968	3.81513
46.4673	3.82519
46.5402	3.83476
46.6026	3.85475
46.6441	3.87478
46.6858	3.8953
46.728	3.91578
46.7694	3.93605
46.8108	3.95609
46.8625	3.98089
46.9139	4.00549
46.9651	4.02969
47.0168	4.0542
47.058	4.07438
47.0993	4.09502
47.1404	4.116
47.1818	4.13733
47.2234	4.15909
47.2648	4.18125
47.3062	4.20362
47.3477	4.22609
47.3893	4.24827
47.4307	4.27019
47.4723	4.292
47.5139	4.31347
47.5556	4.33465
47.6073	4.35679
47.67	4.37868
47.7433	4.40115
47.8165	4.42082
47.8884	4.43814
47.9593	4.45393
48.0318	4.46805
48.1048	4.48238
48.1775	4.50314
48.2497	4.52435
48.3219	4.54555
48.3947	4.56571
48.4671	4.58334
48.5408	4.59836
48.6132	4.61228
48.6852	4.62508
48.7568	4.63753
48.8292	4.65019
48.9019	4.66382
48.9745	4.67685
49.0481	4.67533
49.1216	4.67384
49.1953	4.67401
49.2672	4.67639
49.3357	4.68085
49.4076	4.68831
49.4803	4.69916
49.5316	4.7221
49.573	4.74237
49.6142	4.76397
49.6555	4.78632
49.6969	4.80918
49.7381	4.83238
49.7797	4.85577
49.8212	4.87932
49.8631	4.89951
49.9047	4.91944
49.9457	4.93958
49.9871	4.9598
50.0079	4.97003
50.0495	4.99078
50.0911	5.01178
50.1427	5.0319
50.2164	5.03974
50.2814	5.03022
50.346	5.00766
50.3593	4.99893
50.3619	4.99431

## Sheet: cylinder PMMA_30 5
cylinder PMMA_30 5	cylinder PMMA_30 5
Stauchung	Standardkraft
%	MPa
0	0.197273
0.0001494	0.195429
0.000252438	0.193913
0.000362159	0.192599
0.000442339	0.191449
0.000495779	0.190728
0.000471163	0.19107
0.00378964	0.192395
0.0113997	0.193864
0.0187724	0.195752
0.0260458	0.198046
0.0334349	0.200607
0.0406755	0.203072
0.048131	0.20546
0.0554497	0.207769
0.0627715	0.210052
0.0701097	0.212292
0.0774483	0.21452
0.0848364	0.216699
0.0921972	0.218886
0.0994052	0.221022
0.106559	0.223154
0.114062	0.225254
0.121348	0.227354
0.128659	0.22942
0.135882	0.231461
0.143256	0.23349
0.150461	0.235521
0.157649	0.237549
0.165218	0.239576
0.172479	0.241581
0.179834	0.24359
0.187191	0.245608
0.194235	0.247613
0.201777	0.249627
0.209131	0.251679
0.216154	0.253724
0.223657	0.255811
0.231055	0.257904
0.238277	0.260011
0.245655	0.262156
0.253012	0.264322
0.260219	0.266476
0.267501	0.268685
0.274845	0.270905
0.282049	0.273146
0.289461	0.275428
0.296658	0.277744
0.304019	0.280077
0.311252	0.282432
0.31865	0.284797
0.325981	0.287155
0.33308	0.289549
0.340536	0.291975
0.347739	0.294374
0.35523	0.296793
0.362739	0.299255
0.369758	0.301711
0.377144	0.304192
0.384551	0.306647
0.391872	0.309094
0.399174	0.311578
0.406456	0.314065
0.413801	0.316532
0.421099	0.319002
0.428357	0.321489
0.435698	0.323964
0.443221	0.326487
0.450273	0.328995
0.457422	0.33148
0.463967	0.333613
0.4712	0.336093
0.478294	0.338564
0.485871	0.34107
0.492988	0.343533
0.500309	0.346001
0.507707	0.348476
0.515119	0.350941
0.522198	0.353419
0.529493	0.355894
0.536926	0.358335
0.544194	0.3608
0.551463	0.363256
0.558765	0.36571
0.56612	0.368184
0.573081	0.370653
0.579862	0.372757
0.587079	0.375242
0.594356	0.377697
0.601579	0.380185
0.608968	0.382651
0.616179	0.385133
0.623469	0.387592
0.630775	0.390088
0.638167	0.392565
0.645327	0.395062
0.652734	0.397553
0.659996	0.400043
0.667433	0.40252
0.674634	0.405001
0.68198	0.407463
0.689127	0.40993
0.696538	0.412378
0.703955	0.414804
0.711086	0.417222
0.718422	0.419637
0.725944	0.422043
0.733248	0.424417
0.740456	0.426791
0.747989	0.429153
0.75501	0.43152
0.762382	0.433872
0.769787	0.436201
0.777173	0.438516
0.784472	0.440836
0.791706	0.44315
0.798982	0.445468
0.806229	0.447766
0.813628	0.450064
0.820839	0.452412
0.828155	0.45475
0.835342	0.457122
0.84284	0.459509
0.849921	0.461927
0.856495	0.464015
0.863821	0.466512
0.870935	0.468989
0.878219	0.471506
0.885635	0.474006
0.892189	0.476175
0.899274	0.478696
0.906359	0.481253
0.913916	0.48379
0.920897	0.486365
0.928297	0.488946
0.935739	0.491553
0.943135	0.494166
0.950375	0.496803
0.957655	0.499439
0.96511	0.502063
0.972138	0.50467
0.979542	0.507277
0.986824	0.509895
0.9942	0.512505
1.00135	0.515096
1.00882	0.517685
1.01628	0.520272
1.02339	0.522846
1.03086	0.525441
1.03802	0.528024
1.04537	0.530607
1.05271	0.533208
1.06013	0.535823
1.06728	0.538472
1.07452	0.541152
1.08188	0.543856
1.08931	0.546609
1.09655	0.549394
1.10367	0.552206
1.11019	0.554641
1.11738	0.557526
1.12457	0.560441
1.13207	0.563373
1.13948	0.566333
1.14673	0.569297
1.15371	0.57227
1.16037	0.574848
1.16755	0.577819
1.17486	0.580806
1.18217	0.58381
1.18933	0.586817
1.19669	0.589842
1.20393	0.592893
1.21146	0.595928
1.2188	0.598985
1.22606	0.602018
1.23324	0.605034
1.23981	0.607601
1.24714	0.61056
1.25406	0.613484
1.26168	0.616357
1.26884	0.619204
1.27617	0.622058
1.28355	0.624938
1.29064	0.627752
1.2982	0.630572
1.30553	0.633391
1.31259	0.636216
1.32005	0.639035
1.32725	0.641838
1.33477	0.644635
1.34186	0.647466
1.34931	0.650316
1.35652	0.653182
1.36394	0.656067
1.37126	0.658983
1.37848	0.661896
1.38591	0.664828
1.3931	0.66776
1.40035	0.670691
1.40754	0.673611
1.41498	0.676522
1.42232	0.679405
1.4296	0.682318
1.43708	0.685198
1.44409	0.688067
1.45162	0.690928
1.45893	0.693811
1.46622	0.696694
1.47326	0.699583
1.48079	0.702451
1.48804	0.705331
1.49528	0.708206
1.50265	0.711056
1.5099	0.713893
1.51728	0.716711
1.52466	0.719499
1.53196	0.722298
1.53917	0.725061
1.54636	0.727817
1.55389	0.730577
1.56124	0.733297
1.56843	0.736026
1.57578	0.738759
1.58299	0.741454
1.59045	0.744164
1.59761	0.746849
1.60488	0.749543
1.61227	0.752239
1.6196	0.754945
1.62709	0.757649
1.63437	0.760387
1.64149	0.763108
1.64886	0.76586
1.65627	0.768608
1.66355	0.771367
1.6709	0.774114
1.67805	0.776864
1.68545	0.779601
1.69282	0.782328
1.70021	0.785053
1.70744	0.787782
1.71476	0.790499
1.72193	0.793194
1.72947	0.795887
1.73668	0.798586
1.744	0.801276
1.75125	0.803984
1.75872	0.806641
1.76578	0.80927
1.77334	0.811926
1.78054	0.81457
1.78768	0.81711
1.79517	0.819673
1.80261	0.822211
1.81013	0.825112
1.81674	0.827311
1.82348	0.829465
1.83056	0.831965
1.83799	0.834485
1.84516	0.837003
1.85264	0.839458
1.85971	0.841925
1.86702	0.844366
1.87436	0.846795
1.88171	0.849229
1.88904	0.851709
1.89626	0.854157
1.90357	0.856618
1.91012	0.858744
1.91724	0.861242
1.92457	0.863752
1.93175	0.866252
1.93934	0.868728
1.94662	0.871213
1.95394	0.873682
1.961	0.876176
1.96844	0.878632
1.97561	0.881086
1.98319	0.88355
1.99045	0.886024
1.99779	0.88847
2.00496	0.890924
2.01232	0.893344
2.01967	0.895731
2.02697	0.898121
2.0342	0.900471
2.0416	0.902793
2.04887	0.905148
2.05613	0.907469
2.06349	0.909808
2.07093	0.912119
2.07815	0.914396
2.08552	0.916651
2.09293	0.918907
2.10007	0.921102
2.10737	0.923288
2.11489	0.925465
2.12211	0.927634
2.12936	0.929807
2.1368	0.931982
2.1441	0.934149
2.15134	0.936311
2.15855	0.938486
2.16507	0.940362
2.17219	0.942572
2.17949	0.944774
2.18697	0.947001
2.19411	0.94923
2.2014	0.951474
2.20862	0.95373
2.21594	0.955969
2.22338	0.958192
2.23066	0.960431
2.23777	0.96269
2.24516	0.964937
2.2524	0.967167
2.25994	0.969411
2.2671	0.971606
2.2743	0.973791
2.28174	0.975981
2.28895	0.978129
2.29633	0.980247
2.30375	0.982383
2.31097	0.984532
2.31814	0.986662
2.32548	0.988788
2.33292	0.990892
2.34017	0.992963
2.34751	0.99507
2.3549	0.997128
2.36196	0.999128
2.36855	1.00084
2.37577	1.00282
2.38292	1.00477
2.39021	1.00675
2.39748	1.0087
2.4048	1.01065
2.41221	1.01257
2.41962	1.0145
2.42686	1.01645
2.43413	1.0184
2.44142	1.02034
2.44882	1.02226
2.45613	1.02419
2.46331	1.02612
2.47072	1.0281
2.47802	1.03002
2.48533	1.03197
2.49283	1.03389
2.50013	1.03585
2.50735	1.03777
2.5146	1.03969
2.5221	1.04154
2.5293	1.04342
2.53651	1.04529
2.54383	1.04714
2.55127	1.04896
2.55864	1.05078
2.56565	1.05259
2.57312	1.05441
2.58039	1.05619
2.58762	1.05795
2.59501	1.05974
2.60238	1.06149
2.60964	1.06322
2.61702	1.06495
2.62433	1.06669
2.63148	1.0684
2.6389	1.0701
2.64644	1.07177
2.65356	1.07343
2.66086	1.07509
2.66809	1.07674
2.67545	1.07835
2.68282	1.07998
2.68996	1.08161
2.69741	1.08325
2.70462	1.08489
2.71198	1.08653
2.71913	1.0882
2.72664	1.0899
2.73401	1.0916
2.74119	1.09332
2.7484	1.09505
2.75583	1.09676
2.76319	1.09847
2.77052	1.10022
2.77788	1.10192
2.78498	1.10365
2.79158	1.10513
2.79875	1.10682
2.80595	1.10853
2.81344	1.11024
2.82046	1.1119
2.82802	1.11357
2.83518	1.11522
2.84245	1.11683
2.8499	1.11846
2.85725	1.12004
2.86457	1.12159
2.87195	1.12313
2.87911	1.12464
2.88627	1.12616
2.89283	1.12745
2.89994	1.12892
2.90732	1.1304
2.91465	1.13193
2.92176	1.13341
2.9293	1.13487
2.93663	1.13632
2.94393	1.13776
2.95126	1.13923
2.95844	1.14068
2.96574	1.14211
2.97316	1.14356
2.9803	1.14506
2.98775	1.14657
2.99503	1.14809
3.00247	1.14962
3.00966	1.15117
3.0169	1.15273
3.02439	1.15428
3.03161	1.1558
3.03898	1.15732
3.04622	1.15888
3.0534	1.16042
3.06064	1.16196
3.06806	1.1635
3.07535	1.16503
3.0827	1.16659
3.0901	1.16813
3.0972	1.16966
3.10446	1.17118
3.1119	1.17269
3.11917	1.17418
3.12659	1.17566
3.13389	1.17713
3.14118	1.17858
3.14843	1.18001
3.15591	1.18141
3.16317	1.18283
3.17044	1.18423
3.17769	1.18566
3.18505	1.18705
3.19213	1.18845
3.19872	1.18966
3.2058	1.19107
3.21325	1.19246
3.22045	1.19387
3.22781	1.19525
3.23511	1.19666
3.24248	1.19809
3.24964	1.19954
3.25691	1.20101
3.2643	1.20249
3.27158	1.20401
3.27892	1.20554
3.28614	1.20707
3.29354	1.20856
3.30089	1.21007
3.30818	1.21157
3.31553	1.2131
3.32279	1.21459
3.33009	1.2161
3.33755	1.21761
3.34482	1.21917
3.35197	1.22075
3.35931	1.22231
3.36674	1.22383
3.37409	1.22536
3.3814	1.2269
3.38862	1.22843
3.39585	1.22995
3.40316	1.23142
3.41069	1.23286
3.41795	1.23433
3.42509	1.23582
3.43226	1.23725
3.43886	1.23847
3.44625	1.23989
3.45348	1.24129
3.46064	1.24273
3.4682	1.24414
3.47524	1.24553
3.48267	1.24696
3.4898	1.24839
3.49732	1.24978
3.50466	1.25119
3.51187	1.25261
3.51911	1.25404
3.52651	1.25548
3.53398	1.25692
3.54108	1.25837
3.54859	1.25985
3.55565	1.26131
3.56318	1.26281
3.5703	1.26429
3.57763	1.26577
3.58418	1.26706
3.59133	1.26853
3.59842	1.27003
3.605	1.2713
3.61217	1.27275
3.61938	1.27416
3.62681	1.27556
3.63432	1.27689
3.64141	1.27822
3.64876	1.27951
3.65603	1.28079
3.66344	1.28202
3.67056	1.28328
3.67798	1.28454
3.68512	1.28575
3.69182	1.28677
3.6987	1.28789
3.70606	1.289
3.71363	1.29007
3.72074	1.29108
3.72828	1.29208
3.73544	1.2931
3.74268	1.29412
3.74996	1.29517
3.75723	1.29621
3.76468	1.2973
3.77189	1.29842
3.77923	1.29957
3.78641	1.3007
3.79379	1.30185
3.80129	1.30302
3.80847	1.30421
3.8159	1.30539
3.82307	1.3066
3.83033	1.30777
3.83779	1.30896
3.84512	1.31015
3.85229	1.31138
3.85953	1.31259
3.86705	1.31379
3.87453	1.31497
3.88167	1.31615
3.88895	1.31733
3.89617	1.31848
3.90354	1.31958
3.91067	1.3207
3.91723	1.32161
3.92429	1.3226
3.93169	1.32349
3.93902	1.32433
3.9464	1.32516
3.95362	1.32587
3.96078	1.32652
3.96831	1.3272
3.97541	1.32792
3.9828	1.32872
3.99016	1.32956
3.99747	1.33039
4.00473	1.33132
4.01207	1.33227
4.01946	1.33323
4.02673	1.33421
4.03395	1.33522
4.04129	1.33621
4.04857	1.33723
4.05601	1.33826
4.06326	1.33933
4.0706	1.3404
4.07765	1.34149
4.08506	1.34259
4.09246	1.34358
4.09961	1.34452
4.10722	1.34545
4.11424	1.34639
4.1216	1.34732
4.12887	1.34827
4.13621	1.34917
4.1436	1.3502
4.15102	1.35126
4.15806	1.35234
4.16564	1.35343
4.17265	1.3545
4.18019	1.35552
4.18756	1.35656
4.19488	1.35757
4.20204	1.3586
4.20943	1.35958
4.2168	1.36054
4.22394	1.36149
4.23136	1.36243
4.23863	1.36332
4.24597	1.36417
4.25327	1.36505
4.26071	1.36593
4.26784	1.3668
4.27526	1.36766
4.28268	1.36855
4.28998	1.36946
4.29716	1.37038
4.30448	1.37131
4.31176	1.37222
4.31914	1.37316
4.32644	1.3741
4.33375	1.37505
4.34107	1.37597
4.34833	1.3769
4.35569	1.37781
4.36307	1.37873
4.3703	1.37967
4.37753	1.3806
4.38493	1.38155
4.39223	1.38251
4.39932	1.38348
4.4068	1.38447
4.41407	1.38547
4.4214	1.38643
4.42856	1.38737
4.43599	1.3883
4.44336	1.3892
4.45056	1.39009
4.45796	1.39097
4.46518	1.39178
4.47256	1.39259
4.47983	1.39339
4.48705	1.39414
4.49433	1.39487
4.50088	1.39549
4.50807	1.39618
4.51534	1.39687
4.52288	1.39756
4.53008	1.39823
4.53739	1.39891
4.54461	1.39959
4.55204	1.40027
4.55934	1.40093
4.56672	1.40161
4.57404	1.4023
4.58108	1.40299
4.5885	1.40367
4.59579	1.40438
4.60325	1.40506
4.6103	1.40579
4.61771	1.40651
4.62489	1.40719
4.63249	1.40787
4.63981	1.40847
4.64697	1.40897
4.65436	1.40943
4.6619	1.40985
4.66902	1.41023
4.67631	1.41061
4.68353	1.41095
4.69103	1.41118
4.69838	1.41122
4.70562	1.41124
4.71295	1.41122
4.72041	1.41122
4.72741	1.41117
4.73464	1.41113
4.74119	1.41115
4.74826	1.41151
4.75551	1.41192
4.76297	1.41237
4.77016	1.4128
4.77739	1.41327
4.78484	1.41376
4.79222	1.41424
4.79929	1.41473
4.80679	1.41523
4.81391	1.41572
4.82131	1.41618
4.82864	1.41668
4.83598	1.41711
4.84311	1.41751
4.84976	1.41786
4.8568	1.41828
4.86414	1.41871
4.87149	1.41918
4.87884	1.41963
4.88603	1.42016
4.89343	1.42074
4.90065	1.42134
4.90812	1.42194
4.9152	1.42256
4.92257	1.42318
4.92988	1.42382
4.93728	1.42442
4.94444	1.42501
4.95097	1.42551
4.95805	1.4261
4.96548	1.4267
4.97267	1.42729
4.98	1.42786
4.98741	1.42845
4.9946	1.42905
5.00191	1.42963
5.0094	1.43019
5.01671	1.43071
5.02395	1.4312
5.03148	1.43169
5.03852	1.43217
5.04585	1.43261
5.05322	1.43305
5.06067	1.43347
5.06787	1.43388
5.07514	1.43431
5.08244	1.43471
5.08975	1.43511
5.09709	1.43552
5.10445	1.43595
5.11173	1.43639
5.119	1.43688
5.12624	1.43738
5.13344	1.4379
5.13999	1.43837
5.14741	1.43896
5.15433	1.4396
5.16177	1.44021
5.16922	1.44077
5.17668	1.44137
5.18372	1.44195
5.19083	1.44252
5.19745	1.44301
5.20459	1.44356
5.21185	1.44411
5.21929	1.44469
5.22669	1.4452
5.23396	1.44572
5.24112	1.44616
5.24836	1.4465
5.25592	1.44682
5.26314	1.44709
5.27031	1.44735
5.27762	1.44764
5.28494	1.44788
5.29223	1.44815
5.29971	1.44849
5.30689	1.44882
5.31435	1.44917
5.32169	1.44951
5.32871	1.44986
5.3362	1.45018
5.34345	1.45052
5.35088	1.45085
5.35813	1.45119
5.36539	1.45146
5.37269	1.45172
5.38017	1.45199
5.38736	1.45174
5.39458	1.45104
5.40121	1.45037
5.40849	1.44951
5.4156	1.4486
5.4228	1.44765
5.43029	1.44663
5.43747	1.44585
5.44471	1.44562
5.45224	1.44547
5.45952	1.44533
5.46668	1.44526
5.47398	1.44524
5.48127	1.44528
5.48852	1.44533
5.4959	1.44545
5.50321	1.44559
5.51048	1.44579
5.51777	1.44599
5.52516	1.44611
5.53254	1.44623
5.53998	1.44633
5.54705	1.44643
5.55442	1.44652
5.56174	1.4466
5.5693	1.44665
5.57642	1.44678
5.58377	1.44691
5.59095	1.44702
5.59837	1.44707
5.6057	1.44714
5.61294	1.44713
5.6201	1.44713
5.62764	1.44712
5.63488	1.44708
5.6422	1.4471
5.64942	1.44719
5.65677	1.44725
5.66415	1.44734
5.6715	1.44745
5.67873	1.44759
5.686	1.44776
5.69328	1.44793
5.70058	1.44812
5.70783	1.44831
5.71522	1.44856
5.72253	1.4488
5.72986	1.44903
5.73727	1.44925
5.74443	1.44947
5.75181	1.44967
5.75917	1.44993
5.76644	1.45018
5.77343	1.45046
5.78008	1.45073
5.78717	1.45105
5.79451	1.45134
5.8018	1.45163
5.80918	1.45191
5.81657	1.45217
5.82374	1.45244
5.83097	1.45268
5.83852	1.45293
5.84566	1.45318
5.85294	1.45341
5.86026	1.45364
5.8676	1.45387
5.87512	1.45409
5.88245	1.45417
5.88958	1.45422
5.89696	1.45427
5.90411	1.4543
5.91149	1.45434
5.91879	1.45437
5.92612	1.45439
5.93344	1.45458
5.94092	1.4548
5.948	1.45504
5.95546	1.45529
5.96279	1.45552
5.97003	1.45575
5.97739	1.45601
5.98451	1.45626
5.99191	1.45651
5.99929	1.45674
6.00662	1.45697
6.01404	1.45725
6.02127	1.45755
6.02834	1.45782
6.03586	1.45807
6.04313	1.45833
6.05059	1.45857
6.05775	1.45886
6.06508	1.45908
6.07237	1.45926
6.07981	1.45946
6.08717	1.45966
6.09428	1.45981
6.10161	1.45991
6.10901	1.46002
6.11608	1.46012
6.12317	1.46024
6.13079	1.46031
6.13809	1.46039
6.14537	1.46045
6.15266	1.46055
6.1602	1.46062
6.16736	1.46067
6.17474	1.46072
6.18195	1.46076
6.18925	1.46079
6.1967	1.46086
6.20381	1.46094
6.21104	1.46099
6.21853	1.46106
6.22608	1.46113
6.23301	1.46123
6.24028	1.46135
6.24768	1.46143
6.25507	1.46149
6.26242	1.46161
6.26968	1.46174
6.27687	1.46188
6.28448	1.462
6.29143	1.46211
6.29804	1.46223
6.30526	1.46237
6.31253	1.46249
6.31978	1.46263
6.32713	1.46273
6.33453	1.46283
6.3418	1.46292
6.34897	1.463
6.35643	1.46304
6.36371	1.46308
6.37095	1.46311
6.37822	1.46313
6.38563	1.46314
6.39299	1.46313
6.40029	1.46309
6.40755	1.46305
6.41497	1.46299
6.42217	1.46289
6.4295	1.46281
6.43698	1.46272
6.44404	1.46262
6.45155	1.46255
6.45886	1.46248
6.46619	1.46237
6.47347	1.4623
6.48079	1.46222
6.48812	1.46214
6.49541	1.4621
6.50253	1.46206
6.50973	1.46204
6.51631	1.46205
6.52342	1.46206
6.53078	1.46208
6.53817	1.46208
6.54545	1.46208
6.55268	1.46207
6.55992	1.46208
6.56724	1.46207
6.57458	1.46209
6.58199	1.46212
6.58921	1.46215
6.59639	1.46217
6.60388	1.46221
6.61105	1.4622
6.61845	1.46221
6.6259	1.46219
6.63297	1.46216
6.64035	1.46212
6.64766	1.46208
6.655	1.46201
6.66238	1.46188
6.6697	1.46177
6.67714	1.46164
6.68407	1.46145
6.6907	1.46129
6.69789	1.46111
6.70516	1.46091
6.71237	1.46078
6.71968	1.46062
6.72702	1.46046
6.73429	1.4603
6.74164	1.46014
6.74824	1.46003
6.75539	1.45991
6.76234	1.45977
6.76996	1.45966
6.77722	1.45955
6.78443	1.45947
6.79173	1.45943
6.79915	1.45936
6.80646	1.45927
6.81375	1.4592
6.82113	1.45914
6.82842	1.45911
6.83569	1.45905
6.84299	1.45899
6.85044	1.45895
6.85752	1.45892
6.86488	1.45887
6.87213	1.45876
6.87954	1.45864
6.88695	1.45853
6.89407	1.45841
6.90152	1.45828
6.9087	1.45812
6.91608	1.45797
6.9234	1.45784
6.93074	1.45767
6.93807	1.45745
6.94531	1.45722
6.95266	1.45701
6.95976	1.45677
6.96726	1.45651
6.97468	1.45626
6.98191	1.45602
6.98916	1.45581
6.99648	1.45558
7.0038	1.45533
7.01123	1.4551
7.01824	1.45487
7.02479	1.45469
7.03188	1.45448
7.03931	1.45432
7.04655	1.45416
7.05387	1.45402
7.06118	1.45388
7.06849	1.45371
7.07572	1.45352
7.08316	1.4533
7.09033	1.45303
7.09793	1.45277
7.10511	1.45253
7.11216	1.45225
7.11967	1.45201
7.12713	1.45178
7.13417	1.45155
7.14172	1.45133
7.1489	1.45112
7.15624	1.45088
7.16365	1.45063
7.17107	1.45039
7.17835	1.4501
7.18553	1.44985
7.1929	1.44954
7.20024	1.44921
7.20755	1.44886
7.21455	1.44854
7.22107	1.44823
7.2284	1.44789
7.23577	1.4475
7.24282	1.44715
7.25033	1.44678
7.2574	1.44642
7.26394	1.44609
7.27121	1.44572
7.27854	1.44532
7.28584	1.44495
7.29313	1.44455
7.30049	1.44416
7.30787	1.44379
7.31496	1.44343
7.32231	1.44305
7.32966	1.44268
7.33707	1.44233
7.34422	1.44197
7.35147	1.44167
7.35801	1.44137
7.36504	1.44103
7.37158	1.44076
7.37863	1.44048
7.38593	1.44023
7.39323	1.44002
7.40038	1.43981
7.40786	1.43964
7.41523	1.43949
7.42245	1.43934
7.42985	1.4392
7.43698	1.43902
7.44445	1.43883
7.45164	1.43862
7.4592	1.4384
7.46626	1.43816
7.47366	1.43793
7.48112	1.43768
7.48809	1.43744
7.49469	1.43722
7.50197	1.4369
7.5093	1.43634
7.51652	1.43574
7.524	1.43509
7.53104	1.43444
7.5385	1.43379
7.54572	1.43314
7.55312	1.4325
7.56029	1.43214
7.56772	1.43179
7.57494	1.43148
7.5823	1.43119
7.58951	1.4309
7.59682	1.43061
7.60417	1.4303
7.61147	1.42995
7.61878	1.42963
7.62607	1.4293
7.63338	1.42894
7.64077	1.42859
7.64803	1.42824
7.65538	1.42795
7.66258	1.4277
7.66988	1.42743
7.67735	1.42717
7.68462	1.42693
7.69191	1.42671
7.69918	1.42647
7.70657	1.4262
7.71393	1.4259
7.72111	1.42561
7.72855	1.42526
7.73567	1.42485
7.74305	1.42439
7.75041	1.42388
7.75779	1.42339
7.76508	1.42291
7.77226	1.42243
7.77962	1.42198
7.78709	1.42158
7.79429	1.42124
7.80141	1.42092
7.80882	1.4206
7.81628	1.42026
7.82352	1.41993
7.83086	1.41962
7.83796	1.41931
7.8445	1.41907
7.85176	1.41882
7.85921	1.41858
7.86635	1.41839
7.87353	1.4182
7.8801	1.41806
7.8871	1.41794
7.89456	1.41781
7.9018	1.41769
7.90923	1.41758
7.91641	1.41748
7.9237	1.41738
7.93115	1.41729
7.93831	1.41718
7.94563	1.41707
7.95286	1.41697
7.9602	1.41685
7.96762	1.41673
7.97486	1.41661
7.98223	1.41646
7.98953	1.41631
7.9969	1.41613
8.00413	1.41594
8.01146	1.41575
8.01868	1.41556
8.02604	1.41533
8.03322	1.41509
8.03988	1.41489
8.0469	1.41466
8.05418	1.41443
8.06168	1.41417
8.06889	1.41386
8.07646	1.41356
8.08359	1.41329
8.0908	1.41298
8.09811	1.41264
8.10544	1.41221
8.11281	1.41179
8.12006	1.4114
8.12737	1.41104
8.13459	1.41066
8.14189	1.41028
8.14843	1.40995
8.15557	1.40967
8.16312	1.40942
8.17021	1.40916
8.17733	1.40887
8.18484	1.40858
8.19211	1.40831
8.19948	1.40807
8.2068	1.40781
8.21419	1.40751
8.22147	1.40723
8.22865	1.40697
8.23603	1.40671
8.24325	1.40644
8.2506	1.40617
8.25784	1.40591
8.26532	1.40566
8.27242	1.4054
8.27984	1.40511
8.28728	1.40481
8.2946	1.40451
8.30182	1.40418
8.30901	1.40381
8.31637	1.40344
8.32289	1.40312
8.32998	1.4027
8.33715	1.4023
8.34465	1.40187
8.35191	1.40143
8.35918	1.40103
8.36648	1.40059
8.37376	1.40015
8.3813	1.39973
8.38829	1.39934
8.3957	1.39888
8.40304	1.39838
8.41041	1.39785
8.4176	1.39738
8.42493	1.39691
8.43194	1.39642
8.43848	1.39598
8.4458	1.39549
8.45304	1.39514
8.46058	1.39476
8.46756	1.39436
8.47491	1.39394
8.4823	1.39348
8.48959	1.39297
8.49697	1.39246
8.50445	1.39187
8.51144	1.39128
8.519	1.39067
8.52602	1.39006
8.53347	1.38942
8.54086	1.3888
8.54817	1.38814
8.55536	1.38752
8.56286	1.38687
8.57009	1.3862
8.57743	1.3854
8.5849	1.38455
8.59212	1.38366
8.59942	1.38276
8.60675	1.38185
8.61402	1.38093
8.62126	1.38002
8.62864	1.37919
8.63593	1.37843
8.64339	1.37772
8.65056	1.37701
8.65786	1.37628
8.66531	1.37558
8.67262	1.37484
8.67971	1.37412
8.68717	1.37341
8.6944	1.37269
8.70173	1.372
8.70908	1.37131
8.71634	1.37059
8.72378	1.36991
8.73104	1.36922
8.7383	1.36853
8.74557	1.36785
8.75294	1.36718
8.76022	1.36653
8.76742	1.36591
8.77489	1.3653
8.78195	1.3647
8.78926	1.3641
8.79672	1.36352
8.8041	1.3629
8.81134	1.3623
8.81869	1.36166
8.82579	1.36101
8.83333	1.36037
8.84058	1.35974
8.84767	1.35909
8.85504	1.35846
8.8626	1.35786
8.86974	1.35728
8.87716	1.35669
8.88455	1.35611
8.8917	1.35553
8.89903	1.355
8.90641	1.35446
8.91363	1.35391
8.92105	1.35337
8.92841	1.35286
8.93574	1.35237
8.9428	1.35191
8.95011	1.35144
8.95761	1.35101
8.96496	1.35059
8.97203	1.35022
8.97941	1.34986
8.98668	1.34949
8.99412	1.34914
9.00146	1.34882
9.00868	1.3485
9.01603	1.34818
9.02361	1.34786
9.03075	1.34748
9.03804	1.34702
9.04524	1.34644
9.05278	1.34577
9.06001	1.34509
9.06725	1.3444
9.07458	1.34367
9.08203	1.34299
9.08915	1.34233
9.0964	1.34167
9.10405	1.34104
9.11108	1.3404
9.11831	1.33973
9.12578	1.33908
9.13295	1.33841
9.14025	1.33774
9.1476	1.33719
9.15494	1.33665
9.16206	1.33611
9.16947	1.33556
9.17665	1.335
9.18406	1.33441
9.19144	1.33389
9.19871	1.33335
9.20581	1.33282
9.21253	1.33238
9.21955	1.33189
9.22678	1.33139
9.23419	1.33093
9.24161	1.33041
9.24872	1.32994
9.2561	1.32946
9.26343	1.329
9.27082	1.3285
9.2779	1.32803
9.28528	1.32754
9.2926	1.32709
9.29998	1.32664
9.30713	1.32621
9.31471	1.32576
9.32183	1.32534
9.32924	1.32496
9.3364	1.32458
9.34377	1.32417
9.35116	1.32379
9.35829	1.32337
9.36559	1.32297
9.37217	1.32262
9.37945	1.32218
9.38662	1.32172
9.39407	1.32126
9.40133	1.32077
9.40859	1.32021
9.41585	1.31953
9.42327	1.31872
9.43061	1.3178
9.43776	1.31682
9.44512	1.31581
9.45257	1.31473
9.45981	1.31365
9.46719	1.31259
9.47455	1.31149
9.4817	1.31033
9.48891	1.30911
9.49558	1.30576
9.50298	1.3015
9.50966	1.29781
9.51708	1.29352
9.5237	1.28927
9.53069	1.28515
9.53821	1.28114
9.54578	1.27862
9.55272	1.27749
9.55993	1.27641
9.56752	1.27538
9.57462	1.27439
9.58194	1.27345
9.58929	1.27252
9.5967	1.27161
9.60404	1.2709
9.61117	1.27027
9.61844	1.26971
9.62587	1.26917
9.63315	1.26865
9.64041	1.26816
9.64768	1.26772
9.65495	1.26731
9.66229	1.26693
9.66969	1.26655
9.67691	1.26616
9.68427	1.26577
9.69173	1.26535
9.69878	1.26487
9.70622	1.26438
9.7135	1.26386
9.72095	1.26335
9.72812	1.26286
9.73538	1.26238
9.74275	1.26194
9.75017	1.26154
9.75744	1.26114
9.76453	1.26078
9.7711	1.2605
9.77831	1.26017
9.78545	1.25986
9.79282	1.25957
9.80028	1.25936
9.80739	1.25917
9.8147	1.259
9.82221	1.25884
9.82954	1.25871
9.83664	1.2586
9.84397	1.2585
9.85134	1.25838
9.85855	1.25828
9.86593	1.25817
9.87322	1.25806
9.88053	1.25795
9.88777	1.25787
9.89524	1.25774
9.90247	1.25763
9.90996	1.25747
9.91706	1.25733
9.92442	1.25714
9.9317	1.25694
9.93931	1.25669
9.94631	1.25642
9.95378	1.25615
9.96097	1.25585
9.96842	1.25548
9.97569	1.25513
9.983	1.25479
9.99015	1.25447
9.99764	1.25419
10.0049	1.25394
10.0121	1.25376
10.0194	1.25364
10.0267	1.25355
10.0341	1.25347
10.0414	1.25338
10.0486	1.25332
10.0561	1.25325
10.0632	1.2532
10.0705	1.25312
10.0777	1.25305
10.0852	1.25298
10.0925	1.25293
10.0999	1.25285
10.107	1.25279
10.1136	1.2527
10.1207	1.25259
10.1281	1.25252
10.1353	1.25243
10.1424	1.25232
10.149	1.25225
10.1562	1.25215
10.1637	1.25205
10.1708	1.25195
10.1782	1.25181
10.1854	1.25166
10.1927	1.25149
10.2	1.2513
10.2074	1.25109
10.2146	1.25086
10.2218	1.25059
10.2283	1.25033
10.2356	1.24995
10.2429	1.24867
10.2501	1.24724
10.2567	1.24594
10.2642	1.24436
10.2712	1.24274
10.2785	1.2411
10.2857	1.23943
10.293	1.2384
10.3002	1.2377
10.3075	1.23708
10.315	1.23651
10.3222	1.23596
10.3297	1.2354
10.337	1.23479
10.3442	1.23407
10.3517	1.23224
10.3591	1.22971
10.3666	1.22702
10.374	1.22422
10.381	1.22131
10.3882	1.21841
10.3955	1.21556
10.4027	1.21359
10.4102	1.21244
10.4174	1.21145
10.4248	1.21057
10.4319	1.20981
10.4392	1.20911
10.4467	1.20844
10.4541	1.20785
10.4614	1.20731
10.4685	1.20677
10.4758	1.20623
10.4832	1.20577
10.4903	1.20534
10.4973	1.20495
10.5048	1.20456
10.5123	1.20417
10.5195	1.2038
10.527	1.20346
10.5343	1.20309
10.5417	1.2027
10.5489	1.20234
10.5561	1.20201
10.5634	1.20169
10.5707	1.2014
10.5781	1.20115
10.5852	1.20093
10.5926	1.20071
10.6001	1.2005
10.6073	1.20032
10.6145	1.20017
10.6217	1.20001
10.6282	1.19988
10.6355	1.19974
10.6428	1.19965
10.65	1.19956
10.6573	1.19947
10.6647	1.19937
10.672	1.19927
10.6796	1.19921
10.6867	1.19913
10.6939	1.19905
10.7014	1.19897
10.7086	1.19887
10.7161	1.19879
10.7231	1.1987
10.7306	1.19857
10.7379	1.19844
10.7452	1.19828
10.7524	1.19813
10.7598	1.19795
10.767	1.19777
10.7744	1.19757
10.7818	1.19735
10.7891	1.19712
10.7963	1.19688
10.8036	1.19663
10.811	1.1964
10.8182	1.19614
10.8256	1.1959
10.833	1.19564
10.8404	1.19539
10.8476	1.19514
10.8549	1.19488
10.8621	1.19464
10.8696	1.19441
10.8766	1.19417
10.8833	1.19397
10.8904	1.19375
10.8977	1.19352
10.9049	1.19327
10.9123	1.19298
10.9196	1.19265
10.9269	1.19229
10.9341	1.19196
10.9415	1.19161
10.9487	1.19127
10.9561	1.19096
10.9634	1.1907
10.9706	1.19051
10.978	1.19038
10.9852	1.19024
10.9926	1.19006
10.9999	1.18986
11.0073	1.18964
11.0144	1.18936
11.0219	1.18893
11.0293	1.18839
11.0368	1.1876
11.0438	1.18672
11.0512	1.18582
11.0583	1.18487
11.0658	1.18391
11.0731	1.18301
11.0803	1.18215
11.0877	1.18151
11.0949	1.18097
11.1021	1.18045
11.1096	1.17995
11.1167	1.17946
11.1244	1.17901
11.1317	1.17858
11.1386	1.17813
11.146	1.17773
11.1534	1.17739
11.1606	1.17715
11.1679	1.17702
11.1752	1.17698
11.1826	1.177
11.1898	1.17711
11.1973	1.17732
11.2047	1.17757
11.2119	1.1778
11.2192	1.17803
11.2267	1.17824
11.2338	1.17844
11.2412	1.17867
11.2484	1.17888
11.2558	1.17908
11.2632	1.17932
11.2702	1.17957
11.2777	1.17983
11.2849	1.18012
11.2922	1.18037
11.2996	1.18063
11.307	1.18088
11.3142	1.18109
11.3215	1.18131
11.3288	1.18152
11.336	1.18169
11.3434	1.18184
11.3508	1.18197
11.3581	1.18204
11.3654	1.18185
11.3727	1.18134
11.3801	1.18056
11.3876	1.17957
11.3946	1.17853
11.4021	1.17747
11.4092	1.17645
11.4166	1.17566
11.4237	1.1752
11.4312	1.17499
11.4384	1.17504
11.4457	1.17517
11.453	1.17534
11.4605	1.1755
11.4676	1.17565
11.4752	1.17583
11.4824	1.17601
11.4895	1.17616
11.4969	1.17631
11.5044	1.17642
11.5115	1.17654
11.519	1.17663
11.5262	1.17667
11.5335	1.17668
11.5409	1.17669
11.5483	1.17668
11.5556	1.17667
11.5627	1.17667
11.5702	1.17666
11.5774	1.17669
11.5848	1.17672
11.5918	1.17672
11.5984	1.17671
11.6056	1.17674
11.613	1.17659
11.6201	1.17645
11.6277	1.17621
11.6347	1.17594
11.6413	1.17571
11.6485	1.17542
11.6558	1.17509
11.663	1.17488
11.6703	1.17469
11.6776	1.17457
11.6851	1.17452
11.6921	1.17449
11.6996	1.1745
11.7068	1.17455
11.7143	1.17463
11.7215	1.17474
11.7287	1.1749
11.7363	1.17505
11.7434	1.17521
11.7508	1.1754
11.7581	1.17558
11.7653	1.17576
11.7726	1.17596
11.7799	1.1761
11.7873	1.17623
11.7946	1.17629
11.8018	1.17633
11.8091	1.17636
11.8164	1.17638
11.8238	1.17635
11.831	1.17633
11.8384	1.17626
11.8457	1.17628
11.8529	1.17627
11.8603	1.17632
11.8677	1.17633
11.8749	1.17637
11.8822	1.17641
11.8895	1.17641
11.8969	1.17643
11.9042	1.17646
11.9116	1.17645
11.9188	1.17648
11.9261	1.17651
11.9335	1.17661
11.9409	1.17683
11.948	1.17707
11.9554	1.1774
11.9626	1.17777
11.9698	1.17818
11.9771	1.17866
11.9845	1.17907
11.9918	1.17954
11.9991	1.18006
12.0065	1.18053
12.0138	1.18105
12.0212	1.1816
12.0284	1.18213
12.0356	1.18268
12.043	1.18319
12.0504	1.18369
12.0576	1.18424
12.065	1.18478
12.0722	1.18529
12.0796	1.18576
12.0869	1.18622
12.0942	1.18669
12.1007	1.1868
12.1078	1.18631
12.1152	1.18565
12.1217	1.18503
12.1291	1.18427
12.1361	1.18319
12.1434	1.1817
12.1505	1.18025
12.1572	1.17969
12.1645	1.17922
12.1715	1.17885
12.1787	1.17858
12.1862	1.17848
12.1932	1.17901
12.2007	1.17966
12.2078	1.18035
12.2154	1.18105
12.2227	1.1818
12.2299	1.1826
12.2371	1.18345
12.2445	1.18441
12.2521	1.18533
12.2592	1.18624
12.2667	1.18718
12.2737	1.18814
12.2812	1.18911
12.2883	1.19007
12.2957	1.19102
12.3032	1.19201
12.3104	1.193
12.3175	1.19401
12.324	1.19489
12.3312	1.19594
12.3384	1.19689
12.3458	1.19783
12.3532	1.19874
12.3604	1.19968
12.3677	1.20056
12.3749	1.20139
12.3824	1.20219
12.3896	1.20301
12.397	1.20383
12.4041	1.20459
12.4107	1.20522
12.4178	1.20592
12.4253	1.20389
12.4319	1.20078
12.4385	1.19752
12.445	1.19421
12.4522	1.19032
12.4596	1.18582
12.4668	1.1819
12.4743	1.17893
12.4815	1.17917
12.489	1.17962
12.496	1.1802
12.5036	1.18083
12.5108	1.18151
12.5181	1.1822
12.5256	1.18292
12.5326	1.18363
12.5392	1.18428
12.5463	1.185
12.5536	1.1855
12.561	1.18572
12.5684	1.18591
12.5756	1.18612
12.5828	1.18634
12.5903	1.18656
12.5977	1.18684
12.6049	1.18729
12.6122	1.18811
12.6195	1.189
12.6268	1.18991
12.6339	1.19089
12.6414	1.19187
12.6486	1.19283
12.6561	1.19381
12.6631	1.19478
12.6706	1.19575
12.6778	1.19672
12.685	1.19765
12.6916	1.19845
12.6985	1.19937
12.7061	1.20026
12.7133	1.20115
12.7207	1.202
12.728	1.20287
12.7353	1.20374
12.7426	1.20461
12.75	1.20547
12.7571	1.20634
12.7645	1.20722
12.7717	1.20811
12.7792	1.20899
12.7865	1.20987
12.7938	1.21075
12.8008	1.21166
12.8083	1.21257
12.8156	1.21348
12.8229	1.21433
12.8304	1.21518
12.8374	1.21603
12.8448	1.21685
12.8521	1.21771
12.8594	1.21851
12.8668	1.21935
12.8743	1.22018
12.8813	1.22106
12.8888	1.22192
12.8959	1.22279
12.9033	1.22362
12.9107	1.22446
12.9181	1.22529
12.9252	1.22613
12.9326	1.22697
12.94	1.22775
12.9471	1.22852
12.9545	1.22928
12.9619	1.23004
12.9692	1.23077
12.9764	1.23153
12.984	1.23225
12.9911	1.233
12.9985	1.23374
13.0059	1.23453
13.0132	1.23531
13.0204	1.23607
13.0277	1.23684
13.035	1.23761
13.0424	1.23839
13.0496	1.23917
13.057	1.23993
13.0643	1.24074
13.0715	1.24152
13.0789	1.24226
13.0862	1.24299
13.0934	1.24365
13.1007	1.24433
13.1081	1.24502
13.1155	1.24571
13.1225	1.24644
13.13	1.24724
13.1372	1.24806
13.1447	1.24891
13.1518	1.24976
13.1592	1.25049
13.1666	1.25118
13.1738	1.25184
13.1812	1.2525
13.1884	1.25311
13.1958	1.25374
13.2031	1.2544
13.2103	1.2551
13.2175	1.25588
13.2241	1.25653
13.2312	1.25722
13.2384	1.25792
13.245	1.25851
13.2523	1.25914
13.2596	1.25975
13.2667	1.26037
13.2741	1.26084
13.2815	1.26127
13.2888	1.26171
13.2961	1.26216
13.3032	1.26269
13.3106	1.26324
13.3179	1.26382
13.3253	1.26451
13.3324	1.26532
13.3399	1.26614
13.347	1.26695
13.3546	1.26778
13.362	1.26862
13.3691	1.26944
13.3764	1.27031
13.3839	1.2712
13.3912	1.27201
13.3985	1.27289
13.4057	1.27375
13.413	1.27465
13.4204	1.27555
13.4277	1.27641
13.4349	1.27723
13.4424	1.27816
13.4496	1.27909
13.4568	1.28001
13.4643	1.28093
13.4714	1.28183
13.4786	1.28279
13.4862	1.28368
13.4934	1.28439
13.5007	1.28503
13.5081	1.28566
13.5155	1.28627
13.5225	1.2869
13.5299	1.28756
13.5371	1.28824
13.5445	1.28911
13.5518	1.29003
13.5591	1.29097
13.5662	1.29194
13.5728	1.29275
13.58	1.29366
13.5874	1.29446
13.5946	1.29528
13.602	1.29609
13.6094	1.29437
13.616	1.29094
13.6236	1.28665
13.6303	1.28279
13.6372	1.27827
13.6438	1.27363
13.6509	1.26886
13.6583	1.26457
13.6657	1.2642
13.6732	1.26416
13.6804	1.26429
13.6876	1.26448
13.6948	1.26471
13.7022	1.26502
13.7095	1.26541
13.7169	1.26581
13.7241	1.26617
13.7316	1.26645
13.7388	1.26664
13.7461	1.26686
13.7535	1.26707
13.7608	1.26725
13.768	1.26743
13.7752	1.26763
13.7827	1.26782
13.79	1.26814
13.7972	1.26847
13.8045	1.26879
13.812	1.26913
13.8192	1.26931
13.8266	1.26952
13.834	1.26981
13.8411	1.27014
13.8482	1.27055
13.8558	1.27094
13.863	1.27134
13.8704	1.27194
13.8776	1.27259
13.8851	1.27312
13.8924	1.27358
13.8997	1.27378
13.9069	1.27372
13.9141	1.27369
13.9207	1.27368
13.928	1.2737
13.9349	1.27381
13.9422	1.27387
13.9497	1.27403
13.9571	1.27464
13.9643	1.2753
13.9716	1.27599
13.979	1.2767
13.9861	1.27743
13.9935	1.27834
14.0008	1.27936
14.0081	1.2803
14.0153	1.28126
14.0227	1.28226
14.0293	1.28311
14.0363	1.28412
14.0437	1.28515
14.0509	1.28618
14.0583	1.28716
14.0655	1.28813
14.0731	1.28906
14.0803	1.29001
14.0874	1.29096
14.0949	1.29181
14.1021	1.29263
14.1096	1.29356
14.1168	1.29458
14.1242	1.2956
14.1314	1.29667
14.1386	1.29774
14.1459	1.29892
14.1533	1.30016
14.1604	1.30144
14.1679	1.30267
14.1753	1.30392
14.1826	1.3052
14.1898	1.30653
14.197	1.3079
14.2044	1.30931
14.2116	1.31076
14.219	1.31222
14.2263	1.31361
14.2337	1.31497
14.2409	1.31633
14.2484	1.31764
14.2556	1.31885
14.263	1.32004
14.2701	1.32129
14.2775	1.32266
14.2847	1.32407
14.2913	1.3253
14.2984	1.32675
14.3057	1.32827
14.313	1.32978
14.3205	1.33118
14.3277	1.33252
14.335	1.33386
14.3422	1.33517
14.3497	1.3365
14.3568	1.33789
14.3642	1.33927
14.3714	1.34075
14.3788	1.34239
14.3861	1.34399
14.3935	1.34563
14.4009	1.3473
14.4079	1.34888
14.4154	1.35042
14.4225	1.35198
14.43	1.3535
14.4372	1.35505
14.4446	1.35659
14.4517	1.35814
14.4583	1.35952
14.4654	1.36117
[truncated: 630 more rows]

## Sheet: cylinder PMMA_40 1
cylinder PMMA_40 1	cylinder PMMA_40 1
Stauchung	Standardkraft
%	MPa
0	0.198986
0.000151936	0.196671
0.000298738	0.19483
0.000385518	0.193285
0.000486454	0.191948
0.000586654	0.190997
0.000542981	0.191165
0.00269399	0.192559
0.00957999	0.19423
0.0170769	0.196431
0.0244323	0.199125
0.031772	0.202228
0.0390128	0.20537
0.0460806	0.208386
0.0536295	0.211333
0.0608871	0.214195
0.0679773	0.216984
0.07534	0.219776
0.0827309	0.222543
0.0898253	0.22527
0.0972348	0.227994
0.10454	0.230733
0.111687	0.233453
0.118851	0.236215
0.126119	0.238964
0.133311	0.241699
0.140579	0.244462
0.147693	0.247235
0.154994	0.250006
0.162275	0.252779
0.16953	0.255551
0.176846	0.258356
0.183794	0.261193
0.191219	0.264069
0.198399	0.266961
0.205879	0.269894
0.213239	0.272891
0.220232	0.2759
0.227545	0.278927
0.234989	0.281978
0.242051	0.28503
0.249311	0.288128
0.256493	0.291251
0.263837	0.294365
0.271017	0.297532
0.278323	0.300697
0.285595	0.303858
0.292911	0.307046
0.30018	0.31021
0.307198	0.31336
0.314575	0.316493
0.32171	0.319609
0.328922	0.322728
0.335992	0.325874
0.343317	0.32899
0.350779	0.332109
0.358043	0.335229
0.365089	0.338353
0.372436	0.341501
0.379525	0.344639
0.386888	0.347776
0.394173	0.350955
0.401151	0.354142
0.408525	0.357327
0.415073	0.360103
0.421785	0.363343
0.429172	0.366591
0.436613	0.369874
0.444011	0.37312
0.45098	0.376416
0.458407	0.379715
0.465524	0.383008
0.472915	0.386322
0.479924	0.389642
0.48731	0.392967
0.494412	0.396344
0.501782	0.39972
0.509	0.403109
0.516341	0.406512
0.52339	0.409932
0.530631	0.413372
0.537996	0.416829
0.545183	0.420275
0.552544	0.423737
0.559719	0.427176
0.567071	0.430653
0.574296	0.434095
0.581439	0.43753
0.588884	0.440935
0.596009	0.444367
0.603381	0.447792
0.610493	0.4512
0.617879	0.454588
0.625094	0.45799
0.632185	0.461382
0.639501	0.464777
0.646808	0.468168
0.65408	0.471516
0.661417	0.474927
0.668609	0.478327
0.6757	0.481757
0.682973	0.485213
0.69009	0.48868
0.696621	0.491635
0.704055	0.49514
0.710992	0.498656
0.718193	0.502182
0.725488	0.505686
0.731986	0.508719
0.739043	0.512245
0.746034	0.515783
0.752521	0.518829
0.75951	0.522372
0.766883	0.525925
0.774243	0.529462
0.781587	0.532995
0.788791	0.536533
0.79587	0.540082
0.803212	0.543593
0.810373	0.547109
0.81773	0.550577
0.824769	0.554056
0.832174	0.557531
0.83932	0.560953
0.846613	0.564369
0.854156	0.567769
0.861167	0.571146
0.868446	0.574507
0.8757	0.577897
0.882887	0.581241
0.890199	0.584593
0.897622	0.587931
0.904613	0.591291
0.911817	0.594634
0.919122	0.597975
0.926492	0.601309
0.933698	0.604652
0.940741	0.607995
0.947236	0.610888
0.954322	0.61427
0.961437	0.617657
0.968857	0.621062
0.976213	0.624487
0.983334	0.627888
0.990357	0.6313
0.996919	0.634228
1.00406	0.637595
1.01116	0.641009
1.01858	0.644419
1.02563	0.647807
1.0329	0.651231
1.04014	0.65465
1.0476	0.658039
1.05486	0.661463
1.06206	0.66486
1.06927	0.668209
1.07668	0.671536
1.08388	0.674825
1.09086	0.678111
1.09836	0.681393
1.1056	0.684636
1.11276	0.68785
1.12007	0.69107
1.12724	0.694255
1.13461	0.697445
1.14186	0.700611
1.149	0.703771
1.15615	0.706914
1.16351	0.710041
1.17074	0.713178
1.17794	0.716338
1.18513	0.719496
1.1924	0.722663
1.19974	0.725806
1.20711	0.728955
1.2142	0.732117
1.22132	0.735281
1.22868	0.738477
1.23588	0.741679
1.2431	0.74487
1.25032	0.748109
1.25778	0.75132
1.26476	0.754574
1.2713	0.757369
1.27835	0.760581
1.28577	0.763805
1.29291	0.767028
1.30012	0.770236
1.30728	0.773436
1.31463	0.776609
1.32192	0.779765
1.32907	0.782907
1.33635	0.786018
1.34351	0.789106
1.35083	0.79217
1.35805	0.795195
1.3654	0.798207
1.3725	0.801201
1.37964	0.80417
1.38613	0.806717
1.39334	0.809642
1.40061	0.812564
1.40785	0.815501
1.41494	0.8184
1.42144	0.820883
1.4285	0.823775
1.43572	0.826673
1.44296	0.829585
1.45029	0.832471
1.45768	0.835339
1.46497	0.838252
1.47194	0.841134
1.47924	0.844012
1.48661	0.846871
1.49378	0.849744
1.50103	0.852618
1.50817	0.855505
1.51554	0.858357
1.52278	0.861219
1.53013	0.86407
1.53741	0.866967
1.5446	0.869814
1.5517	0.872677
1.55919	0.875515
1.56635	0.878351
1.57364	0.88118
1.58073	0.884031
1.58806	0.886819
1.59524	0.889582
1.60265	0.892322
1.60983	0.895057
1.6169	0.897692
1.62433	0.900344
1.63177	0.903004
1.63913	0.906002
1.64571	0.90827
1.65238	0.910498
1.65947	0.91308
1.6668	0.91567
1.67394	0.918218
1.68141	0.920707
1.68829	0.923181
1.69555	0.925657
1.70284	0.928122
1.71014	0.930578
1.71749	0.933062
1.72463	0.935445
1.73191	0.937742
1.73931	0.940029
1.74654	0.942294
1.75367	0.944546
1.76088	0.946789
1.76836	0.949012
1.77556	0.951309
1.78283	0.953682
1.7898	0.95608
1.79722	0.958447
1.8043	0.960855
1.81182	0.963238
1.81899	0.965629
1.82628	0.968031
1.83341	0.970423
1.84073	0.972805
1.84803	0.975182
1.8552	0.977542
1.86238	0.979894
1.86964	0.982222
1.87695	0.984563
1.88414	0.986875
1.89143	0.989198
1.8988	0.991486
1.90591	0.993737
1.91322	0.995955
1.92066	0.998174
1.92773	1.00033
1.93493	1.00247
1.94146	1.00428
1.94845	1.00638
1.95569	1.00847
1.96301	1.01056
1.97036	1.01266
1.97745	1.01477
1.98471	1.01688
1.99212	1.01901
1.99916	1.02115
2.00638	1.02331
2.01383	1.02546
2.02086	1.02763
2.0282	1.0298
2.03531	1.032
2.04266	1.03416
2.04998	1.03633
2.05707	1.03849
2.06421	1.04069
2.07146	1.04284
2.07877	1.04499
2.08613	1.04711
2.09333	1.04923
2.10046	1.05135
2.10782	1.05346
2.11489	1.05552
2.12226	1.05754
2.12967	1.05957
2.13674	1.06158
2.14395	1.06357
2.15121	1.06554
2.15853	1.06749
2.16574	1.06939
2.17306	1.07134
2.18039	1.07323
2.18741	1.07509
2.19394	1.07667
2.20107	1.07848
2.20826	1.08028
2.21537	1.08213
2.22263	1.08391
2.22986	1.08572
2.23729	1.08753
2.24452	1.08935
2.25178	1.09118
2.25894	1.09299
2.26616	1.09481
2.27346	1.09663
2.28073	1.09845
2.28789	1.10027
2.29525	1.10212
2.30246	1.10394
2.30972	1.10576
2.31718	1.10758
2.32435	1.10943
2.33163	1.11126
2.33876	1.11307
2.34616	1.11484
2.35332	1.11664
2.36048	1.11844
2.36766	1.12022
2.37511	1.12199
2.38244	1.12374
2.38935	1.12549
2.39583	1.12699
2.40293	1.12859
2.41023	1.13006
2.41747	1.1315
2.42487	1.13292
2.43197	1.1343
2.43925	1.13564
2.44644	1.13698
2.45366	1.13836
2.46082	1.13987
2.46829	1.14139
2.47554	1.14286
2.48279	1.14434
2.48997	1.1458
2.49721	1.14717
2.50454	1.1485
2.5116	1.14985
2.51903	1.15117
2.52606	1.15251
2.53346	1.15385
2.54056	1.15522
2.54798	1.15664
2.55519	1.15814
2.56239	1.15963
2.56948	1.16115
2.57597	1.16246
2.5831	1.16389
2.59055	1.1653
2.59772	1.16673
2.6048	1.16813
2.61223	1.16956
2.6195	1.17095
2.62655	1.17235
2.63401	1.17381
2.64111	1.1753
2.64838	1.17674
2.65577	1.17813
2.66301	1.1795
2.67027	1.18086
2.67743	1.18218
2.68479	1.18349
2.69198	1.18479
2.69934	1.18611
2.70628	1.18739
2.71369	1.18867
2.72084	1.18993
2.72822	1.19118
2.73545	1.19246
2.74256	1.19369
2.74995	1.19487
2.75721	1.19608
2.76443	1.19729
2.77176	1.19851
2.77888	1.19972
2.78608	1.20089
2.79335	1.20205
2.80055	1.20327
2.80786	1.20451
2.81524	1.20576
2.82241	1.207
2.8296	1.20819
2.83683	1.20942
2.8443	1.21068
2.85132	1.21192
2.85872	1.21315
2.8659	1.21435
2.87307	1.21548
2.88037	1.21661
2.88755	1.21769
2.89493	1.21868
2.9022	1.21964
2.90932	1.22059
2.9165	1.22153
2.92375	1.2225
2.93099	1.22342
2.93823	1.22433
2.94563	1.2253
2.9528	1.22628
2.9599	1.22722
2.9673	1.22808
2.9746	1.22893
2.98168	1.22984
2.98908	1.23073
2.99622	1.23157
3.00361	1.23238
3.01081	1.23321
3.01814	1.23408
3.02523	1.23492
3.03252	1.23569
3.03979	1.23649
3.04718	1.23729
3.05426	1.23807
3.06163	1.23887
3.06873	1.2396
3.07589	1.24033
3.08314	1.24108
3.09041	1.24181
3.09771	1.24255
3.105	1.24333
3.11226	1.24405
3.11947	1.24482
3.1268	1.24561
3.13396	1.24637
3.14113	1.2471
3.1485	1.24739
3.15589	1.24726
3.16319	1.24709
3.17044	1.24686
3.17753	1.24662
3.18472	1.24637
3.19202	1.2461
3.19926	1.24616
3.20665	1.24669
3.21372	1.24725
3.22095	1.24782
3.22824	1.24836
3.23557	1.24892
3.24289	1.2495
3.24991	1.25007
3.25721	1.2506
3.26468	1.25115
3.27184	1.25171
3.27882	1.25226
3.28622	1.25279
3.29358	1.25333
3.30083	1.2539
3.30803	1.2545
3.31513	1.25509
3.32164	1.25559
3.32879	1.25622
3.33609	1.25686
3.34328	1.25756
3.35044	1.25823
3.35773	1.25896
3.36496	1.25973
3.37206	1.26054
3.37941	1.26136
3.38662	1.26225
3.39395	1.26311
3.40107	1.264
3.40863	1.26491
3.41556	1.26582
3.42308	1.26676
3.4301	1.26777
3.43722	1.26876
3.44465	1.26981
3.45192	1.27082
3.45928	1.27183
3.46657	1.27283
3.47369	1.27382
3.48093	1.27479
3.48809	1.27577
3.49539	1.27672
3.5027	1.27771
3.51007	1.27873
3.51712	1.27976
3.52447	1.2808
3.53169	1.28181
3.53881	1.28279
3.54624	1.2838
3.55344	1.28482
3.56048	1.28587
3.56773	1.2869
3.57506	1.28791
3.58239	1.28896
3.58973	1.29006
3.59679	1.29119
3.60411	1.29233
3.61129	1.29331
3.61881	1.29426
3.62593	1.29525
3.63334	1.29625
3.64031	1.29728
3.64743	1.29832
3.65486	1.29938
3.66205	1.30062
3.66935	1.30195
3.6765	1.30331
3.68388	1.3047
3.69122	1.30609
3.69829	1.30748
3.70565	1.30884
3.71271	1.31019
3.72011	1.31152
3.72716	1.31286
3.73465	1.31418
3.74168	1.3155
3.74896	1.3168
3.7563	1.31808
3.76362	1.31939
3.77075	1.32069
3.77792	1.32197
3.78526	1.32323
3.79243	1.32447
3.79964	1.32565
3.80704	1.32686
3.81429	1.32804
3.82144	1.3292
3.82867	1.33038
3.836	1.33157
3.84316	1.33276
3.85035	1.33403
3.85766	1.33531
3.86481	1.3366
3.87232	1.33789
3.8795	1.33921
3.88681	1.34057
3.89374	1.34188
3.90103	1.3432
3.90841	1.3445
3.91555	1.34581
3.92302	1.34715
3.92995	1.34847
3.93725	1.34976
3.94451	1.3511
3.95179	1.35241
3.95914	1.35375
3.96651	1.35505
3.97348	1.35635
3.98092	1.35765
3.98785	1.35892
3.99531	1.36016
4.00268	1.3614
4.00997	1.36264
4.01702	1.36387
4.02434	1.36509
4.03176	1.36627
4.03879	1.36745
4.04617	1.36862
4.05342	1.36978
4.06065	1.37091
4.06782	1.37206
4.07535	1.37318
4.08234	1.37426
4.08969	1.37535
4.09706	1.37646
4.10431	1.37755
4.11144	1.37856
4.11869	1.37955
4.12596	1.38052
4.13325	1.38154
4.14046	1.3826
4.14768	1.38365
4.15489	1.38474
4.16214	1.3859
4.16948	1.38707
4.17675	1.38827
4.18396	1.38941
4.19108	1.39052
4.19853	1.39161
4.20571	1.39271
4.21272	1.39381
4.22011	1.39491
4.22736	1.39599
4.23461	1.39712
4.24173	1.39827
4.24913	1.39942
4.25647	1.4005
4.26363	1.40158
4.2709	1.40263
4.27804	1.40361
4.28544	1.40456
4.29265	1.4055
4.29973	1.40641
4.307	1.4073
4.31452	1.40821
4.32159	1.4091
4.32888	1.41003
4.33621	1.41095
4.34331	1.41186
4.35056	1.41278
4.35788	1.41371
4.36506	1.41461
4.37247	1.41551
4.37973	1.41637
4.38699	1.41724
4.39412	1.41809
4.40125	1.41894
4.40868	1.41981
4.41592	1.42068
4.42311	1.42158
4.4304	1.42251
4.43761	1.42346
4.44498	1.42443
4.4521	1.42542
4.4593	1.42636
4.46668	1.4273
4.47407	1.42817
4.48117	1.42903
4.48839	1.42988
4.4956	1.43071
4.50295	1.43151
4.51003	1.43233
4.51743	1.43315
4.52468	1.43396
4.532	1.43468
4.53929	1.43534
4.54635	1.43595
4.55366	1.43656
4.56086	1.43711
4.56809	1.43766
4.57521	1.43821
4.58248	1.43876
4.58988	1.43935
4.59726	1.43993
4.60438	1.44049
4.61151	1.44108
4.61874	1.44158
4.62609	1.44208
4.63341	1.44259
4.64048	1.44311
4.6477	1.44363
4.65507	1.44417
4.66193	1.44468
4.66844	1.44513
4.67575	1.44568
4.68293	1.44623
4.69011	1.44679
4.69747	1.44736
4.70458	1.44793
4.7118	1.44851
4.7191	1.4491
4.72642	1.44971
4.73355	1.45035
4.74089	1.45101
4.74803	1.45165
4.7555	1.45227
4.76275	1.45292
4.76988	1.45356
4.777	1.45413
4.7843	1.45467
4.7916	1.45521
4.79885	1.45576
4.80609	1.4563
4.81349	1.45681
4.82065	1.45731
4.82783	1.45782
4.83523	1.45834
4.84242	1.45884
4.84962	1.45932
4.8568	1.45974
4.86422	1.46013
4.87146	1.46051
4.87859	1.46088
4.88585	1.46122
4.89328	1.46154
4.90037	1.46185
4.90778	1.4622
4.91504	1.46258
4.9221	1.46298
4.92935	1.46342
4.93668	1.46387
4.94399	1.46427
4.95131	1.46468
4.95835	1.46511
4.96578	1.4655
4.97306	1.46584
4.98037	1.46608
4.98735	1.46632
4.99456	1.46656
5.00109	1.46679
5.00829	1.46704
5.01537	1.4673
5.02263	1.46754
5.02997	1.46788
5.03726	1.46824
5.04436	1.46864
5.05155	1.46902
5.05899	1.46943
5.0661	1.46984
5.07324	1.47027
5.08065	1.47076
5.08784	1.47123
5.09498	1.47172
5.10237	1.47223
5.1097	1.4727
5.11682	1.47316
5.12422	1.47358
5.13134	1.47399
5.13864	1.47436
5.1459	1.47471
5.15334	1.47501
5.16033	1.47534
5.16749	1.47563
5.17493	1.47596
5.18221	1.47626
5.18955	1.47657
5.19652	1.47692
5.20404	1.47729
5.21114	1.47768
5.21821	1.47809
5.22556	1.47851
5.23298	1.47894
5.24006	1.47941
5.24723	1.47987
5.2547	1.48034
5.26193	1.48077
5.26899	1.48123
5.27627	1.48171
5.28346	1.48217
5.29065	1.48258
5.298	1.48298
5.30528	1.48332
5.31258	1.48366
5.31973	1.48397
5.32706	1.48421
5.33434	1.48444
5.34173	1.48464
5.34875	1.48487
5.35606	1.48509
5.36328	1.48526
5.36976	1.48537
5.3767	1.48554
5.38409	1.48569
5.39124	1.48581
5.39862	1.48587
5.40582	1.48593
5.41306	1.48599
5.42017	1.48602
5.42756	1.48604
5.43478	1.48607
5.44193	1.48614
5.44915	1.48618
5.45646	1.48626
5.46375	1.48632
5.47103	1.48634
5.47818	1.48637
5.48549	1.48641
5.49265	1.48642
5.4998	1.48648
5.50702	1.48654
5.5144	1.48663
5.52161	1.48684
5.52894	1.48704
5.53611	1.48725
5.54335	1.48748
5.55066	1.4877
5.55802	1.48796
5.56515	1.4882
5.5721	1.48847
5.57871	1.48869
5.58571	1.48898
5.59305	1.48926
5.60021	1.48956
5.60757	1.48984
5.61485	1.49014
5.622	1.4904
5.62924	1.49059
5.63662	1.49077
5.64373	1.49095
5.65091	1.49114
5.65826	1.49133
5.66554	1.49151
5.67284	1.49171
5.68019	1.49199
5.6872	1.49227
5.69456	1.49254
5.70162	1.49283
5.70894	1.49311
5.71616	1.49339
5.72352	1.49365
5.73	1.49389
5.73719	1.49419
5.74425	1.49448
5.7514	1.49477
5.75883	1.49505
5.76609	1.49539
5.7731	1.49573
5.78036	1.49611
5.78773	1.49648
5.79502	1.49688
5.8022	1.4973
5.80973	1.49775
5.81686	1.49817
5.82407	1.49859
5.83127	1.49899
5.83859	1.49937
5.84593	1.49979
5.85299	1.50021
5.86028	1.50059
5.86767	1.50095
5.86862	1.501
5.87906	1.50152
5.88931	1.50193
5.89973	1.50207
5.91017	1.5022
5.92003	1.50232
5.93078	1.50239
5.94097	1.5025
5.95135	1.50278
5.96182	1.503
5.97205	1.50323
5.98237	1.50343
5.99295	1.50363
6.00309	1.50385
6.01353	1.50407
6.02383	1.5043
6.03411	1.50456
6.04445	1.50486
6.055	1.50512
6.06533	1.50538
6.07562	1.50566
6.08585	1.50592
6.09645	1.50618
6.10678	1.50642
6.11728	1.50667
6.1275	1.50688
6.13786	1.50709
6.14822	1.50729
6.15849	1.50757
6.16886	1.50786
6.17923	1.50815
6.18959	1.50844
6.19997	1.5087
6.21027	1.50892
6.2205	1.50911
6.23102	1.50934
6.24131	1.50956
6.25176	1.5098
6.2621	1.51009
6.27249	1.51043
6.28285	1.51076
6.29281	1.51119
6.30338	1.51168
6.3138	1.51219
6.32423	1.51277
6.33445	1.51338
6.34482	1.514
6.35509	1.51464
6.36543	1.51527
6.37583	1.51588
6.38604	1.5165
6.39647	1.51714
6.40688	1.51774
6.41741	1.51833
6.4275	1.51892
6.43788	1.51939
6.44837	1.51981
6.45865	1.52022
6.46897	1.52061
6.47948	1.52096
6.48976	1.52133
6.50003	1.52172
6.5103	1.52211
6.5208	1.52252
6.53112	1.52292
6.54151	1.52339
6.55159	1.52387
6.56219	1.52437
6.57246	1.52483
6.58287	1.52536
6.59323	1.5259
6.60367	1.52643
6.61409	1.52699
6.62436	1.52757
6.635	1.52806
6.64507	1.52851
6.65539	1.52897
6.66585	1.52939
6.67624	1.52978
6.68658	1.53025
6.69674	1.53069
6.70723	1.5311
6.71764	1.53151
6.72772	1.53191
6.73828	1.53232
6.74854	1.53271
6.75899	1.53312
6.76931	1.53352
6.77979	1.53396
6.79006	1.53439
6.80033	1.53487
6.81087	1.5354
6.82097	1.53598
6.8314	1.53663
6.8419	1.53733
6.8521	1.53807
6.86237	1.53882
6.87277	1.53956
6.88346	1.54026
6.89372	1.54097
6.90384	1.5417
6.91441	1.5424
6.92478	1.5431
6.93486	1.54378
6.9454	1.54443
6.95586	1.54507
6.96618	1.54569
6.9766	1.54624
6.9869	1.54682
6.99694	1.54735
7.00752	1.54784
7.0179	1.54832
7.02821	1.54886
7.03842	1.54938
7.04912	1.54985
7.05929	1.55033
7.06959	1.55086
7.0799	1.55136
7.09047	1.55189
7.10057	1.55248
7.11094	1.5531
7.12144	1.55374
7.13168	1.55441
7.14216	1.55504
7.15261	1.55571
7.16279	1.5564
7.173	1.55713
7.18346	1.55786
7.19382	1.5586
7.20407	1.55934
7.2144	1.56001
7.22487	1.56051
7.2352	1.5609
7.24544	1.56105
7.25586	1.5611
7.26612	1.56111
7.27662	1.56119
7.28701	1.56129
7.29748	1.56163
7.30763	1.56199
7.3181	1.56239
7.32835	1.56278
7.33859	1.56324
7.34907	1.56369
7.35948	1.5642
7.3698	1.56473
7.3801	1.56499
7.39054	1.56509
7.40088	1.56511
7.41122	1.56501
7.42168	1.56488
7.4319	1.56506
7.44219	1.56538
7.45273	1.56574
7.46303	1.56616
7.47335	1.56662
7.48373	1.56702
7.49422	1.56741
7.50456	1.56785
7.51469	1.56829
7.52515	1.56868
7.53555	1.56913
7.54585	1.56957
7.55642	1.56991
7.56668	1.57024
7.57691	1.57056
7.58743	1.57082
7.59767	1.57109
7.60784	1.57143
7.61843	1.57177
7.62867	1.57217
7.63906	1.57262
7.64958	1.5731
7.6598	1.57358
7.67008	1.57406
7.68067	1.57458
7.69085	1.57507
7.70141	1.57562
7.71148	1.57615
7.72215	1.57672
7.7322	1.57725
7.7426	1.57781
7.75306	1.57827
7.76337	1.57873
7.77358	1.57913
7.784	1.57947
7.79442	1.57975
7.80457	1.57994
7.81511	1.58009
7.82541	1.5802
7.83594	1.58015
7.84651	1.57986
7.85664	1.5792
7.86695	1.57796
7.87741	1.57619
7.88057	1.57559
7.89091	1.57262
7.90142	1.56843
7.91157	1.5684
7.92051	1.58135
7.93683	1.60149
7.97973	1.62188
8.02527	1.64282
8.07412	1.6669
8.11433	1.68764
8.15517	1.70963
8.19603	1.73195
8.23726	1.75376
8.27885	1.77468
8.33116	1.79928
8.38366	1.82205
8.43608	1.84307
8.4984	1.86587
8.57106	1.88808
8.64396	1.90704
8.71665	1.92379
8.7899	1.93781
8.86214	1.94983
8.93393	1.96033
9.00599	1.96805
9.07886	1.9732
9.15216	1.97481
9.22565	1.97251
9.29878	1.96752
9.37123	1.96177
9.44327	1.95557
9.5149	1.95018
9.58694	1.94754
9.65919	1.94861
9.7315	1.95338
9.8036	1.9614
9.87576	1.97014
9.94817	1.97984
10.0205	1.99053
10.0932	2.00196
10.1661	2.01394
10.238	2.02656
10.3107	2.03884
10.3833	2.05182
10.4561	2.06531
10.5288	2.07829
10.6014	2.08952
10.6733	2.09999
10.7457	2.11031
10.8177	2.12118
10.8898	2.13226
10.9628	2.1431
11.0354	2.1542
11.108	2.16687
11.1806	2.17992
11.2535	2.1926
11.3262	2.20464
11.3989	2.21585
11.4713	2.22494
11.5434	2.22998
11.6162	2.23124
11.6891	2.23139
11.7617	2.2309
11.8338	2.23031
11.9058	2.22934
11.9788	2.22865
12.0515	2.23094
12.1242	2.23666
12.1963	2.24329
12.2687	2.25024
12.3408	2.25718
12.4127	2.26475
12.4847	2.27322
12.557	2.28219
12.6299	2.29163
12.7031	2.30106
12.7758	2.31068
12.8482	2.321
12.9208	2.3316
12.9931	2.34193
13.0658	2.35087
13.1385	2.35898
13.2107	2.36624
13.2828	2.37257
13.3548	2.37773
13.4277	2.38154
13.5007	2.38409
13.5739	2.38241
13.647	2.37897
13.72	2.37344
13.7929	2.36538
13.8648	2.35466
13.937	2.34347
14.0094	2.33227
14.0812	2.32195
14.1534	2.31444
14.2255	2.30964
14.298	2.30583
14.3698	2.30618
14.443	2.30846
14.5153	2.31217
14.5872	2.31957
14.6595	2.3281
14.7324	2.33627
14.8048	2.34726
14.8777	2.35826
14.9498	2.36933
15.0215	2.38007
15.0939	2.38942
15.1666	2.39685
15.2402	2.40397
15.3129	2.4105
15.3853	2.41533
15.4573	2.41921
15.5304	2.42221
15.6031	2.42602
15.6754	2.43102
15.7479	2.43691
15.8194	2.44229
15.8916	2.44653
15.9641	2.45169
16.0368	2.45802
16.1093	2.46539
16.1814	2.47341
16.2542	2.4816
16.3267	2.49094
16.3994	2.50338
16.472	2.51248
16.545	2.51903
16.618	2.52448
16.6905	2.52788
16.7624	2.52734
16.8341	2.52504
16.9072	2.52204
16.9798	2.52259
17.0518	2.52684
17.1238	2.53304
17.196	2.542
17.2688	2.55646
17.341	2.57346
17.414	2.59253
17.4859	2.61261
17.5576	2.63301
17.6301	2.64799
17.7033	2.65995
17.7766	2.6716
17.85	2.68318
17.9212	2.69483
17.9929	2.70663
18.0657	2.7187
18.1384	2.73546
18.2105	2.75649
18.2832	2.77815
18.3553	2.79952
18.4277	2.82
18.4997	2.84009
18.5723	2.8597
18.6449	2.87917
18.7179	2.89842
18.79	2.91754
18.8625	2.93734
18.9352	2.95799
19.0078	2.97907
19.0804	3.00048
19.1532	3.02192
19.2249	3.04307
19.2969	3.06436
19.369	3.08532
19.4415	3.10569
19.5146	3.1254
19.5875	3.14483
19.6602	3.16399
19.7327	3.18297
19.8055	3.20153
19.8781	3.21953
19.9507	3.23724
20.0228	3.25469
20.0946	3.27169
20.1669	3.28808
20.2392	3.3035
20.3121	3.31801
20.3851	3.33158
20.458	3.34339
20.5311	3.35269
20.6039	3.36049
20.6769	3.36703
20.7488	3.37282
20.8209	3.37759
20.8932	3.38229
20.9653	3.38816
21.0371	3.39633
21.1092	3.40586
21.1818	3.41645
21.2551	3.42806
21.3281	3.44074
21.4004	3.45446
21.4727	3.46858
21.5451	3.48254
21.618	3.48911
21.6917	3.49098
21.7645	3.49304
21.8371	3.49538
21.9073	3.49784
21.9788	3.50088
22.0519	3.50184
22.1256	3.50052
22.1989	3.50382
22.2724	3.50644
22.3445	3.50855
22.4152	3.51048
22.4871	3.51235
22.5597	3.51588
22.6316	3.52897
22.704	3.54448
22.776	3.56125
22.8486	3.57871
22.9212	3.59645
22.9944	3.61391
23.0663	3.63106
23.1389	3.64826
23.2114	3.66514
23.2841	3.68252
23.3568	3.70016
23.4294	3.71767
23.5015	3.73516
23.5735	3.7529
23.6456	3.77062
23.718	3.78822
23.7911	3.80559
23.8637	3.82274
23.9362	3.83987
24.0087	3.85666
24.0818	3.87251
24.1544	3.88749
24.2272	3.90159
24.2997	3.91515
24.3715	3.92831
24.4437	3.94137
24.5158	3.95408
24.5882	3.96712
24.6611	3.98071
24.7337	3.99371
24.8069	4.0023
24.88	4.01007
24.9531	4.01777
25.0251	4.02537
25.0968	4.03308
25.1691	4.04065
25.2412	4.04938
25.3129	4.06401
25.3848	4.08047
25.4574	4.09817
25.5306	4.11717
25.6035	4.13703
25.6759	4.15805
25.7482	4.17952
25.8208	4.20079
25.8936	4.22171
25.9665	4.24221
26.0382	4.26186
26.11	4.28089
26.1823	4.2995
26.2551	4.31778
26.3278	4.3362
26.4006	4.35453
26.4732	4.37285
26.546	4.39188
26.6185	4.41093
26.6909	4.42951
26.7634	4.4473
26.8358	4.46432
26.9079	4.48094
26.98	4.49741
27.0522	4.51373
27.1246	4.52998
27.1974	4.5465
27.2708	4.56386
27.3427	4.58216
27.4152	4.60099
27.4875	4.62025
27.5604	4.6389
27.633	4.65768
27.7057	4.67675
27.7775	4.69614
27.8492	4.7161
27.9212	4.73622
27.9938	4.75619
28.0673	4.77727
28.1398	4.79955
28.2123	4.82226
28.2848	4.84445
28.3576	4.86572
28.4302	4.88734
28.5028	4.90959
28.5747	4.93206
28.6464	4.95486
28.7188	4.97796
28.7808	4.99796
28.8429	5.01915
28.9054	5.04052
28.968	5.06191
29.0303	5.08309
29.0926	5.10411
29.1547	5.12489
29.217	5.14521
29.2892	5.16834
29.3619	5.19049
29.4343	5.21194
29.5065	5.23278
29.5783	5.25263
29.6508	5.2716
29.7239	5.28995
29.7971	5.30793
29.8696	5.32553
29.9419	5.34259
30.0145	5.35907
30.0869	5.37504
30.1598	5.39044
30.2324	5.40555
30.3043	5.42014
30.3762	5.43398
30.4485	5.44745
30.5215	5.4608
30.5941	5.4744
30.6667	5.48796
30.7392	5.50133
30.8118	5.51504
30.8843	5.52915
30.9565	5.54302
31.0293	5.55638
31.1017	5.56947
31.1739	5.58236
31.2462	5.595
31.3184	5.6075
31.3909	5.61958
31.4636	5.6312
31.5369	5.64264
31.6091	5.65377
31.6816	5.66455
31.7543	5.67528
31.8268	5.68601
31.8995	5.69752
31.9719	5.70946
32.0436	5.72303
32.1155	5.73788
32.1874	5.75389
32.2601	5.77037
32.3332	5.78737
32.4059	5.8047
32.4783	5.82107
32.5511	5.83557
32.6244	5.84924
32.6972	5.86236
32.7694	5.87468
32.8412	5.88627
32.9131	5.89753
32.9854	5.90945
33.0575	5.92304
33.1301	5.93717
33.2031	5.95111
33.2759	5.96539
33.3488	5.97967
33.4215	5.99387
33.494	6.00771
33.5664	6.02078
33.6389	6.03299
33.711	6.04553
33.7831	6.05817
33.8547	6.07068
33.9271	6.08291
34.0003	6.09544
34.0735	6.10846
34.146	6.12134
34.2184	6.13399
34.2912	6.14624
34.3635	6.15813
34.4363	6.16955
34.5087	6.18047
34.5805	6.19089
34.6524	6.20081
34.7249	6.21044
34.7978	6.22
34.8705	6.22917
34.9435	6.23742
35.0162	6.24508
35.0889	6.25238
35.1613	6.25914
35.2334	6.2651
35.3061	6.27052
35.3784	6.27551
35.4504	6.2807
35.523	6.2858
35.5951	6.29091
35.6677	6.29586
35.7405	6.30054
35.8137	6.30501
35.8858	6.30943
35.9582	6.3134
36.0307	6.31665
36.1033	6.31919
36.1762	6.3216
36.2489	6.32366
36.3206	6.32557
36.3929	6.32764
36.4649	6.32979
36.5376	6.33161
36.6107	6.33344
36.6833	6.3354
36.7558	6.3371
36.8282	6.33801
36.9012	6.3381
36.9737	6.33773
37.0465	6.33704
37.1185	6.3353
37.1905	6.33318
37.2631	6.3311
37.3351	6.32884
37.4077	6.32661
37.4804	6.32438
37.553	6.32214
37.6257	6.32012
37.6983	6.31815
37.7711	6.31617
37.8432	6.31422
37.9161	6.31035
37.9886	6.30524
38.061	6.30027
38.1333	6.29578
38.2046	6.2913
38.277	6.2871
38.3502	6.28352
38.423	6.28176
38.4954	6.28219
38.5679	6.28382
38.6405	6.28575
38.7129	6.28775
38.7859	6.29024
38.8579	6.29288
38.9296	6.29547
39.0016	6.2981
39.0742	6.30083
39.1469	6.30409
39.2196	6.30795
39.2921	6.31212
39.3648	6.31709
39.4375	6.32307
39.51	6.32806
39.5824	6.33111
39.6554	6.33386
39.7276	6.3364
39.7995	6.33876
39.8715	6.33832
39.944	6.33631
40.0171	6.33388
40.0905	6.33318
40.1628	6.33327
40.2345	6.33376
40.3068	6.33419
40.3796	6.33677
40.4522	6.34094
40.5249	6.34647
40.597	6.35148
40.6687	6.35667
40.7411	6.36229
40.8131	6.36811
40.8859	6.37438
40.959	6.38118
41.0315	6.38854
41.1039	6.39736
41.1767	6.40665
41.2493	6.41644
41.3216	6.42655
41.394	6.4369
41.4657	6.44764
41.5378	6.45925
41.6101	6.47133
41.6825	6.48325
41.7553	6.49516
41.8281	6.50742
41.9011	6.51916
41.9738	6.53035
42.0465	6.54084
42.119	6.54976
42.1913	6.55777
42.2639	6.56498
42.3362	6.57151
42.408	6.57826
42.4799	6.58493
42.5525	6.59165
42.6256	6.59951
42.6986	6.60809
42.7712	6.61684
42.8434	6.62632
42.916	6.63573
42.9882	6.64486
43.0611	6.654
43.1334	6.66073
43.2055	6.66679
43.2777	6.67286
43.3503	6.67918
43.4227	6.68645
43.4951	6.69451
43.5678	6.70292
43.6402	6.71398
43.7129	6.72676
43.7854	6.74019
43.8575	6.75373
43.9302	6.7678
44.0024	6.78206
44.0746	6.79603
44.1469	6.8103
44.2194	6.82473
44.2919	6.83885
44.3646	6.85283
44.4376	6.86684
44.5098	6.88024
44.582	6.89332
44.6549	6.90589
44.7277	6.91832
44.8005	6.93134
44.8726	6.94427
44.9443	6.95698
45.0166	6.97048
45.0888	6.98456
45.1615	6.99845
45.2346	7.0113
45.3073	7.02296
45.3798	7.03387
45.4527	7.04386
45.5256	7.05295
45.598	7.06144
45.6705	7.06926
45.7425	7.07647
45.8146	7.08354
45.8871	7.09016
45.9593	7.09562
46.0322	7.09828
46.1053	7.09785
46.1784	7.09476
46.252	7.08589
46.3245	7.07686
46.3969	7.06802
46.469	7.05984
46.5404	7.05375
46.6123	7.05217
46.6844	7.05263
46.7559	7.05961
46.8283	7.06814
46.9016	7.0768
46.9746	7.08611
47.0472	7.09602
47.1197	7.10661
47.1919	7.11849
47.264	7.13137
47.3369	7.14529
47.4093	7.16114
47.481	7.17788
47.5529	7.19393
47.6251	7.21007
47.6981	7.22653
47.7708	7.2438
47.8434	7.26053
47.9159	7.27718
47.9888	7.29413
48.0615	7.31216
48.1337	7.32971
48.2062	7.34753
48.2784	7.36525
48.3501	7.3836
48.4225	7.40232
48.4947	7.42151
48.5674	7.44096
48.641	7.45087
48.7152	7.45343
48.7886	7.45369
48.8622	7.45197
48.9326	7.44843
49.0037	7.4436
49.0765	7.43817
49.1489	7.43961
49.2205	7.44919
49.2927	7.46172
49.3648	7.47577
49.4374	7.49013
49.5104	7.50447
49.5834	7.51888
49.656	7.53298
49.7285	7.54577
49.8017	7.55445
49.8745	7.55792
49.9478	7.55715
50.0101	7.55202
50.0823	7.54458
50.1544	7.53553
50.217	7.51047
50.2487	7.49
50.2806	7.4654
50.3131	7.43717
50.3352	7.41628
50.3571	7.39381
50.3792	7.37081
50.3982	7.34668
50.4035	7.3341
50.4064	7.32121

## Sheet: cylinder PMMA_40 2
cylinder PMMA_40 2	cylinder PMMA_40 2
Stauchung	Standardkraft
%	MPa
0	0.203395
0.00015302	0.201462
0.000234675	0.199857
0.000344813	0.198484
0.000424257	0.197292
0.000507427	0.196647
0.000478111	0.197259
0.00516978	0.199118
0.0121708	0.201128
0.0187033	0.203297
0.0259836	0.206344
0.0333948	0.209744
0.0404478	0.213161
0.0478324	0.216504
0.0550977	0.219803
0.0625728	0.223069
0.069786	0.226328
0.0769023	0.229543
0.0842446	0.232753
0.0907582	0.235505
0.0977867	0.238705
0.10508	0.241932
0.11228	0.245161
0.119661	0.24842
0.12678	0.251695
0.134128	0.254967
0.141402	0.258228
0.148714	0.261527
0.155962	0.264829
0.163049	0.26815
0.170283	0.271449
0.177498	0.274759
0.184837	0.278112
0.191979	0.281487
0.19922	0.284832
0.20672	0.288196
0.213897	0.291538
0.220952	0.294907
0.228395	0.298296
0.235418	0.301684
0.242832	0.305049
0.250074	0.308467
0.257274	0.311903
0.264451	0.315355
0.271013	0.318332
0.278031	0.321821
0.285288	0.325334
0.292516	0.328904
0.299931	0.332469
0.307102	0.336047
0.314402	0.339625
0.321563	0.343225
0.32895	0.346815
0.336024	0.35041
0.343441	0.353994
0.350559	0.357577
0.357876	0.361159
0.365241	0.364768
0.372489	0.368366
0.379571	0.371988
0.386814	0.375602
0.394111	0.379232
0.401379	0.382879
0.408678	0.386534
0.415877	0.390175
0.423332	0.393809
0.430605	0.397414
0.437713	0.401008
0.445157	0.404595
0.452313	0.408163
0.459597	0.411715
0.466819	0.415269
0.474234	0.418806
0.481437	0.422327
0.488647	0.425852
0.495889	0.429375
0.503089	0.432879
0.510453	0.436374
0.517641	0.439898
0.524918	0.443399
0.53197	0.446952
0.539413	0.450495
0.546504	0.454048
0.553076	0.457101
0.56021	0.460678
0.567396	0.464246
0.574754	0.467829
0.582055	0.471399
0.589286	0.474977
0.596429	0.478563
0.603697	0.48214
0.611232	0.485735
0.61828	0.489329
0.625469	0.492935
0.632928	0.496523
0.640176	0.500127
0.647292	0.503754
0.654408	0.507389
0.661925	0.511021
0.669053	0.514643
0.676205	0.51827
0.683505	0.521923
0.690809	0.525544
0.698089	0.529155
0.705445	0.532761
0.712626	0.536347
0.720034	0.539925
0.727201	0.54348
0.734366	0.547026
0.741564	0.550526
0.748856	0.554016
0.756215	0.557473
0.763458	0.560936
0.770774	0.564402
0.777876	0.567894
0.785361	0.571375
0.792474	0.574872
0.799878	0.578363
0.807117	0.581912
0.814246	0.585457
0.821448	0.588997
0.828847	0.59256
0.83593	0.596114
0.843233	0.599695
0.850594	0.603275
0.85788	0.606839
0.865016	0.610431
0.872331	0.614021
0.879416	0.617617
0.886679	0.621195
0.894007	0.62473
0.90136	0.628252
0.908701	0.631778
0.915843	0.635283
0.923033	0.638749
0.930534	0.64222
0.937882	0.645668
0.944772	0.649134
0.952234	0.652601
0.959444	0.656026
0.966688	0.659464
0.974026	0.662924
0.981212	0.66632
0.988496	0.669695
0.995839	0.67307
1.00294	0.676437
1.01016	0.67979
1.01741	0.683122
1.02485	0.686446
1.03183	0.689798
1.03918	0.693177
1.04646	0.69657
1.05378	0.699952
1.0611	0.703359
1.06824	0.70676
1.07559	0.710172
1.08275	0.713595
1.08996	0.717017
1.09726	0.720444
1.10451	0.723885
1.11183	0.727319
1.11895	0.730783
1.12545	0.733733
1.13248	0.737177
1.13988	0.740626
1.14715	0.744073
1.15432	0.747533
1.16146	0.751004
1.16887	0.754471
1.17606	0.757942
1.1833	0.761413
1.19059	0.76487
1.19771	0.768297
1.20515	0.771686
1.21235	0.775063
1.21965	0.778424
1.22683	0.781766
1.23397	0.78507
1.24143	0.788375
1.24872	0.791642
1.25604	0.794942
1.26338	0.798208
1.2704	0.801451
1.27779	0.804679
1.2848	0.807894
1.29219	0.811103
1.29945	0.814329
1.30677	0.8175
1.31401	0.820715
1.32133	0.823931
1.32855	0.827145
1.3359	0.830365
1.34319	0.833589
1.35035	0.836827
1.35766	0.84008
1.36481	0.84334
1.37216	0.846601
1.37942	0.849844
1.38675	0.853106
1.39392	0.856376
1.40116	0.859623
1.40852	0.862853
1.41586	0.866056
1.42306	0.869256
1.43017	0.872464
1.43738	0.875664
1.44488	0.878804
1.45207	0.881935
1.45944	0.885065
1.46653	0.888168
1.47378	0.89118
1.48114	0.894222
1.48834	0.897259
1.4951	0.900275
1.50255	0.90332
1.50905	0.905917
1.51611	0.908916
1.52362	0.91196
1.5309	0.914971
1.53816	0.917915
1.54536	0.920895
1.55251	0.923834
1.55978	0.92675
1.56723	0.929678
1.57426	0.932619
1.58149	0.935557
1.58887	0.938502
1.59633	0.941455
1.60337	0.944407
1.61059	0.947389
1.61779	0.950367
1.62518	0.95332
1.63244	0.956306
1.63971	0.959288
1.64692	0.962285
1.65419	0.965241
1.66142	0.968201
1.66885	0.971135
1.67582	0.974074
1.68325	0.977001
1.69064	0.97989
1.69781	0.982766
1.7052	0.98567
1.71212	0.988541
1.71963	0.991403
1.72681	0.994263
1.73411	0.997069
1.7413	0.999882
1.74859	1.00266
1.75579	1.0054
1.76312	1.00812
1.77038	1.01082
1.77779	1.01351
1.78494	1.01616
1.79223	1.01882
1.79948	1.02145
1.80659	1.02407
1.81402	1.02666
1.82131	1.02925
1.82851	1.03182
1.83584	1.03442
1.84294	1.03701
1.85041	1.03959
1.85755	1.04221
1.8648	1.04485
1.87194	1.04752
1.87926	1.05018
1.88646	1.05286
1.8938	1.05554
1.90084	1.05821
1.9082	1.06088
1.91545	1.06359
1.92273	1.06624
1.92988	1.0689
1.93734	1.07155
1.94453	1.0742
1.95164	1.07685
1.95916	1.07948
1.96618	1.08206
1.97354	1.08462
1.9809	1.0872
1.98812	1.08976
1.99518	1.09228
2.00258	1.09478
2.0099	1.09725
2.01722	1.09969
2.02446	1.10217
2.03173	1.10457
2.03867	1.10696
2.04523	1.10899
2.05244	1.11134
2.0596	1.11366
2.0668	1.11601
2.07405	1.1183
2.0813	1.12061
2.08866	1.12294
2.09593	1.12524
2.10322	1.12756
2.11044	1.1299
2.11761	1.1322
2.12497	1.13453
2.13229	1.13683
2.1394	1.13914
2.14671	1.1415
2.15398	1.14384
2.16126	1.14618
2.16871	1.14852
2.17591	1.15088
2.18325	1.15322
2.19027	1.15557
2.19772	1.15788
2.20491	1.1602
2.21213	1.16253
2.21926	1.16486
2.22671	1.16717
2.23407	1.16945
2.24102	1.17171
2.24852	1.17394
2.25564	1.17617
2.2629	1.17834
2.27016	1.18051
2.27753	1.18263
2.2847	1.18475
2.29199	1.18686
2.2993	1.18898
2.30639	1.19108
2.31373	1.19317
2.3212	1.19524
2.32826	1.1973
2.33557	1.19937
2.34275	1.20142
2.35005	1.20349
2.35736	1.20553
2.36452	1.20758
2.37196	1.20964
2.37898	1.21172
2.3863	1.21379
2.39342	1.21588
2.3999	1.21766
2.40719	1.21974
2.41434	1.22181
2.42144	1.22391
2.42891	1.22598
2.43617	1.22803
2.44339	1.23011
2.45082	1.23215
2.45779	1.23416
2.46435	1.2359
2.47148	1.23788
2.47864	1.23987
2.48608	1.24186
2.49307	1.24382
2.50049	1.24577
2.50768	1.24771
2.51488	1.24963
2.52235	1.25153
2.5296	1.25338
2.53675	1.25524
2.54416	1.25706
2.55126	1.25884
2.55841	1.26064
2.56489	1.26215
2.57201	1.26388
2.5793	1.26563
2.58662	1.26737
2.59368	1.26907
2.60115	1.27078
2.60837	1.27247
2.61562	1.27416
2.62285	1.27586
2.63012	1.27755
2.63731	1.27923
2.64476	1.28092
2.65183	1.28262
2.65914	1.28434
2.66635	1.28607
2.67376	1.28781
2.68093	1.28954
2.68818	1.2913
2.69554	1.29305
2.70275	1.29479
2.71	1.29653
2.71713	1.29827
2.72433	1.30002
2.73155	1.30171
2.73889	1.30338
2.74623	1.30504
2.75339	1.30671
2.76075	1.30837
2.76783	1.31
2.77514	1.3116
2.78243	1.31322
2.78969	1.31486
2.79701	1.31647
2.80431	1.31808
2.8115	1.31965
2.81862	1.3212
2.82613	1.32275
2.83326	1.32429
2.84061	1.3258
2.84777	1.32731
2.85509	1.3288
2.86215	1.33029
2.8696	1.33176
2.87687	1.33324
2.88411	1.33472
2.89124	1.33623
2.89864	1.33773
2.90584	1.33925
2.91315	1.34078
2.92037	1.34233
2.92758	1.34387
2.93495	1.34541
2.94216	1.34697
2.94947	1.34852
2.95654	1.35006
2.96395	1.35162
2.97118	1.35317
2.9784	1.35473
2.98559	1.35632
2.99289	1.35787
3.00011	1.3594
3.00758	1.36093
3.01472	1.36245
3.02206	1.36395
3.02915	1.36546
3.03649	1.36691
3.04394	1.36837
3.05115	1.36984
3.05818	1.37131
3.06545	1.37274
3.07293	1.37415
3.08023	1.37551
3.08744	1.37689
3.09465	1.37823
3.10175	1.37951
3.10929	1.38075
3.11648	1.382
3.12344	1.38322
3.13088	1.38444
3.1374	1.38543
3.14429	1.38662
3.15168	1.38785
3.15874	1.38908
3.16627	1.39029
3.17356	1.39154
3.18087	1.39278
3.18792	1.39406
3.19519	1.39535
3.20172	1.39645
3.20871	1.39773
3.2161	1.39904
3.22324	1.40034
3.23061	1.40165
3.2377	1.40295
3.24497	1.40424
3.2515	1.40536
3.25856	1.40664
3.26573	1.40792
3.27301	1.40917
3.2803	1.41044
3.28751	1.41165
3.29483	1.41287
3.30214	1.41404
3.30935	1.41518
3.31666	1.41629
3.32391	1.41741
3.33113	1.4185
3.33827	1.41961
3.34553	1.42071
3.35275	1.4218
3.35926	1.42274
3.36632	1.42383
3.37353	1.42491
3.38003	1.42581
3.38705	1.4268
3.39354	1.42767
3.40068	1.42868
3.4078	1.42971
3.415	1.43075
3.4223	1.43179
3.42964	1.43285
3.4369	1.43394
3.44404	1.43507
3.45137	1.43618
3.45859	1.4373
3.46507	1.43824
3.47219	1.43935
3.47957	1.44045
3.4866	1.44158
3.49381	1.44269
3.50115	1.4438
3.50836	1.44491
3.51571	1.44604
3.52283	1.44717
3.5303	1.44832
3.5376	1.44944
3.54469	1.45058
3.55205	1.45172
3.55915	1.45285
3.56646	1.45395
3.57364	1.45505
3.58111	1.45612
3.58817	1.45721
3.5955	1.45826
3.60281	1.45927
3.61008	1.46025
3.61729	1.46123
3.62447	1.46218
3.63183	1.46311
3.63901	1.46401
3.64621	1.46487
3.6536	1.46575
3.66089	1.46658
3.66806	1.46741
3.67532	1.46823
3.68264	1.46902
3.68981	1.46982
3.69707	1.47064
3.7043	1.47146
3.71156	1.4723
3.71898	1.47307
3.72623	1.47381
3.73347	1.47458
3.74056	1.47533
3.74777	1.47611
3.75512	1.47686
3.76224	1.47768
3.76972	1.47856
3.77676	1.4795
3.78411	1.48044
3.79137	1.4814
3.79864	1.48234
3.80591	1.4833
3.81322	1.48421
3.82027	1.48511
3.82772	1.48601
3.83474	1.4869
3.84214	1.48774
3.84954	1.48857
3.85676	1.48939
3.86392	1.4902
3.87133	1.491
3.8786	1.49176
3.8858	1.4925
3.89314	1.49323
3.90041	1.49395
3.90766	1.49464
3.91488	1.49534
3.92226	1.49602
3.92936	1.49672
3.93672	1.49738
3.94406	1.49806
3.95134	1.49874
3.95846	1.49943
3.96575	1.50007
3.97204	1.50064
3.98234	1.50156
3.99272	1.50252
4.00306	1.50346
4.01344	1.50443
4.02382	1.5054
4.03425	1.50638
4.04458	1.50735
4.05499	1.50834
4.06537	1.50932
4.07565	1.51032
4.08596	1.51131
4.09641	1.5123
4.10679	1.51325
4.11712	1.5142
4.12744	1.51507
4.13796	1.51593
4.14821	1.51675
4.15863	1.51753
4.16896	1.5183
4.17942	1.51907
4.18992	1.51981
4.20006	1.52053
4.2106	1.52126
4.22095	1.52196
4.23129	1.52266
4.24152	1.5234
4.25182	1.52413
4.26236	1.52484
4.27265	1.52559
4.28297	1.52631
4.29354	1.52694
4.30375	1.52753
4.31423	1.52799
4.3248	1.52834
4.33505	1.52859
4.34533	1.52872
4.35583	1.52872
4.36611	1.52845
4.3766	1.52782
4.387	1.52695
4.39723	1.52603
4.40749	1.52513
4.41782	1.52446
4.42811	1.52416
4.43854	1.5241
4.44913	1.52418
4.45921	1.52436
4.46972	1.52463
4.48008	1.52488
4.49037	1.52515
4.50083	1.52544
4.51118	1.52576
4.52144	1.52609
4.53179	1.52649
4.5422	1.52693
4.5526	1.52738
4.56282	1.52786
4.57317	1.52835
4.58371	1.52887
4.59398	1.52938
4.60424	1.52985
4.6149	1.53028
4.62518	1.53066
4.63564	1.53091
4.64594	1.53114
4.65633	1.53136
4.66682	1.53153
4.6772	1.53165
4.6875	1.5318
4.69775	1.53193
4.70801	1.53201
4.71866	1.53209
4.72903	1.53218
4.7392	1.53228
4.74964	1.53234
4.76018	1.5324
4.77049	1.53252
4.7806	1.53266
4.79111	1.53277
4.80166	1.53293
4.81183	1.53315
4.82232	1.53332
4.83272	1.53347
4.84309	1.53365
4.85333	1.5338
4.86381	1.53393
4.87401	1.53401
4.88457	1.53395
4.89498	1.5337
4.90523	1.53332
4.91582	1.53281
4.92607	1.53212
4.93638	1.53144
4.94671	1.53077
4.95715	1.53015
4.96741	1.52952
4.97793	1.52901
4.98814	1.52854
4.99854	1.52811
5.00918	1.52767
5.01936	1.52727
5.02983	1.52686
5.04009	1.5265
5.05049	1.52616
5.06091	1.52592
5.07122	1.52572
5.08151	1.52558
5.09185	1.52547
5.10228	1.52534
5.1128	1.5251
5.123	1.52477
5.13349	1.52422
5.14395	1.52087
5.15456	1.517
5.16511	1.51281
5.17483	1.50836
5.18539	1.50336
5.196	1.50065
5.20615	1.49819
5.21647	1.49582
5.22696	1.49355
5.23721	1.49186
5.24747	1.49044
5.25799	1.48914
5.26809	1.48802
5.27856	1.48703
5.289	1.48613
5.29924	1.48539
5.30959	1.48478
5.32008	1.48427
5.33044	1.4838
5.34099	1.48343
5.35109	1.48315
5.36144	1.48294
5.37181	1.48279
5.38217	1.48276
5.39239	1.48277
5.40298	1.48279
5.41334	1.4828
5.4236	1.48287
5.4338	1.48293
5.44439	1.483
5.45466	1.48306
5.46514	1.4831
5.47556	1.48291
5.48586	1.48269
5.4963	1.48233
5.50661	1.48194
5.51706	1.48164
5.52718	1.48157
5.53748	1.48158
5.54801	1.48179
5.5585	1.48213
5.56863	1.48249
5.57918	1.48292
5.58966	1.48339
5.59996	1.48393
5.6103	1.48448
5.62074	1.48509
5.63107	1.48567
5.64129	1.48629
5.6518	1.48693
5.66206	1.4876
5.67261	1.48829
5.68293	1.48893
5.69338	1.4893
5.70381	1.48968
5.71407	1.49008
5.72446	1.49043
5.73486	1.49083
5.74523	1.49153
5.75533	1.49211
5.76597	1.49271
5.7756	1.49333
5.78638	1.49398
5.79688	1.49462
5.8074	1.49529
5.81796	1.49591
5.82804	1.49656
5.8385	1.49725
5.84873	1.49794
5.85922	1.49875
5.86962	1.49962
5.88008	1.50049
5.89027	1.50141
5.90048	1.50234
5.91104	1.5031
5.92155	1.50275
5.93181	1.50149
5.9425	1.49997
5.95263	1.49837
5.96286	1.49685
5.97328	1.49636
5.98371	1.49668
5.99426	1.49716
6.00438	1.49765
6.01473	1.49812
6.02515	1.49866
6.03539	1.49921
6.04578	1.49979
6.05631	1.50037
6.06673	1.50098
6.0769	1.50157
6.0874	1.50222
6.09759	1.50288
6.10816	1.50356
6.1185	1.50429
6.12885	1.50503
6.13912	1.50579
6.14964	1.50661
6.16006	1.50747
6.17038	1.50838
6.18055	1.50935
6.19105	1.51031
6.20134	1.5112
6.21166	1.51205
6.222	1.51284
6.23247	1.5136
6.24264	1.51429
6.25317	1.51498
6.26347	1.51566
6.27383	1.51631
6.28413	1.5169
6.29458	1.51752
6.305	1.51811
6.31528	1.51871
6.32581	1.51933
6.33595	1.51993
6.3465	1.52049
6.35683	1.52104
6.36719	1.52164
6.37753	1.52226
6.388	1.5229
6.3986	1.52363
6.40864	1.52443
6.41902	1.52526
6.42948	1.52612
6.43966	1.5271
6.45015	1.52808
6.46048	1.52906
6.47096	1.53013
6.4814	1.53126
6.49168	1.53239
6.50206	1.53359
6.51242	1.53486
6.52277	1.53611
6.53337	1.53739
6.54353	1.5387
6.55389	1.53999
6.56422	1.54126
6.57476	1.54255
6.58506	1.54377
6.59543	1.54498
6.60561	1.54616
6.61614	1.54732
6.62657	1.54841
6.63686	1.54952
6.64715	1.5506
6.65776	1.55173
6.66789	1.55287
6.67822	1.55407
6.68869	1.55534
6.69902	1.55666
6.70962	1.55798
6.71979	1.55934
6.73029	1.56067
6.74063	1.56197
6.751	1.56333
6.76125	1.56467
6.77175	1.566
6.78201	1.56735
6.79234	1.5687
6.80281	1.56997
6.81324	1.57122
6.82367	1.57242
6.83396	1.57353
6.84435	1.57456
6.85463	1.57555
6.86503	1.57646
6.87539	1.57734
6.88562	1.57826
6.89601	1.57914
6.90664	1.57996
6.91684	1.58081
6.92725	1.58165
6.93767	1.58245
6.94791	1.58332
6.95834	1.58423
6.96876	1.58513
6.97921	1.58605
6.9895	1.58697
6.99989	1.58789
7.01021	1.58881
7.02059	1.58974
7.03076	1.59071
7.04117	1.59167
7.05159	1.59263
7.06195	1.59358
7.07226	1.59449
7.0827	1.59535
7.09295	1.59614
7.10347	1.59676
7.11363	1.59733
7.12408	1.59786
7.13462	1.59829
7.14491	1.59858
7.15541	1.59894
7.16574	1.59922
7.17606	1.5995
7.18636	1.59983
7.19671	1.60033
7.20716	1.60084
7.21763	1.60142
7.22793	1.60207
7.23814	1.60277
7.24859	1.60344
7.25905	1.6042
7.26931	1.605
7.27971	1.60581
7.29003	1.60662
7.30035	1.60744
7.31083	1.60818
7.32128	1.60892
7.33165	1.60966
7.34195	1.61036
7.3526	1.61109
7.36289	1.6119
7.37305	1.6127
7.38344	1.61344
7.39385	1.61423
7.40426	1.61504
7.41472	1.61574
7.42517	1.61645
7.43524	1.61717
7.4459	1.61786
7.45604	1.61854
7.46632	1.61926
7.47687	1.61991
7.4872	1.61985
7.49759	1.61951
7.50818	1.61901
7.51834	1.61841
7.52863	1.61768
7.53915	1.61754
7.54943	1.61752
7.55983	1.61745
7.5702	1.61719
7.58101	1.6141
7.59151	1.60987
7.60196	1.60525
7.61178	1.60042
7.62203	1.59559
7.63247	1.59346
7.64289	1.59222
7.65307	1.59117
7.66358	1.59023
7.6741	1.58936
7.68436	1.58856
7.69478	1.58794
7.705	1.58704
7.71548	1.58604
7.72589	1.58498
7.7361	1.58388
7.7466	1.58278
7.75672	1.58213
7.76723	1.58141
7.77763	1.58064
7.78808	1.57995
7.7984	1.57932
7.80848	1.57876
7.81906	1.5785
7.82944	1.57849
7.83967	1.57858
7.85023	1.5787
7.86046	1.5789
7.87094	1.57914
7.88023	1.57937
7.89047	1.57966
7.90087	1.5802
7.91078	1.58727
7.91967	1.60662
7.94579	1.62783
7.99403	1.65058
8.04093	1.67254
8.09034	1.69695
8.1313	1.71815
8.1724	1.74031
8.21438	1.76236
8.25639	1.78366
8.2983	1.80399
8.35046	1.82784
8.4024	1.8499
8.45438	1.87009
8.51687	1.89189
8.58949	1.91423
8.66285	1.93251
8.73552	1.94805
8.80792	1.96035
8.88009	1.97087
8.95279	1.98033
9.02572	1.98841
9.09823	1.99578
9.17091	2.00364
9.24362	2.01198
9.31646	2.02136
9.389	2.03028
9.4615	2.03842
9.5344	2.04617
9.60703	2.05302
9.67921	2.05896
9.75184	2.0637
9.82431	2.0666
9.89708	2.06676
9.97042	2.06524
10.0439	2.06105
10.1165	2.05324
10.1892	2.03961
10.253	2.0151
10.2958	1.99379
10.3382	1.97151
10.3806	1.94947
10.4229	1.92722
10.4646	1.90486
10.5051	1.88242
10.5435	1.86046
10.5828	1.83948
10.6234	1.81953
10.6749	1.79635
10.7473	1.77516
10.8203	1.76905
10.8927	1.76807
10.9651	1.76954
11.0378	1.76777
11.111	1.76806
11.1845	1.77015
11.257	1.77412
11.3281	1.77958
11.3995	1.78594
11.4719	1.79202
11.5446	1.80173
11.6173	1.81214
11.6907	1.82284
11.7637	1.83272
11.8359	1.84152
11.9085	1.84975
11.9815	1.85785
12.0539	1.86827
12.1264	1.8788
12.1991	1.88935
12.2712	1.90064
12.343	1.91093
12.4153	1.91979
12.4883	1.92856
12.5621	1.93838
12.6351	1.94235
12.7085	1.93631
12.7822	1.92891
12.8564	1.92229
12.927	1.91741
12.9975	1.91264
13.0694	1.90801
13.1417	1.90734
13.2138	1.91775
13.2866	1.92867
13.3598	1.93837
13.4331	1.94647
13.5061	1.95381
13.5787	1.96122
13.6511	1.96896
13.7232	1.97707
13.7953	1.98532
13.8681	1.99517
13.9404	2.00747
14.0128	2.02112
14.0851	2.03463
14.1573	2.04816
14.2301	2.06253
14.3033	2.07844
14.3761	2.09573
14.4479	2.11378
14.5204	2.1323
14.5932	2.15171
14.6658	2.17187
14.7389	2.19197
14.8113	2.21193
14.8834	2.23179
14.9555	2.25147
15.0278	2.27095
15.1011	2.29019
15.174	2.30932
15.2468	2.32811
15.3191	2.34625
15.3921	2.36365
15.465	2.38055
15.5378	2.39683
15.6105	2.41279
15.6821	2.42872
15.7546	2.44501
15.8267	2.46176
15.8991	2.47873
15.972	2.49586
16.045	2.51331
16.1181	2.53057
16.1905	2.54748
16.2636	2.56292
16.3362	2.57766
16.409	2.59187
16.4816	2.60586
16.5534	2.61985
16.6257	2.63382
16.6976	2.64765
16.7704	2.66207
16.8435	2.67696
16.9167	2.6919
16.9894	2.70507
17.0624	2.7116
17.136	2.7175
17.2088	2.72352
17.2816	2.73029
17.3522	2.7379
17.4237	2.74608
17.4962	2.75481
17.5686	2.7714
17.6418	2.7891
17.7146	2.80705
17.7879	2.8176
17.861	2.82646
17.9345	2.83432
18.0077	2.83978
18.0788	2.84263
18.1516	2.84494
18.2241	2.84684
18.2958	2.85438
18.3675	2.86395
18.4398	2.87367
18.5129	2.88481
18.586	2.89832
18.6589	2.9118
18.7313	2.92487
18.8039	2.93738
18.8769	2.94915
18.9496	2.9605
19.0227	2.97185
19.0944	2.98327
19.1664	2.99503
19.2384	3.00743
19.3108	3.02031
19.384	3.03399
19.4569	3.04872
19.5297	3.06401
19.602	3.07952
19.6751	3.0949
19.7479	3.11016
19.8204	3.12534
19.8929	3.14013
19.9646	3.15461
20.0371	3.16894
20.1094	3.18293
20.182	3.1967
20.2552	3.21053
20.3281	3.22422
20.4011	3.23684
20.4737	3.24904
20.5466	3.26099
20.6195	3.26647
20.6924	3.26928
20.7655	3.27016
20.8383	3.26965
20.9093	3.26953
20.9808	3.26942
21.0536	3.26934
21.1266	3.2748
21.1996	3.28374
21.2721	3.29464
21.3445	3.3074
21.4171	3.32107
21.4893	3.33484
21.5626	3.34883
21.6348	3.36299
21.7067	3.37707
21.7789	3.39088
21.8516	3.4042
21.9248	3.41728
21.9975	3.43014
22.0705	3.44243
22.143	3.45414
22.2158	3.46539
22.2885	3.47647
22.3607	3.48721
22.4336	3.49829
22.5057	3.50986
22.578	3.52063
22.6505	3.53088
22.7233	3.54155
22.7961	3.55251
22.8689	3.5639
22.9411	3.57557
23.0134	3.58728
23.0861	3.60006
23.159	3.61411
23.2317	3.62852
23.3047	3.64297
23.3768	3.65677
23.449	3.67009
23.5214	3.68292
23.5945	3.68497
23.6691	3.67545
23.7433	3.66371
23.8175	3.65085
23.887	3.63764
23.9578	3.62428
24.0305	3.61116
24.1034	3.60567
24.176	3.61368
24.2478	3.62387
24.32	3.63533
24.3924	3.64758
24.4646	3.6602
24.5374	3.67322
24.6102	3.68668
24.6832	3.6995
24.756	3.71261
24.8289	3.72602
24.9015	3.73979
24.9738	3.75343
25.0465	3.76713
25.1187	3.7811
25.1907	3.79606
25.2626	3.81105
25.3352	3.82615
25.4084	3.84087
25.4818	3.85521
25.5545	3.8689
25.6272	3.88075
25.7002	3.89046
25.773	3.89918
25.8461	3.90748
25.9181	3.9162
25.9894	3.92565
26.0612	3.9358
26.1338	3.94774
26.2067	3.96234
26.2798	3.97741
26.3526	3.99364
26.4253	4.01025
26.4981	4.02775
26.5704	4.04588
26.6428	4.06461
26.7154	4.0838
26.7875	4.10475
26.8596	4.12588
26.9321	4.14711
27.0048	4.16785
27.0776	4.18821
27.151	4.20793
27.2238	4.22607
27.2963	4.24349
27.3689	4.25988
27.4417	4.27553
27.5142	4.29082
27.587	4.30556
27.6593	4.3195
27.7312	4.33333
27.8038	4.3462
27.8764	4.35874
27.9496	4.37106
28.0224	4.38319
28.0949	4.39535
28.1674	4.40748
28.2404	4.41944
28.3131	4.43174
28.3858	4.44381
28.4584	4.45597
28.5302	4.46825
28.6023	4.48106
28.6747	4.49418
28.7471	4.5079
28.8201	4.52234
28.8932	4.53752
28.9661	4.55258
29.0386	4.56749
29.1112	4.58225
29.1837	4.59591
29.2564	4.60812
29.3293	4.61933
29.4018	4.63012
29.4737	4.64086
29.5456	4.65071
29.6183	4.65944
29.6919	4.6683
29.765	4.678
29.8374	4.68788
29.9098	4.69788
29.9824	4.70759
30.0549	4.71735
30.128	4.7276
30.2003	4.73712
30.2723	4.74645
30.3446	4.75545
30.4173	4.76417
30.4902	4.77227
30.563	4.78
30.6358	4.78706
30.7084	4.79476
30.781	4.80257
30.8537	4.81031
30.926	4.81797
30.999	4.82604
31.071	4.8344
31.1433	4.84294
31.2159	4.85146
31.2883	4.86021
31.3609	4.86914
31.4339	4.8776
31.5069	4.88588
31.5791	4.89425
31.6518	4.9027
31.7246	4.9115
31.7973	4.92047
31.8703	4.92975
31.9425	4.93962
32.0143	4.95053
32.0865	4.96199
32.1586	4.9739
32.2317	4.98596
32.3046	4.99847
32.3775	5.01124
32.4498	5.02395
32.5228	5.03634
32.5958	5.04874
32.6684	5.06077
32.741	5.07261
32.8128	5.08435
32.885	5.09643
32.9573	5.10879
33.0295	5.12136
33.1025	5.13407
33.1756	5.14708
33.2485	5.16027
33.3213	5.17362
33.394	5.18717
33.4664	5.2012
33.5389	5.21566
33.6113	5.23082
33.6833	5.24744
33.7554	5.26532
33.8272	5.28381
33.9	5.30302
33.9733	5.32253
34.0465	5.34194
34.1193	5.36077
34.1919	5.37908
34.2648	5.39617
34.3372	5.41224
34.4102	5.42726
34.4826	5.4415
34.5543	5.4548
34.6265	5.46747
34.6998	5.47284
34.7739	5.46692
34.8479	5.46007
34.9219	5.45284
34.9927	5.44581
35.0632	5.43945
35.1355	5.43356
35.2082	5.43241
35.2809	5.44542
35.3529	5.46054
35.4251	5.47693
35.4975	5.49462
35.5698	5.51321
35.6426	5.5325
35.7156	5.55227
35.7889	5.57221
35.861	5.59212
35.9334	5.61174
36.0062	5.6307
36.0789	5.64904
36.152	5.6671
36.2243	5.68485
36.2963	5.70277
36.3685	5.72079
36.4408	5.73854
36.5141	5.75591
36.587	5.77338
36.6597	5.79078
36.7319	5.80781
36.8049	5.82401
36.8778	5.83968
36.9507	5.85522
37.0234	5.87051
37.095	5.88547
37.1674	5.90036
37.2397	5.91485
37.3123	5.92909
37.3853	5.94317
37.4582	5.95703
37.531	5.96996
37.6036	5.98229
37.6765	5.99426
37.7491	6.00597
37.8217	6.01716
37.8944	6.02814
37.9665	6.03856
38.0389	6.04573
38.1113	6.05141
38.1843	6.05627
38.2576	6.06063
38.3301	6.06458
38.4025	6.06819
38.4751	6.07183
38.5479	6.0791
38.6202	6.08758
38.6932	6.09662
38.7655	6.10669
38.8372	6.1176
38.9093	6.12865
38.9818	6.13818
39.055	6.14646
39.1282	6.15473
39.201	6.163
39.2733	6.17126
39.346	6.17954
39.4185	6.18777
39.4909	6.19702
39.5638	6.20826
39.6359	6.21979
39.7081	6.23103
39.7805	6.24232
39.8529	6.25345
39.9257	6.26438
39.9989	6.27506
40.072	6.28576
40.1442	6.29666
40.2167	6.30769
40.2895	6.31833
40.3623	6.32866
40.4352	6.33906
40.5076	6.34794
40.5795	6.35481
40.6522	6.35933
40.7248	6.36285
40.7978	6.36606
40.8706	6.36955
40.9434	6.36549
41.0164	6.35861
41.0901	6.35319
41.1638	6.34915
41.2342	6.34598
41.3061	6.34205
41.3782	6.33718
41.4504	6.33811
41.5229	6.3438
41.5953	6.34943
41.6682	6.35514
41.7412	6.36094
41.814	6.36645
41.887	6.37112
41.9599	6.37588
42.0325	6.3808
42.1048	6.38562
42.1771	6.39022
42.2493	6.39556
42.3215	6.40244
42.3933	6.41124
42.4657	6.42066
42.5389	6.43066
42.6122	6.44143
42.6851	6.45271
42.7575	6.46415
42.8301	6.47496
42.9024	6.48455
42.9755	6.4938
43.0481	6.50355
43.1199	6.51385
43.1917	6.52428
43.2641	6.53475
43.3374	6.54491
43.4103	6.55503
43.4834	6.56503
43.5561	6.57484
43.6287	6.58441
43.701	6.59389
43.7733	6.60333
43.8461	6.61386
43.9184	6.62582
43.9906	6.63847
44.063	6.65183
44.1354	6.66614
44.2079	6.6811
44.2807	6.69653
44.3539	6.71188
44.4261	6.72769
44.4986	6.74377
44.5713	6.75956
44.6442	6.7749
44.7172	6.79033
44.7896	6.80535
44.8616	6.82031
44.9338	6.83549
45.0064	6.85035
45.0789	6.86468
45.1522	6.8787
45.2249	6.89246
45.2973	6.90553
45.3702	6.91761
45.4435	6.92883
45.5162	6.93934
45.5886	6.94933
45.6608	6.95838
45.7329	6.96723
45.8053	6.97612
45.8775	6.98502
45.9503	6.9941
46.0234	7.00374
46.096	7.01351
46.1689	7.0237
46.2417	7.03418
46.3144	7.0451
46.3868	7.056
46.4597	7.06544
46.5324	7.07028
46.6048	7.07437
46.677	7.07774
46.7494	7.07997
46.8218	7.08159
46.8949	7.08299
46.9678	7.08447
47.0403	7.09084
47.1129	7.09783
47.1853	7.10476
47.2584	7.11201
47.3308	7.1197
47.4027	7.12813
47.4745	7.13701
47.5467	7.14628
47.6197	7.15469
47.6927	7.1638
47.7658	7.1731
47.8385	7.18264
47.9111	7.19222
47.9837	7.20146
48.0564	7.20989
48.1289	7.2201
48.2012	7.23034
48.2732	7.24054
48.3456	7.25076
48.4182	7.25835
48.4915	7.25723
48.5654	7.2551
48.6394	7.25295
48.7111	7.25133
48.7818	7.25031
48.8539	7.24902
48.927	7.24808
48.9999	7.25687
49.0728	7.26621
49.1447	7.27522
49.2176	7.27356
49.2904	7.26876
49.3638	7.26256
49.4378	7.25602
49.5086	7.24573
49.581	7.23587
49.6539	7.22571
49.727	7.22228
49.7987	7.22232
49.8714	7.22331
49.9439	7.22438
50.0052	7.22978
50.0775	7.23694
50.1498	7.24395
50.2224	7.25194
50.2966	7.24164
50.3507	7.21805
50.3943	7.19083
50.4273	7.16601
50.4601	7.13761
50.4765	7.11674
50.481	7.10576
50.4834	7.09439

## Sheet: cylinder PMMA_40 3
cylinder PMMA_40 3	cylinder PMMA_40 3
Stauchung	Standardkraft
%	MPa
0	0.202368
0.00010947	0.200643
0.000225491	0.199256
0.000298312	0.198124
0.000366163	0.197134
0.000411344	0.196518
0.000384073	0.196855
0.00377295	0.198132
0.0110418	0.199538
0.018362	0.201332
0.0255801	0.203516
0.0329916	0.205939
0.0404095	0.208296
0.0476321	0.210602
0.0549463	0.212842
0.0621105	0.215038
0.0694288	0.217209
0.0765728	0.219388
0.0837382	0.221545
0.0909624	0.223684
0.0982684	0.225798
0.105666	0.227929
0.112988	0.23006
0.120049	0.23219
0.1274	0.234343
0.134482	0.236493
0.141929	0.23863
0.149091	0.240788
0.156461	0.242948
0.163473	0.245102
0.170583	0.247245
0.178061	0.249378
0.18513	0.251508
0.19242	0.253659
0.199662	0.255826
0.207036	0.257973
0.214488	0.260143
0.221401	0.262349
0.228812	0.264557
0.235821	0.266793
0.243207	0.269043
0.250295	0.271318
0.257653	0.273615
0.264791	0.275922
0.272094	0.278201
0.27921	0.280495
0.286648	0.282782
0.293712	0.285059
0.300906	0.287307
0.308369	0.289562
0.315356	0.291799
0.322699	0.294052
0.329912	0.296285
0.337135	0.298533
0.344365	0.300787
0.351549	0.303062
0.358819	0.305359
0.366238	0.307692
0.373178	0.31005
0.380613	0.312441
0.387769	0.314855
0.395105	0.317297
0.40221	0.31979
0.409464	0.322279
0.416418	0.324765
0.422985	0.326907
0.430118	0.329405
0.437323	0.331892
0.443805	0.334036
0.450767	0.336545
0.458018	0.339048
0.465176	0.341573
0.472513	0.344068
0.479775	0.346605
0.487202	0.349134
0.494207	0.351685
0.501611	0.354246
0.508652	0.356815
0.516043	0.359356
0.523298	0.3619
0.530518	0.364437
0.537832	0.366997
0.545023	0.369532
0.552264	0.372044
0.559453	0.374571
0.566817	0.377088
0.574064	0.379619
0.581259	0.38214
0.588412	0.384684
0.595665	0.387258
0.602817	0.389827
0.610142	0.392395
0.617545	0.395007
0.624712	0.397643
0.631856	0.400297
0.639219	0.402979
0.646457	0.405636
0.653479	0.408327
0.660886	0.411042
0.668096	0.413771
0.675316	0.416505
0.682548	0.419239
0.689618	0.421953
0.697053	0.424684
0.704278	0.427383
0.711437	0.430082
0.718826	0.432809
0.725815	0.435522
0.733111	0.43824
0.740332	0.440991
0.746846	0.443343
0.753731	0.446109
0.761152	0.4489
0.768387	0.451669
0.775488	0.454395
0.782838	0.45715
0.790115	0.459866
0.797286	0.462577
0.804508	0.465289
0.811694	0.467974
0.818912	0.470656
0.825424	0.472978
0.832377	0.475677
0.839508	0.478382
0.846997	0.481062
0.854192	0.483746
0.861401	0.486416
0.868492	0.489107
0.875893	0.491773
0.883182	0.494437
0.890448	0.497097
0.897744	0.499795
0.904677	0.502479
0.912053	0.505181
0.919299	0.507873
0.926644	0.510583
0.933644	0.513326
0.940971	0.516065
0.948187	0.518808
0.955559	0.521556
0.962747	0.524315
0.969843	0.527071
0.977236	0.529851
0.983697	0.532206
0.990726	0.534979
0.997924	0.537749
1.00507	0.540515
1.01246	0.543268
1.01958	0.546024
1.02691	0.548748
1.03414	0.551453
1.04148	0.554142
1.04874	0.55682
1.05586	0.559504
1.06307	0.562174
1.07025	0.564826
1.07755	0.567484
1.08461	0.570137
1.0919	0.572769
1.09927	0.57539
1.10661	0.577988
1.11356	0.580573
1.12103	0.583152
1.12793	0.585727
1.1344	0.587929
1.14169	0.590527
1.14859	0.593115
1.15604	0.595721
1.16357	0.598352
1.17033	0.600966
1.17767	0.603639
1.18501	0.606312
1.19228	0.608957
1.1994	0.611644
1.20673	0.614308
1.21389	0.616956
1.22129	0.61962
1.22832	0.622282
1.23566	0.624934
1.24279	0.627597
1.25014	0.630256
1.25728	0.632904
1.26381	0.635175
1.27075	0.637857
1.27805	0.64053
1.28532	0.643178
1.29257	0.645825
1.29986	0.648452
1.30701	0.651072
1.31427	0.653677
1.32161	0.656248
1.32891	0.658777
1.33604	0.661292
1.34339	0.66381
1.35028	0.666296
1.35751	0.668738
1.36409	0.670838
1.37117	0.673285
1.37842	0.675743
1.38547	0.678192
1.39294	0.680631
1.40014	0.683072
1.40751	0.685527
1.41457	0.687997
1.42179	0.690467
1.42885	0.69296
1.43636	0.695429
1.44347	0.697918
1.45081	0.700429
1.45793	0.702961
1.46537	0.705476
1.47252	0.708004
1.47984	0.710504
1.48679	0.713017
1.49403	0.715531
1.5015	0.718057
1.50872	0.720573
1.51583	0.723096
1.52318	0.725581
1.53053	0.728069
1.5377	0.730557
1.54474	0.732991
1.55201	0.735312
1.55945	0.737603
1.56662	0.739837
1.57372	0.742066
1.58095	0.744286
1.58823	0.746472
1.59544	0.74869
1.60284	0.750963
1.60996	0.753218
1.61737	0.75549
1.62453	0.757759
1.6317	0.759998
1.63888	0.762211
1.64616	0.764409
1.65346	0.766586
1.66067	0.76881
1.66792	0.771022
1.67511	0.773234
1.68246	0.77546
1.68964	0.777705
1.69695	0.779955
1.70424	0.782239
1.71133	0.784519
1.71853	0.786797
1.72591	0.789082
1.73295	0.791355
1.74034	0.793598
1.74759	0.795856
1.75496	0.798069
1.76197	0.800277
1.76924	0.802489
1.77643	0.804722
1.78359	0.806965
1.79093	0.80925
1.79808	0.811523
1.80537	0.813808
1.8126	0.816087
1.8199	0.818329
1.8272	0.820568
1.83452	0.822764
1.84154	0.824943
1.84887	0.827091
1.85613	0.829224
1.86356	0.831339
1.87066	0.833474
1.87773	0.835545
1.88516	0.837623
1.89245	0.839678
1.89949	0.841764
1.90675	0.843831
1.91391	0.845881
1.92131	0.847928
1.92852	0.850004
1.93568	0.852086
1.94281	0.854199
1.95024	0.856297
1.95734	0.858384
1.96467	0.860485
1.97115	0.86229
1.97797	0.864406
1.98527	0.866538
1.99244	0.868661
1.99983	0.870743
2.00701	0.872877
2.01436	0.874985
2.0214	0.877097
2.02792	0.87888
2.03505	0.880932
2.04238	0.882979
2.04948	0.885056
2.0567	0.8871
2.06388	0.889129
2.07124	0.89116
2.07856	0.893188
2.08563	0.895203
2.09294	0.89718
2.10007	0.899134
2.10738	0.901002
2.11462	0.902825
2.12193	0.904601
2.12908	0.906327
2.13616	0.90802
2.14364	0.909725
2.15091	0.911411
2.15807	0.913142
2.16544	0.914898
2.17245	0.916664
2.17984	0.918444
2.18686	0.920242
2.19412	0.922037
2.20137	0.923835
2.20872	0.925615
2.21599	0.927402
2.2233	0.929231
2.23036	0.931071
2.23761	0.932917
2.24492	0.934745
2.25215	0.936572
2.25941	0.938416
2.26651	0.940278
2.27386	0.942118
2.28107	0.943951
2.28842	0.945796
2.29565	0.947656
2.30288	0.949502
2.30995	0.951322
2.31744	0.953044
2.32456	0.954751
2.33187	0.956457
2.339	0.958144
2.34626	0.959785
2.35339	0.961407
2.36082	0.96302
2.36801	0.964762
2.37504	0.966427
2.3825	0.968106
2.38978	0.969782
2.39647	0.97145
2.40379	0.973137
2.41045	0.974563
2.41757	0.976224
2.42481	0.977856
2.43205	0.979492
2.43951	0.9811
2.44633	0.982715
2.45368	0.984335
2.46108	0.985948
2.46816	0.987556
2.47553	0.989191
2.48267	0.990846
2.48995	0.992492
2.4973	0.994131
2.50441	0.995804
2.51169	0.997478
2.51877	0.99913
2.52622	1.0008
2.53334	1.00246
2.54068	1.00412
2.54784	1.00581
2.55505	1.00749
2.56233	1.00914
2.56953	1.01082
2.57696	1.0125
2.58402	1.01416
2.59128	1.01583
2.59864	1.01748
2.60578	1.01909
2.61319	1.02071
2.62014	1.02231
2.62758	1.02388
2.63477	1.02546
2.64202	1.027
2.64917	1.02856
2.65655	1.0301
2.66366	1.03161
2.67101	1.0331
2.67822	1.03459
2.68559	1.03606
2.69265	1.03752
2.69995	1.03897
2.70727	1.04042
2.71432	1.04185
2.72172	1.0433
2.72898	1.04475
2.73628	1.0462
2.74347	1.04766
2.75062	1.04909
2.75805	1.05053
2.76524	1.05199
2.77232	1.05345
2.77958	1.0549
2.78691	1.05635
2.79404	1.05781
2.80134	1.05927
2.80826	1.0607
2.81473	1.06194
2.8221	1.06341
2.82902	1.06489
2.83638	1.06633
2.84367	1.0678
2.85093	1.06925
2.858	1.07073
2.86524	1.07217
2.87264	1.07358
2.87976	1.07498
2.88693	1.07637
2.89341	1.07755
2.90043	1.0789
2.90761	1.08024
2.91483	1.08157
2.92223	1.08284
2.92924	1.08411
2.93661	1.08537
2.94383	1.08662
2.95105	1.08783
2.95756	1.08887
2.96458	1.09007
2.9718	1.09129
2.97899	1.09252
2.98614	1.09375
2.99339	1.09497
3.00081	1.0962
3.00796	1.09743
3.01519	1.09867
3.0224	1.09989
3.02967	1.10111
3.03687	1.10233
3.04416	1.10357
3.05126	1.10481
3.05863	1.10606
3.06583	1.10731
3.07311	1.10855
3.08048	1.10979
3.08773	1.11104
3.09495	1.11227
3.10215	1.1135
3.10952	1.1147
3.11661	1.11592
3.12386	1.11714
3.13101	1.11834
3.13843	1.11952
3.14572	1.12069
3.15264	1.12181
3.16011	1.12293
3.1672	1.12402
3.1745	1.12506
3.18175	1.12614
3.18906	1.12719
3.19624	1.12821
3.20346	1.12925
3.21071	1.13031
3.21781	1.13135
3.22512	1.13239
3.23257	1.13342
3.23964	1.13438
3.24695	1.13532
3.25413	1.13625
3.26142	1.13718
3.26875	1.13812
3.27576	1.13907
3.2832	1.14002
3.29017	1.14103
3.29759	1.1421
3.30455	1.14321
3.31105	1.14415
3.31823	1.14527
3.32535	1.14638
3.33253	1.14751
3.33998	1.14867
3.34715	1.14979
3.3546	1.15094
3.3617	1.15211
3.36878	1.15325
3.37621	1.15441
3.38347	1.15553
3.39053	1.15664
3.39791	1.15775
3.40501	1.15882
3.41228	1.15985
3.41966	1.16089
3.42681	1.1619
3.43417	1.1629
3.44134	1.16384
3.44868	1.16477
3.45583	1.1657
3.46323	1.16659
3.47013	1.16731
3.47764	1.16768
3.48482	1.16793
3.49218	1.16813
3.49933	1.16827
3.50644	1.16834
3.51377	1.16839
3.52109	1.16847
3.5282	1.16892
3.53559	1.16944
3.54266	1.17002
3.54996	1.17063
3.55706	1.17131
3.56354	1.17193
3.57057	1.17271
3.57794	1.17351
3.58501	1.17436
3.59238	1.1752
3.5997	1.17609
3.60702	1.17697
3.61398	1.17786
3.62138	1.17874
3.62848	1.17962
3.63571	1.18049
3.64297	1.1814
3.65006	1.1823
3.65734	1.18318
3.66474	1.18408
3.67183	1.18494
3.67911	1.18581
3.68631	1.18664
3.69359	1.18744
3.70075	1.18822
3.7082	1.18898
3.71518	1.1897
3.72239	1.19041
3.72887	1.191
3.73581	1.19168
3.74327	1.19234
3.75046	1.193
3.75775	1.19364
3.76508	1.19428
3.77209	1.19489
3.7793	1.19551
3.78672	1.19612
3.79391	1.19674
3.80114	1.19737
3.8082	1.19799
3.81562	1.1986
3.82288	1.19924
3.83007	1.19989
3.83736	1.20055
3.84454	1.20121
3.85184	1.20188
3.85901	1.20254
3.86631	1.20323
3.87343	1.20391
3.88069	1.20457
3.88803	1.20525
3.89513	1.20593
3.90232	1.20662
3.90958	1.2073
3.91682	1.20796
3.92421	1.20863
3.93138	1.20929
3.93866	1.20994
3.94579	1.21056
3.95312	1.21113
3.96061	1.21168
3.96762	1.21221
3.97473	1.21273
3.98198	1.21324
3.98933	1.21371
3.99673	1.21416
4.00391	1.21462
4.01107	1.21507
4.01814	1.21551
4.02465	1.21586
4.03196	1.21628
4.03897	1.21668
4.04614	1.2171
4.05365	1.21748
4.06054	1.21787
4.06785	1.2183
4.07499	1.21873
4.0824	1.21915
4.08984	1.21928
4.09699	1.21894
4.10417	1.21855
4.1115	1.21812
4.11896	1.21764
4.12589	1.21717
4.13325	1.21665
4.14024	1.21635
4.1476	1.21662
4.15468	1.21698
4.16202	1.21739
4.1695	1.21785
4.17658	1.21832
4.18359	1.21879
4.19024	1.21921
4.19724	1.21972
4.20428	1.2202
4.21171	1.2207
4.21911	1.22114
4.22615	1.22159
4.23348	1.22207
4.24061	1.22255
4.24799	1.223
4.25495	1.22346
4.26247	1.2239
4.26951	1.22429
4.27601	1.22461
4.283	1.22494
4.29029	1.22526
4.29755	1.22556
4.30462	1.22581
4.31211	1.22603
4.31925	1.22629
4.32642	1.22649
4.33361	1.22666
4.34094	1.22685
4.34822	1.22703
4.35552	1.22724
4.3626	1.22748
4.36989	1.22771
4.37713	1.22806
4.3845	1.22843
4.39167	1.22878
4.39901	1.22917
4.40603	1.22955
4.41316	1.22991
4.42058	1.23023
4.4278	1.23057
4.43505	1.2309
4.4422	1.23124
4.44958	1.23158
4.45684	1.23192
4.46392	1.23227
4.47123	1.23267
4.47829	1.23305
4.48574	1.23342
4.49286	1.23381
4.50023	1.23419
4.50725	1.23458
4.51459	1.23492
4.52198	1.23523
4.52923	1.23556
4.53637	1.23589
4.54347	1.23617
4.55088	1.23644
4.55818	1.23672
4.56516	1.237
4.57259	1.23726
4.57972	1.23752
4.58702	1.23764
4.59435	1.23769
4.60159	1.23772
4.60868	1.23777
4.61602	1.23782
4.62293	1.23791
4.63036	1.23798
4.63763	1.23815
4.645	1.23842
4.65193	1.23876
4.65925	1.23908
4.66635	1.23942
4.67282	1.23973
4.67993	1.24009
4.68714	1.24048
4.69439	1.2409
4.70168	1.24129
4.70898	1.24167
4.71614	1.24206
4.72342	1.24241
4.73064	1.24276
4.73804	1.24311
4.74502	1.24347
4.75242	1.2438
4.75955	1.24413
4.76687	1.24444
4.77417	1.24474
4.78129	1.24503
4.78866	1.24524
4.79583	1.24538
4.80306	1.24553
4.8103	1.24565
4.81766	1.24573
4.82493	1.24582
4.83207	1.24591
4.83917	1.24602
4.84655	1.24619
4.85369	1.24632
4.86104	1.2465
4.86838	1.2467
4.87557	1.24687
4.88278	1.24709
4.89003	1.24731
4.89711	1.24751
4.90439	1.24775
4.91167	1.24798
4.91886	1.24822
4.9261	1.2485
4.93339	1.24874
4.94066	1.24901
4.948	1.24929
4.9551	1.24955
4.96225	1.24983
4.96963	1.25009
4.97681	1.25037
4.98393	1.25065
4.99125	1.2509
4.99853	1.25119
5.00573	1.25147
5.01283	1.25174
5.02022	1.25201
5.02749	1.25223
5.03468	1.25246
5.04191	1.2527
5.04911	1.25287
5.05642	1.25303
5.0636	1.25319
5.07072	1.25333
5.07798	1.25347
5.08548	1.25359
5.09251	1.25368
5.0999	1.25377
5.1072	1.25387
5.11432	1.25395
5.12155	1.25404
5.1288	1.2541
5.13608	1.25413
5.14339	1.25419
5.15065	1.25423
5.15797	1.25428
5.16502	1.2543
5.17223	1.2543
5.17951	1.25433
5.18694	1.25434
5.19385	1.25437
5.20119	1.25438
5.20842	1.25437
5.21578	1.25435
5.22304	1.25435
5.23014	1.25428
5.23747	1.25422
5.24492	1.25411
5.25189	1.254
5.25917	1.25383
5.26639	1.25357
5.27394	1.25114
5.28138	1.24746
5.28882	1.24367
5.29631	1.23984
5.30301	1.23601
5.30986	1.23222
5.31697	1.22855
5.32435	1.2266
5.33139	1.22633
5.33864	1.22604
5.34606	1.22575
5.35324	1.22547
5.36036	1.22514
5.36776	1.22478
5.37501	1.22441
5.38197	1.22405
5.38847	1.22386
5.39547	1.22371
5.40279	1.22357
5.41011	1.22349
5.41709	1.22341
5.42449	1.22334
5.43201	1.22321
5.43873	1.22311
5.44608	1.22301
5.4535	1.22274
5.4608	1.22227
5.46798	1.22103
5.4754	1.2197
5.48258	1.21842
5.48982	1.21708
5.49676	1.21568
5.5041	1.21442
5.51133	1.21331
5.51861	1.213
5.52573	1.21286
5.5331	1.21269
5.54036	1.21256
5.5476	1.21252
5.55468	1.21243
5.56196	1.2123
5.56928	1.21219
5.57647	1.21204
5.58365	1.21189
5.59011	1.21175
5.59724	1.21158
5.60443	1.21141
5.61177	1.21127
5.61896	1.21114
5.62611	1.21099
5.63327	1.21086
5.63974	1.21077
5.64684	1.21062
5.65411	1.21047
5.66128	1.21036
5.66862	1.21026
5.67583	1.21019
5.68318	1.21015
5.69018	1.21014
5.69741	1.2102
5.70449	1.21034
5.712	1.21047
5.71912	1.21058
5.7256	1.21066
5.73272	1.21075
5.73992	1.21082
5.74722	1.2109
5.75438	1.21094
5.76087	1.21098
5.76785	1.21107
5.77488	1.21119
5.78137	1.21128
5.78842	1.21142
5.79567	1.21155
5.80304	1.21168
5.81037	1.21179
5.81757	1.21191
5.82465	1.21202
5.83186	1.21214
5.83931	1.21226
5.84637	1.21237
5.85353	1.21247
5.86084	1.21258
5.86807	1.21265
5.87538	1.21273
5.88273	1.21279
5.88974	1.21282
5.89719	1.21284
5.90445	1.21283
5.91144	1.21282
5.91875	1.21276
5.92598	1.21267
5.93326	1.21257
5.94052	1.21244
5.94775	1.21227
5.95492	1.2121
5.96221	1.2119
5.96936	1.21173
5.97652	1.21158
5.983	1.21145
5.99012	1.21132
5.99725	1.21123
6.00459	1.21115
6.01199	1.21107
6.01906	1.21103
6.02607	1.21096
6.03258	1.21091
6.03984	1.21085
6.04692	1.2108
6.05418	1.21076
6.06143	1.21074
6.06858	1.21072
6.07592	1.21074
6.08308	1.21077
6.09034	1.21081
6.09745	1.21087
6.10391	1.21088
6.11104	1.21091
6.11842	1.21091
6.12549	1.21088
6.13278	1.2108
6.14011	1.21074
6.14749	1.21062
6.15447	1.2105
6.16187	1.21035
6.16904	1.21016
6.17639	1.20995
6.18354	1.20976
6.19079	1.20952
6.19793	1.20923
6.20525	1.20888
6.21261	1.20824
6.21961	1.20756
6.22699	1.20686
6.23424	1.20615
6.24139	1.20543
6.24864	1.20474
6.25585	1.20407
6.26325	1.2037
6.27034	1.20339
6.27748	1.20313
6.28473	1.20288
6.29204	1.20262
6.29928	1.20243
6.30668	1.20228
6.31378	1.20216
6.32115	1.20206
6.32825	1.20191
6.33562	1.20178
6.34268	1.20168
6.34972	1.2016
6.35622	1.20154
6.36337	1.20145
6.37073	1.20137
6.37789	1.20133
6.38508	1.20134
6.39227	1.20136
6.39956	1.20132
6.40683	1.20124
6.41411	1.20116
6.42118	1.20107
6.42832	1.20098
6.43581	1.20084
6.44303	1.20067
6.4502	1.20051
6.45741	1.20038
6.46464	1.20023
6.47205	1.20007
6.47921	1.19989
6.48631	1.19975
6.4937	1.19859
6.5011	1.19707
6.50854	1.19548
6.51577	1.19389
6.52277	1.19233
6.52983	1.1908
6.53718	1.18928
6.54439	1.18863
6.55151	1.18859
6.55873	1.18863
6.56591	1.18872
6.57327	1.18879
6.58051	1.18883
6.58779	1.18869
6.59503	1.18852
6.60228	1.18831
6.60957	1.18811
6.61691	1.18788
6.62408	1.18764
6.63115	1.18744
6.63836	1.18746
6.64579	1.18755
6.65281	1.18766
6.6603	1.18782
6.66729	1.18798
6.6744	1.18816
6.68181	1.18839
6.68928	1.18858
6.69664	1.1886
6.70326	1.18857
6.70992	1.18849
6.71706	1.1876
6.72353	1.18464
6.73085	1.18073
6.73762	1.17709
6.74486	1.17266
6.75146	1.16749
6.75835	1.16213
6.76571	1.15653
6.7731	1.15342
6.78015	1.15122
6.78729	1.14921
6.79454	1.14732
6.8019	1.14616
6.80907	1.14525
6.81626	1.14451
6.82334	1.14391
6.83085	1.14339
6.83802	1.143
6.8453	1.1427
6.8524	1.14248
6.85962	1.1423
6.86689	1.14218
6.8741	1.14211
6.88154	1.1421
6.88853	1.14207
6.89587	1.14205
6.9032	1.14202
6.9103	1.14199
6.91774	1.14196
6.92465	1.14191
6.93215	1.14188
6.93926	1.14189
6.94654	1.14193
6.95375	1.14196
6.96102	1.14203
6.96819	1.14211
6.97541	1.14223
6.98282	1.14231
6.99006	1.14239
6.99721	1.14246
7.00436	1.14259
7.01175	1.14271
7.01891	1.14282
7.02624	1.14296
7.03365	1.14313
7.04082	1.14329
7.04794	1.14344
7.05517	1.14355
7.06241	1.14371
7.06974	1.1439
7.07661	1.14412
7.08324	1.14435
7.09025	1.14453
7.09757	1.14424
7.10477	1.14365
7.11219	1.14301
7.1195	1.14241
7.12657	1.14175
7.13348	1.14109
7.14079	1.14051
7.14802	1.14036
7.15542	1.14066
7.16262	1.14099
7.1698	1.14128
7.17713	1.14161
7.18422	1.1419
7.19156	1.1422
7.19875	1.1425
7.20608	1.14279
7.21314	1.14308
7.2205	1.14338
7.22783	1.14369
7.23516	1.14395
7.24219	1.14421
7.24954	1.14444
7.25649	1.14468
7.26406	1.1449
7.2712	1.14516
7.27838	1.14537
7.28557	1.14564
7.29282	1.14585
7.30002	1.14612
7.30724	1.14636
7.31453	1.14663
7.32102	1.14685
7.32809	1.14714
7.33507	1.14737
7.34248	1.14764
7.34978	1.14794
7.35686	1.14823
7.36419	1.14855
7.37142	1.14892
7.37871	1.14928
7.38585	1.14972
7.39329	1.15007
7.40052	1.15018
7.40773	1.15025
7.415	1.15026
7.42235	1.15023
7.42935	1.15019
7.43662	1.15012
7.4438	1.15001
7.45112	1.15012
7.45845	1.15027
7.46547	1.15047
7.4729	1.15066
7.47994	1.15086
7.48723	1.15106
7.49447	1.1513
7.50179	1.15153
7.50898	1.15175
7.51631	1.15197
7.52349	1.15218
7.53056	1.15233
7.53796	1.15242
7.54529	1.15251
7.55249	1.15261
7.55971	1.15273
7.56691	1.15282
7.57416	1.15291
7.58149	1.15299
7.58849	1.15313
7.59597	1.15323
7.60294	1.15338
7.61028	1.15351
7.61746	1.15315
7.62493	1.15246
7.63214	1.15177
7.63944	1.15107
7.64642	1.15043
7.65378	1.14978
7.66094	1.14911
7.66838	1.14891
7.67549	1.14914
7.68258	1.14943
7.68991	1.1498
7.69725	1.15019
7.70428	1.15061
7.71169	1.15111
7.71883	1.15159
7.72613	1.1521
7.73347	1.15263
7.74068	1.15318
7.74796	1.15376
7.75506	1.15436
7.76244	1.15495
7.76961	1.15557
7.77697	1.15619
7.7838	1.15685
7.79126	1.15749
7.7984	1.15812
7.80581	1.15875
7.813	1.15941
7.82019	1.16006
7.82746	1.16074
7.83482	1.1614
7.84195	1.16207
7.84931	1.16274
7.8564	1.1634
7.86369	1.16405
7.87079	1.16469
7.87727	1.16523
7.8843	1.16589
7.8917	1.16655
7.89879	1.16724
7.90617	1.16791
7.91335	1.16863
7.92074	1.16932
7.9277	1.17006
7.93516	1.1708
7.94216	1.17155
7.94944	1.17231
7.95658	1.17315
7.96373	1.17398
7.97105	1.17482
7.97841	1.17561
7.98559	1.17638
7.99289	1.17715
7.99991	1.17793
8.00729	1.17867
8.01438	1.17941
8.0218	1.18016
8.02893	1.18092
8.03623	1.18172
8.04368	1.18247
8.05063	1.18316
8.05806	1.18379
8.06528	1.1844
8.07249	1.18501
8.07985	1.18562
8.08693	1.18624
8.09409	1.18691
8.10148	1.18761
8.10864	1.18838
8.11592	1.18917
8.12297	1.18996
8.1303	1.19075
8.13766	1.1914
8.14484	1.19204
8.15212	1.19264
8.1594	1.19325
8.16657	1.19385
8.17376	1.19446
8.18109	1.19505
8.1882	1.19574
8.19548	1.19646
8.20285	1.19719
8.20988	1.19779
8.21713	1.19836
8.22445	1.19893
8.23158	1.19952
8.23904	1.20012
8.24615	1.20068
8.25348	1.20124
8.26051	1.20194
8.26789	1.20259
8.27534	1.20311
8.28239	1.20363
8.28946	1.20414
8.29672	1.20464
8.30412	1.2051
8.31145	1.20552
8.31864	1.20597
8.32578	1.20645
8.33283	1.20686
8.33939	1.20717
8.34673	1.20754
8.3537	1.20791
8.36081	1.20831
8.36731	1.20861
8.37432	1.20894
8.38159	1.2093
8.38876	1.2097
8.39615	1.21008
8.4035	1.21049
8.41056	1.21092
8.41771	1.21133
8.42502	1.21171
8.4325	1.21218
8.43959	1.21266
8.44701	1.21312
8.45396	1.21355
8.4613	1.21389
8.46847	1.21414
8.4757	1.21445
8.48319	1.21476
8.49034	1.21503
8.49731	1.21527
8.50388	1.21542
8.51092	1.21557
8.51799	1.21583
8.52543	1.2161
8.5327	1.21634
8.53987	1.2165
8.54716	1.21648
8.55436	1.21642
8.56191	1.21503
8.56917	1.21151
8.57677	1.20761
8.58426	1.20346
8.59129	1.19917
8.59788	1.19492
8.60518	1.19058
8.61247	1.18711
8.61956	1.18609
8.62679	1.18545
8.63397	1.18499
8.64119	1.1847
8.64831	1.18457
8.65565	1.18458
8.66296	1.18467
8.67026	1.18479
8.67729	1.18499
8.68471	1.18528
8.69182	1.18564
8.69918	1.18598
8.70642	1.18637
8.71362	1.1868
8.72099	1.18732
8.72795	1.18782
8.73533	1.1883
8.74255	1.18883
8.74987	1.18944
8.75702	1.19003
8.7643	1.19051
8.77173	1.19011
8.77885	1.1897
8.78633	1.1893
8.79335	1.18883
8.8005	1.18834
8.80762	1.18787
8.81495	1.18747
8.82207	1.18799
8.82928	1.18858
8.83673	1.1892
8.84391	1.18989
8.85116	1.19067
8.85822	1.19144
8.86536	1.1922
8.8719	1.19288
8.87888	1.19371
8.88617	1.19457
8.89343	1.19542
8.90069	1.19622
8.90788	1.19706
8.9151	1.19792
8.92233	1.19879
8.92967	1.19965
8.93676	1.20058
8.94416	1.20154
8.95123	1.20253
8.9586	1.20347
8.96574	1.20445
8.97306	1.20546
8.97994	1.20648
8.98642	1.20734
8.99367	1.20832
9.00082	1.20933
9.0083	1.21037
9.01519	1.21142
9.02256	1.21245
9.02969	1.21351
9.03698	1.21456
9.04434	1.21563
9.05172	1.21667
9.05868	1.21772
9.06614	1.21878
9.07313	1.21983
9.08045	1.22086
9.08781	1.22192
9.09514	1.22298
9.10217	1.22402
9.10948	1.22508
9.11687	1.2261
9.12387	1.22711
9.1312	1.22811
9.13853	1.22906
9.14563	1.22993
9.15287	1.23079
9.16033	1.2316
9.16736	1.2324
9.17475	1.23318
9.18204	1.23395
9.18927	1.23469
9.1964	1.2354
9.20369	1.236
9.21089	1.23652
9.21818	1.23685
9.22548	1.23652
9.23273	1.23624
9.24001	1.236
9.24718	1.23587
9.25426	1.23592
9.2615	1.23611
9.26868	1.23648
9.27582	1.23767
9.28325	1.23889
9.29049	1.24017
9.29752	1.24149
9.30485	1.24283
9.31213	1.24419
9.31944	1.24556
9.32647	1.24694
9.33381	1.24835
9.34107	1.24976
9.34838	1.25118
9.35554	1.25263
9.36274	1.25406
9.37006	1.25552
9.37722	1.25702
9.38433	1.2585
9.39155	1.25999
9.39809	1.26128
9.40518	1.26277
9.41239	1.26429
9.41977	1.26584
9.42683	1.26739
9.43412	1.26898
9.44136	1.2706
9.44864	1.27222
9.45592	1.2739
9.46325	1.27559
9.47044	1.27729
9.47752	1.27902
9.48477	1.28077
9.49206	1.28253
9.49938	1.28432
9.5065	1.28618
9.51377	1.28804
9.52091	1.28993
9.52833	1.29186
9.5355	1.29381
9.54264	1.29577
9.54998	1.29774
9.55734	1.29967
9.56448	1.30166
9.57163	1.30364
9.57889	1.30558
9.5862	1.30754
9.59326	1.30953
9.60065	1.3115
9.608	1.31346
9.61522	1.31539
9.62248	1.31728
9.62959	1.31918
9.63675	1.32103
9.64401	1.32284
9.65133	1.32468
9.65836	1.32649
9.66566	1.32824
9.67307	1.33004
9.68029	1.33179
9.68731	1.33355
9.69475	1.3353
9.70179	1.33701
9.70915	1.33873
9.71642	1.34048
9.72343	1.34222
9.73076	1.34399
9.73727	1.34549
9.74405	1.34725
9.75134	1.34905
9.7588	1.35082
9.76608	1.35259
9.77317	1.35438
9.78049	1.35615
9.78769	1.35794
9.79501	1.35971
9.80198	1.36155
9.80939	1.36336
9.81654	1.36521
9.82393	1.36704
9.83099	1.36888
9.83854	1.37069
9.84557	1.37249
9.85281	1.37426
9.86012	1.37603
9.86738	1.37777
9.87456	1.37952
9.8818	1.38125
9.88905	1.38292
9.89641	1.3846
9.90372	1.38621
9.9108	1.38765
9.91813	1.38908
9.92504	1.39048
9.93234	1.39186
9.93989	1.39323
9.94703	1.39461
9.95427	1.39598
9.96134	1.39751
9.96883	1.39904
9.97594	1.40055
9.98327	1.40207
9.99033	1.40367
9.99754	1.40526
10.0046	1.40695
10.0121	1.40862
10.0192	1.41033
10.0266	1.41209
10.0338	1.41388
10.0411	1.41562
10.0483	1.41738
10.0556	1.41911
10.0628	1.42085
10.0699	1.42256
10.0773	1.42428
10.0846	1.42602
10.0917	1.42777
10.0989	1.42951
10.1063	1.43124
10.1136	1.43278
10.1207	1.43433
10.1278	1.43585
10.1343	1.43711
10.1414	1.43856
10.1485	1.43998
10.1559	1.44142
10.1631	1.443
10.1702	1.4446
10.1776	1.4462
10.1848	1.44781
10.192	1.4494
10.1994	1.45101
10.2065	1.4526
10.2138	1.45415
10.2211	1.45566
10.2284	1.45713
10.2355	1.4586
10.2426	1.46005
10.2499	1.46153
10.2573	1.463
10.2644	1.46451
10.2715	1.46608
10.279	1.4677
10.2861	1.46933
10.2932	1.47101
10.3006	1.47268
10.3079	1.47438
10.3152	1.47608
10.3221	1.47743
10.3287	1.47849
10.336	1.4797
10.3432	1.48091
10.3504	1.48207
10.3574	1.48322
10.3647	1.48434
10.3718	1.4857
10.3793	1.48728
10.3865	1.48889
10.3937	1.4905
10.4009	1.49212
10.4083	1.49374
10.4156	1.49534
10.4225	1.49687
10.4299	1.49824
10.4371	1.49952
10.4445	1.50079
10.4518	1.50206
10.4587	1.50317
10.4662	1.50426
10.4672	1.50441
10.4776	1.50606
10.4878	1.50789
10.4982	1.50973
10.5085	1.51172
10.5188	1.51385
10.5289	1.52007
10.5379	1.53862
10.555	1.56086
10.6066	1.5838
10.6626	1.60681
10.7125	1.6286
10.7638	1.65245
10.8146	1.6772
10.8661	1.70118
10.9182	1.72375
10.97	1.74455
11.0319	1.76749
11.094	1.78962
11.1567	1.80969
11.23	1.82934
11.303	1.84578
11.3756	1.85965
11.4473	1.87124
11.5192	1.88168
11.5913	1.89157
11.6639	1.90007
11.737	1.9094
11.8094	1.91938
11.8815	1.92952
11.9537	1.93992
12.0263	1.95071
12.0988	1.9618
12.1713	1.97412
12.2434	1.987
12.3153	2.00038
12.388	2.00708
12.4611	2.00848
12.5345	2.00982
12.6081	2.0118
12.6781	2.0145
12.7494	2.0171
12.8221	2.01734
12.8952	2.02257
12.9675	2.03465
13.0401	2.04679
13.113	2.04095
13.1876	2.02027
13.2618	1.9987
13.3365	1.97966
13.4033	1.96141
13.4728	1.94388
13.5454	1.92703
13.6181	1.92426
13.6904	1.94074
13.7625	1.95824
13.8353	1.97566
13.9081	1.99278
13.9802	2.00939
14.0522	2.02505
14.1244	2.0398
14.1971	2.05397
14.2699	2.06543
14.3426	2.0764
14.4151	2.087
14.4874	2.09727
14.5592	2.10751
14.6316	2.11762
14.704	2.12806
14.7765	2.14124
14.8485	2.1561
14.9206	2.17203
14.9926	2.18928
15.065	2.2076
15.1375	2.22704
15.2102	2.24711
15.2819	2.26744
15.3544	2.28747
15.4267	2.30722
15.4995	2.32652
15.5725	2.34551
15.6451	2.36399
15.717	2.38195
15.7893	2.39946
15.8614	2.41665
15.9337	2.43334
16.0065	2.4495
16.0787	2.46533
16.1511	2.48084
16.2235	2.49596
16.2964	2.51066
16.3692	2.52462
16.4417	2.53803
16.514	2.55103
16.5862	2.56069
16.6587	2.56926
16.731	2.57721
16.8036	2.58449
16.8756	2.59149
16.9478	2.59821
17.0206	2.60467
17.0931	2.61323
17.1657	2.62255
17.2384	2.62458
17.3117	2.62497
17.3847	2.62441
17.4572	2.61992
17.5277	2.61478
17.5996	2.60929
17.6725	2.6037
17.7446	2.60394
17.8169	2.60667
17.8894	2.60995
17.9616	2.61764
18.034	2.62544
18.1069	2.63312
18.1795	2.64125
18.2512	2.6499
18.3229	2.65873
18.3951	2.66759
18.4678	2.67666
18.5403	2.68629
18.6128	2.69637
18.6851	2.70666
18.7575	2.71709
18.8299	2.72763
18.9023	2.73825
18.9748	2.74907
19.0472	2.75998
19.1192	2.77079
19.1918	2.77566
19.2649	2.77442
19.338	2.77193
19.4114	2.76885
19.4829	2.76549
19.5535	2.76231
19.6256	2.75963
19.698	2.76161
19.7705	2.7709
19.8431	2.78151
19.916	2.79275
19.988	2.80458
20.0601	2.81687
20.1317	2.82936
20.2042	2.84175
20.2773	2.8535
20.3497	2.86526
20.4222	2.87695
20.4946	2.88789
20.5671	2.8981
20.6396	2.90782
20.7122	2.91693
20.7844	2.92648
20.8564	2.93652
20.9288	2.94535
21.0008	2.95465
21.0734	2.96412
21.1461	2.97377
21.2182	2.984
21.2906	2.9943
21.3628	3.00476
21.4353	3.01706
21.5076	3.02936
21.5804	3.04208
21.6529	3.05494
21.725	3.06777
21.797	3.07981
21.8691	3.09109
21.9419	3.10206
22.0148	3.11286
22.0871	3.12328
22.1591	3.13359
22.2323	3.13078
22.2861	3.10866
22.329	3.08856
22.3723	3.06753
22.416	3.04604
22.4596	3.02437
22.5015	3.00273
22.5369	2.98098
22.5744	2.9573
22.6143	2.9314
22.6448	2.91147
22.6762	2.89096
22.708	2.87033
22.7816	2.85284
22.8537	2.85049
22.9246	2.85136
22.9964	2.85319
23.0687	2.85618
23.1412	2.86665
23.2134	2.88071
23.2859	2.8966
23.3581	2.9132
23.4302	2.93041
23.5028	2.94844
23.5749	2.96705
23.6471	2.98582
23.7195	3.00461
23.7924	3.02363
23.8641	3.04306
23.9364	3.06293
24.009	3.08284
24.0815	3.1029
24.1546	3.12299
24.227	3.14287
24.2989	3.1623
24.371	3.18129
24.4431	3.19971
24.5157	3.2178
24.5883	3.2357
24.6608	3.25351
24.7329	3.27107
24.8055	3.28836
24.8784	3.3054
24.9509	3.32208
25.0236	3.3383
25.0957	3.35318
25.1678	3.3671
25.24	3.38112
25.3122	3.39531
25.3848	3.40451
25.4578	3.41112
25.5309	3.41777
25.6038	3.42552
25.675	3.43483
25.7466	3.44419
25.819	3.45375
25.8917	3.46754
25.9636	3.48588
26.0358	3.50494
26.1075	3.5243
26.1799	3.54388
26.2527	3.56403
26.3254	3.58463
26.3978	3.60539
26.4699	3.6264
26.5426	3.64743
26.6147	3.66824
26.6878	3.68874
26.7601	3.70914
26.8318	3.72919
26.9038	3.74909
26.9762	3.76899
27.0492	3.78914
27.1214	3.80947
27.1939	3.82975
27.2662	3.8501
27.3386	3.87075
27.411	3.89146
27.483	3.91204
27.5562	3.92851
27.6291	3.93979
27.7017	3.95043
27.7748	3.96087
27.8461	3.9712
27.9175	3.98149
27.9901	3.99171
28.063	4.00525
28.1346	4.02553
28.2067	4.04685
28.2793	4.06834
28.3519	4.08988
28.4249	4.11147
28.4972	4.13258
28.5691	4.15257
28.6415	4.172
28.7137	4.19022
28.7866	4.20734
28.8592	4.22413
28.9315	4.24074
29.0032	4.25735
29.0756	4.27466
29.1485	4.29196
29.2211	4.31009
29.2937	4.32925
29.3655	4.34864
29.4376	4.36828
29.51	4.38787
29.5822	4.40727
29.6547	4.42644
29.7273	4.44536
29.7997	4.46399
29.872	4.48247
29.9444	4.50076
30.017	4.51892
30.0897	4.53654
30.1623	4.55382
30.2345	4.57105
30.3067	4.58798
30.3784	4.60444
30.4506	4.62042
30.5235	4.63608
30.5961	4.65154
30.6685	4.66674
30.7408	4.68189
30.8134	4.69675
30.8858	4.71113
30.9587	4.72529
31.0311	4.73948
31.1027	4.75349
31.1748	4.76746
31.2474	4.78109
31.3197	4.7945
31.3924	4.80774
31.4648	4.82079
31.5371	4.83378
31.6098	4.84664
31.6822	4.85913
31.7546	4.8715
31.8273	4.88419
31.8994	4.89701
31.9714	4.90973
32.0435	4.92227
32.1159	4.93475
32.1883	4.94748
32.2612	4.96029
32.3334	4.97251
32.4056	4.98455
32.478	4.99638
32.5507	5.00784
32.6233	5.01917
32.6962	5.03039
32.7682	5.04087
32.8404	5.04261
32.9135	5.04154
32.9863	5.03929
33.06	5.03609
33.1306	5.03279
33.2022	5.02928
33.2743	5.02575
33.3469	5.02958
33.4196	5.03791
33.492	5.04772
33.5644	5.05842
33.6362	5.06953
33.7083	5.08115
33.7807	5.09306
33.8529	5.1049
33.9255	5.11677
33.9981	5.12842
34.0706	5.1401
34.1429	5.15199
34.2153	5.16421
34.2876	5.17677
34.3599	5.18969
34.4325	5.20317
34.5047	5.21768
34.5767	5.23084
34.6491	5.2416
34.7217	5.25195
34.7952	5.26206
34.8673	5.27188
34.9392	5.28099
35.0113	5.28959
35.0839	5.299
35.1562	5.31048
35.2289	5.32176
35.3014	5.33321
35.3732	5.34479
35.4452	5.35633
35.5177	5.36777
35.5903	5.37922
35.6631	5.38842
35.7361	5.38824
35.8091	5.38661
35.8824	5.38424
35.9543	5.38141
36.0248	5.37819
36.0971	5.37518
36.1697	5.37331
36.2418	5.38174
36.3142	5.3913
36.3866	5.40071
36.459	5.41008
36.5317	5.41956
36.6043	5.42854
36.6759	5.43719
36.7482	5.44562
36.8209	5.45385
36.8939	5.46084
36.9673	5.46084
37.0401	5.45976
37.1124	5.45875
37.1844	5.45828
37.2549	5.45828
37.3272	5.45827
37.4002	5.45698
37.4736	5.44735
37.5471	5.4354
37.6211	5.4217
37.6942	5.40728
37.7632	5.39267
37.8349	5.37802
37.9073	5.3636
37.9792	5.36758
38.0512	5.37677
38.123	5.38857
38.1952	5.40178
38.2679	5.41606
38.3404	5.43034
38.4135	5.4389
38.4868	5.4403
38.5606	5.43865
38.6334	5.4353
38.7052	5.43068
38.7761	5.42547
38.8478	5.41992
38.9195	5.42
38.9916	5.42573
39.0644	5.43459
39.1372	5.44466
39.2098	5.45548
39.2818	5.46691
39.3542	5.47845
39.4265	5.49016
39.4993	5.50228
39.572	5.51471
39.6437	5.52756
39.7156	5.5402
39.7876	5.55273
39.8604	5.56554
39.9331	5.57769
40.0057	5.58875
40.0783	5.59989
40.1507	5.61107
40.2229	5.62206
40.295	5.63254
40.3676	5.64212
40.4401	5.65097
40.5122	5.65978
40.5851	5.66758
40.6572	5.67443
40.7295	5.67996
40.8018	5.68417
40.8749	5.68756
40.9471	5.69072
41.0194	5.69362
41.0917	5.69503
41.1646	5.69349
41.2375	5.69105
41.3104	5.68761
41.3823	5.68339
41.4543	5.67799
41.526	5.67191
41.5987	5.6642
41.6716	5.65856
41.7438	5.65388
41.8162	5.64915
41.8878	5.64417
41.9608	5.63979
42.0335	5.63522
42.1061	5.62959
42.1787	5.62345
42.2508	5.61739
42.3229	5.61284
42.3944	5.60926
42.4668	5.60419
42.5396	5.59869
42.6124	5.59632
42.6851	5.59456
42.7567	5.59324
42.829	5.5907
42.9014	5.58828
42.9741	5.58801
43.0466	5.59084
43.1183	5.59508
43.1903	5.60098
43.2621	5.60688
43.3348	5.61371
43.4079	5.61774
43.4824	5.59498
43.5152	5.57048
43.5478	5.54303
43.5806	5.51351
43.6024	5.49311
43.6243	5.47232
43.6464	5.45119
43.6685	5.42976
43.6902	5.40797
43.7117	5.3858
43.7331	5.36304
43.7525	5.3399
43.7697	5.31644
43.7874	5.29285
43.8057	5.2691
43.8248	5.24514
43.8444	5.22103
43.8645	5.197
43.8851	5.17305
43.9057	5.14929
43.9263	5.12668
43.9473	5.10443
43.9684	5.08353
44.0193	5.06226
44.0911	5.04345
44.1632	5.03043
44.236	5.02117
44.308	5.01656
44.3797	5.01478
44.4516	5.01554
44.5241	5.01833
44.5968	5.02377
44.6689	5.03023
44.7419	5.03735
44.8141	5.04436
44.8863	5.05096
44.9585	5.05759
45.0305	5.06452
45.1028	5.072
45.1751	5.08055
45.248	5.09004
45.32	5.09998
45.392	5.11053
45.4647	5.12112
45.5374	5.13164
45.6105	5.14241
45.6827	5.15303
45.7545	5.16326
45.8266	5.1721
45.8989	5.17935
45.9719	5.18572
46.0447	5.19201
46.1169	5.19817
46.1887	5.2037
46.2612	5.20826
46.3344	5.21215
46.4071	5.21684
46.4799	5.22125
46.5516	5.2249
46.6235	5.22755
46.6955	5.23048
46.7677	5.23253
46.8405	5.2348
46.9132	5.2361
46.9859	5.23679
47.0585	5.23688
[truncated: 50 more rows]

## Sheet: cylinder PMMA_40 4
cylinder PMMA_40 4	cylinder PMMA_40 4
Stauchung	Standardkraft
%	MPa
0	0.201947
9.64665e-05	0.200596
0.000152631	0.199444
0.000255468	0.198445
0.000298458	0.197554
0.000351242	0.19686
0.00033133	0.197146
0.00122865	0.198542
0.00870941	0.200346
0.0162517	0.202436
0.023487	0.204965
0.0308975	0.207863
0.0382998	0.210742
0.0456287	0.213533
0.0526964	0.216283
0.0599216	0.218993
0.067276	0.221661
0.0747261	0.224347
0.0816938	0.22702
0.0890503	0.229676
0.0963378	0.232334
0.103529	0.234962
0.110909	0.237633
0.118114	0.240323
0.125229	0.243018
0.132577	0.245753
0.139775	0.248503
0.147046	0.251268
0.154505	0.254049
0.161706	0.25684
0.168888	0.259654
0.176078	0.262468
0.183252	0.265314
0.190645	0.268135
0.197782	0.270987
0.205285	0.273878
0.212127	0.276798
0.219509	0.279737
0.226787	0.28272
0.23405	0.285688
0.241407	0.288744
0.248776	0.291784
0.255739	0.294835
0.263212	0.297862
0.270192	0.300896
0.277679	0.303919
0.285	0.306939
0.292272	0.309931
0.299399	0.312918
0.306735	0.315876
0.313982	0.318832
0.321176	0.321771
0.328598	0.324673
0.335906	0.327579
0.343105	0.33046
0.350193	0.333376
0.357544	0.336301
0.364727	0.339225
0.372076	0.342159
0.379525	0.345129
0.38661	0.348129
0.393799	0.351196
0.401139	0.354268
0.408376	0.357383
0.415484	0.360536
0.422859	0.363734
0.430091	0.366966
0.437367	0.370229
0.444657	0.373482
0.451733	0.376749
0.458228	0.379548
0.465337	0.382803
0.472559	0.38607
0.479909	0.389368
0.486977	0.392689
0.494279	0.396003
0.501462	0.399323
0.507963	0.402171
0.514942	0.405525
0.522267	0.408894
0.529605	0.412245
0.536704	0.415546
0.544077	0.418877
0.551407	0.422162
0.558638	0.425431
0.565876	0.428712
0.573104	0.431944
0.58028	0.43517
0.586774	0.437923
0.593854	0.441111
0.600933	0.444286
0.608361	0.447487
0.615661	0.450661
0.622875	0.453842
0.630011	0.45701
0.637381	0.460162
0.644633	0.463318
0.65197	0.466481
0.659289	0.469646
0.666209	0.472812
0.673626	0.475964
0.680912	0.479146
0.688281	0.482346
0.6953	0.48559
0.702594	0.488815
0.709879	0.492044
0.717248	0.495289
0.724403	0.498579
0.731617	0.501825
0.738972	0.505072
0.745466	0.507825
0.752465	0.511062
0.759764	0.514302
0.766935	0.517504
0.774339	0.520682
0.781369	0.52389
0.788701	0.52707
0.796062	0.530251
0.80337	0.533393
0.810666	0.536518
0.8178	0.53965
0.82493	0.542748
0.832123	0.54582
0.839566	0.548896
0.846674	0.551965
0.853899	0.555002
0.861321	0.558054
0.868552	0.561067
0.87561	0.564091
0.882093	0.566672
0.889076	0.569654
0.896502	0.572624
0.903753	0.575614
0.9108	0.578593
0.918084	0.581584
0.924688	0.584139
0.931559	0.587151
0.938797	0.590169
0.946208	0.593199
0.953586	0.596159
0.960678	0.598989
0.96801	0.601732
0.97523	0.604473
0.982643	0.607175
0.989733	0.609894
0.997127	0.612618
1.00415	0.615392
1.01156	0.618315
1.01872	0.621309
1.02618	0.62433
1.0332	0.627373
1.04038	0.630434
1.04787	0.633465
1.05499	0.636498
1.06238	0.63955
1.0695	0.642577
1.07692	0.645583
1.08418	0.648546
1.09134	0.651471
1.09871	0.654386
1.1059	0.657289
1.11312	0.660144
1.12033	0.662986
1.12768	0.66581
1.13493	0.66866
1.14205	0.671513
1.14933	0.67438
1.1567	0.677224
1.16393	0.680054
1.17129	0.682936
1.17859	0.685825
1.18559	0.68874
1.19291	0.691658
1.20001	0.694581
1.20651	0.697109
1.21388	0.700099
1.22086	0.703117
1.22817	0.706108
1.23545	0.70908
1.24299	0.712073
1.24997	0.715041
1.25699	0.717991
1.26352	0.720523
1.27055	0.723469
1.27779	0.726418
1.28517	0.729364
1.29249	0.732304
1.29979	0.735242
1.30694	0.738176
1.31422	0.741073
1.32143	0.743969
1.32875	0.746873
1.33573	0.749769
1.34318	0.75264
1.35034	0.755477
1.35762	0.758322
1.36519	0.761137
1.37227	0.763923
1.37957	0.766669
1.38674	0.769427
1.39402	0.77213
1.40122	0.774829
1.40875	0.777498
1.41582	0.780192
1.42295	0.782867
1.43039	0.785544
1.43761	0.788205
1.44502	0.79089
1.452	0.79357
1.45951	0.796254
1.46659	0.798931
1.47372	0.801599
1.48109	0.804266
1.48852	0.806941
1.49567	0.809603
1.50267	0.81228
1.5092	0.814571
1.51638	0.817219
1.52348	0.8199
1.53087	0.822585
1.53798	0.825285
1.54525	0.827969
1.55254	0.830671
1.55987	0.833351
1.56718	0.836056
1.57445	0.838758
1.58158	0.841404
1.58908	0.84405
1.59635	0.846671
1.60325	0.849261
1.61078	0.851842
1.61788	0.854383
1.62524	0.856887
1.63254	0.859415
1.63967	0.861861
1.64708	0.864326
1.65442	0.866754
1.66133	0.869191
1.66877	0.871612
1.67587	0.874038
1.68337	0.876444
1.69038	0.87889
1.69773	0.881308
1.70492	0.883765
1.7123	0.886189
1.71954	0.888615
1.72679	0.891016
1.73415	0.893422
1.74127	0.895818
1.74852	0.898196
1.75565	0.900538
1.76306	0.902879
1.77024	0.9052
1.77762	0.907502
1.78479	0.909754
1.792	0.911932
1.79937	0.914095
1.80671	0.916283
1.81389	0.918442
1.82087	0.920603
1.82743	0.922487
1.83444	0.924696
1.84175	0.926953
1.84904	0.929257
1.85637	0.931535
1.86357	0.933817
1.87074	0.936076
1.87792	0.938341
1.88533	0.940578
1.89258	0.942822
1.89994	0.945011
1.90712	0.947195
1.91423	0.949346
1.92143	0.95149
1.92792	0.953325
1.93523	0.955429
1.94237	0.95754
1.9497	0.959628
1.9568	0.96169
1.96415	0.963767
1.97136	0.965825
1.97852	0.967881
1.98591	0.969942
1.99317	0.971981
2.00051	0.974026
2.00775	0.976077
2.0149	0.978121
2.02216	0.980178
2.02935	0.982242
2.03669	0.984291
2.04392	0.986336
2.05126	0.988394
2.05852	0.990486
2.0658	0.992546
2.07306	0.994595
2.08043	0.996613
2.08765	0.998633
2.0947	1.00065
2.10194	1.00264
2.10842	1.00428
2.11544	1.00622
2.12285	1.00816
2.13001	1.01009
2.13717	1.01179
2.14455	1.01352
2.15198	1.01524
2.15963	1.0172
2.16707	1.01886
2.17454	1.02051
2.18165	1.02215
2.18909	1.02397
2.19646	1.02576
2.20363	1.02752
2.21092	1.02932
2.21806	1.0311
2.22525	1.03285
2.23275	1.03461
2.23984	1.03638
2.24697	1.03813
2.25437	1.03987
2.26179	1.0416
2.26885	1.04336
2.27601	1.04516
2.28328	1.04693
2.29067	1.04867
2.29799	1.05043
2.30514	1.0522
2.31232	1.05398
2.31968	1.05571
2.32681	1.05743
2.3333	1.05889
2.34039	1.06062
2.34778	1.06236
2.355	1.06406
2.36231	1.06576
2.36961	1.06742
2.37676	1.06907
2.38399	1.07069
2.39121	1.07229
2.39855	1.07386
2.40565	1.0754
2.4129	1.07685
2.4194	1.07804
2.42649	1.07938
2.43387	1.08066
2.4412	1.08196
2.44828	1.08319
2.4555	1.08443
2.46298	1.08572
2.47006	1.08704
2.47729	1.08839
2.48461	1.08977
2.49195	1.09114
2.49914	1.09255
2.50633	1.09393
2.51386	1.09532
2.52092	1.09673
2.52807	1.09815
2.53553	1.09957
2.54256	1.10102
2.54984	1.10245
2.55705	1.10392
2.56433	1.10537
2.57175	1.10682
2.57889	1.10826
2.58601	1.10975
2.59326	1.11119
2.60054	1.11261
2.60802	1.11397
2.61517	1.11524
2.62236	1.11649
2.62974	1.11771
2.63673	1.11883
2.64417	1.1199
2.65142	1.12095
2.65868	1.122
2.66577	1.12302
2.67315	1.12401
2.68058	1.12479
2.68782	1.1255
2.69504	1.12628
2.7024	1.12703
2.70918	1.12777
2.71587	1.12844
2.72299	1.12924
2.7301	1.1302
2.73736	1.13124
2.74455	1.13227
2.7519	1.13325
2.75908	1.13421
2.76638	1.13513
2.77287	1.13593
2.78003	1.13686
2.78695	1.13779
2.7944	1.13873
2.80171	1.13965
2.80884	1.14061
2.81616	1.14161
2.82344	1.14257
2.83068	1.14352
2.83796	1.14447
2.84523	1.14541
2.85261	1.14635
2.8598	1.14728
2.8671	1.14821
2.87437	1.14916
2.88144	1.15012
2.88862	1.15106
2.89596	1.15199
2.90317	1.15293
2.91059	1.15386
2.91783	1.1548
2.92511	1.15572
2.93225	1.1566
2.93955	1.15749
2.94687	1.15838
2.95407	1.1592
2.96123	1.16002
2.96872	1.16083
2.97586	1.16165
2.98303	1.16243
2.99043	1.16323
2.99772	1.16399
3.00477	1.16481
3.01214	1.16564
3.01931	1.16648
3.0267	1.16732
3.0339	1.16818
3.04105	1.16905
3.04845	1.16993
3.05558	1.17085
3.06288	1.1718
3.06997	1.17275
3.07744	1.1737
3.08469	1.17469
3.09183	1.17567
3.09919	1.17668
3.10635	1.17766
3.11376	1.17863
3.1209	1.17962
3.12822	1.18059
3.13542	1.18154
3.14192	1.18237
3.14904	1.1833
3.15613	1.18425
3.16355	1.18521
3.17062	1.18612
3.17809	1.18705
3.18516	1.18797
3.19235	1.18888
3.1999	1.18981
3.20704	1.19067
3.21429	1.19151
3.2217	1.19235
3.22875	1.19316
3.23597	1.19398
3.24343	1.19478
3.25058	1.19554
3.25774	1.19634
3.26517	1.19715
3.2722	1.19793
3.27972	1.19871
3.28689	1.19951
3.29421	1.20027
3.30133	1.20107
3.30875	1.20184
3.31587	1.20261
3.32323	1.2034
3.33031	1.20419
3.33768	1.20496
3.34486	1.20567
3.35229	1.20614
3.35943	1.20661
3.36673	1.20706
3.37414	1.2075
3.38129	1.20793
3.38854	1.20837
3.39569	1.20885
3.40291	1.20962
3.41009	1.2104
3.41738	1.21117
3.42473	1.21193
3.43195	1.2127
3.43918	1.21346
3.4464	1.21422
3.45358	1.21496
3.46097	1.2157
3.46814	1.21642
3.47552	1.21715
3.48276	1.21788
3.48989	1.21858
3.49713	1.21928
3.50466	1.21995
3.51163	1.22061
3.51905	1.22125
3.52619	1.22188
3.53354	1.22248
3.54069	1.22311
3.54807	1.2237
3.55522	1.22429
3.56255	1.22486
3.56972	1.22544
3.57707	1.226
3.58427	1.22659
3.59156	1.22717
3.59867	1.22778
3.60593	1.22839
3.61319	1.22901
3.62047	1.22966
3.62777	1.23035
3.63495	1.23107
3.64223	1.23174
3.64953	1.23242
3.65679	1.23313
3.66408	1.23386
3.67124	1.23458
3.67847	1.23527
3.68591	1.23594
3.6931	1.23666
3.70029	1.2374
3.70757	1.23808
3.71489	1.23873
3.72209	1.23938
3.72947	1.24
3.73669	1.24061
3.74379	1.24118
3.75104	1.24169
3.75835	1.24219
3.76574	1.24267
3.77288	1.24317
3.78004	1.24366
3.78753	1.24412
3.79482	1.24459
3.802	1.24505
3.8093	1.24554
3.81653	1.24599
3.82374	1.24643
3.83101	1.2469
3.83824	1.24736
3.84543	1.24784
3.85289	1.24832
3.85995	1.24885
3.86717	1.24937
3.87456	1.24991
3.8819	1.25044
3.88908	1.251
3.89644	1.25155
3.90353	1.25214
3.91084	1.2527
3.91796	1.25328
3.92538	1.25386
3.93266	1.25446
3.94002	1.25502
3.94695	1.25558
3.95354	1.25606
3.96061	1.25659
3.96762	1.25709
3.97412	1.25754
3.98126	1.258
3.98862	1.25848
3.99591	1.25893
4.0031	1.25936
4.0104	1.25978
4.01751	1.26019
4.02475	1.2606
4.03214	1.26101
4.03939	1.26141
4.04664	1.26181
4.054	1.26217
4.06119	1.26255
4.06833	1.26289
4.0757	1.2632
4.08288	1.26349
4.09007	1.2638
4.09722	1.26409
4.10454	1.26439
4.11199	1.26469
4.11922	1.26502
4.12631	1.26537
4.13378	1.26576
4.14088	1.26613
4.14833	1.26651
4.15554	1.2669
4.16295	1.26728
4.17	1.26765
4.17705	1.26799
4.1845	1.26829
4.1918	1.2686
4.1991	1.26892
4.20625	1.26924
4.21363	1.26956
4.2208	1.26987
4.22794	1.2702
4.23528	1.27055
4.24243	1.27089
4.24978	1.2712
4.25696	1.27153
4.26428	1.27183
4.27147	1.27212
4.27875	1.27241
4.28615	1.27263
4.29339	1.27282
4.30052	1.27302
4.30777	1.27315
4.31503	1.27311
4.32251	1.27288
4.3296	1.2725
4.33688	1.27211
4.34429	1.27166
4.35141	1.27116
4.35864	1.27064
4.3659	1.27016
4.37308	1.26986
4.3805	1.26959
4.38746	1.2693
4.39487	1.269
4.40215	1.26867
4.40946	1.26831
4.41647	1.26803
4.42382	1.26774
4.43079	1.2675
4.43736	1.26733
4.44454	1.26717
4.45176	1.26703
4.45922	1.26693
4.4662	1.26675
4.47355	1.26638
4.48072	1.26562
4.48815	1.26444
4.49561	1.26303
4.50303	1.26133
4.50998	1.25933
4.51741	1.25724
4.52441	1.25517
4.53176	1.25338
4.5391	1.25193
4.54628	1.25073
4.55335	1.24978
4.56076	1.24919
4.56797	1.24875
4.57518	1.24846
4.58257	1.24822
4.5898	1.24805
4.59702	1.24795
4.60434	1.24789
4.61152	1.24783
4.61869	1.24781
4.62606	1.24782
4.63329	1.24795
4.64062	1.24812
4.64772	1.24834
4.65501	1.24858
4.66232	1.24885
4.66968	1.24914
4.67684	1.24946
4.68405	1.24979
4.69132	1.25013
4.69861	1.25047
4.70584	1.25081
4.71306	1.25115
4.72036	1.25152
4.72758	1.25187
4.73483	1.25227
4.74222	1.25269
4.74929	1.25313
4.75656	1.25358
4.76378	1.25409
4.77128	1.25462
4.77827	1.25519
4.7856	1.25575
4.79291	1.25634
4.80002	1.25691
4.80742	1.25752
4.81469	1.25811
4.82184	1.25867
4.82922	1.25929
4.83641	1.25985
4.84363	1.26037
4.85121	1.26083
4.85823	1.26124
4.8654	1.26164
4.8728	1.26203
4.88011	1.26242
4.88724	1.26281
4.89439	1.26323
4.90176	1.2637
4.909	1.26418
4.91627	1.26467
4.92339	1.26517
4.93066	1.26568
4.93797	1.26618
4.94519	1.26671
4.95246	1.26724
4.9595	1.2678
4.96599	1.2683
4.97306	1.26888
4.98041	1.26946
4.98792	1.27004
4.99485	1.27062
5.00231	1.27121
5.00965	1.27178
5.0168	1.27233
5.02401	1.27292
5.03133	1.27349
5.03844	1.27405
5.0459	1.27465
5.05303	1.27524
5.0602	1.27582
5.06763	1.27642
5.07494	1.27696
5.08213	1.2775
5.08942	1.27803
5.09649	1.27853
5.10375	1.27901
5.11108	1.27946
5.11824	1.27986
5.1255	1.28021
5.13293	1.28054
5.14016	1.28084
5.14721	1.28114
5.15465	1.28144
5.1617	1.28173
5.16908	1.28203
5.17635	1.28241
5.18337	1.28278
5.1908	1.28318
5.19831	1.28358
5.20506	1.28403
5.21242	1.2845
5.21987	1.28501
5.22716	1.28551
5.23428	1.28607
5.24159	1.28661
5.24879	1.28716
5.25611	1.28769
5.26319	1.28827
5.27055	1.28883
5.27783	1.28943
5.28515	1.29001
5.29227	1.29059
5.29973	1.29117
5.30683	1.29175
5.31419	1.29233
5.32135	1.29288
5.32864	1.29339
5.33601	1.29393
5.34312	1.29445
5.35041	1.29497
5.35786	1.29548
5.36509	1.29596
5.37224	1.29644
5.3797	1.29695
5.38668	1.2974
5.39398	1.29785
5.40129	1.29828
5.40867	1.2987
5.4158	1.29911
5.42305	1.29952
5.43027	1.29991
5.43754	1.30031
5.4449	1.3007
5.45212	1.30107
5.45942	1.30137
5.46652	1.30169
5.47384	1.302
5.48087	1.30227
5.48742	1.30252
5.49484	1.30284
5.50176	1.30317
5.50907	1.30355
5.51644	1.30392
5.52387	1.30435
5.53084	1.30477
5.53788	1.30517
5.54438	1.30552
5.55161	1.30594
5.55874	1.30638
5.56612	1.30684
5.57342	1.30725
5.58072	1.30769
5.58779	1.30808
5.59495	1.30846
5.60149	1.30878
5.60857	1.30915
5.61569	1.30952
5.6231	1.30993
5.63033	1.3103
5.63748	1.31072
5.64494	1.31116
5.65221	1.31159
5.65938	1.31202
5.66684	1.31228
5.67386	1.31247
5.68123	1.31258
5.6885	1.31267
5.69587	1.31272
5.70293	1.31276
5.7101	1.31276
5.71749	1.31292
5.72472	1.31313
5.73206	1.31336
5.73913	1.31362
5.74657	1.31393
5.75374	1.31426
5.76078	1.31458
5.76817	1.31493
5.77556	1.3153
5.78262	1.31571
5.78983	1.31615
5.79735	1.31658
5.80447	1.31702
5.81167	1.31748
5.81895	1.31792
5.82611	1.31837
5.83333	1.31881
5.84068	1.31926
5.84797	1.31972
5.85522	1.3202
5.86239	1.32064
5.86975	1.32105
5.87709	1.32145
5.88441	1.3218
5.89141	1.32218
5.8988	1.32247
5.90599	1.32273
5.91253	1.32294
5.91949	1.32321
5.92687	1.32343
5.93407	1.32365
5.94146	1.32385
5.94864	1.32409
5.95581	1.32436
5.96294	1.32464
5.97038	1.32491
5.97759	1.32522
5.98485	1.32558
5.99208	1.32596
5.99929	1.32635
6.00662	1.32674
6.01391	1.32714
6.02107	1.32758
6.02832	1.32806
6.03551	1.32853
6.04278	1.32902
6.05003	1.32951
6.05731	1.33003
6.06458	1.33054
6.07186	1.33107
6.07924	1.33161
6.08632	1.33215
6.09367	1.33267
6.10098	1.3332
6.10827	1.33371
6.1152	1.33422
6.12168	1.33465
6.12876	1.33511
6.1361	1.33417
6.14357	1.33291
6.15101	1.33149
6.1584	1.33
6.16518	1.32844
6.17228	1.32667
6.1798	1.32479
6.18692	1.324
6.19405	1.32368
6.2014	1.32343
6.20868	1.32323
6.21598	1.32306
6.22337	1.32304
6.23046	1.3231
6.23775	1.32316
6.24483	1.32327
6.25212	1.3234
6.25938	1.32354
6.26676	1.32366
6.27411	1.32383
6.28143	1.32403
6.28841	1.32423
6.29575	1.3244
6.30306	1.3246
6.31032	1.32487
6.31749	1.32518
6.32455	1.32554
6.33197	1.3259
6.3393	1.32634
6.34653	1.32686
6.354	1.32744
6.36109	1.32801
6.36821	1.32863
6.37558	1.32927
6.38285	1.32993
6.39014	1.33062
6.39734	1.33137
6.40459	1.33209
6.4118	1.33281
6.41928	1.33351
6.42659	1.33425
6.43362	1.33495
6.44092	1.3356
6.44826	1.33629
6.4553	1.33698
6.4623	1.33766
6.46979	1.33833
6.47713	1.33903
6.48428	1.33971
6.49162	1.34045
6.49909	1.34116
6.50614	1.34186
6.51342	1.34261
6.52061	1.34334
6.52784	1.34406
6.53527	1.34482
6.5423	1.34559
6.54942	1.34638
6.55691	1.34719
6.5643	1.348
6.57136	1.34886
6.57858	1.34973
6.58577	1.35055
6.59225	1.35124
6.59948	1.35204
6.60671	1.35279
6.61376	1.35358
6.62121	1.35433
6.62824	1.35507
6.63476	1.3557
6.64197	1.35648
6.64919	1.35729
6.65629	1.35813
6.66366	1.35893
6.67098	1.35973
6.67814	1.36055
6.68536	1.36136
6.69268	1.36213
6.69995	1.36286
6.70712	1.36353
6.71445	1.36418
6.72178	1.36482
6.729	1.36546
6.73631	1.36608
6.74346	1.36672
6.75086	1.36736
6.75796	1.36805
6.7654	1.36875
6.77268	1.36945
6.77974	1.37015
6.7871	1.37084
6.79449	1.37153
6.80162	1.37223
6.80892	1.37249
6.81622	1.37214
6.82357	1.3717
6.83101	1.37125
6.83797	1.37079
6.84502	1.37034
6.85237	1.36989
6.85965	1.36974
6.86699	1.37035
6.87397	1.37102
6.88131	1.37173
6.88871	1.37248
6.89576	1.37321
6.90308	1.37388
6.91041	1.37449
6.91768	1.37502
6.9248	1.37551
6.9321	1.37562
6.93943	1.37558
6.94677	1.37544
6.95393	1.37536
6.96136	1.37535
6.96831	1.37539
6.97565	1.37544
6.98272	1.37582
6.99019	1.37636
6.99729	1.37701
7.00456	1.37769
7.01182	1.37835
7.01907	1.379
7.02652	1.37969
7.03357	1.38037
7.04086	1.38105
7.04813	1.3817
7.05525	1.38234
7.0627	1.383
7.06988	1.38363
7.07728	1.3843
7.08449	1.38501
7.09156	1.38573
7.09888	1.38653
7.10618	1.38734
7.11345	1.38821
7.12055	1.38912
7.12795	1.39004
7.13525	1.39091
7.14249	1.3918
7.14988	1.39271
7.15713	1.39363
7.16429	1.39455
7.17158	1.39548
7.17889	1.39639
7.18607	1.3974
7.19333	1.39839
7.20043	1.39937
7.20787	1.40033
7.21522	1.40129
7.22223	1.40232
7.22969	1.40339
7.23669	1.40446
7.24397	1.40554
7.25131	1.4067
7.2586	1.40788
7.26584	1.40909
7.27306	1.4103
7.28031	1.4115
7.28741	1.41272
7.29482	1.41391
7.30227	1.41507
7.30938	1.41625
7.31657	1.41743
7.32376	1.41861
7.33109	1.41975
7.33842	1.42088
7.34558	1.42204
7.35301	1.42325
7.36003	1.4245
7.36738	1.42575
7.37439	1.42704
7.38092	1.42814
7.38812	1.42951
7.39533	1.43089
7.4024	1.43229
7.40988	1.43365
7.41722	1.43484
7.42457	1.43601
7.43175	1.43719
7.43882	1.43835
7.4464	1.43953
7.45347	1.44071
7.4606	1.44192
7.46806	1.44329
7.47502	1.44474
7.48248	1.4462
7.48966	1.44765
7.49689	1.44907
7.5043	1.4505
7.5115	1.45187
7.51876	1.45323
7.52602	1.45457
7.5333	1.45588
7.54035	1.45718
7.54784	1.45846
7.55499	1.45969
7.56229	1.46095
7.56961	1.46219
7.57667	1.46339
7.58421	1.46416
7.59146	1.46425
7.5988	1.4643
7.60616	1.46435
7.61325	1.46431
7.62031	1.46423
7.62769	1.46415
7.63486	1.46433
7.64208	1.46531
7.64936	1.46631
7.65677	1.46733
7.66384	1.46835
7.67107	1.46943
7.67858	1.47048
7.68563	1.47153
7.69307	1.47259
7.70024	1.47368
7.7074	1.47482
7.71463	1.47599
7.72184	1.47714
7.72922	1.47833
7.73645	1.47953
7.74364	1.48076
7.75083	1.48197
7.75805	1.48315
7.76541	1.4843
7.77268	1.48544
7.78	1.48652
7.78725	1.4876
7.79441	1.48862
7.80162	1.48962
7.80916	1.49062
7.81612	1.49161
7.82352	1.49259
7.83067	1.49358
7.83804	1.49456
7.84523	1.49559
7.85257	1.49664
7.85967	1.49771
7.86697	1.49876
7.8742	1.49989
7.87722	1.50036
7.88461	1.50152
7.88561	1.50168
7.89604	1.50338
7.90643	1.50515
7.9166	1.50699
7.92709	1.50885
7.93744	1.51077
7.94757	1.51549
7.95705	1.53228
7.96441	1.55218
7.99711	1.57437
8.03912	1.59622
8.08617	1.62086
8.12609	1.64235
8.16699	1.6652
8.20829	1.68905
8.24971	1.71282
8.29137	1.73577
8.33293	1.75747
8.37494	1.77791
8.42669	1.80148
8.47911	1.82279
8.54189	1.84571
8.61448	1.86849
8.68712	1.88628
8.75978	1.89747
8.83288	1.90537
8.90627	1.91083
8.97891	1.9148
9.05061	1.91768
9.12276	1.92013
9.19564	1.92311
9.26819	1.92971
9.34134	1.93631
9.41386	1.94266
9.48603	1.94852
9.55831	1.95263
9.63104	1.95315
9.7042	1.95254
9.77723	1.95068
9.84969	1.94769
9.92167	1.94442
9.99453	1.94024
10.0671	1.93549
10.1397	1.93292
10.2126	1.93075
10.2849	1.9292
10.3568	1.92874
10.429	1.9292
10.5012	1.93102
10.5737	1.93444
10.6465	1.93972
10.7194	1.94647
10.7914	1.95444
10.8637	1.96283
10.9366	1.96906
11.0099	1.97454
11.0832	1.97962
11.156	1.98274
11.2274	1.98487
11.2997	1.98586
11.3723	1.98602
11.4447	1.98781
11.5178	1.989
11.5903	1.9902
11.6627	1.99298
11.7354	1.99644
11.8078	2.00145
11.8801	2.00816
11.9526	2.01633
12.0247	2.02681
12.0968	2.03869
12.1695	2.05148
12.242	2.06458
12.3146	2.07645
12.3877	2.08743
12.4604	2.09817
12.5331	2.10889
12.6053	2.11988
12.6778	2.13093
12.7502	2.14241
12.8229	2.15534
12.8953	2.16949
12.9676	2.18385
13.0396	2.19822
13.1123	2.21272
13.1853	2.22726
13.2581	2.24205
13.3307	2.25678
13.4032	2.26753
13.4763	2.27501
13.5492	2.28212
13.623	2.28908
13.6943	2.29634
13.7656	2.30351
13.8377	2.30998
13.9104	2.31896
13.9835	2.33166
14.0563	2.34394
14.1291	2.35524
14.2016	2.36569
14.2741	2.37588
14.3465	2.38649
14.4188	2.39597
14.4919	2.40413
14.565	2.4081
14.638	2.41288
14.7105	2.41891
14.7825	2.42571
14.8537	2.43278
14.9263	2.44099
14.9995	2.4516
15.0713	2.4685
15.1437	2.48691
15.2161	2.50414
15.2894	2.51923
15.3627	2.53511
15.4356	2.55233
15.507	2.56993
15.5787	2.58869
15.6511	2.60803
15.7235	2.629
15.786	2.65028
15.848	2.67224
15.9099	2.69464
15.9719	2.71731
16.0345	2.74017
16.0972	2.76313
16.1596	2.78631
16.2218	2.80953
16.2839	2.83268
16.3456	2.8558
16.4078	2.87892
16.4697	2.9018
16.5317	2.92436
16.5943	2.9467
16.6567	2.96853
16.719	2.98997
16.7813	3.01107
16.8437	3.03194
16.9059	3.05261
16.9681	3.07286
17.0304	3.09289
17.0929	3.11291
17.1551	3.13314
17.2168	3.15347
17.2783	3.17378
17.3403	3.19376
17.4128	3.21636
17.4863	3.23853
17.5592	3.25999
17.6317	3.28023
17.7044	3.29908
17.7772	3.31542
17.8502	3.32989
17.9233	3.34337
17.9955	3.35625
18.0672	3.36746
18.1396	3.37612
18.2127	3.38483
18.2857	3.39501
18.3584	3.4025
18.4305	3.40932
18.5034	3.41584
18.5764	3.42305
18.6484	3.43294
18.7206	3.44291
18.793	3.45274
18.8653	3.46584
18.9376	3.48041
19.0099	3.49538
19.0825	3.51055
19.1553	3.52581
19.2284	3.54163
19.3003	3.5579
19.3727	3.57433
19.4451	3.59078
19.5181	3.6078
19.591	3.62372
19.6642	3.63767
19.7367	3.64952
19.8093	3.65914
19.8819	3.66249
19.9546	3.66266
20.0281	3.66135
20.1009	3.65884
20.1733	3.64309
20.2464	3.62568
20.3204	3.60851
20.3933	3.59623
20.4626	3.5871
20.5345	3.5795
20.6066	3.57323
20.6792	3.58141
20.7514	3.59406
20.8239	3.60915
20.8968	3.62622
20.9688	3.64489
21.0411	3.6646
21.1135	3.68467
21.1864	3.70692
21.2486	3.72687
21.311	3.74716
21.3735	3.76782
21.4354	3.78885
21.4973	3.81026
21.5588	3.83188
21.6207	3.85399
21.6832	3.87684
21.7456	3.90012
21.8081	3.92374
21.8702	3.94748
21.9323	3.97118
21.9946	3.99426
22.0569	4.01691
22.1192	4.03957
22.1823	4.0622
22.2442	4.08505
22.3056	4.10793
22.3675	4.13061
22.4295	4.15312
22.4922	4.17606
22.5544	4.19932
22.6166	4.22131
22.679	4.2423
22.7411	4.26237
22.8142	4.2849
22.8866	4.3069
22.9589	4.32807
23.0319	4.3478
23.1044	4.36741
23.1769	4.3874
23.2495	4.40776
23.3216	4.42848
23.3941	4.44911
23.4667	4.46958
23.5396	4.4909
23.6116	4.51286
23.6841	4.53517
23.757	4.55728
23.8298	4.57904
23.903	4.60053
23.9754	4.62156
24.0476	4.64102
24.12	4.65869
24.1925	4.67409
24.2658	4.68886
24.3383	4.70389
24.4105	4.71935
24.4823	4.73508
24.5551	4.75223
24.628	4.7713
24.7009	4.79264
24.7738	4.81458
24.8455	4.83635
24.9179	4.85778
24.9903	4.87879
25.0626	4.89944
25.1354	4.92014
25.2082	4.94063
25.281	4.96062
25.3534	4.98058
25.4263	5.00082
25.4987	5.02078
25.5716	5.03715
25.6447	5.04828
25.7175	5.05944
25.7902	5.0717
25.8611	5.08472
25.9329	5.09809
26.0059	5.1124
26.0788	5.13014
26.1411	5.15095
26.203	5.17282
26.2653	5.1949
26.3273	5.21667
26.3899	5.23807
26.4526	5.25958
26.5142	5.28105
26.5759	5.30171
26.6484	5.32252
26.7215	5.34174
26.7947	5.35964
26.8678	5.37325
26.9402	5.38585
27.0126	5.39786
27.0853	5.40998
27.157	5.42512
27.2291	5.44176
27.3021	5.45954
27.3742	5.48219
27.4362	5.50285
27.4983	5.52438
27.5602	5.54657
27.6225	5.56899
27.6847	5.59153
27.7474	5.61422
27.8093	5.63678
27.8714	5.65916
27.9334	5.68118
27.9958	5.7026
28.0582	5.72347
28.1209	5.74421
28.1835	5.7645
28.2558	5.78528
28.3283	5.80145
28.4009	5.81668
28.4739	5.8313
28.5467	5.84574
28.6183	5.86006
28.6905	5.87404
28.763	5.88896
28.8359	5.90792
28.9089	5.92726
28.9817	5.94637
29.0542	5.9649
29.1263	5.98285
29.199	6.00051
29.2713	6.01774
29.3437	6.03356
29.4167	6.04933
29.4892	6.06507
29.5619	6.08056
29.6343	6.09596
29.7071	6.11139
29.7797	6.1261
29.8526	6.14111
29.9254	6.15579
29.9978	6.1702
30.0697	6.18425
30.1419	6.19753
30.2146	6.20994
30.2878	6.22186
30.3603	6.23377
30.4327	6.24566
30.5054	6.25741
30.578	6.26848
30.6509	6.27905
30.724	6.28907
30.7962	6.29889
30.8683	6.30765
30.9408	6.31492
31.0136	6.3203
31.0863	6.32472
31.1592	6.32797
31.2317	6.33068
31.3042	6.33387
31.3767	6.33742
31.4491	6.34149
31.5217	6.34706
31.5942	6.35378
31.6667	6.36154
31.7389	6.37002
31.8112	6.37892
31.8837	6.3875
31.9564	6.39539
32.0295	6.40313
32.1016	6.41115
32.174	6.41944
32.2464	6.42788
32.3193	6.43653
32.3922	6.44627
32.4649	6.45735
32.537	6.46876
32.609	6.48064
32.6813	6.49267
32.7538	6.50416
32.8271	6.51576
32.8998	6.52748
32.9721	6.53897
33.0445	6.55034
33.1173	6.56148
33.1904	6.57258
33.2628	6.58403
33.3357	6.58828
33.4087	6.58595
33.4821	6.58205
33.5554	6.57682
33.6262	6.57077
33.698	6.56454
33.7703	6.55859
33.843	6.55779
33.9155	6.56482
33.988	6.57438
34.0604	6.5855
34.133	6.5971
34.2058	6.60838
34.2783	6.6197
34.3507	6.63124
34.4228	6.6423
34.4955	6.65296
34.5687	6.66342
34.6413	6.67364
34.7138	6.68416
34.7861	6.69459
34.859	6.70336
34.9317	6.71094
35.0049	6.71786
35.0775	6.7232
35.1492	6.72709
35.2216	6.72961
35.2949	6.72806
35.3679	6.72271
35.4411	6.71671
35.5139	6.71025
35.5856	6.70415
35.6572	6.69924
35.7295	6.69439
35.8023	6.69194
35.8752	6.6951
35.9476	6.69956
36.0198	6.70461
36.0922	6.71076
36.1647	6.7176
36.2371	6.7253
36.31	6.73358
36.3824	6.74286
36.4546	6.75275
36.527	6.76303
36.5999	6.77334
36.6728	6.78365
36.7458	6.79405
36.8182	6.80409
36.8904	6.81371
36.9628	6.82299
37.035	6.83159
37.108	6.83943
37.1806	6.84723
37.253	6.85506
37.3253	6.86296
37.3981	6.87049
37.4713	6.87627
37.5442	6.88153
37.6172	6.88626
37.6892	6.89046
37.7613	6.89452
37.8335	6.89806
37.9057	6.90104
37.9785	6.90536
38.0514	6.91044
38.1241	6.91497
38.1971	6.91283
38.2703	6.90832
38.3435	6.90362
38.4163	6.89901
38.4877	6.89462
38.5595	6.89107
38.6314	6.88851
38.7033	6.89319
38.7759	6.90123
38.8489	6.9106
38.9219	6.92085
38.9944	6.93141
39.0668	6.94217
39.1398	6.94767
39.2127	6.94871
39.2866	6.94843
39.3597	6.94732
39.4304	6.94565
39.5019	6.9432
39.5743	6.94022
39.6475	6.94101
39.7199	6.94644
39.7926	6.95217
39.8652	6.958
39.9381	6.96387
40.0108	6.96862
40.0832	6.97122
40.1561	6.97336
40.2286	6.97539
40.3007	6.97803
40.3729	6.9816
40.4451	6.985
40.5178	6.98836
40.5906	6.99437
40.6639	7.00192
40.7356	7.01118
40.8074	7.02153
40.88	7.03239
40.9526	7.04446
41.0258	7.05921
41.0985	7.07424
41.1704	7.08953
41.2429	7.10511
41.3151	7.12048
41.3878	7.13512
41.4608	7.14952
41.5336	7.16345
41.6058	7.17667
41.6784	7.189
41.7515	7.20024
41.8241	7.21086
41.8969	7.22148
41.969	7.23215
42.0412	7.24317
42.1137	7.25488
42.186	7.26673
42.2588	7.27879
42.3317	7.29115
42.4042	7.30329
42.4768	7.31478
42.5495	7.326
42.6223	7.33693
42.6946	7.34763
42.7676	7.35794
42.8399	7.36827
42.9125	7.37889
42.9842	7.38956
43.0566	7.39959
43.1299	7.4094
43.2028	7.41876
43.2755	7.42695
43.3476	7.43488
43.4203	7.44254
43.4927	7.44985
43.5657	7.45731
43.6384	7.4656
43.7103	7.47507
43.7825	7.48571
43.8546	7.49718
43.9276	7.50947
44.0002	7.52197
44.0728	7.53321
44.1457	7.54102
44.2187	7.54823
44.2916	7.555
44.3637	7.56133
44.436	7.56736
44.5084	7.57369
44.5807	7.58072
44.6535	7.59171
44.7256	7.60378
44.7978	7.61623
44.8703	7.62873
44.9436	7.64056
45.0159	7.65281
45.0883	7.66561
45.161	7.67829
45.2335	7.69047
45.3067	7.70288
45.3796	7.71496
45.4515	7.72766
45.5238	7.74079
45.5958	7.75349
45.6685	7.76598
45.7415	7.77881
45.8141	7.79203
45.8864	7.8058
45.9587	7.8194
46.0321	7.83269
46.1047	7.84588
46.1777	7.85886
46.2498	7.87147
46.322	7.88387
46.3943	7.89594
46.4665	7.90734
46.5393	7.91874
46.6122	7.93074
46.685	7.9421
46.7576	7.95196
46.8305	7.96115
46.9035	7.96988
46.9757	7.97778
47.0485	7.98429
47.121	7.98961
47.1935	7.99478
47.2653	8.00053
47.3376	8.00629
47.4105	8.01194
47.4834	8.01769
47.5563	8.02311
47.6289	8.02825
47.7017	8.03262
47.774	8.03569
47.8469	8.0372
47.9198	8.03818
47.9918	8.03918
48.064	8.03901
48.1369	8.02689
48.211	8.01075
48.2849	7.99383
48.3581	7.97522
48.4283	7.95648
48.4999	7.93818
48.5723	7.92084
48.6445	7.9139
48.7169	7.91338
48.7897	7.9153
48.862	7.91981
48.9346	7.92491
49.0068	7.93051
49.0794	7.93574
49.1519	7.94041
49.2252	7.94441
49.2974	7.94799
49.3699	7.94977
49.4423	7.94884
49.5063	7.9276
49.5387	7.90698
49.5713	7.88486
49.6041	7.86178
49.6367	7.83814
49.6693	7.8141
49.7015	7.7899
49.7336	7.76574
49.7649	7.74169
49.7919	7.71805
49.8191	7.69483
49.8478	7.67223
49.8775	7.6502
49.9076	7.62872
49.9388	7.60823
49.9701	7.58796
50.0014	7.57522
50.0744	7.57423
50.1479	7.56145
50.2016	7.5371
50.234	7.51685
50.2667	7.49257
50.3	7.46434
50.3209	7.44342
50.3329	7.42093
50.3355	7.40911

[truncated: 6 more sheets: cylinder PMMA_40 5, cylinder PMMA_50 1, cylinder PMMA_50 2, cylinder PMMA_50 3, cylinder PMMA_50 4, cylinder PMMA_50 5]
